# Supplementary material for: Battery electric vehicles show the lowest carbon footprints among passenger cars across 1.5–3.0 °C energy decarbonisation pathways
Source: Commun Earth Environ. 2025 Jun 18;6(1):476. doi: 10.1038/s43247-025-02447-2 (PMC12176635; doi:10.1038/s43247-025-02447-2)
Supplement: Supplementary file 3 — Supplementary Data 1 [file 43247_2025_2447_MOESM3_ESM.zip]

Archive with 20 entries (20 files):
- 1 Methods/0 Generate future scenarios.html
- 1 Methods/0 Generate future scenarios.ipynb
- 1 Methods/0 tiam-ucl_all.xlsx
- 1 Methods/0 tiam-ucl_SSP2-RCP19.xlsx
- 1 Methods/0 tiam-ucl_SSP2-RCP26.xlsx
- 1 Methods/0 tiam-ucl_SSP2-RCP45.xlsx
- 1 Methods/0 tiam-ucl_SSP2-RCP60.xlsx
- 1 Methods/1 carculator_lci_bw2.xlsx
- 1 Methods/1 Example complete foreground system.xlsx
- 1 Methods/1 Inventory creation .html
- 1 Methods/1 Inventory creation .ipynb
- 1 Methods/1 recycling_lci_complete.xlsx
- 1 Methods/2 Analysis.html
- 1 Methods/2 Analysis.ipynb
- 2 Results/Figure 1 - Future energy scenarios.xlsx
- 2 Results/Figure 2 - 2025 Comparative carbon footprints.xlsx
- 2 Results/Figure 3 - Contribution analysis.xlsx
- 2 Results/Figure 4 - Percentage differences and fuels.xlsx
- 2 Results/Figure 5 - Breakeven carbon.xlsx
- 2 Results/Figure 6 - Global sensitivity analysis.xlsx
