# Supplementary material for: Battery electric vehicles show the lowest carbon footprints among passenger cars across 1.5–3.0 °C energy decarbonisation pathways
Source: Commun Earth Environ. 2025 Jun 18;6(1):476. doi: 10.1038/s43247-025-02447-2 (PMC12176635; doi:10.1038/s43247-025-02447-2)
Supplement: Supplementary file 3 — Supplementary Data 1 [file 43247_2025_2447_MOESM3_ESM.zip › 1 Methods/0 tiam-ucl_all.xlsx]

## Sheet: Sheet1
Model	Scenario	Region	Variable	Unit	2005	2010	2015	2020	2025	2030	2035	2040	2045	2050	2060	2070	2080	2090	2100
TIAM-UCL 4.1.2	SSP2-RCP19	AFR	Carbon Capture|Storage|Direct Air Capture	Mt/yr					1.41584e-06	2000	4208.16	6646.15	9337.89	12309.8	19213.7	27673.7	35734.1	45559.7	57537
TIAM-UCL 4.1.2	SSP2-RCP19	AUS	Carbon Capture|Storage|Direct Air Capture	Mt/yr					1.52442e-06	2000	4208.16	6646.15	9337.89	12309.8	19213.7	27673.7	35734.1	45559.7	57537
TIAM-UCL 4.1.2	SSP2-RCP19	CAN	Carbon Capture|Storage|Direct Air Capture	Mt/yr					1.39155e-06	2000	4208.16	6646.15	9337.89	12309.8	19213.7	27673.7	35734.1	45559.7	57537
TIAM-UCL 4.1.2	SSP2-RCP19	CHI	Carbon Capture|Storage|Direct Air Capture	Mt/yr					1.34487e-06	2000	4208.16	6646.15	9337.89	12309.8	19213.7	27673.7	35734.1	45559.7	57537
TIAM-UCL 4.1.2	SSP2-RCP19	CSA	Carbon Capture|Storage|Direct Air Capture	Mt/yr					1.3326e-06	2000	4208.16	6646.15	9337.89	12309.8	19213.7	27673.7	35734.1	45559.7	57537
TIAM-UCL 4.1.2	SSP2-RCP19	EEU	Carbon Capture|Storage|Direct Air Capture	Mt/yr					1.40527e-06	2000	4208.16	6646.15	9337.89	12309.8	19213.7	27673.7	35734.1	45559.7	57537
TIAM-UCL 4.1.2	SSP2-RCP19	FSU	Carbon Capture|Storage|Direct Air Capture	Mt/yr					1.39679e-06	2000	4208.16	6646.15	9337.89	12309.8	19213.7	27673.7	35734.1	45559.7	57537
TIAM-UCL 4.1.2	SSP2-RCP19	IND	Carbon Capture|Storage|Direct Air Capture	Mt/yr					1.39118e-06	2000	4208.16	6646.15	9337.89	12309.8	19213.7	27673.7	35734.1	45559.7	57537
TIAM-UCL 4.1.2	SSP2-RCP19	JPN	Carbon Capture|Storage|Direct Air Capture	Mt/yr					1.3598e-06	2000	4208.16	6646.15	9337.89	12309.8	19213.7	27673.7	35734.1	45559.7	57537
TIAM-UCL 4.1.2	SSP2-RCP19	MEA	Carbon Capture|Storage|Direct Air Capture	Mt/yr					1.36215e-06	2000	4208.16	6646.15	9337.89	12309.8	19213.7	27673.7	35734.1	45559.7	57537
TIAM-UCL 4.1.2	SSP2-RCP19	MEX	Carbon Capture|Storage|Direct Air Capture	Mt/yr					1.36628e-06	2000	4208.16	6646.15	9337.89	12309.8	19213.7	27673.7	35734.1	45559.7	57537
TIAM-UCL 4.1.2	SSP2-RCP19	ODA	Carbon Capture|Storage|Direct Air Capture	Mt/yr					1.50627e-06	2000	4208.16	6646.15	9337.89	12309.8	19213.7	27673.7	35734.1	45559.7	57537
TIAM-UCL 4.1.2	SSP2-RCP19	SKO	Carbon Capture|Storage|Direct Air Capture	Mt/yr					1.4632e-06	2000	4208.16	6646.15	9337.89	12309.8	19213.7	27673.7	35734.1	45559.7	57537
TIAM-UCL 4.1.2	SSP2-RCP19	UK	Carbon Capture|Storage|Direct Air Capture	Mt/yr					1.37312e-06	2000	4208.16	6646.15	9337.89	12309.8	19213.7	27673.7	35734.1	45559.7	57537
TIAM-UCL 4.1.2	SSP2-RCP19	USA	Carbon Capture|Storage|Direct Air Capture	Mt/yr					1.35631e-06	2000	4208.16	6646.15	9337.89	12309.8	19213.7	27673.7	35734.1	45559.7	57537
TIAM-UCL 4.1.2	SSP2-RCP19	WEU	Carbon Capture|Storage|Direct Air Capture	Mt/yr					1.35915e-06	2000	4208.16	6646.15	9337.89	12309.8	19213.7	27673.7	35734.1	45559.7	57537
TIAM-UCL 4.1.2	SSP2-RCP19	World	Carbon Capture|Storage|Direct Air Capture	Mt/yr	0	0	0	0	2.23488e-05	32000	67330.6	106338	149406	196957	307419	442780	571746	728955	920592
TIAM-UCL 4.1.2	SSP2-RCP19	AFR	Carbon Capture|Storage|Industry|Iron and steel	Mt/yr	0	0	0	0	0	916.446	2086.09	3578.88	5484.11	7915.72	8972.52	9109.37	15806.1	28329.3	42800.7
TIAM-UCL 4.1.2	SSP2-RCP19	AUS	Carbon Capture|Storage|Industry|Iron and steel	Mt/yr	0	0	0	0	0	628.6	1430.87	2454.8	3761.61	5429.47	5015.99	1.40985e-05	0	0.000142713	37039.8
TIAM-UCL 4.1.2	SSP2-RCP19	CAN	Carbon Capture|Storage|Industry|Iron and steel	Mt/yr	0	0	0	0	0	967.692	2202.74	3779.01	5790.77	5933.77	0	0	19877.1	46512.2	47032.1
TIAM-UCL 4.1.2	SSP2-RCP19	CHI	Carbon Capture|Storage|Industry|Iron and steel	Mt/yr	0	0	0	0	0	12455.8	28353	48642.2	74537	107586	11920.7	0	2.18376e-05	443001	1.60694e+06
TIAM-UCL 4.1.2	SSP2-RCP19	CSA	Carbon Capture|Storage|Industry|Iron and steel	Mt/yr	0	0	0	0	0	3817.08	8688.74	14906.4	22841.8	20249.7	0	0	1.18039e-05	128295	222235
TIAM-UCL 4.1.2	SSP2-RCP19	EEU	Carbon Capture|Storage|Industry|Iron and steel	Mt/yr	0	0	0	0	0	2663.38	6062.6	10401	13460.5	1.47254	2.78592	0	0	0	0.000345506
TIAM-UCL 4.1.2	SSP2-RCP19	FSU	Carbon Capture|Storage|Industry|Iron and steel	Mt/yr	0	0	0	0	0	9304.04	21178.6	36333.9	41795.6	60942.2	0	0	0	0.000204998	148200
TIAM-UCL 4.1.2	SSP2-RCP19	IND	Carbon Capture|Storage|Industry|Iron and steel	Mt/yr	0	0	0	0	0	6901.29	15709.3	26950.8	41298	59609.2	0	0	130971	162903	354651
TIAM-UCL 4.1.2	SSP2-RCP19	JPN	Carbon Capture|Storage|Industry|Iron and steel	Mt/yr	0	0	0	0	0	9850.8	22423.2	38469.1	58948.2	47947	9.18826e-05	0	0	1.36588e-05	30254.3
TIAM-UCL 4.1.2	SSP2-RCP19	MEA	Carbon Capture|Storage|Industry|Iron and steel	Mt/yr	0	0	0	0	0	2900.25	6601.79	11326	17355.4	12226.4	12408.9	12408.9	12408.9	12408.9	111925
TIAM-UCL 4.1.2	SSP2-RCP19	MEX	Carbon Capture|Storage|Industry|Iron and steel	Mt/yr	0	0	0	0	0	783.697	1783.91	1773.42	2688.86	0	0	0	0	0	34823.7
TIAM-UCL 4.1.2	SSP2-RCP19	ODA	Carbon Capture|Storage|Industry|Iron and steel	Mt/yr	0	0	0	0	0	3115.46	7091.67	12166.4	18643.3	26909.5	22969.4	0	0	70939.1	180707
TIAM-UCL 4.1.2	SSP2-RCP19	SKO	Carbon Capture|Storage|Industry|Iron and steel	Mt/yr	0	0	0	0	0	6070.35	13817.8	23705.8	20102.9	103.05	0	0	0	0	18263.1
TIAM-UCL 4.1.2	SSP2-RCP19	UK	Carbon Capture|Storage|Industry|Iron and steel	Mt/yr	0	0	0	0	0	724.903	1650.32	2831.27	4338.51	0.883301	1.67155	0	0	4.51286e-05	9513.35
TIAM-UCL 4.1.2	SSP2-RCP19	USA	Carbon Capture|Storage|Industry|Iron and steel	Mt/yr	0	0	0	0	0	3527.75	8030.16	13776.5	21110.4	25473.2	1757.04	0	0	121238	199009
TIAM-UCL 4.1.2	SSP2-RCP19	WEU	Carbon Capture|Storage|Industry|Iron and steel	Mt/yr	0	0	0	0	0	9460.04	21533.7	36943.1	45877	37117.8	1900.56	0	0	0.00033405	325380
TIAM-UCL 4.1.2	SSP2-RCP19	World	Carbon Capture|Storage|Industry|Iron and steel	Mt/yr	0	0	0	0	0	74087.6	168644	288038	398034	417445	64949.7	21518.3	179063	1.01363e+06	3.36877e+06
TIAM-UCL 4.1.2	SSP2-RCP19	AFR	Carbon Capture|Storage|Industry|Non-metallic	Mt/yr	0	0	0	0	4.88617e-05	3892.7	9721.55	8839.54	5886.19	6.97907e-05	7.36747e-06	3.88754e-06	4.69741e-06	4.6725e-06	4.64415e-06
TIAM-UCL 4.1.2	SSP2-RCP19	AUS	Carbon Capture|Storage|Industry|Non-metallic	Mt/yr	0	0	0	0	6.79488e-05	1557.09	2459.43	2175.11	1358.14	6.96771e-06	5.45618e-06	2.88005e-06	3.55988e-06	3.03083e-06	3.19026e-06
TIAM-UCL 4.1.2	SSP2-RCP19	CAN	Carbon Capture|Storage|Industry|Non-metallic	Mt/yr	0	0	0	0	6.31384e-05	556.11	1481.37	1275.22	714.803	8.16407e-06	5.90412e-06	3.04604e-06	2.84671e-06	2.80292e-06	2.79829e-06
TIAM-UCL 4.1.2	SSP2-RCP19	CHI	Carbon Capture|Storage|Industry|Non-metallic	Mt/yr	0	0	0	0	4.52367e-05	127903	191022	191034	58084.7	5.96751e-06	5.10219e-06	5.00799e-07	1.88681e-06	1.83532e-06	2.16469e-06
TIAM-UCL 4.1.2	SSP2-RCP19	CSA	Carbon Capture|Storage|Industry|Non-metallic	Mt/yr	0	0	0	0	5.78684e-05	6673.2	11151.2	8933.08	2004.73	5.99307e-06	5.6597e-06	2.75265e-06	2.83607e-06	3.26626e-06	3.56563e-06
TIAM-UCL 4.1.2	SSP2-RCP19	EEU	Carbon Capture|Storage|Industry|Non-metallic	Mt/yr	0	0	0	0	6.73192e-05	3892.7	5368.53	4776.47	3053.74	8.18148e-06	4.41752e-06	2.14933e-06	2.37072e-06	2.53135e-06	2.46813e-06
TIAM-UCL 4.1.2	SSP2-RCP19	FSU	Carbon Capture|Storage|Industry|Non-metallic	Mt/yr	0	0	0	0	5.65946e-05	13428.2	21257	23024.8	22906.8	26029.3	6.527e-06	2.29623e-06	2.75862e-06	3.41892e-06	3.73829e-06
TIAM-UCL 4.1.2	SSP2-RCP19	IND	Carbon Capture|Storage|Industry|Non-metallic	Mt/yr	0	0	0	0	6.86737e-05	11789.3	35501.8	66186.3	25169.7	2.70736e-05	6.25003e-06	2.82402e-06	2.68129e-06	2.73837e-06	2.79068e-06
TIAM-UCL 4.1.2	SSP2-RCP19	JPN	Carbon Capture|Storage|Industry|Non-metallic	Mt/yr	0	0	0	0	3.63027e-05	2587.76	2922.99	3100.34	472.272	2.18242e-06	1.94714e-06	0	0	0	0
TIAM-UCL 4.1.2	SSP2-RCP19	MEA	Carbon Capture|Storage|Industry|Non-metallic	Mt/yr	0	0	0	0	5.83693e-05	803.587	837.536	798.655	625.23	4.12643e-05	7.62914e-06	3.85954e-06	3.6805e-06	3.64483e-06	3.66071e-06
TIAM-UCL 4.1.2	SSP2-RCP19	MEX	Carbon Capture|Storage|Industry|Non-metallic	Mt/yr	0	0	0	0	8.81062e-05	1223.43	1788.76	1856.59	4.68103e-06	4.76555e-06	4.83797e-06	2.55816e-06	2.49861e-06	2.47719e-06	2.38892e-06
TIAM-UCL 4.1.2	SSP2-RCP19	ODA	Carbon Capture|Storage|Industry|Non-metallic	Mt/yr	0	0	0	0	5.50068e-05	17350.3	51925.4	50911.4	25603.3	1.28541e-05	5.27502e-06	2.407e-06	2.42671e-06	2.31676e-06	2.31333e-06
TIAM-UCL 4.1.2	SSP2-RCP19	SKO	Carbon Capture|Storage|Industry|Non-metallic	Mt/yr	0	0	0	0	3.77907e-05	2780.51	4492.78	4280.59	1912.59	2.3107e-06	1.98429e-06	0	0	0	0
TIAM-UCL 4.1.2	SSP2-RCP19	UK	Carbon Capture|Storage|Industry|Non-metallic	Mt/yr	0	0	0	0	5.67756e-05	1000.99	1896.41	1307.22	88.9279	1.04176e-05	9.15487e-06	3.63432e-06	3.6032e-06	3.59216e-06	3.48999e-06
TIAM-UCL 4.1.2	SSP2-RCP19	USA	Carbon Capture|Storage|Industry|Non-metallic	Mt/yr	0	0	0	0	7.55194e-05	9342.47	15927.1	14638.2	1737.07	6.66587e-06	5.18199e-06	2.79197e-06	2.76542e-06	2.63912e-06	2.62528e-06
TIAM-UCL 4.1.2	SSP2-RCP19	WEU	Carbon Capture|Storage|Industry|Non-metallic	Mt/yr	0	0	0	0	6.78324e-05	14687.1	17568.6	14508.5	2930.83	8.58197e-06	5.91361e-06	3.01401e-06	3.62573e-06	3.59764e-06	3.44148e-06
TIAM-UCL 4.1.2	SSP2-RCP19	World	Carbon Capture|Storage|Industry|Non-metallic	Mt/yr	0	0	0	0	0.000951345	219468	375322	397646	152549	26029.3	8.86082e-05	3.86017e-05	4.22377e-05	4.25642e-05	4.32798e-05
TIAM-UCL 4.1.2	SSP2-RCP19	AFR	Efficiency|Electricity|Biogas|w/o CCS	-	0.2	0.23	0.23	0.27	0.27	0.3	0.3	0.3	0.3	0.33	0.33	0.33	0.33	0.33	0.33
TIAM-UCL 4.1.2	SSP2-RCP19	AUS	Efficiency|Electricity|Biogas|w/o CCS	-	0.2	0.23	0.23	0.27	0.27	0.3	0.3	0.3	0.3	0.33	0.33	0.33	0.33	0.33	0.33
TIAM-UCL 4.1.2	SSP2-RCP19	CAN	Efficiency|Electricity|Biogas|w/o CCS	-	0.2	0.23	0.23	0.27	0.27	0.3	0.3	0.3	0.3	0.33	0.33	0.33	0.33	0.33	0.33
TIAM-UCL 4.1.2	SSP2-RCP19	CHI	Efficiency|Electricity|Biogas|w/o CCS	-	0.2	0.23	0.23	0.27	0.27	0.3	0.3	0.3	0.3	0.33	0.33	0.33	0.33	0.33	0.33
TIAM-UCL 4.1.2	SSP2-RCP19	CSA	Efficiency|Electricity|Biogas|w/o CCS	-	0.2	0.23	0.23	0.27	0.27	0.3	0.3	0.3	0.3	0.33	0.33	0.33	0.33	0.33	0.33
TIAM-UCL 4.1.2	SSP2-RCP19	EEU	Efficiency|Electricity|Biogas|w/o CCS	-	0.2	0.23	0.23	0.27	0.27	0.3	0.3	0.3	0.3	0.33	0.33	0.33	0.33	0.33	0.33
TIAM-UCL 4.1.2	SSP2-RCP19	FSU	Efficiency|Electricity|Biogas|w/o CCS	-	0.2	0.23	0.23	0.27	0.27	0.3	0.3	0.3	0.3	0.33	0.33	0.33	0.33	0.33	0.33
TIAM-UCL 4.1.2	SSP2-RCP19	IND	Efficiency|Electricity|Biogas|w/o CCS	-	0.2	0.23	0.23	0.27	0.27	0.3	0.3	0.3	0.3	0.33	0.33	0.33	0.33	0.33	0.33
TIAM-UCL 4.1.2	SSP2-RCP19	JPN	Efficiency|Electricity|Biogas|w/o CCS	-	0.2	0.23	0.23	0.27	0.27	0.3	0.3	0.3	0.3	0.33	0.33	0.33	0.33	0.33	0.33
TIAM-UCL 4.1.2	SSP2-RCP19	MEA	Efficiency|Electricity|Biogas|w/o CCS	-	0.2	0.23	0.23	0.27	0.27	0.3	0.3	0.3	0.3	0.33	0.33	0.33	0.33	0.33	0.33
TIAM-UCL 4.1.2	SSP2-RCP19	MEX	Efficiency|Electricity|Biogas|w/o CCS	-	0.2	0.23	0.23	0.27	0.27	0.3	0.3	0.3	0.3	0.33	0.33	0.33	0.33	0.33	0.33
TIAM-UCL 4.1.2	SSP2-RCP19	ODA	Efficiency|Electricity|Biogas|w/o CCS	-	0.2	0.23	0.23	0.27	0.27	0.3	0.3	0.3	0.3	0.33	0.33	0.33	0.33	0.33	0.33
TIAM-UCL 4.1.2	SSP2-RCP19	SKO	Efficiency|Electricity|Biogas|w/o CCS	-	0.2	0.23	0.23	0.27	0.27	0.3	0.3	0.3	0.3	0.33	0.33	0.33	0.33	0.33	0.33
TIAM-UCL 4.1.2	SSP2-RCP19	UK	Efficiency|Electricity|Biogas|w/o CCS	-	0.2	0.23	0.23	0.27	0.27	0.3	0.3	0.3	0.3	0.33	0.33	0.33	0.33	0.33	0.33
TIAM-UCL 4.1.2	SSP2-RCP19	USA	Efficiency|Electricity|Biogas|w/o CCS	-	0.2	0.23	0.23	0.27	0.27	0.3	0.3	0.3	0.3	0.33	0.33	0.33	0.33	0.33	0.33
TIAM-UCL 4.1.2	SSP2-RCP19	WEU	Efficiency|Electricity|Biogas|w/o CCS	-	0.2	0.23	0.23	0.27	0.27	0.3	0.3	0.3	0.3	0.33	0.33	0.33	0.33	0.33	0.33
TIAM-UCL 4.1.2	SSP2-RCP19	EEU	Efficiency|Electricity|Biomass CHP|w/o CCS	-	0.23	0.23	0.23	0.23	0.23	0.23	0.23	0.23	0.23	0.23	0.23	0.23	0.23	0.23	0.23
TIAM-UCL 4.1.2	SSP2-RCP19	FSU	Efficiency|Electricity|Biomass CHP|w/o CCS	-	0.12	0.12	0.12	0.12	0.12	0.12	0.12	0.12	0.12	0.12	0.12	0.12	0.12	0.12	0.12
TIAM-UCL 4.1.2	SSP2-RCP19	USA	Efficiency|Electricity|Biomass CHP|w/o CCS	-	0.18	0.18	0.18	0.18	0.18	0.18	0.18	0.18	0.18	0.18	0.18	0.18	0.18	0.18	0.18
TIAM-UCL 4.1.2	SSP2-RCP19	WEU	Efficiency|Electricity|Biomass CHP|w/o CCS	-	0.26	0.26	0.26	0.26	0.26	0.26	0.26	0.26	0.26	0.26	0.26	0.26	0.26	0.26	0.26
TIAM-UCL 4.1.2	SSP2-RCP19	AFR	Efficiency|Electricity|Biomass combustion|w CCS	-				0.18	0.18	0.26	0.26	0.26	0.26	0.31	0.31	0.31	0.31	0.31	0.31
TIAM-UCL 4.1.2	SSP2-RCP19	AUS	Efficiency|Electricity|Biomass combustion|w CCS	-				0.18	0.18	0.26	0.26	0.26	0.26	0.31	0.31	0.31	0.31	0.31	0.31
TIAM-UCL 4.1.2	SSP2-RCP19	CAN	Efficiency|Electricity|Biomass combustion|w CCS	-				0.18	0.18	0.26	0.26	0.26	0.26	0.31	0.31	0.31	0.31	0.31	0.31
TIAM-UCL 4.1.2	SSP2-RCP19	CHI	Efficiency|Electricity|Biomass combustion|w CCS	-				0.18	0.18	0.26	0.26	0.26	0.26	0.31	0.31	0.31	0.31	0.31	0.31
TIAM-UCL 4.1.2	SSP2-RCP19	CSA	Efficiency|Electricity|Biomass combustion|w CCS	-				0.18	0.18	0.26	0.26	0.26	0.26	0.31	0.31	0.31	0.31	0.31	0.31
TIAM-UCL 4.1.2	SSP2-RCP19	EEU	Efficiency|Electricity|Biomass combustion|w CCS	-				0.18	0.18	0.26	0.26	0.26	0.26	0.31	0.31	0.31	0.31	0.31	0.31
TIAM-UCL 4.1.2	SSP2-RCP19	FSU	Efficiency|Electricity|Biomass combustion|w CCS	-				0.18	0.18	0.26	0.26	0.26	0.26	0.31	0.31	0.31	0.31	0.31	0.31
TIAM-UCL 4.1.2	SSP2-RCP19	IND	Efficiency|Electricity|Biomass combustion|w CCS	-				0.18	0.18	0.26	0.26	0.26	0.26	0.31	0.31	0.31	0.31	0.31	0.31
TIAM-UCL 4.1.2	SSP2-RCP19	JPN	Efficiency|Electricity|Biomass combustion|w CCS	-				0.18	0.18	0.26	0.26	0.26	0.26	0.31	0.31	0.31	0.31	0.31	0.31
TIAM-UCL 4.1.2	SSP2-RCP19	MEA	Efficiency|Electricity|Biomass combustion|w CCS	-				0.18	0.18	0.26	0.26	0.26	0.26	0.31	0.31	0.31	0.31	0.31	0.31
TIAM-UCL 4.1.2	SSP2-RCP19	MEX	Efficiency|Electricity|Biomass combustion|w CCS	-				0.18	0.18	0.26	0.26	0.26	0.26	0.31	0.31	0.31	0.31	0.31	0.31
TIAM-UCL 4.1.2	SSP2-RCP19	ODA	Efficiency|Electricity|Biomass combustion|w CCS	-				0.18	0.18	0.26	0.26	0.26	0.26	0.31	0.31	0.31	0.31	0.31	0.31
TIAM-UCL 4.1.2	SSP2-RCP19	SKO	Efficiency|Electricity|Biomass combustion|w CCS	-				0.18	0.18	0.26	0.26	0.26	0.26	0.31	0.31	0.31	0.31	0.31	0.31
TIAM-UCL 4.1.2	SSP2-RCP19	UK	Efficiency|Electricity|Biomass combustion|w CCS	-				0.18	0.18	0.26	0.26	0.26	0.26	0.31	0.31	0.31	0.31	0.31	0.31
TIAM-UCL 4.1.2	SSP2-RCP19	USA	Efficiency|Electricity|Biomass combustion|w CCS	-				0.18	0.18	0.26	0.26	0.26	0.26	0.31	0.31	0.31	0.31	0.31	0.31
TIAM-UCL 4.1.2	SSP2-RCP19	WEU	Efficiency|Electricity|Biomass combustion|w CCS	-				0.18	0.18	0.26	0.26	0.26	0.26	0.31	0.31	0.31	0.31	0.31	0.31
TIAM-UCL 4.1.2	SSP2-RCP19	AFR	Efficiency|Electricity|Biomass combustion|w/o CCS	-	0.25	0.28	0.28	0.31	0.31	0.34	0.34	0.34	0.34	0.37	0.37	0.37	0.37	0.37	0.37
TIAM-UCL 4.1.2	SSP2-RCP19	AUS	Efficiency|Electricity|Biomass combustion|w/o CCS	-	0.25	0.28	0.28	0.31	0.31	0.34	0.34	0.34	0.34	0.37	0.37	0.37	0.37	0.37	0.37
TIAM-UCL 4.1.2	SSP2-RCP19	CAN	Efficiency|Electricity|Biomass combustion|w/o CCS	-	0.25	0.28	0.28	0.31	0.31	0.34	0.34	0.34	0.34	0.37	0.37	0.37	0.37	0.37	0.37
TIAM-UCL 4.1.2	SSP2-RCP19	CHI	Efficiency|Electricity|Biomass combustion|w/o CCS	-	0.25	0.28	0.28	0.31	0.31	0.34	0.34	0.34	0.34	0.37	0.37	0.37	0.37	0.37	0.37
TIAM-UCL 4.1.2	SSP2-RCP19	CSA	Efficiency|Electricity|Biomass combustion|w/o CCS	-	0.25	0.28	0.28	0.31	0.31	0.34	0.34	0.34	0.34	0.37	0.37	0.37	0.37	0.37	0.37
TIAM-UCL 4.1.2	SSP2-RCP19	EEU	Efficiency|Electricity|Biomass combustion|w/o CCS	-	0.25	0.28	0.28	0.31	0.31	0.34	0.34	0.34	0.34	0.37	0.37	0.37	0.37	0.37	0.37
TIAM-UCL 4.1.2	SSP2-RCP19	FSU	Efficiency|Electricity|Biomass combustion|w/o CCS	-	0.25	0.28	0.28	0.31	0.31	0.34	0.34	0.34	0.34	0.37	0.37	0.37	0.37	0.37	0.37
TIAM-UCL 4.1.2	SSP2-RCP19	IND	Efficiency|Electricity|Biomass combustion|w/o CCS	-	0.25	0.28	0.28	0.31	0.31	0.34	0.34	0.34	0.34	0.37	0.37	0.37	0.37	0.37	0.37
TIAM-UCL 4.1.2	SSP2-RCP19	JPN	Efficiency|Electricity|Biomass combustion|w/o CCS	-	0.25	0.28	0.28	0.31	0.31	0.34	0.34	0.34	0.34	0.37	0.37	0.37	0.37	0.37	0.37
TIAM-UCL 4.1.2	SSP2-RCP19	MEA	Efficiency|Electricity|Biomass combustion|w/o CCS	-	0.25	0.28	0.28	0.31	0.31	0.34	0.34	0.34	0.34	0.37	0.37	0.37	0.37	0.37	0.37
TIAM-UCL 4.1.2	SSP2-RCP19	MEX	Efficiency|Electricity|Biomass combustion|w/o CCS	-	0.25	0.28	0.28	0.31	0.31	0.34	0.34	0.34	0.34	0.37	0.37	0.37	0.37	0.37	0.37
TIAM-UCL 4.1.2	SSP2-RCP19	ODA	Efficiency|Electricity|Biomass combustion|w/o CCS	-	0.25	0.28	0.28	0.31	0.31	0.34	0.34	0.34	0.34	0.37	0.37	0.37	0.37	0.37	0.37
TIAM-UCL 4.1.2	SSP2-RCP19	SKO	Efficiency|Electricity|Biomass combustion|w/o CCS	-	0.25	0.28	0.28	0.31	0.31	0.34	0.34	0.34	0.34	0.37	0.37	0.37	0.37	0.37	0.37
TIAM-UCL 4.1.2	SSP2-RCP19	UK	Efficiency|Electricity|Biomass combustion|w/o CCS	-	0.25	0.28	0.28	0.31	0.31	0.34	0.34	0.34	0.34	0.37	0.37	0.37	0.37	0.37	0.37
TIAM-UCL 4.1.2	SSP2-RCP19	USA	Efficiency|Electricity|Biomass combustion|w/o CCS	-	0.25	0.28	0.28	0.31	0.31	0.34	0.34	0.34	0.34	0.37	0.37	0.37	0.37	0.37	0.37
TIAM-UCL 4.1.2	SSP2-RCP19	WEU	Efficiency|Electricity|Biomass combustion|w/o CCS	-	0.25	0.28	0.28	0.31	0.31	0.34	0.34	0.34	0.34	0.37	0.37	0.37	0.37	0.37	0.37
TIAM-UCL 4.1.2	SSP2-RCP19	AFR	Efficiency|Electricity|Biomass gasification|w CCS	-				0.21	0.21	0.29	0.29	0.29	0.29	0.34	0.34	0.34	0.34	0.34	0.34
TIAM-UCL 4.1.2	SSP2-RCP19	AUS	Efficiency|Electricity|Biomass gasification|w CCS	-				0.21	0.21	0.29	0.29	0.29	0.29	0.34	0.34	0.34	0.34	0.34	0.34
TIAM-UCL 4.1.2	SSP2-RCP19	CAN	Efficiency|Electricity|Biomass gasification|w CCS	-				0.21	0.21	0.29	0.29	0.29	0.29	0.34	0.34	0.34	0.34	0.34	0.34
TIAM-UCL 4.1.2	SSP2-RCP19	CHI	Efficiency|Electricity|Biomass gasification|w CCS	-				0.21	0.21	0.29	0.29	0.29	0.29	0.34	0.34	0.34	0.34	0.34	0.34
TIAM-UCL 4.1.2	SSP2-RCP19	CSA	Efficiency|Electricity|Biomass gasification|w CCS	-				0.21	0.21	0.29	0.29	0.29	0.29	0.34	0.34	0.34	0.34	0.34	0.34
TIAM-UCL 4.1.2	SSP2-RCP19	EEU	Efficiency|Electricity|Biomass gasification|w CCS	-				0.21	0.21	0.29	0.29	0.29	0.29	0.34	0.34	0.34	0.34	0.34	0.34
TIAM-UCL 4.1.2	SSP2-RCP19	FSU	Efficiency|Electricity|Biomass gasification|w CCS	-				0.21	0.21	0.29	0.29	0.29	0.29	0.34	0.34	0.34	0.34	0.34	0.34
TIAM-UCL 4.1.2	SSP2-RCP19	IND	Efficiency|Electricity|Biomass gasification|w CCS	-				0.21	0.21	0.29	0.29	0.29	0.29	0.34	0.34	0.34	0.34	0.34	0.34
TIAM-UCL 4.1.2	SSP2-RCP19	JPN	Efficiency|Electricity|Biomass gasification|w CCS	-				0.21	0.21	0.29	0.29	0.29	0.29	0.34	0.34	0.34	0.34	0.34	0.34
TIAM-UCL 4.1.2	SSP2-RCP19	MEA	Efficiency|Electricity|Biomass gasification|w CCS	-				0.21	0.21	0.29	0.29	0.29	0.29	0.34	0.34	0.34	0.34	0.34	0.34
TIAM-UCL 4.1.2	SSP2-RCP19	MEX	Efficiency|Electricity|Biomass gasification|w CCS	-				0.21	0.21	0.29	0.29	0.29	0.29	0.34	0.34	0.34	0.34	0.34	0.34
TIAM-UCL 4.1.2	SSP2-RCP19	ODA	Efficiency|Electricity|Biomass gasification|w CCS	-				0.21	0.21	0.29	0.29	0.29	0.29	0.34	0.34	0.34	0.34	0.34	0.34
TIAM-UCL 4.1.2	SSP2-RCP19	SKO	Efficiency|Electricity|Biomass gasification|w CCS	-				0.21	0.21	0.29	0.29	0.29	0.29	0.34	0.34	0.34	0.34	0.34	0.34
TIAM-UCL 4.1.2	SSP2-RCP19	UK	Efficiency|Electricity|Biomass gasification|w CCS	-				0.21	0.21	0.29	0.29	0.29	0.29	0.34	0.34	0.34	0.34	0.34	0.34
TIAM-UCL 4.1.2	SSP2-RCP19	USA	Efficiency|Electricity|Biomass gasification|w CCS	-				0.21	0.21	0.29	0.29	0.29	0.29	0.34	0.34	0.34	0.34	0.34	0.34
TIAM-UCL 4.1.2	SSP2-RCP19	WEU	Efficiency|Electricity|Biomass gasification|w CCS	-				0.21	0.21	0.29	0.29	0.29	0.29	0.34	0.34	0.34	0.34	0.34	0.34
TIAM-UCL 4.1.2	SSP2-RCP19	AFR	Efficiency|Electricity|Biomass gasification|w/o CCS	-	0.28	0.31	0.31	0.34	0.34	0.37	0.37	0.37	0.37	0.4	0.4	0.4	0.4	0.4	0.4
TIAM-UCL 4.1.2	SSP2-RCP19	AUS	Efficiency|Electricity|Biomass gasification|w/o CCS	-	0.28	0.31	0.31	0.34	0.34	0.37	0.37	0.37	0.37	0.4	0.4	0.4	0.4	0.4	0.4
TIAM-UCL 4.1.2	SSP2-RCP19	CAN	Efficiency|Electricity|Biomass gasification|w/o CCS	-	0.28	0.31	0.31	0.34	0.34	0.37	0.37	0.37	0.37	0.4	0.4	0.4	0.4	0.4	0.4
TIAM-UCL 4.1.2	SSP2-RCP19	CHI	Efficiency|Electricity|Biomass gasification|w/o CCS	-	0.28	0.31	0.31	0.34	0.34	0.37	0.37	0.37	0.37	0.4	0.4	0.4	0.4	0.4	0.4
TIAM-UCL 4.1.2	SSP2-RCP19	CSA	Efficiency|Electricity|Biomass gasification|w/o CCS	-	0.28	0.31	0.31	0.34	0.34	0.37	0.37	0.37	0.37	0.4	0.4	0.4	0.4	0.4	0.4
TIAM-UCL 4.1.2	SSP2-RCP19	EEU	Efficiency|Electricity|Biomass gasification|w/o CCS	-	0.28	0.31	0.31	0.34	0.34	0.37	0.37	0.37	0.37	0.4	0.4	0.4	0.4	0.4	0.4
TIAM-UCL 4.1.2	SSP2-RCP19	FSU	Efficiency|Electricity|Biomass gasification|w/o CCS	-	0.28	0.31	0.31	0.34	0.34	0.37	0.37	0.37	0.37	0.4	0.4	0.4	0.4	0.4	0.4
TIAM-UCL 4.1.2	SSP2-RCP19	IND	Efficiency|Electricity|Biomass gasification|w/o CCS	-	0.28	0.31	0.31	0.34	0.34	0.37	0.37	0.37	0.37	0.4	0.4	0.4	0.4	0.4	0.4
TIAM-UCL 4.1.2	SSP2-RCP19	JPN	Efficiency|Electricity|Biomass gasification|w/o CCS	-	0.28	0.31	0.31	0.34	0.34	0.37	0.37	0.37	0.37	0.4	0.4	0.4	0.4	0.4	0.4
TIAM-UCL 4.1.2	SSP2-RCP19	MEA	Efficiency|Electricity|Biomass gasification|w/o CCS	-	0.28	0.31	0.31	0.34	0.34	0.37	0.37	0.37	0.37	0.4	0.4	0.4	0.4	0.4	0.4
TIAM-UCL 4.1.2	SSP2-RCP19	MEX	Efficiency|Electricity|Biomass gasification|w/o CCS	-	0.28	0.31	0.31	0.34	0.34	0.37	0.37	0.37	0.37	0.4	0.4	0.4	0.4	0.4	0.4
TIAM-UCL 4.1.2	SSP2-RCP19	ODA	Efficiency|Electricity|Biomass gasification|w/o CCS	-	0.28	0.31	0.31	0.34	0.34	0.37	0.37	0.37	0.37	0.4	0.4	0.4	0.4	0.4	0.4
TIAM-UCL 4.1.2	SSP2-RCP19	SKO	Efficiency|Electricity|Biomass gasification|w/o CCS	-	0.28	0.31	0.31	0.34	0.34	0.37	0.37	0.37	0.37	0.4	0.4	0.4	0.4	0.4	0.4
TIAM-UCL 4.1.2	SSP2-RCP19	UK	Efficiency|Electricity|Biomass gasification|w/o CCS	-	0.28	0.31	0.31	0.34	0.34	0.37	0.37	0.37	0.37	0.4	0.4	0.4	0.4	0.4	0.4
TIAM-UCL 4.1.2	SSP2-RCP19	USA	Efficiency|Electricity|Biomass gasification|w/o CCS	-	0.28	0.31	0.31	0.34	0.34	0.37	0.37	0.37	0.37	0.4	0.4	0.4	0.4	0.4	0.4
TIAM-UCL 4.1.2	SSP2-RCP19	WEU	Efficiency|Electricity|Biomass gasification|w/o CCS	-	0.28	0.31	0.31	0.34	0.34	0.37	0.37	0.37	0.37	0.4	0.4	0.4	0.4	0.4	0.4
TIAM-UCL 4.1.2	SSP2-RCP19	AUS	Efficiency|Electricity|CHP existing coal|w/o CCS	-	0.32	0.32	0.32	0.32	0.32	0.32	0.32	0.32	0.32	0.32	0.32	0.32	0.32	0.32	0.32
TIAM-UCL 4.1.2	SSP2-RCP19	EEU	Efficiency|Electricity|CHP existing coal|w/o CCS	-	0.32	0.32	0.32	0.32	0.32	0.32	0.32	0.32	0.32	0.32	0.32	0.32	0.32	0.32	0.32
TIAM-UCL 4.1.2	SSP2-RCP19	FSU	Efficiency|Electricity|CHP existing coal|w/o CCS	-	0.25	0.25	0.25	0.25	0.25	0.25	0.25	0.25	0.25	0.25	0.25	0.25	0.25	0.25	0.25
TIAM-UCL 4.1.2	SSP2-RCP19	ODA	Efficiency|Electricity|CHP existing coal|w/o CCS	-	0.24	0.92	0.92	0.8	0.8	0.8	0.8	0.8	0.8	0.8	0.8	0.8	0.8	0.8	0.8
TIAM-UCL 4.1.2	SSP2-RCP19	USA	Efficiency|Electricity|CHP existing coal|w/o CCS	-	0.29	0.29	0.29	0.29	0.29	0.29	0.29	0.29	0.29	0.29	0.29	0.29	0.29	0.29	0.29
TIAM-UCL 4.1.2	SSP2-RCP19	WEU	Efficiency|Electricity|CHP existing coal|w/o CCS	-	0.3	0.3	0.3	0.3	0.3	0.3	0.3	0.3	0.3	0.3	0.3	0.3	0.3	0.3	0.3
TIAM-UCL 4.1.2	SSP2-RCP19	AFR	Efficiency|Electricity|Coal IGCC|w CCS	-				0.38	0.38	0.43	0.43	0.43	0.43	0.48	0.48	0.48	0.48	0.48	0.48
TIAM-UCL 4.1.2	SSP2-RCP19	AUS	Efficiency|Electricity|Coal IGCC|w CCS	-				0.38	0.38	0.43	0.43	0.43	0.43	0.48	0.48	0.48	0.48	0.48	0.48
TIAM-UCL 4.1.2	SSP2-RCP19	CAN	Efficiency|Electricity|Coal IGCC|w CCS	-				0.38	0.38	0.43	0.43	0.43	0.43	0.48	0.48	0.48	0.48	0.48	0.48
TIAM-UCL 4.1.2	SSP2-RCP19	CHI	Efficiency|Electricity|Coal IGCC|w CCS	-				0.38	0.38	0.43	0.43	0.43	0.43	0.48	0.48	0.48	0.48	0.48	0.48
TIAM-UCL 4.1.2	SSP2-RCP19	CSA	Efficiency|Electricity|Coal IGCC|w CCS	-				0.38	0.38	0.43	0.43	0.43	0.43	0.48	0.48	0.48	0.48	0.48	0.48
TIAM-UCL 4.1.2	SSP2-RCP19	EEU	Efficiency|Electricity|Coal IGCC|w CCS	-				0.38	0.38	0.43	0.43	0.43	0.43	0.48	0.48	0.48	0.48	0.48	0.48
TIAM-UCL 4.1.2	SSP2-RCP19	FSU	Efficiency|Electricity|Coal IGCC|w CCS	-				0.38	0.38	0.43	0.43	0.43	0.43	0.48	0.48	0.48	0.48	0.48	0.48
TIAM-UCL 4.1.2	SSP2-RCP19	IND	Efficiency|Electricity|Coal IGCC|w CCS	-				0.38	0.38	0.43	0.43	0.43	0.43	0.48	0.48	0.48	0.48	0.48	0.48
TIAM-UCL 4.1.2	SSP2-RCP19	JPN	Efficiency|Electricity|Coal IGCC|w CCS	-				0.38	0.38	0.43	0.43	0.43	0.43	0.48	0.48	0.48	0.48	0.48	0.48
TIAM-UCL 4.1.2	SSP2-RCP19	MEA	Efficiency|Electricity|Coal IGCC|w CCS	-				0.38	0.38	0.43	0.43	0.43	0.43	0.48	0.48	0.48	0.48	0.48	0.48
TIAM-UCL 4.1.2	SSP2-RCP19	MEX	Efficiency|Electricity|Coal IGCC|w CCS	-				0.38	0.38	0.43	0.43	0.43	0.43	0.48	0.48	0.48	0.48	0.48	0.48
TIAM-UCL 4.1.2	SSP2-RCP19	ODA	Efficiency|Electricity|Coal IGCC|w CCS	-				0.38	0.38	0.43	0.43	0.43	0.43	0.48	0.48	0.48	0.48	0.48	0.48
TIAM-UCL 4.1.2	SSP2-RCP19	SKO	Efficiency|Electricity|Coal IGCC|w CCS	-				0.38	0.38	0.43	0.43	0.43	0.43	0.48	0.48	0.48	0.48	0.48	0.48
TIAM-UCL 4.1.2	SSP2-RCP19	UK	Efficiency|Electricity|Coal IGCC|w CCS	-				0.38	0.38	0.43	0.43	0.43	0.43	0.48	0.48	0.48	0.48	0.48	0.48
TIAM-UCL 4.1.2	SSP2-RCP19	USA	Efficiency|Electricity|Coal IGCC|w CCS	-				0.38	0.38	0.43	0.43	0.43	0.43	0.48	0.48	0.48	0.48	0.48	0.48
TIAM-UCL 4.1.2	SSP2-RCP19	WEU	Efficiency|Electricity|Coal IGCC|w CCS	-				0.38	0.38	0.43	0.43	0.43	0.43	0.48	0.48	0.48	0.48	0.48	0.48
TIAM-UCL 4.1.2	SSP2-RCP19	AFR	Efficiency|Electricity|Coal IGCC|w/o CCS	-	0.39	0.42	0.42	0.48	0.48	0.51	0.51	0.51	0.51	0.54	0.54	0.54	0.54	0.54	0.54
TIAM-UCL 4.1.2	SSP2-RCP19	AUS	Efficiency|Electricity|Coal IGCC|w/o CCS	-	0.36	0.41	0.41	0.48	0.48	0.51	0.51	0.51	0.51	0.54	0.54	0.54	0.54	0.54	0.54
TIAM-UCL 4.1.2	SSP2-RCP19	CAN	Efficiency|Electricity|Coal IGCC|w/o CCS	-	0.4	0.44	0.44	0.48	0.48	0.51	0.51	0.51	0.51	0.54	0.54	0.54	0.54	0.54	0.54
TIAM-UCL 4.1.2	SSP2-RCP19	CHI	Efficiency|Electricity|Coal IGCC|w/o CCS	-	0.35	0.4	0.4	0.48	0.48	0.51	0.51	0.51	0.51	0.54	0.54	0.54	0.54	0.54	0.54
TIAM-UCL 4.1.2	SSP2-RCP19	CSA	Efficiency|Electricity|Coal IGCC|w/o CCS	-	0.36	0.4	0.4	0.48	0.48	0.51	0.51	0.51	0.51	0.54	0.54	0.54	0.54	0.54	0.54
TIAM-UCL 4.1.2	SSP2-RCP19	EEU	Efficiency|Electricity|Coal IGCC|w/o CCS	-	0.36	0.41	0.41	0.48	0.48	0.51	0.51	0.51	0.51	0.54	0.54	0.54	0.54	0.54	0.54
TIAM-UCL 4.1.2	SSP2-RCP19	FSU	Efficiency|Electricity|Coal IGCC|w/o CCS	-	0.35	0.4	0.4	0.48	0.48	0.51	0.51	0.51	0.51	0.54	0.54	0.54	0.54	0.54	0.54
TIAM-UCL 4.1.2	SSP2-RCP19	IND	Efficiency|Electricity|Coal IGCC|w/o CCS	-	0.32	0.37	0.37	0.48	0.48	0.51	0.51	0.51	0.51	0.54	0.54	0.54	0.54	0.54	0.54
TIAM-UCL 4.1.2	SSP2-RCP19	JPN	Efficiency|Electricity|Coal IGCC|w/o CCS	-	0.41	0.45	0.45	0.48	0.48	0.51	0.51	0.51	0.51	0.54	0.54	0.54	0.54	0.54	0.54
TIAM-UCL 4.1.2	SSP2-RCP19	MEA	Efficiency|Electricity|Coal IGCC|w/o CCS	-	0.4	0.44	0.44	0.48	0.48	0.51	0.51	0.51	0.51	0.54	0.54	0.54	0.54	0.54	0.54
TIAM-UCL 4.1.2	SSP2-RCP19	MEX	Efficiency|Electricity|Coal IGCC|w/o CCS	-	0.38	0.42	0.42	0.48	0.48	0.51	0.51	0.51	0.51	0.54	0.54	0.54	0.54	0.54	0.54
TIAM-UCL 4.1.2	SSP2-RCP19	ODA	Efficiency|Electricity|Coal IGCC|w/o CCS	-	0.37	0.41	0.41	0.48	0.48	0.51	0.51	0.51	0.51	0.54	0.54	0.54	0.54	0.54	0.54
TIAM-UCL 4.1.2	SSP2-RCP19	SKO	Efficiency|Electricity|Coal IGCC|w/o CCS	-	0.38	0.42	0.42	0.48	0.48	0.51	0.51	0.51	0.51	0.54	0.54	0.54	0.54	0.54	0.54
TIAM-UCL 4.1.2	SSP2-RCP19	UK	Efficiency|Electricity|Coal IGCC|w/o CCS	-	0.39	0.43	0.43	0.48	0.48	0.51	0.51	0.51	0.51	0.54	0.54	0.54	0.54	0.54	0.54
TIAM-UCL 4.1.2	SSP2-RCP19	USA	Efficiency|Electricity|Coal IGCC|w/o CCS	-	0.39	0.42	0.42	0.48	0.48	0.51	0.51	0.51	0.51	0.54	0.54	0.54	0.54	0.54	0.54
TIAM-UCL 4.1.2	SSP2-RCP19	WEU	Efficiency|Electricity|Coal IGCC|w/o CCS	-	0.4	0.44	0.44	0.48	0.48	0.51	0.51	0.51	0.51	0.54	0.54	0.54	0.54	0.54	0.54
TIAM-UCL 4.1.2	SSP2-RCP19	AFR	Efficiency|Electricity|Co-firing coal:biomass 50:50|w/o CCS	-		0.375	0.375	0.395	0.395	0.415	0.415	0.415	0.415	0.435	0.435	0.435	0.435	0.435	0.435
TIAM-UCL 4.1.2	SSP2-RCP19	AUS	Efficiency|Electricity|Co-firing coal:biomass 50:50|w/o CCS	-		0.375	0.375	0.395	0.395	0.415	0.415	0.415	0.415	0.435	0.435	0.435	0.435	0.435	0.435
TIAM-UCL 4.1.2	SSP2-RCP19	CAN	Efficiency|Electricity|Co-firing coal:biomass 50:50|w/o CCS	-		0.375	0.375	0.395	0.395	0.415	0.415	0.415	0.415	0.435	0.435	0.435	0.435	0.435	0.435
TIAM-UCL 4.1.2	SSP2-RCP19	CHI	Efficiency|Electricity|Co-firing coal:biomass 50:50|w/o CCS	-		0.375	0.375	0.395	0.395	0.415	0.415	0.415	0.415	0.435	0.435	0.435	0.435	0.435	0.435
TIAM-UCL 4.1.2	SSP2-RCP19	CSA	Efficiency|Electricity|Co-firing coal:biomass 50:50|w/o CCS	-		0.375	0.375	0.395	0.395	0.415	0.415	0.415	0.415	0.435	0.435	0.435	0.435	0.435	0.435
TIAM-UCL 4.1.2	SSP2-RCP19	EEU	Efficiency|Electricity|Co-firing coal:biomass 50:50|w/o CCS	-		0.375	0.375	0.395	0.395	0.415	0.415	0.415	0.415	0.435	0.435	0.435	0.435	0.435	0.435
TIAM-UCL 4.1.2	SSP2-RCP19	FSU	Efficiency|Electricity|Co-firing coal:biomass 50:50|w/o CCS	-		0.375	0.375	0.395	0.395	0.415	0.415	0.415	0.415	0.435	0.435	0.435	0.435	0.435	0.435
TIAM-UCL 4.1.2	SSP2-RCP19	IND	Efficiency|Electricity|Co-firing coal:biomass 50:50|w/o CCS	-		0.375	0.375	0.395	0.395	0.415	0.415	0.415	0.415	0.435	0.435	0.435	0.435	0.435	0.435
TIAM-UCL 4.1.2	SSP2-RCP19	JPN	Efficiency|Electricity|Co-firing coal:biomass 50:50|w/o CCS	-		0.375	0.375	0.395	0.395	0.415	0.415	0.415	0.415	0.435	0.435	0.435	0.435	0.435	0.435
TIAM-UCL 4.1.2	SSP2-RCP19	MEA	Efficiency|Electricity|Co-firing coal:biomass 50:50|w/o CCS	-		0.375	0.375	0.395	0.395	0.415	0.415	0.415	0.415	0.435	0.435	0.435	0.435	0.435	0.435
TIAM-UCL 4.1.2	SSP2-RCP19	MEX	Efficiency|Electricity|Co-firing coal:biomass 50:50|w/o CCS	-		0.375	0.375	0.395	0.395	0.415	0.415	0.415	0.415	0.435	0.435	0.435	0.435	0.435	0.435
TIAM-UCL 4.1.2	SSP2-RCP19	ODA	Efficiency|Electricity|Co-firing coal:biomass 50:50|w/o CCS	-		0.375	0.375	0.395	0.395	0.415	0.415	0.415	0.415	0.435	0.435	0.435	0.435	0.435	0.435
TIAM-UCL 4.1.2	SSP2-RCP19	SKO	Efficiency|Electricity|Co-firing coal:biomass 50:50|w/o CCS	-		0.375	0.375	0.395	0.395	0.415	0.415	0.415	0.415	0.435	0.435	0.435	0.435	0.435	0.435
TIAM-UCL 4.1.2	SSP2-RCP19	UK	Efficiency|Electricity|Co-firing coal:biomass 50:50|w/o CCS	-		0.375	0.375	0.395	0.395	0.415	0.415	0.415	0.415	0.435	0.435	0.435	0.435	0.435	0.435
TIAM-UCL 4.1.2	SSP2-RCP19	USA	Efficiency|Electricity|Co-firing coal:biomass 50:50|w/o CCS	-		0.375	0.375	0.395	0.395	0.415	0.415	0.415	0.415	0.435	0.435	0.435	0.435	0.435	0.435
TIAM-UCL 4.1.2	SSP2-RCP19	WEU	Efficiency|Electricity|Co-firing coal:biomass 50:50|w/o CCS	-		0.375	0.375	0.395	0.395	0.415	0.415	0.415	0.415	0.435	0.435	0.435	0.435	0.435	0.435
TIAM-UCL 4.1.2	SSP2-RCP19	AFR	Efficiency|Electricity|Co-firing coal:biomass 80:20|w/o CCS	-		0.432	0.432	0.446	0.446	0.46	0.46	0.46	0.46	0.474	0.474	0.474	0.474	0.474	0.474
TIAM-UCL 4.1.2	SSP2-RCP19	AUS	Efficiency|Electricity|Co-firing coal:biomass 80:20|w/o CCS	-		0.432	0.432	0.446	0.446	0.46	0.46	0.46	0.46	0.474	0.474	0.474	0.474	0.474	0.474
TIAM-UCL 4.1.2	SSP2-RCP19	CAN	Efficiency|Electricity|Co-firing coal:biomass 80:20|w/o CCS	-		0.432	0.432	0.446	0.446	0.46	0.46	0.46	0.46	0.474	0.474	0.474	0.474	0.474	0.474
TIAM-UCL 4.1.2	SSP2-RCP19	CHI	Efficiency|Electricity|Co-firing coal:biomass 80:20|w/o CCS	-		0.432	0.432	0.446	0.446	0.46	0.46	0.46	0.46	0.474	0.474	0.474	0.474	0.474	0.474
TIAM-UCL 4.1.2	SSP2-RCP19	CSA	Efficiency|Electricity|Co-firing coal:biomass 80:20|w/o CCS	-		0.432	0.432	0.446	0.446	0.46	0.46	0.46	0.46	0.474	0.474	0.474	0.474	0.474	0.474
TIAM-UCL 4.1.2	SSP2-RCP19	EEU	Efficiency|Electricity|Co-firing coal:biomass 80:20|w/o CCS	-		0.432	0.432	0.446	0.446	0.46	0.46	0.46	0.46	0.474	0.474	0.474	0.474	0.474	0.474
TIAM-UCL 4.1.2	SSP2-RCP19	FSU	Efficiency|Electricity|Co-firing coal:biomass 80:20|w/o CCS	-		0.432	0.432	0.446	0.446	0.46	0.46	0.46	0.46	0.474	0.474	0.474	0.474	0.474	0.474
TIAM-UCL 4.1.2	SSP2-RCP19	IND	Efficiency|Electricity|Co-firing coal:biomass 80:20|w/o CCS	-		0.432	0.432	0.446	0.446	0.46	0.46	0.46	0.46	0.474	0.474	0.474	0.474	0.474	0.474
TIAM-UCL 4.1.2	SSP2-RCP19	JPN	Efficiency|Electricity|Co-firing coal:biomass 80:20|w/o CCS	-		0.432	0.432	0.446	0.446	0.46	0.46	0.46	0.46	0.474	0.474	0.474	0.474	0.474	0.474
TIAM-UCL 4.1.2	SSP2-RCP19	MEA	Efficiency|Electricity|Co-firing coal:biomass 80:20|w/o CCS	-		0.432	0.432	0.446	0.446	0.46	0.46	0.46	0.46	0.474	0.474	0.474	0.474	0.474	0.474
TIAM-UCL 4.1.2	SSP2-RCP19	MEX	Efficiency|Electricity|Co-firing coal:biomass 80:20|w/o CCS	-		0.432	0.432	0.446	0.446	0.46	0.46	0.46	0.46	0.474	0.474	0.474	0.474	0.474	0.474
TIAM-UCL 4.1.2	SSP2-RCP19	ODA	Efficiency|Electricity|Co-firing coal:biomass 80:20|w/o CCS	-		0.432	0.432	0.446	0.446	0.46	0.46	0.46	0.46	0.474	0.474	0.474	0.474	0.474	0.474
TIAM-UCL 4.1.2	SSP2-RCP19	SKO	Efficiency|Electricity|Co-firing coal:biomass 80:20|w/o CCS	-		0.432	0.432	0.446	0.446	0.46	0.46	0.46	0.46	0.474	0.474	0.474	0.474	0.474	0.474
TIAM-UCL 4.1.2	SSP2-RCP19	UK	Efficiency|Electricity|Co-firing coal:biomass 80:20|w/o CCS	-		0.432	0.432	0.446	0.446	0.46	0.46	0.46	0.46	0.474	0.474	0.474	0.474	0.474	0.474
TIAM-UCL 4.1.2	SSP2-RCP19	USA	Efficiency|Electricity|Co-firing coal:biomass 80:20|w/o CCS	-		0.432	0.432	0.446	0.446	0.46	0.46	0.46	0.46	0.474	0.474	0.474	0.474	0.474	0.474
TIAM-UCL 4.1.2	SSP2-RCP19	WEU	Efficiency|Electricity|Co-firing coal:biomass 80:20|w/o CCS	-		0.432	0.432	0.446	0.446	0.46	0.46	0.46	0.46	0.474	0.474	0.474	0.474	0.474	0.474
TIAM-UCL 4.1.2	SSP2-RCP19	AFR	Efficiency|Electricity|Concentrated Solar CSP centralised	-	1	1	1	1	1	1	1	1	1	1	1	1	1	1	1
TIAM-UCL 4.1.2	SSP2-RCP19	AUS	Efficiency|Electricity|Concentrated Solar CSP centralised	-	1	1	1	1	1	1	1	1	1	1	1	1	1	1	1
TIAM-UCL 4.1.2	SSP2-RCP19	CAN	Efficiency|Electricity|Concentrated Solar CSP centralised	-	1	1	1	1	1	1	1	1	1	1	1	1	1	1	1
TIAM-UCL 4.1.2	SSP2-RCP19	CHI	Efficiency|Electricity|Concentrated Solar CSP centralised	-	1	1	1	1	1	1	1	1	1	1	1	1	1	1	1
TIAM-UCL 4.1.2	SSP2-RCP19	CSA	Efficiency|Electricity|Concentrated Solar CSP centralised	-	1	1	1	1	1	1	1	1	1	1	1	1	1	1	1
TIAM-UCL 4.1.2	SSP2-RCP19	EEU	Efficiency|Electricity|Concentrated Solar CSP centralised	-	1	1	1	1	1	1	1	1	1	1	1	1	1	1	1
TIAM-UCL 4.1.2	SSP2-RCP19	FSU	Efficiency|Electricity|Concentrated Solar CSP centralised	-	1	1	1	1	1	1	1	1	1	1	1	1	1	1	1
TIAM-UCL 4.1.2	SSP2-RCP19	IND	Efficiency|Electricity|Concentrated Solar CSP centralised	-	1	1	1	1	1	1	1	1	1	1	1	1	1	1	1
TIAM-UCL 4.1.2	SSP2-RCP19	JPN	Efficiency|Electricity|Concentrated Solar CSP centralised	-	1	1	1	1	1	1	1	1	1	1	1	1	1	1	1
TIAM-UCL 4.1.2	SSP2-RCP19	MEA	Efficiency|Electricity|Concentrated Solar CSP centralised	-	1	1	1	1	1	1	1	1	1	1	1	1	1	1	1
TIAM-UCL 4.1.2	SSP2-RCP19	MEX	Efficiency|Electricity|Concentrated Solar CSP centralised	-	1	1	1	1	1	1	1	1	1	1	1	1	1	1	1
TIAM-UCL 4.1.2	SSP2-RCP19	ODA	Efficiency|Electricity|Concentrated Solar CSP centralised	-	1	1	1	1	1	1	1	1	1	1	1	1	1	1	1
TIAM-UCL 4.1.2	SSP2-RCP19	SKO	Efficiency|Electricity|Concentrated Solar CSP centralised	-	1	1	1	1	1	1	1	1	1	1	1	1	1	1	1
TIAM-UCL 4.1.2	SSP2-RCP19	UK	Efficiency|Electricity|Concentrated Solar CSP centralised	-	1	1	1	1	1	1	1	1	1	1	1	1	1	1	1
TIAM-UCL 4.1.2	SSP2-RCP19	USA	Efficiency|Electricity|Concentrated Solar CSP centralised	-	1	1	1	1	1	1	1	1	1	1	1	1	1	1	1
TIAM-UCL 4.1.2	SSP2-RCP19	WEU	Efficiency|Electricity|Concentrated Solar CSP centralised	-	1	1	1	1	1	1	1	1	1	1	1	1	1	1	1
TIAM-UCL 4.1.2	SSP2-RCP19	AFR	Efficiency|Electricity|Concentrated Solar PV centralised	-	1	1	1	1	1	1	1	1	1	1	1	1	1	1	1
TIAM-UCL 4.1.2	SSP2-RCP19	AUS	Efficiency|Electricity|Concentrated Solar PV centralised	-	1	1	1	1	1	1	1	1	1	1	1	1	1	1	1
TIAM-UCL 4.1.2	SSP2-RCP19	CAN	Efficiency|Electricity|Concentrated Solar PV centralised	-	1	1	1	1	1	1	1	1	1	1	1	1	1	1	1
TIAM-UCL 4.1.2	SSP2-RCP19	CHI	Efficiency|Electricity|Concentrated Solar PV centralised	-	1	1	1	1	1	1	1	1	1	1	1	1	1	1	1
TIAM-UCL 4.1.2	SSP2-RCP19	CSA	Efficiency|Electricity|Concentrated Solar PV centralised	-	1	1	1	1	1	1	1	1	1	1	1	1	1	1	1
TIAM-UCL 4.1.2	SSP2-RCP19	EEU	Efficiency|Electricity|Concentrated Solar PV centralised	-	1	1	1	1	1	1	1	1	1	1	1	1	1	1	1
TIAM-UCL 4.1.2	SSP2-RCP19	FSU	Efficiency|Electricity|Concentrated Solar PV centralised	-	1	1	1	1	1	1	1	1	1	1	1	1	1	1	1
TIAM-UCL 4.1.2	SSP2-RCP19	IND	Efficiency|Electricity|Concentrated Solar PV centralised	-	1	1	1	1	1	1	1	1	1	1	1	1	1	1	1
TIAM-UCL 4.1.2	SSP2-RCP19	JPN	Efficiency|Electricity|Concentrated Solar PV centralised	-	1	1	1	1	1	1	1	1	1	1	1	1	1	1	1
TIAM-UCL 4.1.2	SSP2-RCP19	MEA	Efficiency|Electricity|Concentrated Solar PV centralised	-	1	1	1	1	1	1	1	1	1	1	1	1	1	1	1
TIAM-UCL 4.1.2	SSP2-RCP19	MEX	Efficiency|Electricity|Concentrated Solar PV centralised	-	1	1	1	1	1	1	1	1	1	1	1	1	1	1	1
TIAM-UCL 4.1.2	SSP2-RCP19	ODA	Efficiency|Electricity|Concentrated Solar PV centralised	-	1	1	1	1	1	1	1	1	1	1	1	1	1	1	1
TIAM-UCL 4.1.2	SSP2-RCP19	SKO	Efficiency|Electricity|Concentrated Solar PV centralised	-	1	1	1	1	1	1	1	1	1	1	1	1	1	1	1
TIAM-UCL 4.1.2	SSP2-RCP19	UK	Efficiency|Electricity|Concentrated Solar PV centralised	-	1	1	1	1	1	1	1	1	1	1	1	1	1	1	1
TIAM-UCL 4.1.2	SSP2-RCP19	USA	Efficiency|Electricity|Concentrated Solar PV centralised	-	1	1	1	1	1	1	1	1	1	1	1	1	1	1	1
TIAM-UCL 4.1.2	SSP2-RCP19	WEU	Efficiency|Electricity|Concentrated Solar PV centralised	-	1	1	1	1	1	1	1	1	1	1	1	1	1	1	1
TIAM-UCL 4.1.2	SSP2-RCP19	AFR	Efficiency|Electricity|Concentrated Solar PV decentralised	-	1	1	1	1	1	1	1	1	1	1	1	1	1	1	1
TIAM-UCL 4.1.2	SSP2-RCP19	AUS	Efficiency|Electricity|Concentrated Solar PV decentralised	-	1	1	1	1	1	1	1	1	1	1	1	1	1	1	1
TIAM-UCL 4.1.2	SSP2-RCP19	CAN	Efficiency|Electricity|Concentrated Solar PV decentralised	-	1	1	1	1	1	1	1	1	1	1	1	1	1	1	1
TIAM-UCL 4.1.2	SSP2-RCP19	CHI	Efficiency|Electricity|Concentrated Solar PV decentralised	-	1	1	1	1	1	1	1	1	1	1	1	1	1	1	1
TIAM-UCL 4.1.2	SSP2-RCP19	CSA	Efficiency|Electricity|Concentrated Solar PV decentralised	-	1	1	1	1	1	1	1	1	1	1	1	1	1	1	1
TIAM-UCL 4.1.2	SSP2-RCP19	EEU	Efficiency|Electricity|Concentrated Solar PV decentralised	-	1	1	1	1	1	1	1	1	1	1	1	1	1	1	1
TIAM-UCL 4.1.2	SSP2-RCP19	FSU	Efficiency|Electricity|Concentrated Solar PV decentralised	-	1	1	1	1	1	1	1	1	1	1	1	1	1	1	1
TIAM-UCL 4.1.2	SSP2-RCP19	IND	Efficiency|Electricity|Concentrated Solar PV decentralised	-	1	1	1	1	1	1	1	1	1	1	1	1	1	1	1
TIAM-UCL 4.1.2	SSP2-RCP19	JPN	Efficiency|Electricity|Concentrated Solar PV decentralised	-	1	1	1	1	1	1	1	1	1	1	1	1	1	1	1
TIAM-UCL 4.1.2	SSP2-RCP19	MEA	Efficiency|Electricity|Concentrated Solar PV decentralised	-	1	1	1	1	1	1	1	1	1	1	1	1	1	1	1
TIAM-UCL 4.1.2	SSP2-RCP19	MEX	Efficiency|Electricity|Concentrated Solar PV decentralised	-	1	1	1	1	1	1	1	1	1	1	1	1	1	1	1
TIAM-UCL 4.1.2	SSP2-RCP19	ODA	Efficiency|Electricity|Concentrated Solar PV decentralised	-	1	1	1	1	1	1	1	1	1	1	1	1	1	1	1
TIAM-UCL 4.1.2	SSP2-RCP19	SKO	Efficiency|Electricity|Concentrated Solar PV decentralised	-	1	1	1	1	1	1	1	1	1	1	1	1	1	1	1
TIAM-UCL 4.1.2	SSP2-RCP19	UK	Efficiency|Electricity|Concentrated Solar PV decentralised	-	1	1	1	1	1	1	1	1	1	1	1	1	1	1	1
TIAM-UCL 4.1.2	SSP2-RCP19	USA	Efficiency|Electricity|Concentrated Solar PV decentralised	-	1	1	1	1	1	1	1	1	1	1	1	1	1	1	1
TIAM-UCL 4.1.2	SSP2-RCP19	WEU	Efficiency|Electricity|Concentrated Solar PV decentralised	-	1	1	1	1	1	1	1	1	1	1	1	1	1	1	1
TIAM-UCL 4.1.2	SSP2-RCP19	AUS	Efficiency|Electricity|Existing biomass|w/o CCS	-	0.21	0.21	0.21	0.21	0.21	0.21	0.21	0.21	0.21	0.21	0.21	0.21	0.21	0.21	0.21
TIAM-UCL 4.1.2	SSP2-RCP19	CSA	Efficiency|Electricity|Existing biomass|w/o CCS	-	0.11	0.11	0.11	0.11	0.11	0.11	0.11	0.11	0.11	0.11	0.11	0.11	0.11	0.11	0.11
TIAM-UCL 4.1.2	SSP2-RCP19	EEU	Efficiency|Electricity|Existing biomass|w/o CCS	-	0.3	0.3	0.3	0.3	0.3	0.3	0.3	0.3	0.3	0.3	0.3	0.3	0.3	0.3	0.3
TIAM-UCL 4.1.2	SSP2-RCP19	IND	Efficiency|Electricity|Existing biomass|w/o CCS	-	0.15	0.15	0.15	0.15	0.15	0.15	0.15	0.15	0.15	0.15	0.15	0.15	0.15	0.15	0.15
TIAM-UCL 4.1.2	SSP2-RCP19	JPN	Efficiency|Electricity|Existing biomass|w/o CCS	-	0.42	0.42	0.42	0.42	0.42	0.42	0.42	0.42	0.42	0.42	0.42	0.42	0.42	0.42	0.42
TIAM-UCL 4.1.2	SSP2-RCP19	MEA	Efficiency|Electricity|Existing biomass|w/o CCS	-	0.3	0.3	0.3	0.3	0.3	0.3	0.3	0.3	0.3	0.3	0.3	0.3	0.3	0.3	0.3
TIAM-UCL 4.1.2	SSP2-RCP19	ODA	Efficiency|Electricity|Existing biomass|w/o CCS	-	0.11	0.11	0.11	0.11	0.11	0.11	0.11	0.11	0.11	0.11	0.11	0.11	0.11	0.11	0.11
TIAM-UCL 4.1.2	SSP2-RCP19	SKO	Efficiency|Electricity|Existing biomass|w/o CCS	-	0.35	0.35	0.35	0.35	0.35	0.35	0.35	0.35	0.35	0.35	0.35	0.35	0.35	0.35	0.35
TIAM-UCL 4.1.2	SSP2-RCP19	UK	Efficiency|Electricity|Existing biomass|w/o CCS	-	0.39	0.39	0.39	0.39	0.39	0.39	0.39	0.39	0.39	0.39	0.39	0.39	0.39	0.39	0.39
TIAM-UCL 4.1.2	SSP2-RCP19	USA	Efficiency|Electricity|Existing biomass|w/o CCS	-	0.24	0.24	0.24	0.24	0.24	0.24	0.24	0.24	0.24	0.24	0.24	0.24	0.24	0.24	0.24
TIAM-UCL 4.1.2	SSP2-RCP19	WEU	Efficiency|Electricity|Existing biomass|w/o CCS	-	0.26	0.26	0.26	0.26	0.26	0.26	0.26	0.26	0.26	0.26	0.26	0.26	0.26	0.26	0.26
TIAM-UCL 4.1.2	SSP2-RCP19	AFR	Efficiency|Electricity|Existing coal generation|w/o CCS	-	0.37	0.37	0.37	0.37	0.37	0.37	0.37	0.37	0.37	0.37	0.37	0.37	0.37	0.37	0.37
TIAM-UCL 4.1.2	SSP2-RCP19	AUS	Efficiency|Electricity|Existing coal generation|w/o CCS	-	0.33	0.33	0.33	0.33	0.33	0.33	0.33	0.33	0.33	0.33	0.33	0.33	0.33	0.33	0.33
TIAM-UCL 4.1.2	SSP2-RCP19	CAN	Efficiency|Electricity|Existing coal generation|w/o CCS	-	0.39	0.39	0.39	0.39	0.39	0.39	0.39	0.39	0.39	0.39	0.39	0.39	0.39	0.39	0.39
TIAM-UCL 4.1.2	SSP2-RCP19	CHI	Efficiency|Electricity|Existing coal generation|w/o CCS	-	0.32	0.31	0.3	0.29	0.29	0.29	0.29	0.29	0.29	0.29	0.29	0.29	0.29	0.29	0.29
TIAM-UCL 4.1.2	SSP2-RCP19	CSA	Efficiency|Electricity|Existing coal generation|w/o CCS	-	0.33	0.33	0.33	0.33	0.33	0.33	0.33	0.33	0.33	0.33	0.33	0.33	0.33	0.33	0.33
TIAM-UCL 4.1.2	SSP2-RCP19	EEU	Efficiency|Electricity|Existing coal generation|w/o CCS	-	0.33	0.33	0.33	0.33	0.33	0.33	0.33	0.33	0.33	0.33	0.33	0.33	0.33	0.33	0.33
TIAM-UCL 4.1.2	SSP2-RCP19	FSU	Efficiency|Electricity|Existing coal generation|w/o CCS	-	0.32	0.32	0.32	0.32	0.32	0.32	0.32	0.32	0.32	0.32	0.32	0.32	0.32	0.32	0.32
TIAM-UCL 4.1.2	SSP2-RCP19	IND	Efficiency|Electricity|Existing coal generation|w/o CCS	-	0.26	0.22	0.2	0.2	0.2	0.2	0.2	0.2	0.2	0.2	0.2	0.2	0.2	0.2	0.2
TIAM-UCL 4.1.2	SSP2-RCP19	JPN	Efficiency|Electricity|Existing coal generation|w/o CCS	-	0.41	0.41	0.41	0.41	0.41	0.41	0.41	0.41	0.41	0.41	0.41	0.41	0.41	0.41	0.41
TIAM-UCL 4.1.2	SSP2-RCP19	MEA	Efficiency|Electricity|Existing coal generation|w/o CCS	-	0.4	0.4	0.4	0.4	0.4	0.4	0.4	0.4	0.4	0.4	0.4	0.4	0.4	0.4	0.4
TIAM-UCL 4.1.2	SSP2-RCP19	MEX	Efficiency|Electricity|Existing coal generation|w/o CCS	-	0.36	0.36	0.36	0.36	0.36	0.36	0.36	0.36	0.36	0.36	0.36	0.36	0.36	0.36	0.36
TIAM-UCL 4.1.2	SSP2-RCP19	ODA	Efficiency|Electricity|Existing coal generation|w/o CCS	-	0.34	0.33	0.3	0.3	0.3	0.3	0.3	0.3	0.3	0.3	0.3	0.3	0.3	0.3	0.3
TIAM-UCL 4.1.2	SSP2-RCP19	SKO	Efficiency|Electricity|Existing coal generation|w/o CCS	-	0.36	0.36	0.36	0.36	0.36	0.36	0.36	0.36	0.36	0.36	0.36	0.36	0.36	0.36	0.36
TIAM-UCL 4.1.2	SSP2-RCP19	UK	Efficiency|Electricity|Existing coal generation|w/o CCS	-	0.37	0.37	0.37	0.37	0.37	0.37	0.37	0.37	0.37	0.37	0.37	0.37	0.37	0.37	0.37
TIAM-UCL 4.1.2	SSP2-RCP19	USA	Efficiency|Electricity|Existing coal generation|w/o CCS	-	0.37	0.37	0.37	0.37	0.37	0.37	0.37	0.37	0.37	0.37	0.37	0.37	0.37	0.37	0.37
TIAM-UCL 4.1.2	SSP2-RCP19	WEU	Efficiency|Electricity|Existing coal generation|w/o CCS	-	0.4	0.4	0.4	0.4	0.4	0.4	0.4	0.4	0.4	0.4	0.4	0.4	0.4	0.4	0.4
TIAM-UCL 4.1.2	SSP2-RCP19	AFR	Efficiency|Electricity|Existing gas generation|w/o CCS	-	0.38	0.38	0.38	0.38	0.38	0.38	0.38	0.38	0.38	0.38	0.38	0.38	0.38	0.38	0.38
TIAM-UCL 4.1.2	SSP2-RCP19	AUS	Efficiency|Electricity|Existing gas generation|w/o CCS	-	0.41	0.41	0.41	0.41	0.41	0.41	0.41	0.41	0.41	0.41	0.41	0.41	0.41	0.41	0.41
TIAM-UCL 4.1.2	SSP2-RCP19	CAN	Efficiency|Electricity|Existing gas generation|w/o CCS	-	0.44	0.44	0.44	0.44	0.44	0.44	0.44	0.44	0.44	0.44	0.44	0.44	0.44	0.44	0.44
TIAM-UCL 4.1.2	SSP2-RCP19	CHI	Efficiency|Electricity|Existing gas generation|w/o CCS	-	0.41	0.41	0.41	0.41	0.41	0.41	0.41	0.41	0.41	0.41	0.41	0.41	0.41	0.41	0.41
TIAM-UCL 4.1.2	SSP2-RCP19	CSA	Efficiency|Electricity|Existing gas generation|w/o CCS	-	0.41	0.41	0.41	0.41	0.41	0.41	0.41	0.41	0.41	0.41	0.41	0.41	0.41	0.41	0.41
TIAM-UCL 4.1.2	SSP2-RCP19	EEU	Efficiency|Electricity|Existing gas generation|w/o CCS	-	0.36	0.36	0.36	0.36	0.36	0.36	0.36	0.36	0.36	0.36	0.36	0.36	0.36	0.36	0.36
TIAM-UCL 4.1.2	SSP2-RCP19	FSU	Efficiency|Electricity|Existing gas generation|w/o CCS	-	0.34	0.34	0.34	0.34	0.34	0.34	0.34	0.34	0.34	0.34	0.34	0.34	0.34	0.34	0.34
TIAM-UCL 4.1.2	SSP2-RCP19	IND	Efficiency|Electricity|Existing gas generation|w/o CCS	-	0.41	0.41	0.41	0.41	0.41	0.41	0.41	0.41	0.41	0.41	0.41	0.41	0.41	0.41	0.41
TIAM-UCL 4.1.2	SSP2-RCP19	JPN	Efficiency|Electricity|Existing gas generation|w/o CCS	-	0.46	0.46	0.46	0.46	0.46	0.46	0.46	0.46	0.46	0.46	0.46	0.46	0.46	0.46	0.46
TIAM-UCL 4.1.2	SSP2-RCP19	MEA	Efficiency|Electricity|Existing gas generation|w/o CCS	-	0.33	0.33	0.33	0.33	0.33	0.33	0.33	0.33	0.33	0.33	0.33	0.33	0.33	0.33	0.33
TIAM-UCL 4.1.2	SSP2-RCP19	MEX	Efficiency|Electricity|Existing gas generation|w/o CCS	-	0.43	0.43	0.43	0.43	0.43	0.43	0.43	0.43	0.43	0.43	0.43	0.43	0.43	0.43	0.43
TIAM-UCL 4.1.2	SSP2-RCP19	ODA	Efficiency|Electricity|Existing gas generation|w/o CCS	-	0.41	0.41	0.41	0.41	0.41	0.41	0.41	0.41	0.41	0.41	0.41	0.41	0.41	0.41	0.41
TIAM-UCL 4.1.2	SSP2-RCP19	SKO	Efficiency|Electricity|Existing gas generation|w/o CCS	-	0.53	0.53	0.53	0.53	0.53	0.53	0.53	0.53	0.53	0.53	0.53	0.53	0.53	0.53	0.53
TIAM-UCL 4.1.2	SSP2-RCP19	UK	Efficiency|Electricity|Existing gas generation|w/o CCS	-	0.52	0.52	0.52	0.52	0.52	0.52	0.52	0.52	0.52	0.52	0.52	0.52	0.52	0.52	0.52
TIAM-UCL 4.1.2	SSP2-RCP19	USA	Efficiency|Electricity|Existing gas generation|w/o CCS	-	0.46	0.46	0.46	0.46	0.46	0.46	0.46	0.46	0.46	0.46	0.46	0.46	0.46	0.46	0.46
TIAM-UCL 4.1.2	SSP2-RCP19	WEU	Efficiency|Electricity|Existing gas generation|w/o CCS	-	0.51	0.51	0.51	0.51	0.51	0.51	0.51	0.51	0.51	0.51	0.51	0.51	0.51	0.51	0.51
TIAM-UCL 4.1.2	SSP2-RCP19	AFR	Efficiency|Electricity|Existing oil electric generation|w/o CCS	-	0.29	0.29	0.29	0.29	0.29	0.29	0.29	0.29	0.29	0.29	0.29	0.29	0.29	0.29	0.29
TIAM-UCL 4.1.2	SSP2-RCP19	AUS	Efficiency|Electricity|Existing oil electric generation|w/o CCS	-	0.35	0.35	0.35	0.35	0.35	0.35	0.35	0.35	0.35	0.35	0.35	0.35	0.35	0.35	0.35
TIAM-UCL 4.1.2	SSP2-RCP19	CAN	Efficiency|Electricity|Existing oil electric generation|w/o CCS	-	0.42	0.42	0.42	0.42	0.42	0.42	0.42	0.42	0.42	0.42	0.42	0.42	0.42	0.42	0.42
TIAM-UCL 4.1.2	SSP2-RCP19	CHI	Efficiency|Electricity|Existing oil electric generation|w/o CCS	-	0.34	0.34	0.34	0.34	0.34	0.34	0.34	0.34	0.34	0.34	0.34	0.34	0.34	0.34	0.34
TIAM-UCL 4.1.2	SSP2-RCP19	CSA	Efficiency|Electricity|Existing oil electric generation|w/o CCS	-	0.33	0.33	0.33	0.33	0.33	0.33	0.33	0.33	0.33	0.33	0.33	0.33	0.33	0.33	0.33
TIAM-UCL 4.1.2	SSP2-RCP19	EEU	Efficiency|Electricity|Existing oil electric generation|w/o CCS	-	0.35	0.35	0.35	0.35	0.35	0.35	0.35	0.35	0.35	0.35	0.35	0.35	0.35	0.35	0.35
TIAM-UCL 4.1.2	SSP2-RCP19	FSU	Efficiency|Electricity|Existing oil electric generation|w/o CCS	-	0.4	0.4	0.4	0.4	0.4	0.4	0.4	0.4	0.4	0.4	0.4	0.4	0.4	0.4	0.4
TIAM-UCL 4.1.2	SSP2-RCP19	IND	Efficiency|Electricity|Existing oil electric generation|w/o CCS	-	0.27	0.27	0.27	0.27	0.27	0.27	0.27	0.27	0.27	0.27	0.27	0.27	0.27	0.27	0.27
TIAM-UCL 4.1.2	SSP2-RCP19	JPN	Efficiency|Electricity|Existing oil electric generation|w/o CCS	-	0.41	0.41	0.41	0.41	0.41	0.41	0.41	0.41	0.41	0.41	0.41	0.41	0.41	0.41	0.41
TIAM-UCL 4.1.2	SSP2-RCP19	MEA	Efficiency|Electricity|Existing oil electric generation|w/o CCS	-	0.35	0.35	0.35	0.35	0.35	0.35	0.35	0.35	0.35	0.35	0.35	0.35	0.35	0.35	0.35
TIAM-UCL 4.1.2	SSP2-RCP19	MEX	Efficiency|Electricity|Existing oil electric generation|w/o CCS	-	0.34	0.34	0.34	0.34	0.34	0.34	0.34	0.34	0.34	0.34	0.34	0.34	0.34	0.34	0.34
TIAM-UCL 4.1.2	SSP2-RCP19	ODA	Efficiency|Electricity|Existing oil electric generation|w/o CCS	-	0.38	0.38	0.38	0.38	0.38	0.38	0.38	0.38	0.38	0.38	0.38	0.38	0.38	0.38	0.38
TIAM-UCL 4.1.2	SSP2-RCP19	SKO	Efficiency|Electricity|Existing oil electric generation|w/o CCS	-	0.35	0.35	0.35	0.35	0.35	0.35	0.35	0.35	0.35	0.35	0.35	0.35	0.35	0.35	0.35
TIAM-UCL 4.1.2	SSP2-RCP19	UK	Efficiency|Electricity|Existing oil electric generation|w/o CCS	-	0.46	0.46	0.46	0.46	0.46	0.46	0.46	0.46	0.46	0.46	0.46	0.46	0.46	0.46	0.46
TIAM-UCL 4.1.2	SSP2-RCP19	USA	Efficiency|Electricity|Existing oil electric generation|w/o CCS	-	0.37	0.37	0.37	0.37	0.37	0.37	0.37	0.37	0.37	0.37	0.37	0.37	0.37	0.37	0.37
TIAM-UCL 4.1.2	SSP2-RCP19	WEU	Efficiency|Electricity|Existing oil electric generation|w/o CCS	-	0.37	0.37	0.37	0.37	0.37	0.37	0.37	0.37	0.37	0.37	0.37	0.37	0.37	0.37	0.37
TIAM-UCL 4.1.2	SSP2-RCP19	AFR	Efficiency|Electricity|Gas CCGT|w CCS	-				0.49	0.49	0.53	0.53	0.53	0.53	0.57	0.57	0.57	0.57	0.57	0.57
TIAM-UCL 4.1.2	SSP2-RCP19	AUS	Efficiency|Electricity|Gas CCGT|w CCS	-				0.49	0.49	0.53	0.53	0.53	0.53	0.57	0.57	0.57	0.57	0.57	0.57
TIAM-UCL 4.1.2	SSP2-RCP19	CAN	Efficiency|Electricity|Gas CCGT|w CCS	-				0.49	0.49	0.53	0.53	0.53	0.53	0.57	0.57	0.57	0.57	0.57	0.57
TIAM-UCL 4.1.2	SSP2-RCP19	CHI	Efficiency|Electricity|Gas CCGT|w CCS	-				0.49	0.49	0.53	0.53	0.53	0.53	0.57	0.57	0.57	0.57	0.57	0.57
TIAM-UCL 4.1.2	SSP2-RCP19	CSA	Efficiency|Electricity|Gas CCGT|w CCS	-				0.49	0.49	0.53	0.53	0.53	0.53	0.57	0.57	0.57	0.57	0.57	0.57
TIAM-UCL 4.1.2	SSP2-RCP19	EEU	Efficiency|Electricity|Gas CCGT|w CCS	-				0.49	0.49	0.53	0.53	0.53	0.53	0.57	0.57	0.57	0.57	0.57	0.57
TIAM-UCL 4.1.2	SSP2-RCP19	FSU	Efficiency|Electricity|Gas CCGT|w CCS	-				0.49	0.49	0.53	0.53	0.53	0.53	0.57	0.57	0.57	0.57	0.57	0.57
TIAM-UCL 4.1.2	SSP2-RCP19	IND	Efficiency|Electricity|Gas CCGT|w CCS	-				0.49	0.49	0.53	0.53	0.53	0.53	0.57	0.57	0.57	0.57	0.57	0.57
TIAM-UCL 4.1.2	SSP2-RCP19	JPN	Efficiency|Electricity|Gas CCGT|w CCS	-				0.49	0.49	0.53	0.53	0.53	0.53	0.57	0.57	0.57	0.57	0.57	0.57
TIAM-UCL 4.1.2	SSP2-RCP19	MEA	Efficiency|Electricity|Gas CCGT|w CCS	-				0.49	0.49	0.53	0.53	0.53	0.53	0.57	0.57	0.57	0.57	0.57	0.57
TIAM-UCL 4.1.2	SSP2-RCP19	MEX	Efficiency|Electricity|Gas CCGT|w CCS	-				0.49	0.49	0.53	0.53	0.53	0.53	0.57	0.57	0.57	0.57	0.57	0.57
TIAM-UCL 4.1.2	SSP2-RCP19	ODA	Efficiency|Electricity|Gas CCGT|w CCS	-				0.49	0.49	0.53	0.53	0.53	0.53	0.57	0.57	0.57	0.57	0.57	0.57
TIAM-UCL 4.1.2	SSP2-RCP19	SKO	Efficiency|Electricity|Gas CCGT|w CCS	-				0.49	0.49	0.53	0.53	0.53	0.53	0.57	0.57	0.57	0.57	0.57	0.57
TIAM-UCL 4.1.2	SSP2-RCP19	UK	Efficiency|Electricity|Gas CCGT|w CCS	-				0.49	0.49	0.53	0.53	0.53	0.53	0.57	0.57	0.57	0.57	0.57	0.57
TIAM-UCL 4.1.2	SSP2-RCP19	USA	Efficiency|Electricity|Gas CCGT|w CCS	-				0.49	0.49	0.53	0.53	0.53	0.53	0.57	0.57	0.57	0.57	0.57	0.57
TIAM-UCL 4.1.2	SSP2-RCP19	WEU	Efficiency|Electricity|Gas CCGT|w CCS	-				0.49	0.49	0.53	0.53	0.53	0.53	0.57	0.57	0.57	0.57	0.57	0.57
TIAM-UCL 4.1.2	SSP2-RCP19	AFR	Efficiency|Electricity|Gas CCGT|w/o CCS	-	0.52	0.57	0.57	0.59	0.59	0.61	0.61	0.61	0.61	0.63	0.63	0.63	0.63	0.63	0.63
TIAM-UCL 4.1.2	SSP2-RCP19	AUS	Efficiency|Electricity|Gas CCGT|w/o CCS	-	0.52	0.57	0.57	0.59	0.59	0.61	0.61	0.61	0.61	0.63	0.63	0.63	0.63	0.63	0.63
TIAM-UCL 4.1.2	SSP2-RCP19	CAN	Efficiency|Electricity|Gas CCGT|w/o CCS	-	0.52	0.57	0.57	0.59	0.59	0.61	0.61	0.61	0.61	0.63	0.63	0.63	0.63	0.63	0.63
TIAM-UCL 4.1.2	SSP2-RCP19	CHI	Efficiency|Electricity|Gas CCGT|w/o CCS	-	0.52	0.57	0.57	0.59	0.59	0.61	0.61	0.61	0.61	0.63	0.63	0.63	0.63	0.63	0.63
TIAM-UCL 4.1.2	SSP2-RCP19	CSA	Efficiency|Electricity|Gas CCGT|w/o CCS	-	0.52	0.57	0.57	0.59	0.59	0.61	0.61	0.61	0.61	0.63	0.63	0.63	0.63	0.63	0.63
TIAM-UCL 4.1.2	SSP2-RCP19	EEU	Efficiency|Electricity|Gas CCGT|w/o CCS	-	0.52	0.57	0.57	0.59	0.59	0.61	0.61	0.61	0.61	0.63	0.63	0.63	0.63	0.63	0.63
TIAM-UCL 4.1.2	SSP2-RCP19	FSU	Efficiency|Electricity|Gas CCGT|w/o CCS	-	0.52	0.57	0.57	0.59	0.59	0.61	0.61	0.61	0.61	0.63	0.63	0.63	0.63	0.63	0.63
TIAM-UCL 4.1.2	SSP2-RCP19	IND	Efficiency|Electricity|Gas CCGT|w/o CCS	-	0.52	0.57	0.57	0.59	0.59	0.61	0.61	0.61	0.61	0.63	0.63	0.63	0.63	0.63	0.63
TIAM-UCL 4.1.2	SSP2-RCP19	JPN	Efficiency|Electricity|Gas CCGT|w/o CCS	-	0.52	0.57	0.57	0.59	0.59	0.61	0.61	0.61	0.61	0.63	0.63	0.63	0.63	0.63	0.63
TIAM-UCL 4.1.2	SSP2-RCP19	MEA	Efficiency|Electricity|Gas CCGT|w/o CCS	-	0.52	0.57	0.57	0.59	0.59	0.61	0.61	0.61	0.61	0.63	0.63	0.63	0.63	0.63	0.63
TIAM-UCL 4.1.2	SSP2-RCP19	MEX	Efficiency|Electricity|Gas CCGT|w/o CCS	-	0.52	0.57	0.57	0.59	0.59	0.61	0.61	0.61	0.61	0.63	0.63	0.63	0.63	0.63	0.63
TIAM-UCL 4.1.2	SSP2-RCP19	ODA	Efficiency|Electricity|Gas CCGT|w/o CCS	-	0.52	0.57	0.57	0.59	0.59	0.61	0.61	0.61	0.61	0.63	0.63	0.63	0.63	0.63	0.63
TIAM-UCL 4.1.2	SSP2-RCP19	SKO	Efficiency|Electricity|Gas CCGT|w/o CCS	-	0.52	0.57	0.57	0.59	0.59	0.61	0.61	0.61	0.61	0.63	0.63	0.63	0.63	0.63	0.63
TIAM-UCL 4.1.2	SSP2-RCP19	UK	Efficiency|Electricity|Gas CCGT|w/o CCS	-	0.52	0.57	0.57	0.59	0.59	0.61	0.61	0.61	0.61	0.63	0.63	0.63	0.63	0.63	0.63
TIAM-UCL 4.1.2	SSP2-RCP19	USA	Efficiency|Electricity|Gas CCGT|w/o CCS	-	0.52	0.57	0.57	0.59	0.59	0.61	0.61	0.61	0.61	0.63	0.63	0.63	0.63	0.63	0.63
TIAM-UCL 4.1.2	SSP2-RCP19	WEU	Efficiency|Electricity|Gas CCGT|w/o CCS	-	0.52	0.57	0.57	0.59	0.59	0.61	0.61	0.61	0.61	0.63	0.63	0.63	0.63	0.63	0.63
TIAM-UCL 4.1.2	SSP2-RCP19	AUS	Efficiency|Electricity|Gas CHP|w/o CCS	-		0.4	0.4	0.4	0.4	0.4	0.4	0.4	0.4	0.4	0.4	0.4	0.4	0.4	0.4
TIAM-UCL 4.1.2	SSP2-RCP19	CAN	Efficiency|Electricity|Gas CHP|w/o CCS	-		0.31	0.31	0.31	0.31	0.31	0.31	0.31	0.31	0.31	0.31	0.31	0.31	0.31	0.31
TIAM-UCL 4.1.2	SSP2-RCP19	EEU	Efficiency|Electricity|Gas CHP|w/o CCS	-		0.27	0.27	0.27	0.27	0.27	0.27	0.27	0.27	0.27	0.27	0.27	0.27	0.27	0.27
TIAM-UCL 4.1.2	SSP2-RCP19	FSU	Efficiency|Electricity|Gas CHP|w/o CCS	-		0.28	0.28	0.28	0.28	0.28	0.28	0.28	0.28	0.28	0.28	0.28	0.28	0.28	0.28
TIAM-UCL 4.1.2	SSP2-RCP19	MEA	Efficiency|Electricity|Gas CHP|w/o CCS	-		0.3	0.3	0.3	0.3	0.3	0.3	0.3	0.3	0.3	0.3	0.3	0.3	0.3	0.3
TIAM-UCL 4.1.2	SSP2-RCP19	SKO	Efficiency|Electricity|Gas CHP|w/o CCS	-		0.37	0.37	0.37	0.37	0.37	0.37	0.37	0.37	0.37	0.37	0.37	0.37	0.37	0.37
TIAM-UCL 4.1.2	SSP2-RCP19	USA	Efficiency|Electricity|Gas CHP|w/o CCS	-		0.39	0.39	0.39	0.39	0.39	0.39	0.39	0.39	0.39	0.39	0.39	0.39	0.39	0.39
TIAM-UCL 4.1.2	SSP2-RCP19	WEU	Efficiency|Electricity|Gas CHP|w/o CCS	-		0.43	0.43	0.43	0.43	0.43	0.43	0.43	0.43	0.43	0.43	0.43	0.43	0.43	0.43
TIAM-UCL 4.1.2	SSP2-RCP19	AFR	Efficiency|Electricity|Gas Fuel cells|w/o CCS	-		0.36	0.36	0.43	0.43	0.5	0.5	0.5	0.5	0.5	0.5	0.5	0.5	0.5	0.5
TIAM-UCL 4.1.2	SSP2-RCP19	AUS	Efficiency|Electricity|Gas Fuel cells|w/o CCS	-		0.36	0.36	0.43	0.43	0.5	0.5	0.5	0.5	0.5	0.5	0.5	0.5	0.5	0.5
TIAM-UCL 4.1.2	SSP2-RCP19	CAN	Efficiency|Electricity|Gas Fuel cells|w/o CCS	-		0.36	0.36	0.43	0.43	0.5	0.5	0.5	0.5	0.5	0.5	0.5	0.5	0.5	0.5
TIAM-UCL 4.1.2	SSP2-RCP19	CHI	Efficiency|Electricity|Gas Fuel cells|w/o CCS	-		0.36	0.36	0.43	0.43	0.5	0.5	0.5	0.5	0.5	0.5	0.5	0.5	0.5	0.5
TIAM-UCL 4.1.2	SSP2-RCP19	CSA	Efficiency|Electricity|Gas Fuel cells|w/o CCS	-		0.36	0.36	0.43	0.43	0.5	0.5	0.5	0.5	0.5	0.5	0.5	0.5	0.5	0.5
TIAM-UCL 4.1.2	SSP2-RCP19	EEU	Efficiency|Electricity|Gas Fuel cells|w/o CCS	-		0.36	0.36	0.43	0.43	0.5	0.5	0.5	0.5	0.5	0.5	0.5	0.5	0.5	0.5
TIAM-UCL 4.1.2	SSP2-RCP19	FSU	Efficiency|Electricity|Gas Fuel cells|w/o CCS	-		0.36	0.36	0.43	0.43	0.5	0.5	0.5	0.5	0.5	0.5	0.5	0.5	0.5	0.5
TIAM-UCL 4.1.2	SSP2-RCP19	IND	Efficiency|Electricity|Gas Fuel cells|w/o CCS	-		0.36	0.36	0.43	0.43	0.5	0.5	0.5	0.5	0.5	0.5	0.5	0.5	0.5	0.5
TIAM-UCL 4.1.2	SSP2-RCP19	JPN	Efficiency|Electricity|Gas Fuel cells|w/o CCS	-		0.36	0.36	0.43	0.43	0.5	0.5	0.5	0.5	0.5	0.5	0.5	0.5	0.5	0.5
TIAM-UCL 4.1.2	SSP2-RCP19	MEA	Efficiency|Electricity|Gas Fuel cells|w/o CCS	-		0.36	0.36	0.43	0.43	0.5	0.5	0.5	0.5	0.5	0.5	0.5	0.5	0.5	0.5
TIAM-UCL 4.1.2	SSP2-RCP19	MEX	Efficiency|Electricity|Gas Fuel cells|w/o CCS	-		0.36	0.36	0.43	0.43	0.5	0.5	0.5	0.5	0.5	0.5	0.5	0.5	0.5	0.5
TIAM-UCL 4.1.2	SSP2-RCP19	ODA	Efficiency|Electricity|Gas Fuel cells|w/o CCS	-		0.36	0.36	0.43	0.43	0.5	0.5	0.5	0.5	0.5	0.5	0.5	0.5	0.5	0.5
TIAM-UCL 4.1.2	SSP2-RCP19	SKO	Efficiency|Electricity|Gas Fuel cells|w/o CCS	-		0.36	0.36	0.43	0.43	0.5	0.5	0.5	0.5	0.5	0.5	0.5	0.5	0.5	0.5
TIAM-UCL 4.1.2	SSP2-RCP19	UK	Efficiency|Electricity|Gas Fuel cells|w/o CCS	-		0.36	0.36	0.43	0.43	0.5	0.5	0.5	0.5	0.5	0.5	0.5	0.5	0.5	0.5
TIAM-UCL 4.1.2	SSP2-RCP19	USA	Efficiency|Electricity|Gas Fuel cells|w/o CCS	-		0.36	0.36	0.43	0.43	0.5	0.5	0.5	0.5	0.5	0.5	0.5	0.5	0.5	0.5
TIAM-UCL 4.1.2	SSP2-RCP19	WEU	Efficiency|Electricity|Gas Fuel cells|w/o CCS	-		0.36	0.36	0.43	0.43	0.5	0.5	0.5	0.5	0.5	0.5	0.5	0.5	0.5	0.5
TIAM-UCL 4.1.2	SSP2-RCP19	AFR	Efficiency|Electricity|Gas turbine|w/o CCS	-	0.38	0.38	0.38	0.39	0.39	0.4	0.4	0.4	0.4	0.42	0.42	0.42	0.42	0.42	0.42
TIAM-UCL 4.1.2	SSP2-RCP19	AUS	Efficiency|Electricity|Gas turbine|w/o CCS	-	0.38	0.38	0.38	0.39	0.39	0.4	0.4	0.4	0.4	0.42	0.42	0.42	0.42	0.42	0.42
TIAM-UCL 4.1.2	SSP2-RCP19	CAN	Efficiency|Electricity|Gas turbine|w/o CCS	-	0.38	0.38	0.38	0.39	0.39	0.4	0.4	0.4	0.4	0.42	0.42	0.42	0.42	0.42	0.42
TIAM-UCL 4.1.2	SSP2-RCP19	CHI	Efficiency|Electricity|Gas turbine|w/o CCS	-	0.38	0.38	0.38	0.39	0.39	0.4	0.4	0.4	0.4	0.42	0.42	0.42	0.42	0.42	0.42
TIAM-UCL 4.1.2	SSP2-RCP19	CSA	Efficiency|Electricity|Gas turbine|w/o CCS	-	0.38	0.38	0.38	0.39	0.39	0.4	0.4	0.4	0.4	0.42	0.42	0.42	0.42	0.42	0.42
TIAM-UCL 4.1.2	SSP2-RCP19	EEU	Efficiency|Electricity|Gas turbine|w/o CCS	-	0.38	0.38	0.38	0.39	0.39	0.4	0.4	0.4	0.4	0.42	0.42	0.42	0.42	0.42	0.42
TIAM-UCL 4.1.2	SSP2-RCP19	FSU	Efficiency|Electricity|Gas turbine|w/o CCS	-	0.38	0.38	0.38	0.39	0.39	0.4	0.4	0.4	0.4	0.42	0.42	0.42	0.42	0.42	0.42
TIAM-UCL 4.1.2	SSP2-RCP19	IND	Efficiency|Electricity|Gas turbine|w/o CCS	-	0.38	0.38	0.38	0.39	0.39	0.4	0.4	0.4	0.4	0.42	0.42	0.42	0.42	0.42	0.42
TIAM-UCL 4.1.2	SSP2-RCP19	JPN	Efficiency|Electricity|Gas turbine|w/o CCS	-	0.38	0.38	0.38	0.39	0.39	0.4	0.4	0.4	0.4	0.42	0.42	0.42	0.42	0.42	0.42
TIAM-UCL 4.1.2	SSP2-RCP19	MEA	Efficiency|Electricity|Gas turbine|w/o CCS	-	0.38	0.38	0.38	0.39	0.39	0.4	0.4	0.4	0.4	0.42	0.42	0.42	0.42	0.42	0.42
TIAM-UCL 4.1.2	SSP2-RCP19	MEX	Efficiency|Electricity|Gas turbine|w/o CCS	-	0.38	0.38	0.38	0.39	0.39	0.4	0.4	0.4	0.4	0.42	0.42	0.42	0.42	0.42	0.42
TIAM-UCL 4.1.2	SSP2-RCP19	ODA	Efficiency|Electricity|Gas turbine|w/o CCS	-	0.38	0.38	0.38	0.39	0.39	0.4	0.4	0.4	0.4	0.42	0.42	0.42	0.42	0.42	0.42
TIAM-UCL 4.1.2	SSP2-RCP19	SKO	Efficiency|Electricity|Gas turbine|w/o CCS	-	0.38	0.38	0.38	0.39	0.39	0.4	0.4	0.4	0.4	0.42	0.42	0.42	0.42	0.42	0.42
TIAM-UCL 4.1.2	SSP2-RCP19	UK	Efficiency|Electricity|Gas turbine|w/o CCS	-	0.38	0.38	0.38	0.39	0.39	0.4	0.4	0.4	0.4	0.42	0.42	0.42	0.42	0.42	0.42
TIAM-UCL 4.1.2	SSP2-RCP19	USA	Efficiency|Electricity|Gas turbine|w/o CCS	-	0.38	0.38	0.38	0.39	0.39	0.4	0.4	0.4	0.4	0.42	0.42	0.42	0.42	0.42	0.42
TIAM-UCL 4.1.2	SSP2-RCP19	WEU	Efficiency|Electricity|Gas turbine|w/o CCS	-	0.38	0.38	0.38	0.39	0.39	0.4	0.4	0.4	0.4	0.42	0.42	0.42	0.42	0.42	0.42
TIAM-UCL 4.1.2	SSP2-RCP19	AFR	Efficiency|Electricity|Geothermal	-	1	1	1	1	1	1	1	1	1	1	1	1	1	1	1
TIAM-UCL 4.1.2	SSP2-RCP19	AUS	Efficiency|Electricity|Geothermal	-	1	1	1	1	1	1	1	1	1	1	1	1	1	1	1
TIAM-UCL 4.1.2	SSP2-RCP19	CAN	Efficiency|Electricity|Geothermal	-	1	1	1	1	1	1	1	1	1	1	1	1	1	1	1
TIAM-UCL 4.1.2	SSP2-RCP19	CHI	Efficiency|Electricity|Geothermal	-	1	1	1	1	1	1	1	1	1	1	1	1	1	1	1
TIAM-UCL 4.1.2	SSP2-RCP19	CSA	Efficiency|Electricity|Geothermal	-	1	1	1	1	1	1	1	1	1	1	1	1	1	1	1
TIAM-UCL 4.1.2	SSP2-RCP19	EEU	Efficiency|Electricity|Geothermal	-	1	1	1	1	1	1	1	1	1	1	1	1	1	1	1
TIAM-UCL 4.1.2	SSP2-RCP19	FSU	Efficiency|Electricity|Geothermal	-	1	1	1	1	1	1	1	1	1	1	1	1	1	1	1
TIAM-UCL 4.1.2	SSP2-RCP19	IND	Efficiency|Electricity|Geothermal	-	1	1	1	1	1	1	1	1	1	1	1	1	1	1	1
TIAM-UCL 4.1.2	SSP2-RCP19	JPN	Efficiency|Electricity|Geothermal	-	1	1	1	1	1	1	1	1	1	1	1	1	1	1	1
TIAM-UCL 4.1.2	SSP2-RCP19	MEA	Efficiency|Electricity|Geothermal	-	1	1	1	1	1	1	1	1	1	1	1	1	1	1	1
TIAM-UCL 4.1.2	SSP2-RCP19	MEX	Efficiency|Electricity|Geothermal	-	1	1	1	1	1	1	1	1	1	1	1	1	1	1	1
TIAM-UCL 4.1.2	SSP2-RCP19	ODA	Efficiency|Electricity|Geothermal	-	1	1	1	1	1	1	1	1	1	1	1	1	1	1	1
TIAM-UCL 4.1.2	SSP2-RCP19	SKO	Efficiency|Electricity|Geothermal	-	1	1	1	1	1	1	1	1	1	1	1	1	1	1	1
TIAM-UCL 4.1.2	SSP2-RCP19	UK	Efficiency|Electricity|Geothermal	-	1	1	1	1	1	1	1	1	1	1	1	1	1	1	1
TIAM-UCL 4.1.2	SSP2-RCP19	USA	Efficiency|Electricity|Geothermal	-	1	1	1	1	1	1	1	1	1	1	1	1	1	1	1
TIAM-UCL 4.1.2	SSP2-RCP19	WEU	Efficiency|Electricity|Geothermal	-	1	1	1	1	1	1	1	1	1	1	1	1	1	1	1
TIAM-UCL 4.1.2	SSP2-RCP19	AFR	Efficiency|Electricity|Impoundment hydro	-	1	1	1	1	1	1	1	1	1	1	1	1	1	1	1
TIAM-UCL 4.1.2	SSP2-RCP19	AUS	Efficiency|Electricity|Impoundment hydro	-	1	1	1	1	1	1	1	1	1	1	1	1	1	1	1
TIAM-UCL 4.1.2	SSP2-RCP19	CAN	Efficiency|Electricity|Impoundment hydro	-	1	1	1	1	1	1	1	1	1	1	1	1	1	1	1
TIAM-UCL 4.1.2	SSP2-RCP19	CHI	Efficiency|Electricity|Impoundment hydro	-	1	1	1	1	1	1	1	1	1	1	1	1	1	1	1
TIAM-UCL 4.1.2	SSP2-RCP19	CSA	Efficiency|Electricity|Impoundment hydro	-	1	1	1	1	1	1	1	1	1	1	1	1	1	1	1
TIAM-UCL 4.1.2	SSP2-RCP19	EEU	Efficiency|Electricity|Impoundment hydro	-	1	1	1	1	1	1	1	1	1	1	1	1	1	1	1
TIAM-UCL 4.1.2	SSP2-RCP19	FSU	Efficiency|Electricity|Impoundment hydro	-	1	1	1	1	1	1	1	1	1	1	1	1	1	1	1
TIAM-UCL 4.1.2	SSP2-RCP19	IND	Efficiency|Electricity|Impoundment hydro	-	1	1	1	1	1	1	1	1	1	1	1	1	1	1	1
TIAM-UCL 4.1.2	SSP2-RCP19	JPN	Efficiency|Electricity|Impoundment hydro	-	1	1	1	1	1	1	1	1	1	1	1	1	1	1	1
TIAM-UCL 4.1.2	SSP2-RCP19	MEA	Efficiency|Electricity|Impoundment hydro	-	1	1	1	1	1	1	1	1	1	1	1	1	1	1	1
TIAM-UCL 4.1.2	SSP2-RCP19	MEX	Efficiency|Electricity|Impoundment hydro	-	1	1	1	1	1	1	1	1	1	1	1	1	1	1	1
TIAM-UCL 4.1.2	SSP2-RCP19	ODA	Efficiency|Electricity|Impoundment hydro	-	1	1	1	1	1	1	1	1	1	1	1	1	1	1	1
TIAM-UCL 4.1.2	SSP2-RCP19	SKO	Efficiency|Electricity|Impoundment hydro	-	1	1	1	1	1	1	1	1	1	1	1	1	1	1	1
TIAM-UCL 4.1.2	SSP2-RCP19	UK	Efficiency|Electricity|Impoundment hydro	-	1	1	1	1	1	1	1	1	1	1	1	1	1	1	1
TIAM-UCL 4.1.2	SSP2-RCP19	USA	Efficiency|Electricity|Impoundment hydro	-	1	1	1	1	1	1	1	1	1	1	1	1	1	1	1
TIAM-UCL 4.1.2	SSP2-RCP19	WEU	Efficiency|Electricity|Impoundment hydro	-	1	1	1	1	1	1	1	1	1	1	1	1	1	1	1
TIAM-UCL 4.1.2	SSP2-RCP19	AFR	Efficiency|Electricity|MSW|w/o CCS	-	0.2	0.23	0.23	0.27	0.27	0.3	0.3	0.3	0.3	0.33	0.33	0.33	0.33	0.33	0.33
TIAM-UCL 4.1.2	SSP2-RCP19	AUS	Efficiency|Electricity|MSW|w/o CCS	-	0.2	0.23	0.23	0.27	0.27	0.3	0.3	0.3	0.3	0.33	0.33	0.33	0.33	0.33	0.33
TIAM-UCL 4.1.2	SSP2-RCP19	CAN	Efficiency|Electricity|MSW|w/o CCS	-	0.2	0.23	0.23	0.27	0.27	0.3	0.3	0.3	0.3	0.33	0.33	0.33	0.33	0.33	0.33
TIAM-UCL 4.1.2	SSP2-RCP19	CHI	Efficiency|Electricity|MSW|w/o CCS	-	0.2	0.23	0.23	0.27	0.27	0.3	0.3	0.3	0.3	0.33	0.33	0.33	0.33	0.33	0.33
TIAM-UCL 4.1.2	SSP2-RCP19	CSA	Efficiency|Electricity|MSW|w/o CCS	-	0.2	0.23	0.23	0.27	0.27	0.3	0.3	0.3	0.3	0.33	0.33	0.33	0.33	0.33	0.33
TIAM-UCL 4.1.2	SSP2-RCP19	EEU	Efficiency|Electricity|MSW|w/o CCS	-	0.2	0.23	0.23	0.27	0.27	0.3	0.3	0.3	0.3	0.33	0.33	0.33	0.33	0.33	0.33
TIAM-UCL 4.1.2	SSP2-RCP19	FSU	Efficiency|Electricity|MSW|w/o CCS	-	0.2	0.23	0.23	0.27	0.27	0.3	0.3	0.3	0.3	0.33	0.33	0.33	0.33	0.33	0.33
TIAM-UCL 4.1.2	SSP2-RCP19	IND	Efficiency|Electricity|MSW|w/o CCS	-	0.2	0.23	0.23	0.27	0.27	0.3	0.3	0.3	0.3	0.33	0.33	0.33	0.33	0.33	0.33
TIAM-UCL 4.1.2	SSP2-RCP19	JPN	Efficiency|Electricity|MSW|w/o CCS	-	0.2	0.23	0.23	0.27	0.27	0.3	0.3	0.3	0.3	0.33	0.33	0.33	0.33	0.33	0.33
TIAM-UCL 4.1.2	SSP2-RCP19	MEA	Efficiency|Electricity|MSW|w/o CCS	-	0.2	0.23	0.23	0.27	0.27	0.3	0.3	0.3	0.3	0.33	0.33	0.33	0.33	0.33	0.33
TIAM-UCL 4.1.2	SSP2-RCP19	MEX	Efficiency|Electricity|MSW|w/o CCS	-	0.2	0.23	0.23	0.27	0.27	0.3	0.3	0.3	0.3	0.33	0.33	0.33	0.33	0.33	0.33
TIAM-UCL 4.1.2	SSP2-RCP19	ODA	Efficiency|Electricity|MSW|w/o CCS	-	0.2	0.23	0.23	0.27	0.27	0.3	0.3	0.3	0.3	0.33	0.33	0.33	0.33	0.33	0.33
TIAM-UCL 4.1.2	SSP2-RCP19	SKO	Efficiency|Electricity|MSW|w/o CCS	-	0.2	0.23	0.23	0.27	0.27	0.3	0.3	0.3	0.3	0.33	0.33	0.33	0.33	0.33	0.33
TIAM-UCL 4.1.2	SSP2-RCP19	UK	Efficiency|Electricity|MSW|w/o CCS	-	0.2	0.23	0.23	0.27	0.27	0.3	0.3	0.3	0.3	0.33	0.33	0.33	0.33	0.33	0.33
TIAM-UCL 4.1.2	SSP2-RCP19	USA	Efficiency|Electricity|MSW|w/o CCS	-	0.2	0.23	0.23	0.27	0.27	0.3	0.3	0.3	0.3	0.33	0.33	0.33	0.33	0.33	0.33
TIAM-UCL 4.1.2	SSP2-RCP19	WEU	Efficiency|Electricity|MSW|w/o CCS	-	0.2	0.23	0.23	0.27	0.27	0.3	0.3	0.3	0.3	0.33	0.33	0.33	0.33	0.33	0.33
TIAM-UCL 4.1.2	SSP2-RCP19	AFR	Efficiency|Electricity|Nuclear	-	1	1	1	1	1	1	1	1	1	1	1	1	1	1	1
TIAM-UCL 4.1.2	SSP2-RCP19	AUS	Efficiency|Electricity|Nuclear	-	1	1	1	1	1	1	1	1	1	1	1	1	1	1	1
TIAM-UCL 4.1.2	SSP2-RCP19	CAN	Efficiency|Electricity|Nuclear	-	1	1	1	1	1	1	1	1	1	1	1	1	1	1	1
TIAM-UCL 4.1.2	SSP2-RCP19	CHI	Efficiency|Electricity|Nuclear	-	1	1	1	1	1	1	1	1	1	1	1	1	1	1	1
TIAM-UCL 4.1.2	SSP2-RCP19	CSA	Efficiency|Electricity|Nuclear	-	1	1	1	1	1	1	1	1	1	1	1	1	1	1	1
TIAM-UCL 4.1.2	SSP2-RCP19	EEU	Efficiency|Electricity|Nuclear	-	1	1	1	1	1	1	1	1	1	1	1	1	1	1	1
TIAM-UCL 4.1.2	SSP2-RCP19	FSU	Efficiency|Electricity|Nuclear	-	1	1	1	1	1	1	1	1	1	1	1	1	1	1	1
TIAM-UCL 4.1.2	SSP2-RCP19	IND	Efficiency|Electricity|Nuclear	-	1	1	1	1	1	1	1	1	1	1	1	1	1	1	1
TIAM-UCL 4.1.2	SSP2-RCP19	JPN	Efficiency|Electricity|Nuclear	-	1	1	1	1	1	1	1	1	1	1	1	1	1	1	1
TIAM-UCL 4.1.2	SSP2-RCP19	MEA	Efficiency|Electricity|Nuclear	-	1	1	1	1	1	1	1	1	1	1	1	1	1	1	1
TIAM-UCL 4.1.2	SSP2-RCP19	MEX	Efficiency|Electricity|Nuclear	-	1	1	1	1	1	1	1	1	1	1	1	1	1	1	1
TIAM-UCL 4.1.2	SSP2-RCP19	ODA	Efficiency|Electricity|Nuclear	-	1	1	1	1	1	1	1	1	1	1	1	1	1	1	1
TIAM-UCL 4.1.2	SSP2-RCP19	SKO	Efficiency|Electricity|Nuclear	-	1	1	1	1	1	1	1	1	1	1	1	1	1	1	1
TIAM-UCL 4.1.2	SSP2-RCP19	UK	Efficiency|Electricity|Nuclear	-	1	1	1	1	1	1	1	1	1	1	1	1	1	1	1
TIAM-UCL 4.1.2	SSP2-RCP19	USA	Efficiency|Electricity|Nuclear	-	1	1	1	1	1	1	1	1	1	1	1	1	1	1	1
TIAM-UCL 4.1.2	SSP2-RCP19	WEU	Efficiency|Electricity|Nuclear	-	1	1	1	1	1	1	1	1	1	1	1	1	1	1	1
TIAM-UCL 4.1.2	SSP2-RCP19	AFR	Efficiency|Electricity|Nuclear Fusion	-													0.32	0.32	0.32
TIAM-UCL 4.1.2	SSP2-RCP19	AUS	Efficiency|Electricity|Nuclear Fusion	-													0.32	0.32	0.32
TIAM-UCL 4.1.2	SSP2-RCP19	CAN	Efficiency|Electricity|Nuclear Fusion	-													0.32	0.32	0.32
TIAM-UCL 4.1.2	SSP2-RCP19	CHI	Efficiency|Electricity|Nuclear Fusion	-													0.32	0.32	0.32
TIAM-UCL 4.1.2	SSP2-RCP19	CSA	Efficiency|Electricity|Nuclear Fusion	-													0.32	0.32	0.32
TIAM-UCL 4.1.2	SSP2-RCP19	EEU	Efficiency|Electricity|Nuclear Fusion	-													0.32	0.32	0.32
TIAM-UCL 4.1.2	SSP2-RCP19	FSU	Efficiency|Electricity|Nuclear Fusion	-													0.32	0.32	0.32
TIAM-UCL 4.1.2	SSP2-RCP19	IND	Efficiency|Electricity|Nuclear Fusion	-													0.32	0.32	0.32
TIAM-UCL 4.1.2	SSP2-RCP19	JPN	Efficiency|Electricity|Nuclear Fusion	-													0.32	0.32	0.32
TIAM-UCL 4.1.2	SSP2-RCP19	MEA	Efficiency|Electricity|Nuclear Fusion	-													0.32	0.32	0.32
TIAM-UCL 4.1.2	SSP2-RCP19	MEX	Efficiency|Electricity|Nuclear Fusion	-													0.32	0.32	0.32
TIAM-UCL 4.1.2	SSP2-RCP19	ODA	Efficiency|Electricity|Nuclear Fusion	-													0.32	0.32	0.32
TIAM-UCL 4.1.2	SSP2-RCP19	SKO	Efficiency|Electricity|Nuclear Fusion	-													0.32	0.32	0.32
TIAM-UCL 4.1.2	SSP2-RCP19	UK	Efficiency|Electricity|Nuclear Fusion	-													0.32	0.32	0.32
TIAM-UCL 4.1.2	SSP2-RCP19	USA	Efficiency|Electricity|Nuclear Fusion	-													0.32	0.32	0.32
TIAM-UCL 4.1.2	SSP2-RCP19	WEU	Efficiency|Electricity|Nuclear Fusion	-													0.32	0.32	0.32
TIAM-UCL 4.1.2	SSP2-RCP19	AFR	Efficiency|Electricity|Offshore wind centralised	-	1	1	1	1	1	1	1	1	1	1	1	1	1	1	1
TIAM-UCL 4.1.2	SSP2-RCP19	AUS	Efficiency|Electricity|Offshore wind centralised	-	1	1	1	1	1	1	1	1	1	1	1	1	1	1	1
TIAM-UCL 4.1.2	SSP2-RCP19	CAN	Efficiency|Electricity|Offshore wind centralised	-	1	1	1	1	1	1	1	1	1	1	1	1	1	1	1
TIAM-UCL 4.1.2	SSP2-RCP19	CHI	Efficiency|Electricity|Offshore wind centralised	-	1	1	1	1	1	1	1	1	1	1	1	1	1	1	1
TIAM-UCL 4.1.2	SSP2-RCP19	CSA	Efficiency|Electricity|Offshore wind centralised	-	1	1	1	1	1	1	1	1	1	1	1	1	1	1	1
TIAM-UCL 4.1.2	SSP2-RCP19	EEU	Efficiency|Electricity|Offshore wind centralised	-	1	1	1	1	1	1	1	1	1	1	1	1	1	1	1
TIAM-UCL 4.1.2	SSP2-RCP19	FSU	Efficiency|Electricity|Offshore wind centralised	-	1	1	1	1	1	1	1	1	1	1	1	1	1	1	1
TIAM-UCL 4.1.2	SSP2-RCP19	IND	Efficiency|Electricity|Offshore wind centralised	-	1	1	1	1	1	1	1	1	1	1	1	1	1	1	1
TIAM-UCL 4.1.2	SSP2-RCP19	JPN	Efficiency|Electricity|Offshore wind centralised	-	1	1	1	1	1	1	1	1	1	1	1	1	1	1	1
TIAM-UCL 4.1.2	SSP2-RCP19	MEA	Efficiency|Electricity|Offshore wind centralised	-	1	1	1	1	1	1	1	1	1	1	1	1	1	1	1
TIAM-UCL 4.1.2	SSP2-RCP19	MEX	Efficiency|Electricity|Offshore wind centralised	-	1	1	1	1	1	1	1	1	1	1	1	1	1	1	1
TIAM-UCL 4.1.2	SSP2-RCP19	ODA	Efficiency|Electricity|Offshore wind centralised	-	1	1	1	1	1	1	1	1	1	1	1	1	1	1	1
TIAM-UCL 4.1.2	SSP2-RCP19	SKO	Efficiency|Electricity|Offshore wind centralised	-	1	1	1	1	1	1	1	1	1	1	1	1	1	1	1
TIAM-UCL 4.1.2	SSP2-RCP19	UK	Efficiency|Electricity|Offshore wind centralised	-	1	1	1	1	1	1	1	1	1	1	1	1	1	1	1
TIAM-UCL 4.1.2	SSP2-RCP19	USA	Efficiency|Electricity|Offshore wind centralised	-	1	1	1	1	1	1	1	1	1	1	1	1	1	1	1
TIAM-UCL 4.1.2	SSP2-RCP19	WEU	Efficiency|Electricity|Offshore wind centralised	-	1	1	1	1	1	1	1	1	1	1	1	1	1	1	1
TIAM-UCL 4.1.2	SSP2-RCP19	EEU	Efficiency|Electricity|Oil CHP|w/o CCS	-	0.22	0.22	0.22	0.22	0.22	0.22	0.22	0.22	0.22	0.22	0.22	0.22	0.22	0.22	0.22
TIAM-UCL 4.1.2	SSP2-RCP19	FSU	Efficiency|Electricity|Oil CHP|w/o CCS	-	0.32	0.32	0.32	0.32	0.32	0.32	0.32	0.32	0.32	0.32	0.32	0.32	0.32	0.32	0.32
TIAM-UCL 4.1.2	SSP2-RCP19	MEA	Efficiency|Electricity|Oil CHP|w/o CCS	-	0.02	0.02	0.02	0.02	0.02	0.02	0.02	0.02	0.02	0.02	0.02	0.02	0.02	0.02	0.02
TIAM-UCL 4.1.2	SSP2-RCP19	ODA	Efficiency|Electricity|Oil CHP|w/o CCS	-	0.04	0.04	0.04	0.04	0.04	0.04	0.04	0.04	0.04	0.04	0.04	0.04	0.04	0.04	0.04
TIAM-UCL 4.1.2	SSP2-RCP19	SKO	Efficiency|Electricity|Oil CHP|w/o CCS	-	0.1	0.1	0.1	0.1	0.1	0.1	0.1	0.1	0.1	0.1	0.1	0.1	0.1	0.1	0.1
TIAM-UCL 4.1.2	SSP2-RCP19	USA	Efficiency|Electricity|Oil CHP|w/o CCS	-	0.35	0.35	0.35	0.35	0.35	0.35	0.35	0.35	0.35	0.35	0.35	0.35	0.35	0.35	0.35
TIAM-UCL 4.1.2	SSP2-RCP19	WEU	Efficiency|Electricity|Oil CHP|w/o CCS	-	0.85	0.85	0.85	0.85	0.85	0.85	0.85	0.85	0.85	0.85	0.85	0.85	0.85	0.85	0.85
TIAM-UCL 4.1.2	SSP2-RCP19	AFR	Efficiency|Electricity|Oil steam|w/o CCS	-	0.38	0.38	0.38	0.39	0.39	0.4	0.4	0.4	0.4	0.42	0.42	0.42	0.42	0.42	0.42
TIAM-UCL 4.1.2	SSP2-RCP19	AUS	Efficiency|Electricity|Oil steam|w/o CCS	-	0.38	0.38	0.38	0.39	0.39	0.4	0.4	0.4	0.4	0.42	0.42	0.42	0.42	0.42	0.42
TIAM-UCL 4.1.2	SSP2-RCP19	CAN	Efficiency|Electricity|Oil steam|w/o CCS	-	0.38	0.38	0.38	0.39	0.39	0.4	0.4	0.4	0.4	0.42	0.42	0.42	0.42	0.42	0.42
TIAM-UCL 4.1.2	SSP2-RCP19	CHI	Efficiency|Electricity|Oil steam|w/o CCS	-	0.38	0.38	0.38	0.39	0.39	0.4	0.4	0.4	0.4	0.42	0.42	0.42	0.42	0.42	0.42
TIAM-UCL 4.1.2	SSP2-RCP19	CSA	Efficiency|Electricity|Oil steam|w/o CCS	-	0.38	0.38	0.38	0.39	0.39	0.4	0.4	0.4	0.4	0.42	0.42	0.42	0.42	0.42	0.42
TIAM-UCL 4.1.2	SSP2-RCP19	EEU	Efficiency|Electricity|Oil steam|w/o CCS	-	0.38	0.38	0.38	0.39	0.39	0.4	0.4	0.4	0.4	0.42	0.42	0.42	0.42	0.42	0.42
TIAM-UCL 4.1.2	SSP2-RCP19	FSU	Efficiency|Electricity|Oil steam|w/o CCS	-	0.38	0.38	0.38	0.39	0.39	0.4	0.4	0.4	0.4	0.42	0.42	0.42	0.42	0.42	0.42
TIAM-UCL 4.1.2	SSP2-RCP19	IND	Efficiency|Electricity|Oil steam|w/o CCS	-	0.38	0.38	0.38	0.39	0.39	0.4	0.4	0.4	0.4	0.42	0.42	0.42	0.42	0.42	0.42
TIAM-UCL 4.1.2	SSP2-RCP19	JPN	Efficiency|Electricity|Oil steam|w/o CCS	-	0.38	0.38	0.38	0.39	0.39	0.4	0.4	0.4	0.4	0.42	0.42	0.42	0.42	0.42	0.42
TIAM-UCL 4.1.2	SSP2-RCP19	MEA	Efficiency|Electricity|Oil steam|w/o CCS	-	0.38	0.38	0.38	0.39	0.39	0.4	0.4	0.4	0.4	0.42	0.42	0.42	0.42	0.42	0.42
TIAM-UCL 4.1.2	SSP2-RCP19	MEX	Efficiency|Electricity|Oil steam|w/o CCS	-	0.38	0.38	0.38	0.39	0.39	0.4	0.4	0.4	0.4	0.42	0.42	0.42	0.42	0.42	0.42
TIAM-UCL 4.1.2	SSP2-RCP19	ODA	Efficiency|Electricity|Oil steam|w/o CCS	-	0.38	0.38	0.38	0.39	0.39	0.4	0.4	0.4	0.4	0.42	0.42	0.42	0.42	0.42	0.42
TIAM-UCL 4.1.2	SSP2-RCP19	SKO	Efficiency|Electricity|Oil steam|w/o CCS	-	0.38	0.38	0.38	0.39	0.39	0.4	0.4	0.4	0.4	0.42	0.42	0.42	0.42	0.42	0.42
TIAM-UCL 4.1.2	SSP2-RCP19	UK	Efficiency|Electricity|Oil steam|w/o CCS	-	0.38	0.38	0.38	0.39	0.39	0.4	0.4	0.4	0.4	0.42	0.42	0.42	0.42	0.42	0.42
TIAM-UCL 4.1.2	SSP2-RCP19	USA	Efficiency|Electricity|Oil steam|w/o CCS	-	0.38	0.38	0.38	0.39	0.39	0.4	0.4	0.4	0.4	0.42	0.42	0.42	0.42	0.42	0.42
TIAM-UCL 4.1.2	SSP2-RCP19	WEU	Efficiency|Electricity|Oil steam|w/o CCS	-	0.38	0.38	0.38	0.39	0.39	0.4	0.4	0.4	0.4	0.42	0.42	0.42	0.42	0.42	0.42
TIAM-UCL 4.1.2	SSP2-RCP19	AFR	Efficiency|Electricity|Onshore wind centralised	-	1	1	1	1	1	1	1	1	1	1	1	1	1	1	1
TIAM-UCL 4.1.2	SSP2-RCP19	AUS	Efficiency|Electricity|Onshore wind centralised	-	1	1	1	1	1	1	1	1	1	1	1	1	1	1	1
TIAM-UCL 4.1.2	SSP2-RCP19	CAN	Efficiency|Electricity|Onshore wind centralised	-	1	1	1	1	1	1	1	1	1	1	1	1	1	1	1
TIAM-UCL 4.1.2	SSP2-RCP19	CHI	Efficiency|Electricity|Onshore wind centralised	-	1	1	1	1	1	1	1	1	1	1	1	1	1	1	1
TIAM-UCL 4.1.2	SSP2-RCP19	CSA	Efficiency|Electricity|Onshore wind centralised	-	1	1	1	1	1	1	1	1	1	1	1	1	1	1	1
TIAM-UCL 4.1.2	SSP2-RCP19	EEU	Efficiency|Electricity|Onshore wind centralised	-	1	1	1	1	1	1	1	1	1	1	1	1	1	1	1
TIAM-UCL 4.1.2	SSP2-RCP19	FSU	Efficiency|Electricity|Onshore wind centralised	-	1	1	1	1	1	1	1	1	1	1	1	1	1	1	1
TIAM-UCL 4.1.2	SSP2-RCP19	IND	Efficiency|Electricity|Onshore wind centralised	-	1	1	1	1	1	1	1	1	1	1	1	1	1	1	1
TIAM-UCL 4.1.2	SSP2-RCP19	JPN	Efficiency|Electricity|Onshore wind centralised	-	1	1	1	1	1	1	1	1	1	1	1	1	1	1	1
TIAM-UCL 4.1.2	SSP2-RCP19	MEA	Efficiency|Electricity|Onshore wind centralised	-	1	1	1	1	1	1	1	1	1	1	1	1	1	1	1
TIAM-UCL 4.1.2	SSP2-RCP19	MEX	Efficiency|Electricity|Onshore wind centralised	-	1	1	1	1	1	1	1	1	1	1	1	1	1	1	1
TIAM-UCL 4.1.2	SSP2-RCP19	ODA	Efficiency|Electricity|Onshore wind centralised	-	1	1	1	1	1	1	1	1	1	1	1	1	1	1	1
TIAM-UCL 4.1.2	SSP2-RCP19	SKO	Efficiency|Electricity|Onshore wind centralised	-	1	1	1	1	1	1	1	1	1	1	1	1	1	1	1
TIAM-UCL 4.1.2	SSP2-RCP19	UK	Efficiency|Electricity|Onshore wind centralised	-	1	1	1	1	1	1	1	1	1	1	1	1	1	1	1
TIAM-UCL 4.1.2	SSP2-RCP19	USA	Efficiency|Electricity|Onshore wind centralised	-	1	1	1	1	1	1	1	1	1	1	1	1	1	1	1
TIAM-UCL 4.1.2	SSP2-RCP19	WEU	Efficiency|Electricity|Onshore wind centralised	-	1	1	1	1	1	1	1	1	1	1	1	1	1	1	1
TIAM-UCL 4.1.2	SSP2-RCP19	AFR	Efficiency|Electricity|ROR hydro	-	1	1	1	1	1	1	1	1	1	1	1	1	1	1	1
TIAM-UCL 4.1.2	SSP2-RCP19	AUS	Efficiency|Electricity|ROR hydro	-	1	1	1	1	1	1	1	1	1	1	1	1	1	1	1
TIAM-UCL 4.1.2	SSP2-RCP19	CAN	Efficiency|Electricity|ROR hydro	-	1	1	1	1	1	1	1	1	1	1	1	1	1	1	1
TIAM-UCL 4.1.2	SSP2-RCP19	CHI	Efficiency|Electricity|ROR hydro	-	1	1	1	1	1	1	1	1	1	1	1	1	1	1	1
TIAM-UCL 4.1.2	SSP2-RCP19	CSA	Efficiency|Electricity|ROR hydro	-	1	1	1	1	1	1	1	1	1	1	1	1	1	1	1
TIAM-UCL 4.1.2	SSP2-RCP19	EEU	Efficiency|Electricity|ROR hydro	-	1	1	1	1	1	1	1	1	1	1	1	1	1	1	1
TIAM-UCL 4.1.2	SSP2-RCP19	FSU	Efficiency|Electricity|ROR hydro	-	1	1	1	1	1	1	1	1	1	1	1	1	1	1	1
TIAM-UCL 4.1.2	SSP2-RCP19	IND	Efficiency|Electricity|ROR hydro	-	1	1	1	1	1	1	1	1	1	1	1	1	1	1	1
TIAM-UCL 4.1.2	SSP2-RCP19	JPN	Efficiency|Electricity|ROR hydro	-	1	1	1	1	1	1	1	1	1	1	1	1	1	1	1
TIAM-UCL 4.1.2	SSP2-RCP19	MEA	Efficiency|Electricity|ROR hydro	-	1	1	1	1	1	1	1	1	1	1	1	1	1	1	1
TIAM-UCL 4.1.2	SSP2-RCP19	MEX	Efficiency|Electricity|ROR hydro	-	1	1	1	1	1	1	1	1	1	1	1	1	1	1	1
TIAM-UCL 4.1.2	SSP2-RCP19	ODA	Efficiency|Electricity|ROR hydro	-	1	1	1	1	1	1	1	1	1	1	1	1	1	1	1
TIAM-UCL 4.1.2	SSP2-RCP19	SKO	Efficiency|Electricity|ROR hydro	-	1	1	1	1	1	1	1	1	1	1	1	1	1	1	1
TIAM-UCL 4.1.2	SSP2-RCP19	UK	Efficiency|Electricity|ROR hydro	-	1	1	1	1	1	1	1	1	1	1	1	1	1	1	1
TIAM-UCL 4.1.2	SSP2-RCP19	USA	Efficiency|Electricity|ROR hydro	-	1	1	1	1	1	1	1	1	1	1	1	1	1	1	1
TIAM-UCL 4.1.2	SSP2-RCP19	WEU	Efficiency|Electricity|ROR hydro	-	1	1	1	1	1	1	1	1	1	1	1	1	1	1	1
TIAM-UCL 4.1.2	SSP2-RCP19	AFR	Efficiency|Electricity|Supercritical pulverised coal|w/o CCS	-	0.42	0.42	0.42	0.42	0.42	0.42	0.42	0.42	0.42	0.42	0.42	0.42	0.42	0.42	0.42
TIAM-UCL 4.1.2	SSP2-RCP19	AUS	Efficiency|Electricity|Supercritical pulverised coal|w/o CCS	-	0.42	0.42	0.42	0.42	0.42	0.42	0.42	0.42	0.42	0.42	0.42	0.42	0.42	0.42	0.42
TIAM-UCL 4.1.2	SSP2-RCP19	CAN	Efficiency|Electricity|Supercritical pulverised coal|w/o CCS	-	0.42	0.42	0.42	0.42	0.42	0.42	0.42	0.42	0.42	0.42	0.42	0.42	0.42	0.42	0.42
TIAM-UCL 4.1.2	SSP2-RCP19	CHI	Efficiency|Electricity|Supercritical pulverised coal|w/o CCS	-	0.42	0.42	0.42	0.42	0.42	0.42	0.42	0.42	0.42	0.42	0.42	0.42	0.42	0.42	0.42
TIAM-UCL 4.1.2	SSP2-RCP19	CSA	Efficiency|Electricity|Supercritical pulverised coal|w/o CCS	-	0.42	0.42	0.42	0.42	0.42	0.42	0.42	0.42	0.42	0.42	0.42	0.42	0.42	0.42	0.42
TIAM-UCL 4.1.2	SSP2-RCP19	EEU	Efficiency|Electricity|Supercritical pulverised coal|w/o CCS	-	0.42	0.42	0.42	0.42	0.42	0.42	0.42	0.42	0.42	0.42	0.42	0.42	0.42	0.42	0.42
TIAM-UCL 4.1.2	SSP2-RCP19	FSU	Efficiency|Electricity|Supercritical pulverised coal|w/o CCS	-	0.42	0.42	0.42	0.42	0.42	0.42	0.42	0.42	0.42	0.42	0.42	0.42	0.42	0.42	0.42
TIAM-UCL 4.1.2	SSP2-RCP19	IND	Efficiency|Electricity|Supercritical pulverised coal|w/o CCS	-	0.42	0.42	0.42	0.42	0.42	0.42	0.42	0.42	0.42	0.42	0.42	0.42	0.42	0.42	0.42
TIAM-UCL 4.1.2	SSP2-RCP19	JPN	Efficiency|Electricity|Supercritical pulverised coal|w/o CCS	-	0.42	0.42	0.42	0.42	0.42	0.42	0.42	0.42	0.42	0.42	0.42	0.42	0.42	0.42	0.42
TIAM-UCL 4.1.2	SSP2-RCP19	MEA	Efficiency|Electricity|Supercritical pulverised coal|w/o CCS	-	0.42	0.42	0.42	0.42	0.42	0.42	0.42	0.42	0.42	0.42	0.42	0.42	0.42	0.42	0.42
TIAM-UCL 4.1.2	SSP2-RCP19	MEX	Efficiency|Electricity|Supercritical pulverised coal|w/o CCS	-	0.42	0.42	0.42	0.42	0.42	0.42	0.42	0.42	0.42	0.42	0.42	0.42	0.42	0.42	0.42
TIAM-UCL 4.1.2	SSP2-RCP19	ODA	Efficiency|Electricity|Supercritical pulverised coal|w/o CCS	-	0.42	0.42	0.42	0.42	0.42	0.42	0.42	0.42	0.42	0.42	0.42	0.42	0.42	0.42	0.42
TIAM-UCL 4.1.2	SSP2-RCP19	SKO	Efficiency|Electricity|Supercritical pulverised coal|w/o CCS	-	0.42	0.42	0.42	0.42	0.42	0.42	0.42	0.42	0.42	0.42	0.42	0.42	0.42	0.42	0.42
TIAM-UCL 4.1.2	SSP2-RCP19	UK	Efficiency|Electricity|Supercritical pulverised coal|w/o CCS	-	0.42	0.42	0.42	0.42	0.42	0.42	0.42	0.42	0.42	0.42	0.42	0.42	0.42	0.42	0.42
TIAM-UCL 4.1.2	SSP2-RCP19	USA	Efficiency|Electricity|Supercritical pulverised coal|w/o CCS	-	0.42	0.42	0.42	0.42	0.42	0.42	0.42	0.42	0.42	0.42	0.42	0.42	0.42	0.42	0.42
TIAM-UCL 4.1.2	SSP2-RCP19	WEU	Efficiency|Electricity|Supercritical pulverised coal|w/o CCS	-	0.42	0.42	0.42	0.42	0.42	0.42	0.42	0.42	0.42	0.42	0.42	0.42	0.42	0.42	0.42
TIAM-UCL 4.1.2	SSP2-RCP19	AFR	Efficiency|Electricity|Tidal	-		1	1	1	1	1	1	1	1	1	1	1	1	1	1
TIAM-UCL 4.1.2	SSP2-RCP19	AUS	Efficiency|Electricity|Tidal	-		1	1	1	1	1	1	1	1	1	1	1	1	1	1
TIAM-UCL 4.1.2	SSP2-RCP19	CAN	Efficiency|Electricity|Tidal	-		1	1	1	1	1	1	1	1	1	1	1	1	1	1
TIAM-UCL 4.1.2	SSP2-RCP19	CHI	Efficiency|Electricity|Tidal	-		1	1	1	1	1	1	1	1	1	1	1	1	1	1
TIAM-UCL 4.1.2	SSP2-RCP19	CSA	Efficiency|Electricity|Tidal	-		1	1	1	1	1	1	1	1	1	1	1	1	1	1
TIAM-UCL 4.1.2	SSP2-RCP19	EEU	Efficiency|Electricity|Tidal	-		1	1	1	1	1	1	1	1	1	1	1	1	1	1
TIAM-UCL 4.1.2	SSP2-RCP19	FSU	Efficiency|Electricity|Tidal	-		1	1	1	1	1	1	1	1	1	1	1	1	1	1
TIAM-UCL 4.1.2	SSP2-RCP19	IND	Efficiency|Electricity|Tidal	-		1	1	1	1	1	1	1	1	1	1	1	1	1	1
TIAM-UCL 4.1.2	SSP2-RCP19	JPN	Efficiency|Electricity|Tidal	-		1	1	1	1	1	1	1	1	1	1	1	1	1	1
TIAM-UCL 4.1.2	SSP2-RCP19	MEA	Efficiency|Electricity|Tidal	-		1	1	1	1	1	1	1	1	1	1	1	1	1	1
TIAM-UCL 4.1.2	SSP2-RCP19	MEX	Efficiency|Electricity|Tidal	-		1	1	1	1	1	1	1	1	1	1	1	1	1	1
TIAM-UCL 4.1.2	SSP2-RCP19	ODA	Efficiency|Electricity|Tidal	-		1	1	1	1	1	1	1	1	1	1	1	1	1	1
TIAM-UCL 4.1.2	SSP2-RCP19	SKO	Efficiency|Electricity|Tidal	-		1	1	1	1	1	1	1	1	1	1	1	1	1	1
TIAM-UCL 4.1.2	SSP2-RCP19	UK	Efficiency|Electricity|Tidal	-		1	1	1	1	1	1	1	1	1	1	1	1	1	1
TIAM-UCL 4.1.2	SSP2-RCP19	USA	Efficiency|Electricity|Tidal	-		1	1	1	1	1	1	1	1	1	1	1	1	1	1
TIAM-UCL 4.1.2	SSP2-RCP19	WEU	Efficiency|Electricity|Tidal	-		1	1	1	1	1	1	1	1	1	1	1	1	1	1
TIAM-UCL 4.1.2	SSP2-RCP19	AFR	Efficiency|Electricity|Ultra-supercritical pulverised coal|w CCS	-				0.39	0.39	0.42	0.42	0.42	0.42	0.46	0.46	0.46	0.46	0.46	0.46
TIAM-UCL 4.1.2	SSP2-RCP19	AUS	Efficiency|Electricity|Ultra-supercritical pulverised coal|w CCS	-				0.39	0.39	0.42	0.42	0.42	0.42	0.46	0.46	0.46	0.46	0.46	0.46
TIAM-UCL 4.1.2	SSP2-RCP19	CAN	Efficiency|Electricity|Ultra-supercritical pulverised coal|w CCS	-				0.39	0.39	0.42	0.42	0.42	0.42	0.46	0.46	0.46	0.46	0.46	0.46
TIAM-UCL 4.1.2	SSP2-RCP19	CHI	Efficiency|Electricity|Ultra-supercritical pulverised coal|w CCS	-				0.39	0.39	0.42	0.42	0.42	0.42	0.46	0.46	0.46	0.46	0.46	0.46
TIAM-UCL 4.1.2	SSP2-RCP19	CSA	Efficiency|Electricity|Ultra-supercritical pulverised coal|w CCS	-				0.39	0.39	0.42	0.42	0.42	0.42	0.46	0.46	0.46	0.46	0.46	0.46
TIAM-UCL 4.1.2	SSP2-RCP19	EEU	Efficiency|Electricity|Ultra-supercritical pulverised coal|w CCS	-				0.39	0.39	0.42	0.42	0.42	0.42	0.46	0.46	0.46	0.46	0.46	0.46
TIAM-UCL 4.1.2	SSP2-RCP19	FSU	Efficiency|Electricity|Ultra-supercritical pulverised coal|w CCS	-				0.39	0.39	0.42	0.42	0.42	0.42	0.46	0.46	0.46	0.46	0.46	0.46
TIAM-UCL 4.1.2	SSP2-RCP19	IND	Efficiency|Electricity|Ultra-supercritical pulverised coal|w CCS	-				0.39	0.39	0.42	0.42	0.42	0.42	0.46	0.46	0.46	0.46	0.46	0.46
TIAM-UCL 4.1.2	SSP2-RCP19	JPN	Efficiency|Electricity|Ultra-supercritical pulverised coal|w CCS	-				0.39	0.39	0.42	0.42	0.42	0.42	0.46	0.46	0.46	0.46	0.46	0.46
TIAM-UCL 4.1.2	SSP2-RCP19	MEA	Efficiency|Electricity|Ultra-supercritical pulverised coal|w CCS	-				0.39	0.39	0.42	0.42	0.42	0.42	0.46	0.46	0.46	0.46	0.46	0.46
TIAM-UCL 4.1.2	SSP2-RCP19	MEX	Efficiency|Electricity|Ultra-supercritical pulverised coal|w CCS	-				0.39	0.39	0.42	0.42	0.42	0.42	0.46	0.46	0.46	0.46	0.46	0.46
TIAM-UCL 4.1.2	SSP2-RCP19	ODA	Efficiency|Electricity|Ultra-supercritical pulverised coal|w CCS	-				0.39	0.39	0.42	0.42	0.42	0.42	0.46	0.46	0.46	0.46	0.46	0.46
TIAM-UCL 4.1.2	SSP2-RCP19	SKO	Efficiency|Electricity|Ultra-supercritical pulverised coal|w CCS	-				0.39	0.39	0.42	0.42	0.42	0.42	0.46	0.46	0.46	0.46	0.46	0.46
TIAM-UCL 4.1.2	SSP2-RCP19	UK	Efficiency|Electricity|Ultra-supercritical pulverised coal|w CCS	-				0.39	0.39	0.42	0.42	0.42	0.42	0.46	0.46	0.46	0.46	0.46	0.46
TIAM-UCL 4.1.2	SSP2-RCP19	USA	Efficiency|Electricity|Ultra-supercritical pulverised coal|w CCS	-				0.39	0.39	0.42	0.42	0.42	0.42	0.46	0.46	0.46	0.46	0.46	0.46
TIAM-UCL 4.1.2	SSP2-RCP19	WEU	Efficiency|Electricity|Ultra-supercritical pulverised coal|w CCS	-				0.39	0.39	0.42	0.42	0.42	0.42	0.46	0.46	0.46	0.46	0.46	0.46
TIAM-UCL 4.1.2	SSP2-RCP19	AFR	Efficiency|Electricity|Ultra-supercritical pulverised coal|w/o CCS	-	0.47	0.47	0.47	0.48	0.48	0.49	0.49	0.49	0.49	0.5	0.5	0.5	0.5	0.5	0.5
TIAM-UCL 4.1.2	SSP2-RCP19	AUS	Efficiency|Electricity|Ultra-supercritical pulverised coal|w/o CCS	-	0.47	0.47	0.47	0.48	0.48	0.49	0.49	0.49	0.49	0.5	0.5	0.5	0.5	0.5	0.5
TIAM-UCL 4.1.2	SSP2-RCP19	CAN	Efficiency|Electricity|Ultra-supercritical pulverised coal|w/o CCS	-	0.47	0.47	0.47	0.48	0.48	0.49	0.49	0.49	0.49	0.5	0.5	0.5	0.5	0.5	0.5
TIAM-UCL 4.1.2	SSP2-RCP19	CHI	Efficiency|Electricity|Ultra-supercritical pulverised coal|w/o CCS	-	0.47	0.47	0.47	0.48	0.48	0.49	0.49	0.49	0.49	0.5	0.5	0.5	0.5	0.5	0.5
TIAM-UCL 4.1.2	SSP2-RCP19	CSA	Efficiency|Electricity|Ultra-supercritical pulverised coal|w/o CCS	-	0.47	0.47	0.47	0.48	0.48	0.49	0.49	0.49	0.49	0.5	0.5	0.5	0.5	0.5	0.5
TIAM-UCL 4.1.2	SSP2-RCP19	EEU	Efficiency|Electricity|Ultra-supercritical pulverised coal|w/o CCS	-	0.47	0.47	0.47	0.48	0.48	0.49	0.49	0.49	0.49	0.5	0.5	0.5	0.5	0.5	0.5
TIAM-UCL 4.1.2	SSP2-RCP19	FSU	Efficiency|Electricity|Ultra-supercritical pulverised coal|w/o CCS	-	0.47	0.47	0.47	0.48	0.48	0.49	0.49	0.49	0.49	0.5	0.5	0.5	0.5	0.5	0.5
TIAM-UCL 4.1.2	SSP2-RCP19	IND	Efficiency|Electricity|Ultra-supercritical pulverised coal|w/o CCS	-	0.47	0.47	0.47	0.48	0.48	0.49	0.49	0.49	0.49	0.5	0.5	0.5	0.5	0.5	0.5
TIAM-UCL 4.1.2	SSP2-RCP19	JPN	Efficiency|Electricity|Ultra-supercritical pulverised coal|w/o CCS	-	0.47	0.47	0.47	0.48	0.48	0.49	0.49	0.49	0.49	0.5	0.5	0.5	0.5	0.5	0.5
TIAM-UCL 4.1.2	SSP2-RCP19	MEA	Efficiency|Electricity|Ultra-supercritical pulverised coal|w/o CCS	-	0.47	0.47	0.47	0.48	0.48	0.49	0.49	0.49	0.49	0.5	0.5	0.5	0.5	0.5	0.5
TIAM-UCL 4.1.2	SSP2-RCP19	MEX	Efficiency|Electricity|Ultra-supercritical pulverised coal|w/o CCS	-	0.47	0.47	0.47	0.48	0.48	0.49	0.49	0.49	0.49	0.5	0.5	0.5	0.5	0.5	0.5
TIAM-UCL 4.1.2	SSP2-RCP19	ODA	Efficiency|Electricity|Ultra-supercritical pulverised coal|w/o CCS	-	0.47	0.47	0.47	0.48	0.48	0.49	0.49	0.49	0.49	0.5	0.5	0.5	0.5	0.5	0.5
TIAM-UCL 4.1.2	SSP2-RCP19	SKO	Efficiency|Electricity|Ultra-supercritical pulverised coal|w/o CCS	-	0.47	0.47	0.47	0.48	0.48	0.49	0.49	0.49	0.49	0.5	0.5	0.5	0.5	0.5	0.5
TIAM-UCL 4.1.2	SSP2-RCP19	UK	Efficiency|Electricity|Ultra-supercritical pulverised coal|w/o CCS	-	0.47	0.47	0.47	0.48	0.48	0.49	0.49	0.49	0.49	0.5	0.5	0.5	0.5	0.5	0.5
TIAM-UCL 4.1.2	SSP2-RCP19	USA	Efficiency|Electricity|Ultra-supercritical pulverised coal|w/o CCS	-	0.47	0.47	0.47	0.48	0.48	0.49	0.49	0.49	0.49	0.5	0.5	0.5	0.5	0.5	0.5
TIAM-UCL 4.1.2	SSP2-RCP19	WEU	Efficiency|Electricity|Ultra-supercritical pulverised coal|w/o CCS	-	0.47	0.47	0.47	0.48	0.48	0.49	0.49	0.49	0.49	0.5	0.5	0.5	0.5	0.5	0.5
TIAM-UCL 4.1.2	SSP2-RCP19	AFR	Efficiency|Hydrogen|Electrolysis	-	0.73	0.73	0.73	0.73	0.73	0.73	0.73	0.73	0.73	0.84	0.84	0.84	0.84	0.84	0.84
TIAM-UCL 4.1.2	SSP2-RCP19	AUS	Efficiency|Hydrogen|Electrolysis	-	0.73	0.73	0.73	0.73	0.73	0.73	0.73	0.73	0.73	0.84	0.84	0.84	0.84	0.84	0.84
TIAM-UCL 4.1.2	SSP2-RCP19	CAN	Efficiency|Hydrogen|Electrolysis	-	0.73	0.73	0.73	0.73	0.73	0.73	0.73	0.73	0.73	0.84	0.84	0.84	0.84	0.84	0.84
TIAM-UCL 4.1.2	SSP2-RCP19	CHI	Efficiency|Hydrogen|Electrolysis	-	0.73	0.73	0.73	0.73	0.73	0.73	0.73	0.73	0.73	0.84	0.84	0.84	0.84	0.84	0.84
TIAM-UCL 4.1.2	SSP2-RCP19	CSA	Efficiency|Hydrogen|Electrolysis	-	0.73	0.73	0.73	0.73	0.73	0.73	0.73	0.73	0.73	0.84	0.84	0.84	0.84	0.84	0.84
TIAM-UCL 4.1.2	SSP2-RCP19	EEU	Efficiency|Hydrogen|Electrolysis	-	0.73	0.73	0.73	0.73	0.73	0.73	0.73	0.73	0.73	0.84	0.84	0.84	0.84	0.84	0.84
TIAM-UCL 4.1.2	SSP2-RCP19	FSU	Efficiency|Hydrogen|Electrolysis	-	0.73	0.73	0.73	0.73	0.73	0.73	0.73	0.73	0.73	0.84	0.84	0.84	0.84	0.84	0.84
TIAM-UCL 4.1.2	SSP2-RCP19	IND	Efficiency|Hydrogen|Electrolysis	-	0.73	0.73	0.73	0.73	0.73	0.73	0.73	0.73	0.73	0.84	0.84	0.84	0.84	0.84	0.84
TIAM-UCL 4.1.2	SSP2-RCP19	JPN	Efficiency|Hydrogen|Electrolysis	-	0.73	0.73	0.73	0.73	0.73	0.73	0.73	0.73	0.73	0.84	0.84	0.84	0.84	0.84	0.84
TIAM-UCL 4.1.2	SSP2-RCP19	MEA	Efficiency|Hydrogen|Electrolysis	-	0.73	0.73	0.73	0.73	0.73	0.73	0.73	0.73	0.73	0.84	0.84	0.84	0.84	0.84	0.84
TIAM-UCL 4.1.2	SSP2-RCP19	MEX	Efficiency|Hydrogen|Electrolysis	-	0.73	0.73	0.73	0.73	0.73	0.73	0.73	0.73	0.73	0.84	0.84	0.84	0.84	0.84	0.84
TIAM-UCL 4.1.2	SSP2-RCP19	ODA	Efficiency|Hydrogen|Electrolysis	-	0.73	0.73	0.73	0.73	0.73	0.73	0.73	0.73	0.73	0.84	0.84	0.84	0.84	0.84	0.84
TIAM-UCL 4.1.2	SSP2-RCP19	SKO	Efficiency|Hydrogen|Electrolysis	-	0.73	0.73	0.73	0.73	0.73	0.73	0.73	0.73	0.73	0.84	0.84	0.84	0.84	0.84	0.84
TIAM-UCL 4.1.2	SSP2-RCP19	UK	Efficiency|Hydrogen|Electrolysis	-	0.73	0.73	0.73	0.73	0.73	0.73	0.73	0.73	0.73	0.84	0.84	0.84	0.84	0.84	0.84
TIAM-UCL 4.1.2	SSP2-RCP19	USA	Efficiency|Hydrogen|Electrolysis	-	0.73	0.73	0.73	0.73	0.73	0.73	0.73	0.73	0.73	0.84	0.84	0.84	0.84	0.84	0.84
TIAM-UCL 4.1.2	SSP2-RCP19	WEU	Efficiency|Hydrogen|Electrolysis	-	0.73	0.73	0.73	0.73	0.73	0.73	0.73	0.73	0.73	0.84	0.84	0.84	0.84	0.84	0.84
TIAM-UCL 4.1.2	SSP2-RCP19	World	Efficiency|Hydrogen|Electrolysis	-	0.73	0.73	0.73	0.73	0.73	0.73	0.73	0.73	0.73	0.84	0.84	0.84	0.84	0.84	0.84
TIAM-UCL 4.1.2	SSP2-RCP19	AFR	Efficiency|Liquids|Biomass|FT fuel mix (diesel, kerosene, naptha, ELC)|w CCS	-					0.34	0.34	0.34	0.42	0.42	0.42	0.42	0.42	0.42	0.42	0.42
TIAM-UCL 4.1.2	SSP2-RCP19	AUS	Efficiency|Liquids|Biomass|FT fuel mix (diesel, kerosene, naptha, ELC)|w CCS	-					0.34	0.34	0.34	0.42	0.42	0.42	0.42	0.42	0.42	0.42	0.42
TIAM-UCL 4.1.2	SSP2-RCP19	CAN	Efficiency|Liquids|Biomass|FT fuel mix (diesel, kerosene, naptha, ELC)|w CCS	-					0.34	0.34	0.34	0.42	0.42	0.42	0.42	0.42	0.42	0.42	0.42
TIAM-UCL 4.1.2	SSP2-RCP19	CHI	Efficiency|Liquids|Biomass|FT fuel mix (diesel, kerosene, naptha, ELC)|w CCS	-					0.34	0.34	0.34	0.42	0.42	0.42	0.42	0.42	0.42	0.42	0.42
TIAM-UCL 4.1.2	SSP2-RCP19	CSA	Efficiency|Liquids|Biomass|FT fuel mix (diesel, kerosene, naptha, ELC)|w CCS	-					0.34	0.34	0.34	0.42	0.42	0.42	0.42	0.42	0.42	0.42	0.42
TIAM-UCL 4.1.2	SSP2-RCP19	EEU	Efficiency|Liquids|Biomass|FT fuel mix (diesel, kerosene, naptha, ELC)|w CCS	-					0.34	0.34	0.34	0.42	0.42	0.42	0.42	0.42	0.42	0.42	0.42
TIAM-UCL 4.1.2	SSP2-RCP19	FSU	Efficiency|Liquids|Biomass|FT fuel mix (diesel, kerosene, naptha, ELC)|w CCS	-					0.34	0.34	0.34	0.42	0.42	0.42	0.42	0.42	0.42	0.42	0.42
TIAM-UCL 4.1.2	SSP2-RCP19	IND	Efficiency|Liquids|Biomass|FT fuel mix (diesel, kerosene, naptha, ELC)|w CCS	-					0.34	0.34	0.34	0.42	0.42	0.42	0.42	0.42	0.42	0.42	0.42
TIAM-UCL 4.1.2	SSP2-RCP19	JPN	Efficiency|Liquids|Biomass|FT fuel mix (diesel, kerosene, naptha, ELC)|w CCS	-					0.34	0.34	0.34	0.42	0.42	0.42	0.42	0.42	0.42	0.42	0.42
TIAM-UCL 4.1.2	SSP2-RCP19	MEA	Efficiency|Liquids|Biomass|FT fuel mix (diesel, kerosene, naptha, ELC)|w CCS	-					0.34	0.34	0.34	0.42	0.42	0.42	0.42	0.42	0.42	0.42	0.42
TIAM-UCL 4.1.2	SSP2-RCP19	MEX	Efficiency|Liquids|Biomass|FT fuel mix (diesel, kerosene, naptha, ELC)|w CCS	-					0.34	0.34	0.34	0.42	0.42	0.42	0.42	0.42	0.42	0.42	0.42
TIAM-UCL 4.1.2	SSP2-RCP19	ODA	Efficiency|Liquids|Biomass|FT fuel mix (diesel, kerosene, naptha, ELC)|w CCS	-					0.34	0.34	0.34	0.42	0.42	0.42	0.42	0.42	0.42	0.42	0.42
TIAM-UCL 4.1.2	SSP2-RCP19	SKO	Efficiency|Liquids|Biomass|FT fuel mix (diesel, kerosene, naptha, ELC)|w CCS	-					0.34	0.34	0.34	0.42	0.42	0.42	0.42	0.42	0.42	0.42	0.42
TIAM-UCL 4.1.2	SSP2-RCP19	UK	Efficiency|Liquids|Biomass|FT fuel mix (diesel, kerosene, naptha, ELC)|w CCS	-					0.34	0.34	0.34	0.42	0.42	0.42	0.42	0.42	0.42	0.42	0.42
TIAM-UCL 4.1.2	SSP2-RCP19	USA	Efficiency|Liquids|Biomass|FT fuel mix (diesel, kerosene, naptha, ELC)|w CCS	-					0.34	0.34	0.34	0.42	0.42	0.42	0.42	0.42	0.42	0.42	0.42
TIAM-UCL 4.1.2	SSP2-RCP19	WEU	Efficiency|Liquids|Biomass|FT fuel mix (diesel, kerosene, naptha, ELC)|w CCS	-					0.34	0.34	0.34	0.42	0.42	0.42	0.42	0.42	0.42	0.42	0.42
TIAM-UCL 4.1.2	SSP2-RCP19	AFR	Efficiency|Liquids|Biomass|FT fuel mix (diesel, kerosene, naptha, ELC)|w/o CCS	-		0.44	0.44	0.44	0.47	0.47	0.47	0.5	0.5	0.5	0.5	0.5	0.5	0.5	0.5
TIAM-UCL 4.1.2	SSP2-RCP19	AUS	Efficiency|Liquids|Biomass|FT fuel mix (diesel, kerosene, naptha, ELC)|w/o CCS	-		0.44	0.44	0.44	0.47	0.47	0.47	0.5	0.5	0.5	0.5	0.5	0.5	0.5	0.5
TIAM-UCL 4.1.2	SSP2-RCP19	CAN	Efficiency|Liquids|Biomass|FT fuel mix (diesel, kerosene, naptha, ELC)|w/o CCS	-		0.44	0.44	0.44	0.47	0.47	0.47	0.5	0.5	0.5	0.5	0.5	0.5	0.5	0.5
TIAM-UCL 4.1.2	SSP2-RCP19	CHI	Efficiency|Liquids|Biomass|FT fuel mix (diesel, kerosene, naptha, ELC)|w/o CCS	-		0.44	0.44	0.44	0.47	0.47	0.47	0.5	0.5	0.5	0.5	0.5	0.5	0.5	0.5
TIAM-UCL 4.1.2	SSP2-RCP19	CSA	Efficiency|Liquids|Biomass|FT fuel mix (diesel, kerosene, naptha, ELC)|w/o CCS	-		0.44	0.44	0.44	0.47	0.47	0.47	0.5	0.5	0.5	0.5	0.5	0.5	0.5	0.5
TIAM-UCL 4.1.2	SSP2-RCP19	EEU	Efficiency|Liquids|Biomass|FT fuel mix (diesel, kerosene, naptha, ELC)|w/o CCS	-		0.44	0.44	0.44	0.47	0.47	0.47	0.5	0.5	0.5	0.5	0.5	0.5	0.5	0.5
TIAM-UCL 4.1.2	SSP2-RCP19	FSU	Efficiency|Liquids|Biomass|FT fuel mix (diesel, kerosene, naptha, ELC)|w/o CCS	-		0.44	0.44	0.44	0.47	0.47	0.47	0.5	0.5	0.5	0.5	0.5	0.5	0.5	0.5
TIAM-UCL 4.1.2	SSP2-RCP19	IND	Efficiency|Liquids|Biomass|FT fuel mix (diesel, kerosene, naptha, ELC)|w/o CCS	-		0.44	0.44	0.44	0.47	0.47	0.47	0.5	0.5	0.5	0.5	0.5	0.5	0.5	0.5
TIAM-UCL 4.1.2	SSP2-RCP19	JPN	Efficiency|Liquids|Biomass|FT fuel mix (diesel, kerosene, naptha, ELC)|w/o CCS	-		0.44	0.44	0.44	0.47	0.47	0.47	0.5	0.5	0.5	0.5	0.5	0.5	0.5	0.5
TIAM-UCL 4.1.2	SSP2-RCP19	MEA	Efficiency|Liquids|Biomass|FT fuel mix (diesel, kerosene, naptha, ELC)|w/o CCS	-		0.44	0.44	0.44	0.47	0.47	0.47	0.5	0.5	0.5	0.5	0.5	0.5	0.5	0.5
TIAM-UCL 4.1.2	SSP2-RCP19	MEX	Efficiency|Liquids|Biomass|FT fuel mix (diesel, kerosene, naptha, ELC)|w/o CCS	-		0.44	0.44	0.44	0.47	0.47	0.47	0.5	0.5	0.5	0.5	0.5	0.5	0.5	0.5
TIAM-UCL 4.1.2	SSP2-RCP19	ODA	Efficiency|Liquids|Biomass|FT fuel mix (diesel, kerosene, naptha, ELC)|w/o CCS	-		0.44	0.44	0.44	0.47	0.47	0.47	0.5	0.5	0.5	0.5	0.5	0.5	0.5	0.5
TIAM-UCL 4.1.2	SSP2-RCP19	SKO	Efficiency|Liquids|Biomass|FT fuel mix (diesel, kerosene, naptha, ELC)|w/o CCS	-		0.44	0.44	0.44	0.47	0.47	0.47	0.5	0.5	0.5	0.5	0.5	0.5	0.5	0.5
TIAM-UCL 4.1.2	SSP2-RCP19	UK	Efficiency|Liquids|Biomass|FT fuel mix (diesel, kerosene, naptha, ELC)|w/o CCS	-		0.44	0.44	0.44	0.47	0.47	0.47	0.5	0.5	0.5	0.5	0.5	0.5	0.5	0.5
TIAM-UCL 4.1.2	SSP2-RCP19	USA	Efficiency|Liquids|Biomass|FT fuel mix (diesel, kerosene, naptha, ELC)|w/o CCS	-		0.44	0.44	0.44	0.47	0.47	0.47	0.5	0.5	0.5	0.5	0.5	0.5	0.5	0.5
TIAM-UCL 4.1.2	SSP2-RCP19	WEU	Efficiency|Liquids|Biomass|FT fuel mix (diesel, kerosene, naptha, ELC)|w/o CCS	-		0.44	0.44	0.44	0.47	0.47	0.47	0.5	0.5	0.5	0.5	0.5	0.5	0.5	0.5
TIAM-UCL 4.1.2	SSP2-RCP19	AFR	Efficiency|Liquids|Coal|FT fuel mix (diesel, kerosene, naptha, ELC)|w CCS	-					0.39	0.39	0.39	0.44	0.44	0.44	0.44	0.44	0.44	0.44	0.44
TIAM-UCL 4.1.2	SSP2-RCP19	AUS	Efficiency|Liquids|Coal|FT fuel mix (diesel, kerosene, naptha, ELC)|w CCS	-					0.39	0.39	0.39	0.44	0.44	0.44	0.44	0.44	0.44	0.44	0.44
TIAM-UCL 4.1.2	SSP2-RCP19	CAN	Efficiency|Liquids|Coal|FT fuel mix (diesel, kerosene, naptha, ELC)|w CCS	-					0.39	0.39	0.39	0.44	0.44	0.44	0.44	0.44	0.44	0.44	0.44
TIAM-UCL 4.1.2	SSP2-RCP19	CHI	Efficiency|Liquids|Coal|FT fuel mix (diesel, kerosene, naptha, ELC)|w CCS	-					0.39	0.39	0.39	0.44	0.44	0.44	0.44	0.44	0.44	0.44	0.44
TIAM-UCL 4.1.2	SSP2-RCP19	CSA	Efficiency|Liquids|Coal|FT fuel mix (diesel, kerosene, naptha, ELC)|w CCS	-					0.39	0.39	0.39	0.44	0.44	0.44	0.44	0.44	0.44	0.44	0.44
TIAM-UCL 4.1.2	SSP2-RCP19	EEU	Efficiency|Liquids|Coal|FT fuel mix (diesel, kerosene, naptha, ELC)|w CCS	-					0.39	0.39	0.39	0.44	0.44	0.44	0.44	0.44	0.44	0.44	0.44
TIAM-UCL 4.1.2	SSP2-RCP19	FSU	Efficiency|Liquids|Coal|FT fuel mix (diesel, kerosene, naptha, ELC)|w CCS	-					0.39	0.39	0.39	0.44	0.44	0.44	0.44	0.44	0.44	0.44	0.44
TIAM-UCL 4.1.2	SSP2-RCP19	IND	Efficiency|Liquids|Coal|FT fuel mix (diesel, kerosene, naptha, ELC)|w CCS	-					0.39	0.39	0.39	0.44	0.44	0.44	0.44	0.44	0.44	0.44	0.44
TIAM-UCL 4.1.2	SSP2-RCP19	JPN	Efficiency|Liquids|Coal|FT fuel mix (diesel, kerosene, naptha, ELC)|w CCS	-					0.39	0.39	0.39	0.44	0.44	0.44	0.44	0.44	0.44	0.44	0.44
TIAM-UCL 4.1.2	SSP2-RCP19	MEA	Efficiency|Liquids|Coal|FT fuel mix (diesel, kerosene, naptha, ELC)|w CCS	-					0.39	0.39	0.39	0.44	0.44	0.44	0.44	0.44	0.44	0.44	0.44
TIAM-UCL 4.1.2	SSP2-RCP19	MEX	Efficiency|Liquids|Coal|FT fuel mix (diesel, kerosene, naptha, ELC)|w CCS	-					0.39	0.39	0.39	0.44	0.44	0.44	0.44	0.44	0.44	0.44	0.44
TIAM-UCL 4.1.2	SSP2-RCP19	ODA	Efficiency|Liquids|Coal|FT fuel mix (diesel, kerosene, naptha, ELC)|w CCS	-					0.39	0.39	0.39	0.44	0.44	0.44	0.44	0.44	0.44	0.44	0.44
TIAM-UCL 4.1.2	SSP2-RCP19	SKO	Efficiency|Liquids|Coal|FT fuel mix (diesel, kerosene, naptha, ELC)|w CCS	-					0.39	0.39	0.39	0.44	0.44	0.44	0.44	0.44	0.44	0.44	0.44
TIAM-UCL 4.1.2	SSP2-RCP19	UK	Efficiency|Liquids|Coal|FT fuel mix (diesel, kerosene, naptha, ELC)|w CCS	-					0.39	0.39	0.39	0.44	0.44	0.44	0.44	0.44	0.44	0.44	0.44
TIAM-UCL 4.1.2	SSP2-RCP19	USA	Efficiency|Liquids|Coal|FT fuel mix (diesel, kerosene, naptha, ELC)|w CCS	-					0.39	0.39	0.39	0.44	0.44	0.44	0.44	0.44	0.44	0.44	0.44
TIAM-UCL 4.1.2	SSP2-RCP19	WEU	Efficiency|Liquids|Coal|FT fuel mix (diesel, kerosene, naptha, ELC)|w CCS	-					0.39	0.39	0.39	0.44	0.44	0.44	0.44	0.44	0.44	0.44	0.44
TIAM-UCL 4.1.2	SSP2-RCP19	AFR	Efficiency|Liquids|Coal|FT fuel mix (diesel, kerosene, naptha, ELC)|w/o CCS	-		0.49	0.49	0.49	0.51	0.51	0.51	0.52	0.52	0.52	0.52	0.52	0.52	0.52	0.52
TIAM-UCL 4.1.2	SSP2-RCP19	AUS	Efficiency|Liquids|Coal|FT fuel mix (diesel, kerosene, naptha, ELC)|w/o CCS	-		0.49	0.49	0.49	0.51	0.51	0.51	0.52	0.52	0.52	0.52	0.52	0.52	0.52	0.52
TIAM-UCL 4.1.2	SSP2-RCP19	CAN	Efficiency|Liquids|Coal|FT fuel mix (diesel, kerosene, naptha, ELC)|w/o CCS	-		0.49	0.49	0.49	0.51	0.51	0.51	0.52	0.52	0.52	0.52	0.52	0.52	0.52	0.52
TIAM-UCL 4.1.2	SSP2-RCP19	CHI	Efficiency|Liquids|Coal|FT fuel mix (diesel, kerosene, naptha, ELC)|w/o CCS	-		0.49	0.49	0.49	0.51	0.51	0.51	0.52	0.52	0.52	0.52	0.52	0.52	0.52	0.52
TIAM-UCL 4.1.2	SSP2-RCP19	CSA	Efficiency|Liquids|Coal|FT fuel mix (diesel, kerosene, naptha, ELC)|w/o CCS	-		0.49	0.49	0.49	0.51	0.51	0.51	0.52	0.52	0.52	0.52	0.52	0.52	0.52	0.52
TIAM-UCL 4.1.2	SSP2-RCP19	EEU	Efficiency|Liquids|Coal|FT fuel mix (diesel, kerosene, naptha, ELC)|w/o CCS	-		0.49	0.49	0.49	0.51	0.51	0.51	0.52	0.52	0.52	0.52	0.52	0.52	0.52	0.52
TIAM-UCL 4.1.2	SSP2-RCP19	FSU	Efficiency|Liquids|Coal|FT fuel mix (diesel, kerosene, naptha, ELC)|w/o CCS	-		0.49	0.49	0.49	0.51	0.51	0.51	0.52	0.52	0.52	0.52	0.52	0.52	0.52	0.52
TIAM-UCL 4.1.2	SSP2-RCP19	IND	Efficiency|Liquids|Coal|FT fuel mix (diesel, kerosene, naptha, ELC)|w/o CCS	-		0.49	0.49	0.49	0.51	0.51	0.51	0.52	0.52	0.52	0.52	0.52	0.52	0.52	0.52
TIAM-UCL 4.1.2	SSP2-RCP19	JPN	Efficiency|Liquids|Coal|FT fuel mix (diesel, kerosene, naptha, ELC)|w/o CCS	-		0.49	0.49	0.49	0.51	0.51	0.51	0.52	0.52	0.52	0.52	0.52	0.52	0.52	0.52
TIAM-UCL 4.1.2	SSP2-RCP19	MEA	Efficiency|Liquids|Coal|FT fuel mix (diesel, kerosene, naptha, ELC)|w/o CCS	-		0.49	0.49	0.49	0.51	0.51	0.51	0.52	0.52	0.52	0.52	0.52	0.52	0.52	0.52
TIAM-UCL 4.1.2	SSP2-RCP19	MEX	Efficiency|Liquids|Coal|FT fuel mix (diesel, kerosene, naptha, ELC)|w/o CCS	-		0.49	0.49	0.49	0.51	0.51	0.51	0.52	0.52	0.52	0.52	0.52	0.52	0.52	0.52
TIAM-UCL 4.1.2	SSP2-RCP19	ODA	Efficiency|Liquids|Coal|FT fuel mix (diesel, kerosene, naptha, ELC)|w/o CCS	-		0.49	0.49	0.49	0.51	0.51	0.51	0.52	0.52	0.52	0.52	0.52	0.52	0.52	0.52
TIAM-UCL 4.1.2	SSP2-RCP19	SKO	Efficiency|Liquids|Coal|FT fuel mix (diesel, kerosene, naptha, ELC)|w/o CCS	-		0.49	0.49	0.49	0.51	0.51	0.51	0.52	0.52	0.52	0.52	0.52	0.52	0.52	0.52
TIAM-UCL 4.1.2	SSP2-RCP19	UK	Efficiency|Liquids|Coal|FT fuel mix (diesel, kerosene, naptha, ELC)|w/o CCS	-		0.49	0.49	0.49	0.51	0.51	0.51	0.52	0.52	0.52	0.52	0.52	0.52	0.52	0.52
TIAM-UCL 4.1.2	SSP2-RCP19	USA	Efficiency|Liquids|Coal|FT fuel mix (diesel, kerosene, naptha, ELC)|w/o CCS	-		0.49	0.49	0.49	0.51	0.51	0.51	0.52	0.52	0.52	0.52	0.52	0.52	0.52	0.52
TIAM-UCL 4.1.2	SSP2-RCP19	WEU	Efficiency|Liquids|Coal|FT fuel mix (diesel, kerosene, naptha, ELC)|w/o CCS	-		0.49	0.49	0.49	0.51	0.51	0.51	0.52	0.52	0.52	0.52	0.52	0.52	0.52	0.52
TIAM-UCL 4.1.2	SSP2-RCP19	AFR	Efficiency|Liquids|Natural gas|FT fuel mix (diesel, kerosene, naptha, ELC)|w CCS	-					0.53	0.53	0.53	0.57	0.57	0.57	0.57	0.57	0.57	0.57	0.57
TIAM-UCL 4.1.2	SSP2-RCP19	AUS	Efficiency|Liquids|Natural gas|FT fuel mix (diesel, kerosene, naptha, ELC)|w CCS	-					0.53	0.53	0.53	0.57	0.57	0.57	0.57	0.57	0.57	0.57	0.57
TIAM-UCL 4.1.2	SSP2-RCP19	CAN	Efficiency|Liquids|Natural gas|FT fuel mix (diesel, kerosene, naptha, ELC)|w CCS	-					0.53	0.53	0.53	0.57	0.57	0.57	0.57	0.57	0.57	0.57	0.57
TIAM-UCL 4.1.2	SSP2-RCP19	CHI	Efficiency|Liquids|Natural gas|FT fuel mix (diesel, kerosene, naptha, ELC)|w CCS	-					0.53	0.53	0.53	0.57	0.57	0.57	0.57	0.57	0.57	0.57	0.57
TIAM-UCL 4.1.2	SSP2-RCP19	CSA	Efficiency|Liquids|Natural gas|FT fuel mix (diesel, kerosene, naptha, ELC)|w CCS	-					0.53	0.53	0.53	0.57	0.57	0.57	0.57	0.57	0.57	0.57	0.57
TIAM-UCL 4.1.2	SSP2-RCP19	EEU	Efficiency|Liquids|Natural gas|FT fuel mix (diesel, kerosene, naptha, ELC)|w CCS	-					0.53	0.53	0.53	0.57	0.57	0.57	0.57	0.57	0.57	0.57	0.57
TIAM-UCL 4.1.2	SSP2-RCP19	FSU	Efficiency|Liquids|Natural gas|FT fuel mix (diesel, kerosene, naptha, ELC)|w CCS	-					0.53	0.53	0.53	0.57	0.57	0.57	0.57	0.57	0.57	0.57	0.57
TIAM-UCL 4.1.2	SSP2-RCP19	IND	Efficiency|Liquids|Natural gas|FT fuel mix (diesel, kerosene, naptha, ELC)|w CCS	-					0.53	0.53	0.53	0.57	0.57	0.57	0.57	0.57	0.57	0.57	0.57
TIAM-UCL 4.1.2	SSP2-RCP19	JPN	Efficiency|Liquids|Natural gas|FT fuel mix (diesel, kerosene, naptha, ELC)|w CCS	-					0.53	0.53	0.53	0.57	0.57	0.57	0.57	0.57	0.57	0.57	0.57
TIAM-UCL 4.1.2	SSP2-RCP19	MEA	Efficiency|Liquids|Natural gas|FT fuel mix (diesel, kerosene, naptha, ELC)|w CCS	-					0.53	0.53	0.53	0.57	0.57	0.57	0.57	0.57	0.57	0.57	0.57
TIAM-UCL 4.1.2	SSP2-RCP19	MEX	Efficiency|Liquids|Natural gas|FT fuel mix (diesel, kerosene, naptha, ELC)|w CCS	-					0.53	0.53	0.53	0.57	0.57	0.57	0.57	0.57	0.57	0.57	0.57
TIAM-UCL 4.1.2	SSP2-RCP19	ODA	Efficiency|Liquids|Natural gas|FT fuel mix (diesel, kerosene, naptha, ELC)|w CCS	-					0.53	0.53	0.53	0.57	0.57	0.57	0.57	0.57	0.57	0.57	0.57
TIAM-UCL 4.1.2	SSP2-RCP19	SKO	Efficiency|Liquids|Natural gas|FT fuel mix (diesel, kerosene, naptha, ELC)|w CCS	-					0.53	0.53	0.53	0.57	0.57	0.57	0.57	0.57	0.57	0.57	0.57
TIAM-UCL 4.1.2	SSP2-RCP19	UK	Efficiency|Liquids|Natural gas|FT fuel mix (diesel, kerosene, naptha, ELC)|w CCS	-					0.53	0.53	0.53	0.57	0.57	0.57	0.57	0.57	0.57	0.57	0.57
TIAM-UCL 4.1.2	SSP2-RCP19	USA	Efficiency|Liquids|Natural gas|FT fuel mix (diesel, kerosene, naptha, ELC)|w CCS	-					0.53	0.53	0.53	0.57	0.57	0.57	0.57	0.57	0.57	0.57	0.57
TIAM-UCL 4.1.2	SSP2-RCP19	WEU	Efficiency|Liquids|Natural gas|FT fuel mix (diesel, kerosene, naptha, ELC)|w CCS	-					0.53	0.53	0.53	0.57	0.57	0.57	0.57	0.57	0.57	0.57	0.57
TIAM-UCL 4.1.2	SSP2-RCP19	AFR	Efficiency|Liquids|Natural gas|FT fuel mix (diesel, kerosene, naptha, ELC)|w/o CCS	-		0.6	0.6	0.6	0.63	0.63	0.63	0.65	0.65	0.65	0.65	0.65	0.65	0.65	0.65
TIAM-UCL 4.1.2	SSP2-RCP19	AUS	Efficiency|Liquids|Natural gas|FT fuel mix (diesel, kerosene, naptha, ELC)|w/o CCS	-		0.6	0.6	0.6	0.63	0.63	0.63	0.65	0.65	0.65	0.65	0.65	0.65	0.65	0.65
TIAM-UCL 4.1.2	SSP2-RCP19	CAN	Efficiency|Liquids|Natural gas|FT fuel mix (diesel, kerosene, naptha, ELC)|w/o CCS	-		0.6	0.6	0.6	0.63	0.63	0.63	0.65	0.65	0.65	0.65	0.65	0.65	0.65	0.65
TIAM-UCL 4.1.2	SSP2-RCP19	CHI	Efficiency|Liquids|Natural gas|FT fuel mix (diesel, kerosene, naptha, ELC)|w/o CCS	-		0.6	0.6	0.6	0.63	0.63	0.63	0.65	0.65	0.65	0.65	0.65	0.65	0.65	0.65
TIAM-UCL 4.1.2	SSP2-RCP19	CSA	Efficiency|Liquids|Natural gas|FT fuel mix (diesel, kerosene, naptha, ELC)|w/o CCS	-		0.6	0.6	0.6	0.63	0.63	0.63	0.65	0.65	0.65	0.65	0.65	0.65	0.65	0.65
TIAM-UCL 4.1.2	SSP2-RCP19	EEU	Efficiency|Liquids|Natural gas|FT fuel mix (diesel, kerosene, naptha, ELC)|w/o CCS	-		0.6	0.6	0.6	0.63	0.63	0.63	0.65	0.65	0.65	0.65	0.65	0.65	0.65	0.65
TIAM-UCL 4.1.2	SSP2-RCP19	FSU	Efficiency|Liquids|Natural gas|FT fuel mix (diesel, kerosene, naptha, ELC)|w/o CCS	-		0.6	0.6	0.6	0.63	0.63	0.63	0.65	0.65	0.65	0.65	0.65	0.65	0.65	0.65
TIAM-UCL 4.1.2	SSP2-RCP19	IND	Efficiency|Liquids|Natural gas|FT fuel mix (diesel, kerosene, naptha, ELC)|w/o CCS	-		0.6	0.6	0.6	0.63	0.63	0.63	0.65	0.65	0.65	0.65	0.65	0.65	0.65	0.65
TIAM-UCL 4.1.2	SSP2-RCP19	JPN	Efficiency|Liquids|Natural gas|FT fuel mix (diesel, kerosene, naptha, ELC)|w/o CCS	-		0.6	0.6	0.6	0.63	0.63	0.63	0.65	0.65	0.65	0.65	0.65	0.65	0.65	0.65
TIAM-UCL 4.1.2	SSP2-RCP19	MEA	Efficiency|Liquids|Natural gas|FT fuel mix (diesel, kerosene, naptha, ELC)|w/o CCS	-		0.6	0.6	0.6	0.63	0.63	0.63	0.65	0.65	0.65	0.65	0.65	0.65	0.65	0.65
TIAM-UCL 4.1.2	SSP2-RCP19	MEX	Efficiency|Liquids|Natural gas|FT fuel mix (diesel, kerosene, naptha, ELC)|w/o CCS	-		0.6	0.6	0.6	0.63	0.63	0.63	0.65	0.65	0.65	0.65	0.65	0.65	0.65	0.65
TIAM-UCL 4.1.2	SSP2-RCP19	ODA	Efficiency|Liquids|Natural gas|FT fuel mix (diesel, kerosene, naptha, ELC)|w/o CCS	-		0.6	0.6	0.6	0.63	0.63	0.63	0.65	0.65	0.65	0.65	0.65	0.65	0.65	0.65
TIAM-UCL 4.1.2	SSP2-RCP19	SKO	Efficiency|Liquids|Natural gas|FT fuel mix (diesel, kerosene, naptha, ELC)|w/o CCS	-		0.6	0.6	0.6	0.63	0.63	0.63	0.65	0.65	0.65	0.65	0.65	0.65	0.65	0.65
TIAM-UCL 4.1.2	SSP2-RCP19	UK	Efficiency|Liquids|Natural gas|FT fuel mix (diesel, kerosene, naptha, ELC)|w/o CCS	-		0.6	0.6	0.6	0.63	0.63	0.63	0.65	0.65	0.65	0.65	0.65	0.65	0.65	0.65
TIAM-UCL 4.1.2	SSP2-RCP19	USA	Efficiency|Liquids|Natural gas|FT fuel mix (diesel, kerosene, naptha, ELC)|w/o CCS	-		0.6	0.6	0.6	0.63	0.63	0.63	0.65	0.65	0.65	0.65	0.65	0.65	0.65	0.65
TIAM-UCL 4.1.2	SSP2-RCP19	WEU	Efficiency|Liquids|Natural gas|FT fuel mix (diesel, kerosene, naptha, ELC)|w/o CCS	-		0.6	0.6	0.6	0.63	0.63	0.63	0.65	0.65	0.65	0.65	0.65	0.65	0.65	0.65
TIAM-UCL 4.1.2	SSP2-RCP19	AFR	Electricity|Biogas|w/o CCS	PJ/yr		1.62544e-07	2.5204e-07	3.97561e-07	6.6196e-07	3.15145e-08	8.00356e-08	136.616	125.837	8.03626	8.03626	4.43233e-06	4.75099e-06	3.85038e-06	4.59228e-06
TIAM-UCL 4.1.2	SSP2-RCP19	AUS	Electricity|Biogas|w/o CCS	PJ/yr		1.71238e-07	2.53346e-07	4.49725e-07	7.60851e-07	76.79	113.346	106.586	106.761	127.205	6.75463	6.33892	3.75908e-05	3.95671e-05	1.23713e-05
TIAM-UCL 4.1.2	SSP2-RCP19	CAN	Electricity|Biogas|w/o CCS	PJ/yr		1.49352e-07	2.52753e-07	4.05645e-07	6.28296e-07	7.18466e-08	1.17e-07	2.02923e-07	3.9072e-07	3.1063e-06	5.59163e-06	7.36923e-06	6.67284e-06	4.85451e-06	5.55918e-06
TIAM-UCL 4.1.2	SSP2-RCP19	CHI	Electricity|Biogas|w/o CCS	PJ/yr		2.03279e-07	3.11791e-06	3.84582e-06	1.17791e-06	2.69341e-07	2.5661e-07	1.9466e-07	1.14902e-06	7.11233e-06	6.55615e-06	8.65916e-06	7.99469e-06	8.66966e-06	8.84573e-06
TIAM-UCL 4.1.2	SSP2-RCP19	CSA	Electricity|Biogas|w/o CCS	PJ/yr		1.79771e-07	2.79956e-07	3.84052e-07	6.28265e-07	9.90016e-08	16.7089	79.4784	47.709	31.2303	3.69233	4.59124e-06	4.88727e-06	4.77149e-06	5.81986e-06
TIAM-UCL 4.1.2	SSP2-RCP19	EEU	Electricity|Biogas|w/o CCS	PJ/yr		2.08608e-07	2.6457e-06	6.6617e-06	1.16265e-06	4.72147e-07	4.09991e-06	5.62173e-07	5.35443e-07	4.63168e-06	5.27771e-06	1.07914e-05	4.76332e-06	1.01001e-05	1.21769e-05
TIAM-UCL 4.1.2	SSP2-RCP19	FSU	Electricity|Biogas|w/o CCS	PJ/yr		2.49439e-07	3.37264e-07	4.08318e-07	7.27152e-07	77.7984	286.169	16.8335	16.8335	16.8335	3.38077e-06	7.48371e-06	4.63324e-06	4.56804e-06	5.4312e-06
TIAM-UCL 4.1.2	SSP2-RCP19	IND	Electricity|Biogas|w/o CCS	PJ/yr		3.13837e-07	6.03048e-07	7.91388e-07	1.23849e-06	6.34051e-07	4.68473e-07	42.5689	17.5109	2.55017	2.55017	0.0105439	7.63738e-06	6.82249e-05	1.15242e-05
TIAM-UCL 4.1.2	SSP2-RCP19	JPN	Electricity|Biogas|w/o CCS	PJ/yr		6.73782e-06	5.63876e-07	8.19302e-07	1.04784e-06	86.4844	31.994	5.08732	17.3692	33.7798	1.10531e-05	6.34084e-06	8.16221e-06	7.25456e-06	8.72585e-06
TIAM-UCL 4.1.2	SSP2-RCP19	MEA	Electricity|Biogas|w/o CCS	PJ/yr		1.73816e-07	2.3125e-07	3.90175e-07	6.23171e-07	7.50219e-08	1.60834e-07	53.5644	68.1135	4.00668	4.00668	2.61176	1.38976e-05	1.37976e-05	8.08252e-06
TIAM-UCL 4.1.2	SSP2-RCP19	MEX	Electricity|Biogas|w/o CCS	PJ/yr		16.6096	10.1683	0.977037	0.977037	102.383	124.83	130.781	110.543	7.69299	0.350037	1.32186e-05	1.27617e-05	1.11543e-05	1.28531e-05
TIAM-UCL 4.1.2	SSP2-RCP19	ODA	Electricity|Biogas|w/o CCS	PJ/yr		1.7588e-07	3.28718e-07	4.70984e-07	8.31005e-07	6.91771e-08	7.3911e-08	4.04591e-07	157.861	117.057	9.28595	2.12112	5.47011e-06	5.27926e-06	6.55732e-06
TIAM-UCL 4.1.2	SSP2-RCP19	SKO	Electricity|Biogas|w/o CCS	PJ/yr		1.42184e-07	2.45963e-07	4.16974e-07	7.62998e-07	88.5903	58.323	45.4245	65.2706	65.3305	2.36551	49.311	2.90066	10.4563	1.37283e-05
TIAM-UCL 4.1.2	SSP2-RCP19	UK	Electricity|Biogas|w/o CCS	PJ/yr		1.55545e-07	3.15196e-07	4.75989e-07	7.9163e-07	1.96946e-07	1.34972e-06	5.35498	5.355	5.355	5.35499	1.8783e-05	1.6187e-05	1.36289e-05	1.41517e-05
TIAM-UCL 4.1.2	SSP2-RCP19	USA	Electricity|Biogas|w/o CCS	PJ/yr		1.73428e-07	3.09997e-07	4.60218e-07	7.52223e-07	1.02248e-07	8.79997e-08	1.51895e-07	4.66561e-06	3.70835e-06	6.47752e-06	6.83767e-06	9.43277e-06	7.29065e-06	6.68763e-06
TIAM-UCL 4.1.2	SSP2-RCP19	WEU	Electricity|Biogas|w/o CCS	PJ/yr		2.22947e-07	3.42372e-06	1.11879e-06	1.05852e-06	2.40548e-07	2.67871e-07	9.54077e-07	1.66795e-06	6.66931e-06	5.21437e-06	6.70973e-06	4.15389e-06	4.75354e-06	3.72844e-07
TIAM-UCL 4.1.2	SSP2-RCP19	World	Electricity|Biogas|w/o CCS	PJ/yr	0	16.6096	10.1683	0.977054	0.97705	432.046	631.372	622.295	739.163	419.078	42.3966	60.3934	2.90081	10.4565	0.00013748
TIAM-UCL 4.1.2	SSP2-RCP19	EEU	Electricity|Biomass CHP|w/o CCS	PJ/yr	3.25548e-06	8.60299e-07	4.04172e-07	3.42429e-07	9.67571e-06
TIAM-UCL 4.1.2	SSP2-RCP19	FSU	Electricity|Biomass CHP|w/o CCS	PJ/yr	8.10374e-08	0.087373	0.071216	1.25931e-06	0.0408791	0.0266993
TIAM-UCL 4.1.2	SSP2-RCP19	USA	Electricity|Biomass CHP|w/o CCS	PJ/yr	15.7212	2.95117e-07	1.69965e-06	1.02613e-06	6.37569
TIAM-UCL 4.1.2	SSP2-RCP19	WEU	Electricity|Biomass CHP|w/o CCS	PJ/yr	106.506	92.3189	4.41458e-07	1.43631e-05	43.1932
TIAM-UCL 4.1.2	SSP2-RCP19	World	Electricity|Biomass CHP|w/o CCS	PJ/yr	122.227	92.4063	0.0712186	1.6991e-05	49.6098	0.0266993	0	0	0	0	0	0	0	0	0
TIAM-UCL 4.1.2	SSP2-RCP19	AFR	Emission Factor|CO2|Energy|Supply|Biomass|Average|Energy crops	kg CO2/GJ	20	20	20	20	20	20	20	20	20	20	20	20	20	20	20
TIAM-UCL 4.1.2	SSP2-RCP19	AUS	Emission Factor|CO2|Energy|Supply|Biomass|Average|Energy crops	kg CO2/GJ	20	20	20	20	20	20	20	20	20	20	20	20	20	20	20
TIAM-UCL 4.1.2	SSP2-RCP19	CAN	Emission Factor|CO2|Energy|Supply|Biomass|Average|Energy crops	kg CO2/GJ	20	20	20	20	20	20	20	20	20	20	20	20	20	20	20
TIAM-UCL 4.1.2	SSP2-RCP19	CHI	Emission Factor|CO2|Energy|Supply|Biomass|Average|Energy crops	kg CO2/GJ	20	20	20	20	20	20	20	20	20	20	20	20	20	20	20
TIAM-UCL 4.1.2	SSP2-RCP19	CSA	Emission Factor|CO2|Energy|Supply|Biomass|Average|Energy crops	kg CO2/GJ	20	20	20	20	20	20	20	20	20	20	20	20	20	20	20
TIAM-UCL 4.1.2	SSP2-RCP19	EEU	Emission Factor|CO2|Energy|Supply|Biomass|Average|Energy crops	kg CO2/GJ	20	20	20	20	20	20	20	20	20	20	20	20	20	20	20
TIAM-UCL 4.1.2	SSP2-RCP19	FSU	Emission Factor|CO2|Energy|Supply|Biomass|Average|Energy crops	kg CO2/GJ	20	20	20	20	20	20	20	20	20	20	20	20	20	20	20
TIAM-UCL 4.1.2	SSP2-RCP19	IND	Emission Factor|CO2|Energy|Supply|Biomass|Average|Energy crops	kg CO2/GJ	20	20	20	20	20	20	20	20	20	20	20	20	20	20	20
TIAM-UCL 4.1.2	SSP2-RCP19	JPN	Emission Factor|CO2|Energy|Supply|Biomass|Average|Energy crops	kg CO2/GJ	20	20	20	20	20	20	20	20	20	20	20	20	20	20	20
TIAM-UCL 4.1.2	SSP2-RCP19	MEA	Emission Factor|CO2|Energy|Supply|Biomass|Average|Energy crops	kg CO2/GJ	20	20	20	20	20	20	20	20	20	20	20	20	20	20	20
TIAM-UCL 4.1.2	SSP2-RCP19	MEX	Emission Factor|CO2|Energy|Supply|Biomass|Average|Energy crops	kg CO2/GJ	20	20	20	20	20	20	20	20	20	20	20	20	20	20	20
TIAM-UCL 4.1.2	SSP2-RCP19	ODA	Emission Factor|CO2|Energy|Supply|Biomass|Average|Energy crops	kg CO2/GJ	20	20	20	20	20	20	20	20	20	20	20	20	20	20	20
TIAM-UCL 4.1.2	SSP2-RCP19	SKO	Emission Factor|CO2|Energy|Supply|Biomass|Average|Energy crops	kg CO2/GJ	20	20	20	20	20	20	20	20	20	20	20	20	20	20	20
TIAM-UCL 4.1.2	SSP2-RCP19	UK	Emission Factor|CO2|Energy|Supply|Biomass|Average|Energy crops	kg CO2/GJ	20	20	20	20	20	20	20	20	20	20	20	20	20	20	20
TIAM-UCL 4.1.2	SSP2-RCP19	USA	Emission Factor|CO2|Energy|Supply|Biomass|Average|Energy crops	kg CO2/GJ	20	20	20	20	20	20	20	20	20	20	20	20	20	20	20
TIAM-UCL 4.1.2	SSP2-RCP19	WEU	Emission Factor|CO2|Energy|Supply|Biomass|Average|Energy crops	kg CO2/GJ	20	20	20	20	20	20	20	20	20	20	20	20	20	20	20
TIAM-UCL 4.1.2	SSP2-RCP19	World	Emission Factor|CO2|Energy|Supply|Biomass|Average|Energy crops	kg CO2/GJ	20	20	20	20	20	20	20	20	20	20	20	20	20	20	20
TIAM-UCL 4.1.2	SSP2-RCP19	AFR	Emissions|CH4|Energy|Demand|Industry|Non-metallic	Mt/yr	0	0	0	1718.45	1892.98	662.18	495.316	2946.49	2671.32	2671.31	2596.77	640.729	0.0174677	0.00658976	0.0106414
TIAM-UCL 4.1.2	SSP2-RCP19	AUS	Emissions|CH4|Energy|Demand|Industry|Non-metallic	Mt/yr	0	0	0	1157.45	1214.69	162.641	1173.95	1095.72	978.128	0.000199759	0.000103861	6.13014e-05	5.23119e-05	4.30266e-05	2.50471e-05
TIAM-UCL 4.1.2	SSP2-RCP19	CAN	Emissions|CH4|Energy|Demand|Industry|Non-metallic	Mt/yr	0	0	0	275.644	292.87	94.7937	293.565	267.643	211.932	211.927	0.000336803	0.000233997	0.00017788	0.000135474	0
TIAM-UCL 4.1.2	SSP2-RCP19	CHI	Emissions|CH4|Energy|Demand|Industry|Non-metallic	Mt/yr	0	0	0	80401.5	45710.6	28135.6	19531.4	13506.7	13416.8	12558.1	11520.5	10631.4	9935.14	9337.11	8819.57
TIAM-UCL 4.1.2	SSP2-RCP19	CSA	Emissions|CH4|Energy|Demand|Industry|Non-metallic	Mt/yr	0	0	0	27944.8	22924.9	37455.3	45137.5	45647.5	45950.7	46458.3	44100.8	42080.5	39029.6	36174.5	33480.6
TIAM-UCL 4.1.2	SSP2-RCP19	EEU	Emissions|CH4|Energy|Demand|Industry|Non-metallic	Mt/yr	0	0	0	2895.19	2979.86	339.819	2780.92	175.051	2.40863e-05	8.06341e-08	0	0	0	0	0
TIAM-UCL 4.1.2	SSP2-RCP19	FSU	Emissions|CH4|Energy|Demand|Industry|Non-metallic	Mt/yr	0	0	0	1497.21	1982.1	610.732	413.583	280.071	1.26486e-05	1.48429e-07	0	0	0	0	0
TIAM-UCL 4.1.2	SSP2-RCP19	IND	Emissions|CH4|Energy|Demand|Industry|Non-metallic	Mt/yr	0	0	0	8121.02	9434.51	7011.69	4560.51	4088.3	807.713	947.678	1523.21	900.026	607.596	131.55	0.00584912
TIAM-UCL 4.1.2	SSP2-RCP19	JPN	Emissions|CH4|Energy|Demand|Industry|Non-metallic	Mt/yr	0	0	0	523.564	660.857	398.7	275.298	193.657	8.0195e-05	1.74374e-05	4.68358e-05	2.59758e-05	1.87639e-05	1.83085e-05	0
TIAM-UCL 4.1.2	SSP2-RCP19	MEA	Emissions|CH4|Energy|Demand|Industry|Non-metallic	Mt/yr	0	0	0	84.5482	100.689	1026.13	939.96	866.608	789.884	738.805	0.00022551	0.000134296	0.000112014	9.10903e-05	5.31203e-05
TIAM-UCL 4.1.2	SSP2-RCP19	MEX	Emissions|CH4|Energy|Demand|Industry|Non-metallic	Mt/yr	0	0	0	622.419	571.604	1285.29	1322.69	1321.42	1298.44	1311.89	1244.96	1187.61	1101.57	1021.1	945.217
TIAM-UCL 4.1.2	SSP2-RCP19	ODA	Emissions|CH4|Energy|Demand|Industry|Non-metallic	Mt/yr	0	0	0	12160.1	6210.34	4574.96	3764.67	12618.9	10283.2	10418	9897.79	9451.98	8765.12	8121.22	7512.67
TIAM-UCL 4.1.2	SSP2-RCP19	SKO	Emissions|CH4|Energy|Demand|Industry|Non-metallic	Mt/yr	0	0	0	687.496	735.508	431.77	318.783	215.924	2.73208e-07	0	0	0	0	0	0
TIAM-UCL 4.1.2	SSP2-RCP19	UK	Emissions|CH4|Energy|Demand|Industry|Non-metallic	Mt/yr	0	0	0	1171.56	1205.91	126.273	818.657	66.6289	1.2956e-07	8.07318e-08	7.92266e-08	0	0	0	0
TIAM-UCL 4.1.2	SSP2-RCP19	USA	Emissions|CH4|Energy|Demand|Industry|Non-metallic	Mt/yr	0	0	0	9053.77	8748.08	961.034	12379.6	12285	11899.4	7.59378e-05	6.75046e-05	3.84981e-05	3.27969e-05	2.65252e-05	1.57926e-05
TIAM-UCL 4.1.2	SSP2-RCP19	WEU	Emissions|CH4|Energy|Demand|Industry|Non-metallic	Mt/yr	0	0	0	13477.2	16279.8	12220.5	4210.62	1077.71	9968.12	8.41577e-05	7.03614e-05	4.13977e-05	3.40743e-05	2.80332e-05	1.00592e-05
TIAM-UCL 4.1.2	SSP2-RCP19	World	Emissions|CH4|Energy|Demand|Industry|Non-metallic	Mt/yr	0	0	0	161792	120945	95497.4	98416.9	96653.3	98275.6	75316	70884	64892.2	59439	54785.5	50758
TIAM-UCL 4.1.2	SSP2-RCP19	AFR	Emissions|CH4|Industrial Processes|Iron and steel	Mt/yr	0	0	0	657.275	1269.85	598.73	1020.62	1750.98	2683.11	3872.78	6991.46	11189.6	19415.6	32281.7	52574.7
TIAM-UCL 4.1.2	SSP2-RCP19	AUS	Emissions|CH4|Industrial Processes|Iron and steel	Mt/yr	0	0	0	64.6408	50.0058	415.955	888.632	1512.34	2308	3323.52	5695.65	1.73246e-05	0	0.000175369	45127.4
TIAM-UCL 4.1.2	SSP2-RCP19	CAN	Emissions|CH4|Industrial Processes|Iron and steel	Mt/yr	0	0	0	237.045	8214.48	610.505	1283.96	2202.75	3375.38	4600.15	0	0	24425.4	41831.9	57787.5
TIAM-UCL 4.1.2	SSP2-RCP19	CHI	Emissions|CH4|Industrial Processes|Iron and steel	Mt/yr	0	0	0	31216.3	32474.1	26433.7	20339	29759.4	45601.9	65821.3	14644.3	0	2.68345e-05	544368	992209
TIAM-UCL 4.1.2	SSP2-RCP19	CSA	Emissions|CH4|Industrial Processes|Iron and steel	Mt/yr	0	0	0	49243.2	37426.2	2208.9	5028.09	8626.16	13218.3	17699.6	0	0	1.37265e-05	149191	258432
TIAM-UCL 4.1.2	SSP2-RCP19	EEU	Emissions|CH4|Industrial Processes|Iron and steel	Mt/yr	0	0	0	835.719	3251.48	2067.29	3708.94	6363.03	6706.03	0.000473404	0	0	0	0	3.87393e-05
TIAM-UCL 4.1.2	SSP2-RCP19	FSU	Emissions|CH4|Industrial Processes|Iron and steel	Mt/yr	0	0	0	6791.97	15293.1	8042.28	12772.4	21912.3	16520.5	24601	0	0	0	2.2985e-05	16616.6
TIAM-UCL 4.1.2	SSP2-RCP19	IND	Emissions|CH4|Industrial Processes|Iron and steel	Mt/yr	0	0	0	9332.34	33712.1	4165.28	8460.02	14514	22240.5	32101.7	0	0	160940	200178	435802
TIAM-UCL 4.1.2	SSP2-RCP19	JPN	Emissions|CH4|Industrial Processes|Iron and steel	Mt/yr	0	0	0	2624.65	8215.08	8113.6	14215.9	23533.8	36062	42723.6	0.000112904	0	0	1.67838e-05	37176.1
TIAM-UCL 4.1.2	SSP2-RCP19	MEA	Emissions|CH4|Industrial Processes|Iron and steel	Mt/yr	0	0	0	279.802	240.561	1275.9	2703.55	4580.48	7018.9	9645.23	15248.3	15248.3	15248.3	15248.3	137535
TIAM-UCL 4.1.2	SSP2-RCP19	MEX	Emissions|CH4|Industrial Processes|Iron and steel	Mt/yr	0	0	0	54.8545	15.248	368.197	830.703	1280.84	1927.51	0	0	0	0	0	42792.1
TIAM-UCL 4.1.2	SSP2-RCP19	ODA	Emissions|CH4|Industrial Processes|Iron and steel	Mt/yr	0	0	0	985.342	3157.28	1961.76	4310.51	7395.09	11331.9	16356.3	27818.9	0	0	87168	222047
TIAM-UCL 4.1.2	SSP2-RCP19	SKO	Emissions|CH4|Industrial Processes|Iron and steel	Mt/yr	0	0	0	1039.79	1319.25	4226.16	8437.3	14475	2246	4.22298e-05	0	0	0	0	2047.72
TIAM-UCL 4.1.2	SSP2-RCP19	UK	Emissions|CH4|Industrial Processes|Iron and steel	Mt/yr	0	0	0	20.5472	37.3183	443.382	965.726	1620.2	2454.75	3.0784	0	0	0	4.79173e-06	1010.12
TIAM-UCL 4.1.2	SSP2-RCP19	USA	Emissions|CH4|Industrial Processes|Iron and steel	Mt/yr	0	0	0	333.996	54530.3	2165.41	4747.27	8144.39	12480.1	17453.3	0	0	0	148980	244547
TIAM-UCL 4.1.2	SSP2-RCP19	WEU	Emissions|CH4|Industrial Processes|Iron and steel	Mt/yr	0	0	0	1667.06	8490.04	6381.64	13009	22615.7	32996	44363.9	0.000247128	0	0	0.000410366	399716
TIAM-UCL 4.1.2	SSP2-RCP19	World	Emissions|CH4|Industrial Processes|Iron and steel	Mt/yr	0	0	0	105384	207696	69478.6	102722	170286	219171	282566	70398.7	26437.9	220029	1.21925e+06	2.94542e+06
TIAM-UCL 4.1.2	SSP2-RCP19	World	Emissions|CO2	kt				3.87286e+07	4.21691e+07	2.80964e+07	2.29872e+07	1.80094e+07	1.25216e+07	9.48087e+06	8.04403e+06	8.73086e+06	8.71711e+06	9.75672e+06	1.10031e+07
TIAM-UCL 4.1.2	SSP2-RCP19	AFR	Emissions|CO2|Energy|Demand|Industry|Iron and steel	Mt/yr	0	0	0	10690.3	13728.7	3050.4	1327.86	2278.07	3490.8	5038.59	7099.63	7099.63	12318.9	22145.8	33357.9
TIAM-UCL 4.1.2	SSP2-RCP19	AUS	Emissions|CO2|Energy|Demand|Industry|Iron and steel	Mt/yr	0	0	0	1297.38	965.548	1082.99	1347.54	2134.37	3133.1	4408.43	3995.65	1.12113e-05	0	0.000113488	29461.3
TIAM-UCL 4.1.2	SSP2-RCP19	CAN	Emissions|CO2|Energy|Demand|Industry|Iron and steel	Mt/yr	0	0	0	2899.91	7374.09	1332.99	1661.77	2850.93	4368.62	4357.66	0	0	15455.2	36520.4	36569.5
TIAM-UCL 4.1.2	SSP2-RCP19	CHI	Emissions|CO2|Energy|Demand|Industry|Iron and steel	Mt/yr	0	0	0	352436	337759	220051	55580.4	38782.3	59428.2	85778.1	9306.96	0	1.70542e-05	345964	1.28099e+06
TIAM-UCL 4.1.2	SSP2-RCP19	CSA	Emissions|CO2|Energy|Demand|Industry|Iron and steel	Mt/yr	0	0	0	16010	35817.1	3007.99	6847.03	11746.7	18000.1	15762.9	0	0	9.13612e-06	99299.2	172008
TIAM-UCL 4.1.2	SSP2-RCP19	EEU	Emissions|CO2|Energy|Demand|Industry|Iron and steel	Mt/yr	0	0	0	7699.85	13789.5	6288.09	5058.97	8679.15	11168.9	0.000342483	0	0	0	0	0.000281203
TIAM-UCL 4.1.2	SSP2-RCP19	FSU	Emissions|CO2|Energy|Demand|Industry|Iron and steel	Mt/yr	0	0	0	25071.3	87998.6	24227.9	17861.7	30643.5	34357	50148.7	0	0	0	0.000166744	120545
TIAM-UCL 4.1.2	SSP2-RCP19	IND	Emissions|CO2|Energy|Demand|Industry|Iron and steel	Mt/yr	0	0	0	146546	197919	11192.5	10931.5	18754	28737.8	41479.9	0	0	101415	126140	274616
TIAM-UCL 4.1.2	SSP2-RCP19	JPN	Emissions|CO2|Energy|Demand|Industry|Iron and steel	Mt/yr	0	0	0	29879	67687.1	29999.3	22940.2	30784.3	47172.3	38302.1	7.32521e-05	0	0	1.08893e-05	24119.8
TIAM-UCL 4.1.2	SSP2-RCP19	MEA	Emissions|CO2|Energy|Demand|Industry|Iron and steel	Mt/yr	0	0	0	4005.76	3634.29	3033	4070.51	5953.63	9123.06	9674.99	9699.16	9699.16	9699.16	9699.16	87483.3
TIAM-UCL 4.1.2	SSP2-RCP19	MEX	Emissions|CO2|Energy|Demand|Industry|Iron and steel	Mt/yr	0	0	0	1138.99	398.872	608.339	1098.76	826.19	1243.31	0	0	0	0	0	27602.5
TIAM-UCL 4.1.2	SSP2-RCP19	ODA	Emissions|CO2|Energy|Demand|Industry|Iron and steel	Mt/yr	0	0	0	20374.4	34838.9	4055.03	5574.82	9564.13	14655.6	21153.8	17545.7	0	0	54977.9	140048
TIAM-UCL 4.1.2	SSP2-RCP19	SKO	Emissions|CO2|Energy|Demand|Industry|Iron and steel	Mt/yr	0	0	0	16286.3	21480.3	13961.7	12743.6	21862.9	16390.6	0.000308179	0	0	0	0	14943.6
TIAM-UCL 4.1.2	SSP2-RCP19	UK	Emissions|CO2|Energy|Demand|Industry|Iron and steel	Mt/yr	0	0	0	382.887	709.817	1319.16	2174.46	3026.16	4098.97	59.2425	0	0	0	3.65079e-05	7696.07
TIAM-UCL 4.1.2	SSP2-RCP19	USA	Emissions|CO2|Energy|Demand|Industry|Iron and steel	Mt/yr	0	0	0	3202.02	37245.4	3683.63	6205.84	10646.7	16314.5	19521.6	0	0	0	96071.6	157699
TIAM-UCL 4.1.2	SSP2-RCP19	WEU	Emissions|CO2|Energy|Demand|Industry|Iron and steel	Mt/yr	0	0	0	16218.2	64214	13790	17049.6	31648	36151.6	28673.4	0.000159724	0	0	0.000265229	258346
TIAM-UCL 4.1.2	SSP2-RCP19	World	Emissions|CO2|Energy|Demand|Industry|Iron and steel	Mt/yr	0	0	0	654139	925560	340684	172475	230181	307834	324359	47647.1	16798.8	138888	790818	2.66548e+06
TIAM-UCL 4.1.2	SSP2-RCP19	AFR	Emissions|CO2|Energy|Demand|Industry|Non-metallic	Mt/yr	0	0	0	19025.1	22402.8	12710.8	9737.91	6594.39	0.00089377	0.000892559	0.000865925	0.000213659	5.82483e-09	2.19743e-09	3.5485e-09
TIAM-UCL 4.1.2	SSP2-RCP19	AUS	Emissions|CO2|Energy|Demand|Industry|Non-metallic	Mt/yr	0	0	0	5147.11	6294.95	3185.85	2467.04	1673.36	8.82805	1.80292e-06	9.37392e-07	5.53272e-07	4.72139e-07	3.88334e-07	2.26061e-07
TIAM-UCL 4.1.2	SSP2-RCP19	CAN	Emissions|CO2|Energy|Demand|Industry|Non-metallic	Mt/yr	0	0	0	2811.95	3155.17	1817.27	1647.98	1116.2	0.652715	0.652697	1.03729e-06	7.20669e-07	5.47838e-07	4.17234e-07	0
TIAM-UCL 4.1.2	SSP2-RCP19	CHI	Emissions|CO2|Energy|Demand|Industry|Non-metallic	Mt/yr	0	0	0	851060	771626	538117	377910	263846	0.00447903	0.00418786	0.00384174	0.0035438	0.00331171	0.00311237	0.00293986
TIAM-UCL 4.1.2	SSP2-RCP19	CSA	Emissions|CO2|Energy|Demand|Industry|Non-metallic	Mt/yr	0	0	0	17399.2	24436.6	9788.2	7644.94	5177.06	0.0162228	0.0164009	0.0155671	0.0148539	0.013777	0.0127692	0.0118183
TIAM-UCL 4.1.2	SSP2-RCP19	EEU	Emissions|CO2|Energy|Demand|Industry|Non-metallic	Mt/yr	0	0	0	8716.36	10405.1	6675.72	5304.27	3476.44	5.14945e-06	1.60136e-06	0	0	0	0	0
TIAM-UCL 4.1.2	SSP2-RCP19	FSU	Emissions|CO2|Energy|Demand|Industry|Non-metallic	Mt/yr	0	0	0	29978.9	39700.9	12070.1	8173.74	5535.15	4.2058e-06	2.93347e-06	0	0	0	0	0
TIAM-UCL 4.1.2	SSP2-RCP19	IND	Emissions|CO2|Energy|Demand|Industry|Non-metallic	Mt/yr	0	0	0	151102	185762	130268	87888.7	64592.4	0.000271584	0.000317508	0.000507737	0.000300009	0.000202532	4.38499e-05	1.94971e-09
TIAM-UCL 4.1.2	SSP2-RCP19	JPN	Emissions|CO2|Energy|Demand|Industry|Non-metallic	Mt/yr	0	0	0	10318.6	10638	7664.24	5330.89	3793.66	6.57915e-06	3.70879e-07	9.9616e-07	5.52484e-07	3.99092e-07	3.89408e-07	0
TIAM-UCL 4.1.2	SSP2-RCP19	MEA	Emissions|CO2|Energy|Demand|Industry|Non-metallic	Mt/yr	0	0	0	1687.96	2010.64	855.449	580.356	394.002	3.4078	3.18743	9.72921e-07	5.79394e-07	4.83261e-07	3.92991e-07	2.29177e-07
TIAM-UCL 4.1.2	SSP2-RCP19	MEX	Emissions|CO2|Energy|Demand|Industry|Non-metallic	Mt/yr	0	0	0	3074.55	2055.03	1409.55	1135.12	768.692	0.000432814	0.000437296	0.000414987	0.000395868	0.00036719	0.000340367	0.000315072
TIAM-UCL 4.1.2	SSP2-RCP19	ODA	Emissions|CO2|Energy|Demand|Industry|Non-metallic	Mt/yr	0	0	0	113723	122461	86246.1	69789.6	49000.9	0.00343137	0.00347465	0.00329939	0.00315079	0.00292182	0.00270718	0.00250432
TIAM-UCL 4.1.2	SSP2-RCP19	SKO	Emissions|CO2|Energy|Demand|Industry|Non-metallic	Mt/yr	0	0	0	13547.8	14456.8	8302.3	6135.93	4245.07	5.37126e-06	0	0	0	0	0	0
TIAM-UCL 4.1.2	SSP2-RCP19	UK	Emissions|CO2|Energy|Demand|Industry|Non-metallic	Mt/yr	0	0	0	3306.56	3984.37	2442.46	2011.37	1309.92	2.54716e-06	1.58719e-06	1.5576e-06	0	0	0	0
TIAM-UCL 4.1.2	SSP2-RCP19	USA	Emissions|CO2|Energy|Demand|Industry|Non-metallic	Mt/yr	0	0	0	13790	28119.7	18788.9	15422.7	10500.1	170.853	2.64582e-06	9.69235e-07	5.52758e-07	4.70899e-07	3.80851e-07	2.26751e-07
TIAM-UCL 4.1.2	SSP2-RCP19	WEU	Emissions|CO2|Energy|Demand|Industry|Non-metallic	Mt/yr	0	0	0	28840.3	36696.8	15810.6	10649.8	7187.1	139.534	1.17804e-06	9.8492e-07	5.79486e-07	4.76973e-07	3.9241e-07	1.40809e-07
TIAM-UCL 4.1.2	SSP2-RCP19	World	Emissions|CO2|Energy|Demand|Industry|Non-metallic	Mt/yr	0	0	0	1.27353e+06	1.28421e+06	856152	611830	429210	323.301	3.86585	0.0245043	0.0224616	0.0205831	0.0189753	0.0175784
TIAM-UCL 4.1.2	SSP2-RCP19	AFR	Emissions|CO2|Industrial Processes|Iron and steel	Mt/yr	0	0	0	8.73337	31.323	4.0157	5.37364	6.36256	7.55073	8.9772	13.3823	18.5531	23.3943	27.513	30.707
TIAM-UCL 4.1.2	SSP2-RCP19	AUS	Emissions|CO2|Industrial Processes|Iron and steel	Mt/yr	0	0	0	6.01252	12.1658	13.6709	15.7551	12.643	8.24465	2.68218	0.152087	0.946035	0.945666	0.945636	2.7082e-08
TIAM-UCL 4.1.2	SSP2-RCP19	CAN	Emissions|CO2|Industrial Processes|Iron and steel	Mt/yr	0	0	0	9.36039	26.4601	3.69034	2.12532	1.80385	1.37417	1.14237	2.01293	2.00573	1.91709e-08	2.11828e-08	1.39685e-08
TIAM-UCL 4.1.2	SSP2-RCP19	CHI	Emissions|CO2|Industrial Processes|Iron and steel	Mt/yr	0	0	0	2050.08	1956.87	1500.88	410.427	149.334	135.096	117.656	128.638	126.065	120.506	45.9901	2.41067e-08
TIAM-UCL 4.1.2	SSP2-RCP19	CSA	Emissions|CO2|Industrial Processes|Iron and steel	Mt/yr	0	0	0	48.2258	118.336	7.71571	6.89497	5.78458	4.33788	4.15965	7.11357	7.09659	7.09474	3.38083e-08	2.12437e-08
TIAM-UCL 4.1.2	SSP2-RCP19	EEU	Emissions|CO2|Industrial Processes|Iron and steel	Mt/yr	0	0	0	29.9973	76.1775	30.3754	4.57927	3.76398	3.08043	4.62066	4.47037	4.4551	4.45336	4.45322	4.45322
TIAM-UCL 4.1.2	SSP2-RCP19	FSU	Emissions|CO2|Industrial Processes|Iron and steel	Mt/yr	0	0	0	80.3222	262.369	55.7608	14.2817	11.2976	9.73776	5.88449	13.7037	13.5122	13.4648	13.4569	1.73625e-08
TIAM-UCL 4.1.2	SSP2-RCP19	IND	Emissions|CO2|Industrial Processes|Iron and steel	Mt/yr	0	0	0	130.294	278.549	28.5167	35.5683	41.8072	48.4434	55.2295	73.2526	77.9612	57.7912	52.6348	21.6711
TIAM-UCL 4.1.2	SSP2-RCP19	JPN	Emissions|CO2|Industrial Processes|Iron and steel	Mt/yr	0	0	0	131.711	246.023	151.83	54.6218	11.5962	7.63165	7.67765	13.5647	12.832	12.4379	12.3139	7.42836
TIAM-UCL 4.1.2	SSP2-RCP19	MEA	Emissions|CO2|Industrial Processes|Iron and steel	Mt/yr	0	0	0	62.5006	86.8886	93.4772	97.3923	90.9092	84.4476	17.6542	17.0534	17.0079	17.003	17.0026	0.932644
TIAM-UCL 4.1.2	SSP2-RCP19	MEX	Emissions|CO2|Industrial Processes|Iron and steel	Mt/yr	0	0	0	11.3507	13.2338	3.49614	3.91286	3.86025	3.56803	3.91533	3.83022	3.82108	3.82009	3.82001	2.49772e-08
TIAM-UCL 4.1.2	SSP2-RCP19	ODA	Emissions|CO2|Industrial Processes|Iron and steel	Mt/yr	0	0	0	60.1648	107.515	19.811	20.2586	23.3951	26.7461	30.2365	38.3937	49.5065	55.3661	46.7422	30.4882
TIAM-UCL 4.1.2	SSP2-RCP19	SKO	Emissions|CO2|Industrial Processes|Iron and steel	Mt/yr	0	0	0	107.688	176.117	71.4517	11.2394	9.35112	9.4563	11.1873	10.8506	10.8118	10.8076	10.8072	8.41883
TIAM-UCL 4.1.2	SSP2-RCP19	UK	Emissions|CO2|Industrial Processes|Iron and steel	Mt/yr	0	0	0	1.93152	12.5735	15.0274	19.3882	15.7879	10.8389	2.59401	1.17243	1.16868	1.16822	1.16818	2.23106e-08
TIAM-UCL 4.1.2	SSP2-RCP19	USA	Emissions|CO2|Industrial Processes|Iron and steel	Mt/yr	0	0	0	25.5479	143.918	12.5486	14.4422	13.0186	11.1042	9.33087	12.3113	12.7295	12.7245	3.22271e-08	2.24235e-08
TIAM-UCL 4.1.2	SSP2-RCP19	WEU	Emissions|CO2|Industrial Processes|Iron and steel	Mt/yr	0	0	0	106.4	240.809	62.8975	20.6676	52.7601	14.6953	13.8901	18.8366	19.2692	19.2617	19.2611	1.96841e-08
TIAM-UCL 4.1.2	SSP2-RCP19	World	Emissions|CO2|Industrial Processes|Iron and steel	Mt/yr	0	0	0	2870.32	3789.32	2075.17	736.928	453.475	386.353	296.838	358.739	377.742	360.239	256.109	104.099
TIAM-UCL 4.1.2	SSP2-RCP19	AFR	Emissions|N2O|Energy|Demand|Industry|Non-metallic	Mt/yr	0	0	0	279.004	327.829	185.41	138.688	128.746	35.6313	35.6313	34.637	8.54635	0.000232993	8.78974e-05	0.00014194
TIAM-UCL 4.1.2	SSP2-RCP19	AUS	Emissions|N2O|Energy|Demand|Industry|Non-metallic	Mt/yr	0	0	0	83.8149	99.8405	45.5395	48.4266	36.8036	13.0417	2.66346e-06	1.38481e-06	8.17352e-07	6.97492e-07	5.73688e-07	3.33961e-07
TIAM-UCL 4.1.2	SSP2-RCP19	CAN	Emissions|N2O|Energy|Demand|Industry|Non-metallic	Mt/yr	0	0	0	42.1327	46.9548	26.5422	26.24	18.6873	2.82576	2.82569	4.49071e-06	3.11996e-06	2.37173e-06	1.80631e-06	0
TIAM-UCL 4.1.2	SSP2-RCP19	CHI	Emissions|N2O|Energy|Demand|Industry|Non-metallic	Mt/yr	0	0	0	12254.3	11075.5	7877.97	5468.79	3781.88	178.89	167.441	153.607	141.752	132.468	124.495	117.594
TIAM-UCL 4.1.2	SSP2-RCP19	CSA	Emissions|N2O|Energy|Demand|Industry|Non-metallic	Mt/yr	0	0	0	626.965	649.651	662.341	740.57	714.442	648.804	655.971	622.684	594.158	551.081	510.768	472.731
TIAM-UCL 4.1.2	SSP2-RCP19	EEU	Emissions|N2O|Energy|Demand|Industry|Non-metallic	Mt/yr	0	0	0	153.446	177.15	95.1494	106.012	49.0144	3.68581e-07	2.25776e-08	0	0	0	0	0
TIAM-UCL 4.1.2	SSP2-RCP19	FSU	Emissions|N2O|Energy|Demand|Industry|Non-metallic	Mt/yr	0	0	0	419.217	554.993	171.005	115.802	78.4199	2.06725e-07	4.15603e-08	0	0	0	0	0
TIAM-UCL 4.1.2	SSP2-RCP19	IND	Emissions|N2O|Energy|Demand|Industry|Non-metallic	Mt/yr	0	0	0	2154.77	2641.67	1839.3	1274.62	929.333	10.7695	12.6357	20.3095	12.0003	8.10129	1.75399	7.79883e-05
TIAM-UCL 4.1.2	SSP2-RCP19	JPN	Emissions|N2O|Energy|Demand|Industry|Non-metallic	Mt/yr	0	0	0	146.612	152.906	111.636	77.0836	54.224	1.13544e-06	2.32498e-07	6.24477e-07	3.46344e-07	2.50185e-07	2.44114e-07	0
TIAM-UCL 4.1.2	SSP2-RCP19	MEA	Emissions|N2O|Energy|Demand|Industry|Non-metallic	Mt/yr	0	0	0	23.6735	28.193	25.1711	20.3132	16.8236	10.5318	9.85073	3.0068e-06	1.79061e-06	1.49351e-06	1.21454e-06	7.08271e-07
TIAM-UCL 4.1.2	SSP2-RCP19	MEX	Emissions|N2O|Energy|Demand|Industry|Non-metallic	Mt/yr	0	0	0	49.1641	34.9789	35.7177	32.5914	27.7467	17.3126	17.4919	16.5995	15.8347	14.6876	13.6147	12.6029
TIAM-UCL 4.1.2	SSP2-RCP19	ODA	Emissions|N2O|Energy|Demand|Industry|Non-metallic	Mt/yr	0	0	0	1698.68	1738.92	1230.02	897.124	831.215	137.114	138.912	131.976	126.031	116.873	108.287	100.173
TIAM-UCL 4.1.2	SSP2-RCP19	SKO	Emissions|N2O|Energy|Demand|Industry|Non-metallic	Mt/yr	0	0	0	192.503	205.944	120.896	85.1643	60.4588	7.64982e-08	0	0	0	0	0	0
TIAM-UCL 4.1.2	SSP2-RCP19	UK	Emissions|N2O|Energy|Demand|Industry|Non-metallic	Mt/yr	0	0	0	58.8934	68.5077	35.3563	37.1529	18.6561	3.62769e-08	2.26049e-08	2.21835e-08	0	0	0	0
TIAM-UCL 4.1.2	SSP2-RCP19	USA	Emissions|N2O|Energy|Demand|Industry|Non-metallic	Mt/yr	0	0	0	302.83	493.91	269.09	371.298	303.461	158.659	1.03355e-06	9.00061e-07	5.13308e-07	4.37292e-07	3.53669e-07	2.10568e-07
TIAM-UCL 4.1.2	SSP2-RCP19	WEU	Emissions|N2O|Energy|Demand|Industry|Non-metallic	Mt/yr	0	0	0	562.765	704.683	373.952	199.02	111.118	132.949	1.12245e-06	9.3844e-07	5.52138e-07	4.54464e-07	3.73891e-07	1.34164e-07
TIAM-UCL 4.1.2	SSP2-RCP19	World	Emissions|N2O|Energy|Demand|Industry|Non-metallic	Mt/yr	0	0	0	19048.7	19001.6	13105.1	9638.89	7161.03	1346.53	1040.76	979.812	898.323	823.211	758.919	703.101
TIAM-UCL 4.1.2	SSP2-RCP19	AFR	Emissions|N2O|Industrial Processes|Iron and steel	Mt/yr	0	0	0	164.346	211.592	52.765	31.9008	54.7288	83.8638	121.048	191.031	247.028	428.63	735.58	1160.67
TIAM-UCL 4.1.2	SSP2-RCP19	AUS	Emissions|N2O|Industrial Processes|Iron and steel	Mt/yr	0	0	0	4.39634	4.45026	15.6528	30.2826	49.2732	73.4277	104.266	129.934	3.82325e-07	0	3.87011e-06	999.416
TIAM-UCL 4.1.2	SSP2-RCP19	CAN	Emissions|N2O|Industrial Processes|Iron and steel	Mt/yr	0	0	0	38.8427	208.193	25.3473	40.1171	68.8247	105.464	121.589	0	0	539.028	1062.59	1275.33
TIAM-UCL 4.1.2	SSP2-RCP19	CHI	Emissions|N2O|Industrial Processes|Iron and steel	Mt/yr	0	0	0	7681.73	7106.85	4903.19	1291.06	929.831	1424.83	2056.59	323.176	0	5.92192e-07	12013.3	30835.9
TIAM-UCL 4.1.2	SSP2-RCP19	CSA	Emissions|N2O|Industrial Processes|Iron and steel	Mt/yr	0	0	0	881.549	993.199	72.7674	165.639	284.169	435.448	467.797	0	0	3.20098e-07	3479.1	6026.57
TIAM-UCL 4.1.2	SSP2-RCP19	EEU	Emissions|N2O|Industrial Processes|Iron and steel	Mt/yr	0	0	0	136.449	259.189	125.578	115.886	198.813	237.467	1.06017e-05	0	0	0	0	4.36567e-06
TIAM-UCL 4.1.2	SSP2-RCP19	FSU	Emissions|N2O|Industrial Processes|Iron and steel	Mt/yr	0	0	0	533.694	1478.44	462.574	399.073	684.647	672.704	987.648	0	0	0	2.59026e-06	1872.58
TIAM-UCL 4.1.2	SSP2-RCP19	IND	Emissions|N2O|Industrial Processes|Iron and steel	Mt/yr	0	0	0	2519.75	3295.63	234.012	264.333	453.488	694.904	1003.02	0	0	3551.67	4417.6	9617.42
TIAM-UCL 4.1.2	SSP2-RCP19	JPN	Emissions|N2O|Industrial Processes|Iron and steel	Mt/yr	0	0	0	459.146	1062.99	545.662	512.417	734.967	1126.23	1089.71	2.49078e-06	0	0	3.70266e-07	820.14
TIAM-UCL 4.1.2	SSP2-RCP19	MEA	Emissions|N2O|Industrial Processes|Iron and steel	Mt/yr	0	0	0	54.0543	45.3588	56.3414	89.2269	143.117	219.305	261.797	336.506	336.506	336.506	336.506	3035.17
TIAM-UCL 4.1.2	SSP2-RCP19	MEX	Emissions|N2O|Industrial Processes|Iron and steel	Mt/yr	0	0	0	9.44568	3.21662	12.3801	25.9553	28.266	42.5369	0	0	0	0	0	944.35
TIAM-UCL 4.1.2	SSP2-RCP19	ODA	Emissions|N2O|Industrial Processes|Iron and steel	Mt/yr	0	0	0	225.164	464.532	72.2442	134.687	231.068	354.077	511.072	613.941	0	0	1923.73	4900.41
TIAM-UCL 4.1.2	SSP2-RCP19	SKO	Emissions|N2O|Industrial Processes|Iron and steel	Mt/yr	0	0	0	156.487	187.748	191.021	263.623	452.27	253.11	4.75902e-06	0	0	0	0	230.765
TIAM-UCL 4.1.2	SSP2-RCP19	UK	Emissions|N2O|Industrial Processes|Iron and steel	Mt/yr	0	0	0	3.4973	6.85124	20.289	38.1823	58.5022	84.295	0.589051	0	0	0	5.66649e-07	119.453
TIAM-UCL 4.1.2	SSP2-RCP19	USA	Emissions|N2O|Industrial Processes|Iron and steel	Mt/yr	0	0	0	92.359	1267.56	87.7479	148.328	254.471	389.939	499.69	0	0	0	3287.73	5396.74
TIAM-UCL 4.1.2	SSP2-RCP19	WEU	Emissions|N2O|Industrial Processes|Iron and steel	Mt/yr	0	0	0	302.243	1045.21	296.758	406.58	744.188	933.24	979.327	5.45531e-06	0	0	9.05878e-06	8823.68
TIAM-UCL 4.1.2	SSP2-RCP19	World	Emissions|N2O|Industrial Processes|Iron and steel	Mt/yr	0	0	0	13263.2	17641	7174.33	3957.29	5370.63	7130.84	8204.14	1594.59	583.534	4855.83	27256.1	76058.5
TIAM-UCL 4.1.2	SSP2-RCP19	AFR	Emissions|SOX|Energy|Demand|Industry|Non-metallic	Mt/yr	0	0	0	203.586	248.492	158.923	118.876	80.5012	3.64694e-08	2.17011e-08	0	0	0	0	0
TIAM-UCL 4.1.2	SSP2-RCP19	AUS	Emissions|SOX|Energy|Demand|Industry|Non-metallic	Mt/yr	0	0	0	54.27	64.6911	39.0338	29.4965	19.9746	2.94761e-08	0	0	0	0	0	0
TIAM-UCL 4.1.2	SSP2-RCP19	CAN	Emissions|SOX|Energy|Demand|Industry|Non-metallic	Mt/yr	0	0	0	31.0749	34.0698	22.7505	20.0932	13.6069	4.31402e-08	1.99146e-08	0	0	0	0	0
TIAM-UCL 4.1.2	SSP2-RCP19	CHI	Emissions|SOX|Energy|Demand|Industry|Non-metallic	Mt/yr	0	0	0	10253.6	9419.5	6752.55	4687.53	3241.61	8.26623e-08	2.2424e-08	1.90692e-08	0	0	0	0
TIAM-UCL 4.1.2	SSP2-RCP19	CSA	Emissions|SOX|Energy|Demand|Industry|Non-metallic	Mt/yr	0	0	0	158.091	214.529	120.495	93.199	63.1132	3.24975e-08	2.01678e-08	0	0	0	0	0
TIAM-UCL 4.1.2	SSP2-RCP19	EEU	Emissions|SOX|Energy|Demand|Industry|Non-metallic	Mt/yr	0	0	0	103.365	119.746	81.5566	62.0395	42.0123	4.26865e-08	1.93522e-08	0	0	0	0	0
TIAM-UCL 4.1.2	SSP2-RCP19	FSU	Emissions|SOX|Energy|Demand|Industry|Non-metallic	Mt/yr	0	0	0	235.73	309.355	146.576	99.2592	67.217	3.42701e-08	3.56231e-08	0	0	0	0	0
TIAM-UCL 4.1.2	SSP2-RCP19	IND	Emissions|SOX|Energy|Demand|Industry|Non-metallic	Mt/yr	0	0	0	1841.84	2264.29	1622.72	1093.39	787.34	2.85966e-08	1.96936e-08	0	0	0	0	0
TIAM-UCL 4.1.2	SSP2-RCP19	JPN	Emissions|SOX|Energy|Demand|Industry|Non-metallic	Mt/yr	0	0	0	118.666	126.184	95.688	66.0716	46.4777	5.95575e-08	0	0	0	0	0	0
TIAM-UCL 4.1.2	SSP2-RCP19	MEA	Emissions|SOX|Energy|Demand|Industry|Non-metallic	Mt/yr	0	0	0	14.7988	17.4912	10.3404	7.00239	4.74193	2.96133e-08	2.14827e-08	0	0	0	0	0
TIAM-UCL 4.1.2	SSP2-RCP19	MEX	Emissions|SOX|Energy|Demand|Industry|Non-metallic	Mt/yr	0	0	0	22.7428	22.7162	16.7224	13.46	9.11492	0	0	0	0	0	0	0
TIAM-UCL 4.1.2	SSP2-RCP19	ODA	Emissions|SOX|Energy|Demand|Industry|Non-metallic	Mt/yr	0	0	0	1351.58	1481.44	1073.29	827.444	596.662	4.28127e-08	2.24126e-08	0	0	0	0	0
TIAM-UCL 4.1.2	SSP2-RCP19	SKO	Emissions|SOX|Energy|Demand|Industry|Non-metallic	Mt/yr	0	0	0	144.31	155.828	103.625	74.5234	51.8218	6.55698e-08	0	0	0	0	0	0
TIAM-UCL 4.1.2	SSP2-RCP19	UK	Emissions|SOX|Energy|Demand|Industry|Non-metallic	Mt/yr	0	0	0	38.9599	45.4405	30.3054	23.6138	15.9909	3.10945e-08	1.93756e-08	1.90144e-08	0	0	0	0
TIAM-UCL 4.1.2	SSP2-RCP19	USA	Emissions|SOX|Energy|Demand|Industry|Non-metallic	Mt/yr	0	0	0	159.897	335.375	230.648	185.614	125.695	6.78856e-08	1.89389e-08	0	0	0	0	0
TIAM-UCL 4.1.2	SSP2-RCP19	WEU	Emissions|SOX|Energy|Demand|Industry|Non-metallic	Mt/yr	0	0	0	267.606	334.786	189.869	128.577	87.0706	3.91014e-08	0	0	0	0	0	0
TIAM-UCL 4.1.2	SSP2-RCP19	World	Emissions|SOX|Energy|Demand|Industry|Non-metallic	Mt/yr	0	0	0	15000.1	15193.9	10695.1	7530.2	5252.95	6.65433e-07	2.41086e-07	3.80836e-08	0	0	0	0
TIAM-UCL 4.1.2	SSP2-RCP19	AFR	Emissions|SOX|Industrial Processes|Iron and steel	Mt/yr	0	0	0	126.093	161.961	36.0407	15.6821	26.9041	41.2265	59.506	83.847	83.847	145.487	261.543	393.958
TIAM-UCL 4.1.2	SSP2-RCP19	AUS	Emissions|SOX|Industrial Processes|Iron and steel	Mt/yr	0	0	0	14.1746	10.4868	12.1142	15.447	24.6719	36.3889	51.3501	46.2998	1.2977e-07	0	1.3136e-06	341.053
TIAM-UCL 4.1.2	SSP2-RCP19	CAN	Emissions|SOX|Industrial Processes|Iron and steel	Mt/yr	0	0	0	30.7057	84.705	14.7673	19.7212	33.8335	51.8449	51.6695	0	0	182.958	432.908	432.908
TIAM-UCL 4.1.2	SSP2-RCP19	CHI	Emissions|SOX|Industrial Processes|Iron and steel	Mt/yr	0	0	0	3935.99	3806.42	2470.6	637.163	457.095	700.431	1011	109.693	0	2.01004e-07	4077.59	15098
TIAM-UCL 4.1.2	SSP2-RCP19	CSA	Emissions|SOX|Industrial Processes|Iron and steel	Mt/yr	0	0	0	181.817	419.67	35.7717	81.4264	139.695	214.061	187.456	0	0	1.08649e-07	1180.89	2045.55
TIAM-UCL 4.1.2	SSP2-RCP19	EEU	Emissions|SOX|Industrial Processes|Iron and steel	Mt/yr	0	0	0	86.231	156.587	70.847	56.9681	97.7342	126.959	3.67845e-06	0	0	0	0	3.30075e-06
TIAM-UCL 4.1.2	SSP2-RCP19	FSU	Emissions|SOX|Industrial Processes|Iron and steel	Mt/yr	0	0	0	269.026	1012.79	273.907	196.181	336.566	387.973	565.656	0	0	0	1.95842e-06	1415.8
TIAM-UCL 4.1.2	SSP2-RCP19	IND	Emissions|SOX|Industrial Processes|Iron and steel	Mt/yr	0	0	0	1765.43	2383.29	132.212	129.943	222.93	341.607	493.073	0	0	1205.52	1499.44	3264.37
TIAM-UCL 4.1.2	SSP2-RCP19	JPN	Emissions|SOX|Industrial Processes|Iron and steel	Mt/yr	0	0	0	326.635	781.111	333.939	265.164	361.491	553.932	446.358	8.45732e-07	0	0	1.25722e-07	278.475
TIAM-UCL 4.1.2	SSP2-RCP19	MEA	Emissions|SOX|Industrial Processes|Iron and steel	Mt/yr	0	0	0	44.5487	40.8696	34.8727	47.9655	70.3547	107.808	114.218	114.218	114.218	114.218	114.218	1030.21
TIAM-UCL 4.1.2	SSP2-RCP19	MEX	Emissions|SOX|Industrial Processes|Iron and steel	Mt/yr	0	0	0	9.90969	3.23712	6.5341	12.7593	9.59414	14.438	0	0	0	0	0	320.534
TIAM-UCL 4.1.2	SSP2-RCP19	ODA	Emissions|SOX|Industrial Processes|Iron and steel	Mt/yr	0	0	0	214.473	391.063	43.3619	66.2106	113.59	174.061	251.237	208.386	0	0	652.957	1663.31
TIAM-UCL 4.1.2	SSP2-RCP19	SKO	Emissions|SOX|Industrial Processes|Iron and steel	Mt/yr	0	0	0	183.656	245.046	152.021	129.594	222.331	191.368	3.59815e-06	0	0	0	0	174.474
TIAM-UCL 4.1.2	SSP2-RCP19	UK	Emissions|SOX|Industrial Processes|Iron and steel	Mt/yr	0	0	0	4.224	8.13729	15.002	24.6478	34.0405	45.8619	0.693522	0	0	0	4.3113e-07	90.8845
TIAM-UCL 4.1.2	SSP2-RCP19	USA	Emissions|SOX|Industrial Processes|Iron and steel	Mt/yr	0	0	0	28.2611	426.59	40.26	72.9166	125.095	191.69	228.942	0	0	0	1115.93	1831.78
TIAM-UCL 4.1.2	SSP2-RCP19	WEU	Emissions|SOX|Industrial Processes|Iron and steel	Mt/yr	0	0	0	181.311	751.183	158.308	199.871	369.897	422.903	332.406	1.85166e-06	0	0	3.07476e-06	2994.96
TIAM-UCL 4.1.2	SSP2-RCP19	World	Emissions|SOX|Industrial Processes|Iron and steel	Mt/yr	0	0	0	7402.48	10683.1	3830.55	1971.66	2645.82	3602.55	3793.56	562.444	198.065	1648.18	9335.47	31376.2
TIAM-UCL 4.1.2	SSP2-RCP19	AFR	Final Energy|Industry|Non-Metallic|Electricity	PJ/yr	0	0	0	27.1174	28.3292	29.1032	38.3557	184.585	165.653	320.452	304.994	298.208	278.349	257.609	237.902
TIAM-UCL 4.1.2	SSP2-RCP19	AUS	Final Energy|Industry|Non-Metallic|Electricity	PJ/yr	0	0	0	8.87276	8.50554	8.11932	7.77982	25.6079	38.209	74.1135	69.0101	64.6758	60.2302	56.2392	52.6255
TIAM-UCL 4.1.2	SSP2-RCP19	CAN	Final Energy|Industry|Non-Metallic|Electricity	PJ/yr	0	0	0	4.30112	4.34981	9.07526	6.83174	8.3574	20.7244	38.8352	37.3894	35.5767	33.0167	30.636	28.4023
TIAM-UCL 4.1.2	SSP2-RCP19	CHI	Final Energy|Industry|Non-Metallic|Electricity	PJ/yr	0	0	0	758.276	522.83	414.113	362.528	290.542	1609.88	2479.02	2455.5	2398.31	2241.24	2106.33	1989.59
TIAM-UCL 4.1.2	SSP2-RCP19	CSA	Final Energy|Industry|Non-Metallic|Electricity	PJ/yr	0	0	0	38.3089	34.9734	67.6404	282.46	372.643	455.859	520.764	499.23	476.205	441.652	409.344	378.861
TIAM-UCL 4.1.2	SSP2-RCP19	EEU	Final Energy|Industry|Non-Metallic|Electricity	PJ/yr	0	0	0	28.459	26.8887	25.2849	23.9398	22.5923	102.876	171.918	158.577	148.53	138.463	129.554	121.59
TIAM-UCL 4.1.2	SSP2-RCP19	FSU	Final Energy|Industry|Non-Metallic|Electricity	PJ/yr	0	0	0	128.408	117.653	112.437	109.154	105.407	580.803	707.131	1202.01	1235.01	1099.93	1050.51	956.718
TIAM-UCL 4.1.2	SSP2-RCP19	IND	Final Energy|Industry|Non-Metallic|Electricity	PJ/yr	0	0	0	19.4465	1.36267	1.69994	2.02242	1378.29	1454.75	2188.71	2402.22	2602.13	2402.02	2206.86	2014.08
TIAM-UCL 4.1.2	SSP2-RCP19	JPN	Final Energy|Industry|Non-Metallic|Electricity	PJ/yr	0	0	0	21.3482	18.698	16.4181	14.0749	45.8745	52.6488	54.5838	36.095	30.0204	39.1602	37.6856	36.7986
TIAM-UCL 4.1.2	SSP2-RCP19	MEA	Final Energy|Industry|Non-Metallic|Electricity	PJ/yr	0	0	0	18.2472	16.8	15.3644	14.2134	13.1011	20.9088	40.0046	38.8962	35.8525	33.5137	31.4942	29.7546
TIAM-UCL 4.1.2	SSP2-RCP19	MEX	Final Energy|Industry|Non-Metallic|Electricity	PJ/yr	0	0	0	19.1442	16.6781	16.8761	17.0948	69.5094	99.9408	100.714	93.1748	93.1354	88.7549	76.4211	76.1577
TIAM-UCL 4.1.2	SSP2-RCP19	ODA	Final Energy|Industry|Non-Metallic|Electricity	PJ/yr	0	0	0	43.1454	43.9713	51.6791	52.5934	165.649	650.443	1075.47	1151.02	1181.22	1104.4	1018.82	946.591
TIAM-UCL 4.1.2	SSP2-RCP19	SKO	Final Energy|Industry|Non-Metallic|Electricity	PJ/yr	0	0	0	17.3257	16.2322	15.1678	14.2366	45.1037	61.7904	102.894	94.8804	88.0932	82.2064	77.0622	72.524
TIAM-UCL 4.1.2	SSP2-RCP19	UK	Final Energy|Industry|Non-Metallic|Electricity	PJ/yr	0	0	0	14.8188	14.0183	13.2305	32.1486	52.4159	57.2564	58.4641	54.0599	50.2892	46.911	43.9373	40.8243
TIAM-UCL 4.1.2	SSP2-RCP19	USA	Final Energy|Industry|Non-Metallic|Electricity	PJ/yr	0	0	0	57.8743	62.5669	66.6769	105.081	85.8703	529.136	618.956	576.252	569.86	528.593	480.08	444.398
TIAM-UCL 4.1.2	SSP2-RCP19	WEU	Final Energy|Industry|Non-Metallic|Electricity	PJ/yr	0	0	0	125.191	118.977	112.76	426.251	682.319	767.589	857.836	796.336	743.881	693.258	648.228	607.801
TIAM-UCL 4.1.2	SSP2-RCP19	World	Final Energy|Industry|Non-Metallic|Electricity	PJ/yr	0	0	0	1330.28	1052.83	975.645	1508.77	3547.87	6668.47	9409.87	9969.64	10051	9311.7	8660.81	8034.61
TIAM-UCL 4.1.2	SSP2-RCP19	AFR	Final Energy|Industry|Non-Metallic|Gases	PJ/yr	0	0	0	84.7485	75.9423	138.037	166.441	63.9075	129.509	2.5924e-06	2.09943e-06	2.2697e-06	2.65258e-06	2.09365e-06	2.37837e-06
TIAM-UCL 4.1.2	SSP2-RCP19	AUS	Final Energy|Industry|Non-Metallic|Gases	PJ/yr	0	0	0	36.34	26.5531	43.2941	42.9903	31.4135	29.8821	1.27361e-06	2.03296e-06	2.07942e-06	2.25425e-06	2.83279e-06	3.75564e-06
TIAM-UCL 4.1.2	SSP2-RCP19	CAN	Final Energy|Industry|Non-Metallic|Gases	PJ/yr	0	0	0	7.22358	6.88977	12.229	15.7979	18.7302	15.7272	1.05048e-06	2.45052e-06	2.52409e-06	2.61975e-06	2.76464e-06	3.45326e-06
TIAM-UCL 4.1.2	SSP2-RCP19	CHI	Final Energy|Industry|Non-Metallic|Gases	PJ/yr	0	0	0	189.147	52.5127	695.654	1306	1364.22	1277.99	325.384	97.9433	2.82299e-06	2.91497e-06	3.25069e-06	6.19348e-06
TIAM-UCL 4.1.2	SSP2-RCP19	CSA	Final Energy|Industry|Non-Metallic|Gases	PJ/yr	0	0	0	330.384	317.601	310.278	148.099	94.1709	44.1085	8.30035e-07	2.65627e-06	2.07055e-06	2.26283e-06	4.21862e-06	4.11851e-06
TIAM-UCL 4.1.2	SSP2-RCP19	EEU	Final Energy|Industry|Non-Metallic|Gases	PJ/yr	0	0	0	111.989	100.119	107.664	108.317	115.091	67.1891	9.10536e-06	2.61051e-05	8.53916e-06	4.11757e-06	6.18786e-06	1.49828e-05
TIAM-UCL 4.1.2	SSP2-RCP19	FSU	Final Energy|Industry|Non-Metallic|Gases	PJ/yr	0	0	0	1269.08	1159.96	1156.98	1166.89	1159.15	780.678	572.702	2.45619e-06	2.5425e-06	2.96116e-06	2.17449e-06	4.00031e-06
TIAM-UCL 4.1.2	SSP2-RCP19	IND	Final Energy|Industry|Non-Metallic|Gases	PJ/yr	0	0	0	43.0274	25.6592	601.73	1312.86	481.95	1038.69	530.282	235.824	3.10718e-06	3.60692e-06	3.8705e-06	4.64601e-06
TIAM-UCL 4.1.2	SSP2-RCP19	JPN	Final Energy|Industry|Non-Metallic|Gases	PJ/yr	0	0	0	9.68458	3.12997	21.1352	25.3375	1.95889e-07	10.391	1.25558e-06	11.4574	11.4573	6.13781e-06	4.98017e-06	7.91666e-06
TIAM-UCL 4.1.2	SSP2-RCP19	MEA	Final Energy|Industry|Non-Metallic|Gases	PJ/yr	0	0	0	33.1922	27.7468	26.4925	25.865	25.6269	20.4241	5.25565e-06	2.09237e-06	2.36724e-06	3.94317e-06	4.08532e-06	4.8772e-06
TIAM-UCL 4.1.2	SSP2-RCP19	MEX	Final Energy|Industry|Non-Metallic|Gases	PJ/yr	0	0	0	54.6343	68.4152	54.9897	59.0382	26.0636	6.6996e-07	2.26331e-06	2.40495e-06	2.91133e-06	3.67236e-06	2.72962e-06	4.57709e-06
TIAM-UCL 4.1.2	SSP2-RCP19	ODA	Final Energy|Industry|Non-Metallic|Gases	PJ/yr	0	0	0	35.8945	30.7829	414.287	527.551	639.635	563.328	207.462	65.971	2.09782e-06	2.15469e-06	2.20399e-06	3.44395e-06
TIAM-UCL 4.1.2	SSP2-RCP19	SKO	Final Energy|Industry|Non-Metallic|Gases	PJ/yr	0	0	0	9.28652	0.856545	40.6201	49.725	33.2472	42.0812	7.25499e-06	3.83757e-06	3.30098e-06	4.09871e-06	4.00712e-06	6.21465e-06
TIAM-UCL 4.1.2	SSP2-RCP19	UK	Final Energy|Industry|Non-Metallic|Gases	PJ/yr	0	0	0	34.0258	26.8794	32.6018	18.4411	2.82256	1.95661	2.73539e-06	4.82887e-06	4.65446e-06	4.38209e-06	3.88274e-06	7.58136e-06
TIAM-UCL 4.1.2	SSP2-RCP19	USA	Final Energy|Industry|Non-Metallic|Gases	PJ/yr	0	0	0	329.023	253.866	312.686	297.173	322.43	38.2194	6.7113e-07	2.95199e-06	3.18957e-06	4.91473e-06	4.96561e-06	5.96078e-06
TIAM-UCL 4.1.2	SSP2-RCP19	WEU	Final Energy|Industry|Non-Metallic|Gases	PJ/yr	0	0	0	672.861	599.736	635.633	395.358	177.981	64.4846	1.06839e-06	2.63788e-06	2.2237e-06	2.63528e-06	2.16951e-06	4.62862e-06
TIAM-UCL 4.1.2	SSP2-RCP19	World	Final Energy|Industry|Non-Metallic|Gases	PJ/yr	0	0	0	3250.54	2776.65	4604.32	5665.89	4556.44	4124.66	1635.83	411.196	11.4573	5.53289e-05	5.64173e-05	8.87287e-05
TIAM-UCL 4.1.2	SSP2-RCP19	AFR	Final Energy|Industry|Non-Metallic|Heat	PJ/yr	0	0	0	2.01026e-06	2.72997e-06	0	7.44739e-07	4.66608	4.77375	0.119698	0.000109334	0.000156713	4.5274e-05	2.72174e-05	2.24015e-05
TIAM-UCL 4.1.2	SSP2-RCP19	AUS	Final Energy|Industry|Non-Metallic|Heat	PJ/yr	0	0	0	0.586296	0.405709	0	2.08834	2.01172	1.94345	0.000658022	5.99285e-05	7.32902e-06	7.48326e-06	8.67244e-06	1.04168e-05
TIAM-UCL 4.1.2	SSP2-RCP19	CAN	Final Energy|Industry|Non-Metallic|Heat	PJ/yr	0	0	0	8.39641e-06	3.61282e-05	0.500332	0.503288	7.86459e-07	0.500219	1.85358e-06	1.39416e-06	1.00451e-06	7.61951e-07	3.79679e-05	9.66579e-05
TIAM-UCL 4.1.2	SSP2-RCP19	CHI	Final Energy|Industry|Non-Metallic|Heat	PJ/yr	0	0	0	3.54339	7.60547e-06	0	0	0	1.55523e-06	34.695	47.7905	3.62065e-05	6.78071e-05	2.90464e-05	3.67507e-05
TIAM-UCL 4.1.2	SSP2-RCP19	CSA	Final Energy|Industry|Non-Metallic|Heat	PJ/yr	0	0	0	3.51589e-06	2.17449e-06	2.28687e-07	4.57866e-06	0.401511	16.2013	5.41125	2.04676e-05	1.66126e-05	8.19092e-05	0.000177744	8.01318e-05
TIAM-UCL 4.1.2	SSP2-RCP19	EEU	Final Energy|Industry|Non-Metallic|Heat	PJ/yr	0	0	0	7.94318	0.413467	0	2.15065e-07	6.36929	2.0859	2.24835e-05	0.691126	4.17552e-05	1.5367e-05	3.09278e-05	9.95308e-06
TIAM-UCL 4.1.2	SSP2-RCP19	FSU	Final Energy|Industry|Non-Metallic|Heat	PJ/yr	0	0	0	5.43132e-06	7.63532e-06	0	1.05573e-07	1.45391e-07	5.68779e-07	61.1105	112.896	2.70414e-05	50.0961	20.5996	43.5753
TIAM-UCL 4.1.2	SSP2-RCP19	IND	Final Energy|Industry|Non-Metallic|Heat	PJ/yr	0	0	0	4.69098e-06	4.30213e-06	4.2238e-07	1.24485e-07	1.09296e-06	1.55084e-06	27.5224	31.9724	5.22048e-05	9.49529e-06	7.92162e-06	5.17278e-06
TIAM-UCL 4.1.2	SSP2-RCP19	JPN	Final Energy|Industry|Non-Metallic|Heat	PJ/yr	0	0	0	3.66689e-06	5.24957e-06	0	2.45194	2.10057	0.593064	1.05164e-05	1.36376e-05	1.52393e-05	2.48354e-05	2.72601e-05	1.73454e-05
TIAM-UCL 4.1.2	SSP2-RCP19	MEA	Final Energy|Industry|Non-Metallic|Heat	PJ/yr	0	0	0	4.01278e-06	3.68815e-06	8.61383e-08	0.498446	0.000203166	1.75441e-06	2.58001e-05	5.04808e-05	2.68175e-05	9.42636e-06	1.04073e-05	9.36171e-06
TIAM-UCL 4.1.2	SSP2-RCP19	MEX	Final Energy|Industry|Non-Metallic|Heat	PJ/yr	0	0	0	0.251159	2.26147e-06	7.36306	7.47535	6.9486e-06	5.13324	5.21252	7.34751	2.63297	0.000370894	6.0262	0.000122694
TIAM-UCL 4.1.2	SSP2-RCP19	ODA	Final Energy|Industry|Non-Metallic|Heat	PJ/yr	0	0	0	2.39045e-06	3.22935e-06	2.62657e-07	21.9297	8.73401e-07	21.0441	33.4521	31.7816	10.0761	6.30517e-05	4.58173	5.264e-05
TIAM-UCL 4.1.2	SSP2-RCP19	SKO	Final Energy|Industry|Non-Metallic|Heat	PJ/yr	0	0	0	2.7519e-06	2.22525e-06	1.15072e-07	3.04911e-06	8.68763e-07	0.000658289	8.20691e-06	2.30838e-05	1.2894e-05	1.26306e-05	2.31035e-05	2.27076e-07
TIAM-UCL 4.1.2	SSP2-RCP19	UK	Final Energy|Industry|Non-Metallic|Heat	PJ/yr	0	0	0	1.46004e-05	4.36731e-05	0	0.815287	2.15311e-06	2.2071	2.49333e-05	6.19271e-05	5.26448e-05	0.000270192	0.0026176	0.493149
TIAM-UCL 4.1.2	SSP2-RCP19	USA	Final Energy|Industry|Non-Metallic|Heat	PJ/yr	0	0	0	0.0324148	3.89493e-06	0	7.33115e-07	38.5203	13.017	11.6949	21.9817	0.000109978	0.000455935	10.1743	9.41711
TIAM-UCL 4.1.2	SSP2-RCP19	WEU	Final Energy|Industry|Non-Metallic|Heat	PJ/yr	0	0	0	12.9304	1.01181e-05	1.00652e-07	8.84286e-07	5.29049e-06	22.2992	7.84506e-05	7.98575e-05	9.02028e-05	0.000105312	0.000103496	5.48181e-05
TIAM-UCL 4.1.2	SSP2-RCP19	World	Final Energy|Industry|Non-Metallic|Heat	PJ/yr	0	0	0	25.2869	0.819311	7.8634	35.7624	54.0697	89.799	179.219	254.461	12.7098	50.0977	41.3849	53.486
TIAM-UCL 4.1.2	SSP2-RCP19	AFR	Final Energy|Industry|Non-Metallic|Liquids	PJ/yr	0	0	0	1.08612	0.00278544	0	0	0	0	0	0	0	0	0	0
TIAM-UCL 4.1.2	SSP2-RCP19	AUS	Final Energy|Industry|Non-Metallic|Liquids	PJ/yr	0	0	0	0.0600012	0.0300049	0	0	0	0	0	0	0	0	0	0
TIAM-UCL 4.1.2	SSP2-RCP19	CAN	Final Energy|Industry|Non-Metallic|Liquids	PJ/yr	0	0	0	6.56173e-06	7.52557e-06	6.15581e-06	0	0	0	0	0	0	0	0	0
TIAM-UCL 4.1.2	SSP2-RCP19	CHI	Final Energy|Industry|Non-Metallic|Liquids	PJ/yr	0	0	0	527.912	1.85601	0	0	0	0	0	0	0	0	0	0
TIAM-UCL 4.1.2	SSP2-RCP19	CSA	Final Energy|Industry|Non-Metallic|Liquids	PJ/yr	0	0	0	1.09441e-05	0.0984324	0	0	0	0	0	0	0	0	0	0
TIAM-UCL 4.1.2	SSP2-RCP19	EEU	Final Energy|Industry|Non-Metallic|Liquids	PJ/yr	0	0	0	0.122744	0.0613872	0	0	4.70788e-08	0	0	0	0	0	0	0
TIAM-UCL 4.1.2	SSP2-RCP19	FSU	Final Energy|Industry|Non-Metallic|Liquids	PJ/yr	0	0	0	8.60665e-06	0.123378	2.16185e-08	2.28357e-08	3.2197e-08	0	0	0	0	0	0	0
TIAM-UCL 4.1.2	SSP2-RCP19	IND	Final Energy|Industry|Non-Metallic|Liquids	PJ/yr	0	0	0	1.26217e-05	0.0803838	95.367	1.78823	0	0	0	0	0	0	0	0
TIAM-UCL 4.1.2	SSP2-RCP19	JPN	Final Energy|Industry|Non-Metallic|Liquids	PJ/yr	0	0	0	0.424192	0.212117	2.84045e-08	3.92822e-08	0	0	0	0	0	0	0	0
TIAM-UCL 4.1.2	SSP2-RCP19	MEA	Final Energy|Industry|Non-Metallic|Liquids	PJ/yr	0	0	0	6.98935e-06	1.09275e-05	0	0	0	0	0	0	0	0	0	0
TIAM-UCL 4.1.2	SSP2-RCP19	MEX	Final Energy|Industry|Non-Metallic|Liquids	PJ/yr	0	0	0	0.0340619	0.00206223	0	0	0	0	0	0	0	0	0	0
TIAM-UCL 4.1.2	SSP2-RCP19	ODA	Final Energy|Industry|Non-Metallic|Liquids	PJ/yr	0	0	0	1.30869	0.654354	39.2061	120.756	0	0	0	0	0	0	0	0
TIAM-UCL 4.1.2	SSP2-RCP19	SKO	Final Energy|Industry|Non-Metallic|Liquids	PJ/yr	0	0	0	0.10918	0.0545946	0	3.1499	0	0	0	0	0	0	0	0
TIAM-UCL 4.1.2	SSP2-RCP19	UK	Final Energy|Industry|Non-Metallic|Liquids	PJ/yr	0	0	0	0.268562	0.134291	0	0	0	0	0	0	0	0	0	0
TIAM-UCL 4.1.2	SSP2-RCP19	USA	Final Energy|Industry|Non-Metallic|Liquids	PJ/yr	0	0	0	5.98991	2.99496	0	0	0	0	0	0	0	0	0	0
TIAM-UCL 4.1.2	SSP2-RCP19	WEU	Final Energy|Industry|Non-Metallic|Liquids	PJ/yr	0	0	0	0.837029	0.418524	0	0	0	0	0	0	0	0	0	0
TIAM-UCL 4.1.2	SSP2-RCP19	World	Final Energy|Industry|Non-Metallic|Liquids	PJ/yr	0	0	0	538.152	6.72331	134.573	125.695	7.92759e-08	0	0	0	0	0	0	0
TIAM-UCL 4.1.2	SSP2-RCP19	AFR	Final Energy|Industry|Non-Metallic|Solids|Biomass	PJ/yr	0	0	0	2.52861	2.52861	0	8.27273e-08	8.70692	8.90783	8.90782	8.65925	2.13659	5.82483e-05	2.19743e-05	3.5485e-05
TIAM-UCL 4.1.2	SSP2-RCP19	AUS	Final Energy|Industry|Non-Metallic|Solids|Biomass	PJ/yr	0	0	0	3.00341	3.00342	0	3.5035	3.37496	3.26043	6.65865e-07	3.46203e-07	2.04338e-07	1.74373e-07	1.43422e-07	8.34903e-08
TIAM-UCL 4.1.2	SSP2-RCP19	CAN	Final Energy|Industry|Non-Metallic|Solids|Biomass	PJ/yr	0	0	0	0.438096	0.438109	3.25092e-08	0.699478	0.703159	0.70644	0.706423	1.12268e-06	7.79991e-07	5.92934e-07	4.51578e-07	0
TIAM-UCL 4.1.2	SSP2-RCP19	CHI	Final Energy|Industry|Non-Metallic|Solids|Biomass	PJ/yr	0	0	0	122.941	21.5446	0	0	0	44.7226	41.8603	38.4018	35.438	33.1171	31.1237	29.3986
TIAM-UCL 4.1.2	SSP2-RCP19	CSA	Final Energy|Industry|Non-Metallic|Solids|Biomass	PJ/yr	0	0	0	95.5568	76.5949	130.441	157.96	160.202	162.201	163.993	155.671	148.539	137.77	127.692	118.183
TIAM-UCL 4.1.2	SSP2-RCP19	EEU	Final Energy|Industry|Non-Metallic|Solids|Biomass	PJ/yr	0	0	0	8.21514	8.21516	0	8.40809	8.30739e-08	7.96949e-08	0	0	0	0	0	0
TIAM-UCL 4.1.2	SSP2-RCP19	FSU	Final Energy|Industry|Non-Metallic|Solids|Biomass	PJ/yr	0	0	0	1.53525e-05	5.27211e-06	1.26799e-07	1.19118e-05	0	4.16859e-08	0	0	0	0	0	0
TIAM-UCL 4.1.2	SSP2-RCP19	IND	Final Energy|Industry|Non-Metallic|Solids|Biomass	PJ/yr	0	0	0	1.48893	4.6491e-06	2.70794e-08	0	2.6924	2.69238	3.15893	5.07737	3.00009	2.02532	0.438499	1.94971e-05
TIAM-UCL 4.1.2	SSP2-RCP19	JPN	Final Energy|Industry|Non-Metallic|Solids|Biomass	PJ/yr	0	0	0	2.67522e-06	0.40177	0	0	0	2.66489e-07	5.81245e-08	1.56119e-07	8.6586e-08	6.25462e-08	6.10285e-08	0
TIAM-UCL 4.1.2	SSP2-RCP19	MEA	Final Energy|Industry|Non-Metallic|Solids|Biomass	PJ/yr	0	0	0	4.49487e-07	5.98601e-07	3.27682	3.03595	2.82283	2.63295	2.46268	7.51701e-07	4.47653e-07	3.73378e-07	3.03634e-07	1.77068e-07
TIAM-UCL 4.1.2	SSP2-RCP19	MEX	Final Energy|Industry|Non-Metallic|Solids|Biomass	PJ/yr	0	0	0	1.56336	1.56338	4.05206	4.22204	4.27815	4.32814	4.37296	4.14987	3.95868	3.6719	3.40367	3.15072
TIAM-UCL 4.1.2	SSP2-RCP19	ODA	Final Energy|Industry|Non-Metallic|Solids|Biomass	PJ/yr	0	0	0	21.3286	2.86317e-06	8.697e-08	0	33.7772	34.2785	34.7281	32.9939	31.5079	29.2182	27.0718	25.0432
TIAM-UCL 4.1.2	SSP2-RCP19	SKO	Final Energy|Industry|Non-Metallic|Solids|Biomass	PJ/yr	0	0	0	2.7264e-06	5.7344e-07	0	0	0	0	0	0	0	0	0	0
TIAM-UCL 4.1.2	SSP2-RCP19	UK	Final Energy|Industry|Non-Metallic|Solids|Biomass	PJ/yr	0	0	0	3.69846	3.69847	0	2.63927	0	0	0	0	0	0	0	0
TIAM-UCL 4.1.2	SSP2-RCP19	USA	Final Energy|Industry|Non-Metallic|Solids|Biomass	PJ/yr	0	0	0	27.9058	24.4459	0	38.6872	39.2042	39.6648	2.52863e-07	2.25015e-07	1.28327e-07	1.09323e-07	8.84174e-08	5.26419e-08
TIAM-UCL 4.1.2	SSP2-RCP19	WEU	Final Energy|Industry|Non-Metallic|Solids|Biomass	PJ/yr	0	0	0	40.1491	48.1866	38.1096	12.2534	2.38379	33.2372	2.80612e-07	2.3461e-07	1.38035e-07	1.13616e-07	9.34728e-08	3.3541e-08
TIAM-UCL 4.1.2	SSP2-RCP19	World	Final Energy|Industry|Non-Metallic|Solids|Biomass	PJ/yr	0	0	0	328.818	190.621	175.879	231.408	258.146	336.632	260.19	244.953	224.581	205.803	189.73	175.775
TIAM-UCL 4.1.2	SSP2-RCP19	AFR	Final Energy|Industry|Non-Metallic|Solids|Fossil	PJ/yr	0	0	0	191.599	226.938	132.436	99.0632	67.0843	3.03912e-08	1.80843e-08	0	0	0	0	0
TIAM-UCL 4.1.2	SSP2-RCP19	AUS	Final Energy|Industry|Non-Metallic|Solids|Fossil	PJ/yr	0	0	0	51.2609	62.7206	32.5282	24.5804	16.6455	2.45634e-08	0	0	0	0	0	0
TIAM-UCL 4.1.2	SSP2-RCP19	CAN	Final Energy|Industry|Non-Metallic|Solids|Fossil	PJ/yr	0	0	0	28.8431	32.2874	18.9587	16.7443	11.339	3.59502e-08	1.65955e-08	0	0	0	0	0
TIAM-UCL 4.1.2	SSP2-RCP19	CHI	Final Energy|Industry|Non-Metallic|Solids|Fossil	PJ/yr	0	0	0	8293.87	7848.7	5627.12	3906.28	2701.34	6.88852e-08	1.86866e-08	1.5891e-08	0	0	0	0
TIAM-UCL 4.1.2	SSP2-RCP19	CSA	Final Energy|Industry|Non-Metallic|Solids|Fossil	PJ/yr	0	0	0	174.813	245.152	100.413	77.6658	52.5943	2.70813e-08	1.68065e-08	0	0	0	0	0
TIAM-UCL 4.1.2	SSP2-RCP19	EEU	Final Energy|Industry|Non-Metallic|Solids|Fossil	PJ/yr	0	0	0	86.0796	103.038	67.9639	51.6996	35.0103	3.55721e-08	1.61268e-08	0	0	0	0	0
TIAM-UCL 4.1.2	SSP2-RCP19	FSU	Final Energy|Industry|Non-Metallic|Solids|Fossil	PJ/yr	0	0	0	299.441	396.37	122.146	82.716	56.0142	2.85584e-08	2.96859e-08	0	0	0	0	0
TIAM-UCL 4.1.2	SSP2-RCP19	IND	Final Energy|Industry|Non-Metallic|Solids|Fossil	PJ/yr	0	0	0	1534.87	1886.87	1306.97	910.313	656.117	2.38305e-08	1.64113e-08	0	0	0	0	0
TIAM-UCL 4.1.2	SSP2-RCP19	JPN	Final Energy|Industry|Non-Metallic|Solids|Fossil	PJ/yr	0	0	0	104.564	107.991	79.74	55.0597	38.7314	4.96312e-08	0	0	0	0	0	0
TIAM-UCL 4.1.2	SSP2-RCP19	MEA	Final Energy|Industry|Non-Metallic|Solids|Fossil	PJ/yr	0	0	0	16.9096	20.1378	8.617	5.83532	3.95161	2.46777e-08	1.79022e-08	0	0	0	0	0
TIAM-UCL 4.1.2	SSP2-RCP19	MEX	Final Energy|Industry|Non-Metallic|Solids|Fossil	PJ/yr	0	0	0	30.648	20.5173	13.9353	11.2166	7.59577	0	0	0	0	0	0	0
TIAM-UCL 4.1.2	SSP2-RCP19	ODA	Final Energy|Industry|Non-Metallic|Solids|Fossil	PJ/yr	0	0	0	1151.84	1241.81	875.786	632.178	497.218	3.56773e-08	1.86772e-08	0	0	0	0	0
TIAM-UCL 4.1.2	SSP2-RCP19	SKO	Final Energy|Industry|Non-Metallic|Solids|Fossil	PJ/yr	0	0	0	137.455	147.08	86.354	60.6066	43.1848	5.46415e-08	0	0	0	0	0	0
TIAM-UCL 4.1.2	SSP2-RCP19	UK	Final Energy|Industry|Non-Metallic|Solids|Fossil	PJ/yr	0	0	0	32.339	39.2639	25.2545	19.6781	13.3258	2.59121e-08	1.61464e-08	1.58453e-08	0	0	0	0
TIAM-UCL 4.1.2	SSP2-RCP19	USA	Final Energy|Industry|Non-Metallic|Solids|Fossil	PJ/yr	0	0	0	134.009	281.664	192.207	154.678	104.746	5.65713e-08	1.57824e-08	0	0	0	0	0
TIAM-UCL 4.1.2	SSP2-RCP19	WEU	Final Energy|Industry|Non-Metallic|Solids|Fossil	PJ/yr	0	0	0	286.904	365.49	158.224	107.147	72.5588	3.25845e-08	0	0	0	0	0	0
TIAM-UCL 4.1.2	SSP2-RCP19	World	Final Energy|Industry|Non-Metallic|Solids|Fossil	PJ/yr	0	0	0	12555.4	13026	8848.66	6215.46	4377.46	5.54528e-07	2.00905e-07	3.17364e-08	0	0	0	0
TIAM-UCL 4.1.2	SSP2-RCP19	AFR	Final Energy|Production|Steel|Primary|BF and BOF 1|w CCS|Biofuels	PJ/yr						1.29492	2.94761	5.05691	7.74896	11.1848	21.1664	35.9576	62.3917	102.924	168.948
TIAM-UCL 4.1.2	SSP2-RCP19	AUS	Final Energy|Production|Steel|Primary|BF and BOF 1|w CCS|Biofuels	PJ/yr						1.11012	2.52695	4.33523	6.64309	9.58858	18.1457	5.56515e-08		5.63336e-07	144.837
TIAM-UCL 4.1.2	SSP2-RCP19	CAN	Final Energy|Production|Steel|Primary|BF and BOF 1|w CCS|Biofuels	PJ/yr						1.62844	3.7068	6.35936	9.74478	14.0655			78.4614	129.434	185.628
TIAM-UCL 4.1.2	SSP2-RCP19	CHI	Final Energy|Production|Steel|Primary|BF and BOF 1|w CCS|Biofuels	PJ/yr						22.0005	50.0793	85.9159	131.653	190.027	47.0418		8.62001e-08	1748.67	2870.39
TIAM-UCL 4.1.2	SSP2-RCP19	CSA	Final Energy|Production|Steel|Primary|BF and BOF 1|w CCS|Biofuels	PJ/yr						6.72366	15.3049	26.2571	40.2351	58.075			4.65938e-08	506.421	877.233
TIAM-UCL 4.1.2	SSP2-RCP19	EEU	Final Energy|Production|Steel|Primary|BF and BOF 1|w CCS|Biofuels	PJ/yr						4.70405	10.7078	18.3702	18.3702	1.51524e-06
TIAM-UCL 4.1.2	SSP2-RCP19	FSU	Final Energy|Production|Steel|Primary|BF and BOF 1|w CCS|Biofuels	PJ/yr						16.1993	36.8742	63.2612	42.1467	63.2612
TIAM-UCL 4.1.2	SSP2-RCP19	IND	Final Energy|Production|Steel|Primary|BF and BOF 1|w CCS|Biofuels	PJ/yr						10.7299	24.4242	41.902	64.2087	92.6782			516.984	643.03	1399.92
TIAM-UCL 4.1.2	SSP2-RCP19	JPN	Final Energy|Production|Steel|Primary|BF and BOF 1|w CCS|Biofuels	PJ/yr						17.399	39.605	67.9461	104.117	132.024	3.6269e-07			5.39157e-08	119.423
TIAM-UCL 4.1.2	SSP2-RCP19	MEA	Final Energy|Production|Steel|Primary|BF and BOF 1|w CCS|Biofuels	PJ/yr						3.38625	7.70806	13.2239	20.2637	29.2484	48.9821	48.9821	48.9821	48.9821	441.802
TIAM-UCL 4.1.2	SSP2-RCP19	MEX	Final Energy|Production|Steel|Primary|BF and BOF 1|w CCS|Biofuels	PJ/yr						1.05358	2.39825	4.11443	6.19171						137.46
TIAM-UCL 4.1.2	SSP2-RCP19	ODA	Final Energy|Production|Steel|Primary|BF and BOF 1|w CCS|Biofuels	PJ/yr						5.46724	12.445	21.3505	32.7165	47.2227	89.3658			280.019	713.308
TIAM-UCL 4.1.2	SSP2-RCP19	SKO	Final Energy|Production|Steel|Primary|BF and BOF 1|w CCS|Biofuels	PJ/yr						10.7011	24.3586	41.7895
TIAM-UCL 4.1.2	SSP2-RCP19	UK	Final Energy|Production|Steel|Primary|BF and BOF 1|w CCS|Biofuels	PJ/yr						1.2804	2.91456	5.0002	7.66207
TIAM-UCL 4.1.2	SSP2-RCP19	USA	Final Energy|Production|Steel|Primary|BF and BOF 1|w CCS|Biofuels	PJ/yr						6.02098	13.7054	23.513	36.0302	52.0056				478.566	785.554
TIAM-UCL 4.1.2	SSP2-RCP19	WEU	Final Energy|Production|Steel|Primary|BF and BOF 1|w CCS|Biofuels	PJ/yr						16.504	37.5678	64.4511	98.7617	142.552	7.9408e-07			1.3186e-06	1284.38
TIAM-UCL 4.1.2	SSP2-RCP19	World	Final Energy|Production|Steel|Primary|BF and BOF 1|w CCS|Biofuels	PJ/yr	0	0	0	0	0	126.203	287.274	492.846	626.494	841.933	224.702	84.9397	706.819	3938.04	9128.89
TIAM-UCL 4.1.2	SSP2-RCP19	AFR	Final Energy|Production|Steel|Primary|BF and BOF 1|w CCS|Blast Furnace Gas	PJ/yr						0.400519	0.911693	1.5641	2.39675	3.45944	6.54676	11.1217	19.2977	31.8344	52.2555
TIAM-UCL 4.1.2	SSP2-RCP19	AUS	Final Energy|Production|Steel|Primary|BF and BOF 1|w CCS|Blast Furnace Gas	PJ/yr						0.34336	0.781584	1.34088	2.0547	2.96574	5.61246	1.7213e-08		1.74239e-07	44.798
TIAM-UCL 4.1.2	SSP2-RCP19	CAN	Final Energy|Production|Steel|Primary|BF and BOF 1|w CCS|Blast Furnace Gas	PJ/yr						0.503676	1.14651	1.96695	3.01405	4.35046			24.268	40.0337	57.4145
TIAM-UCL 4.1.2	SSP2-RCP19	CHI	Final Energy|Production|Steel|Primary|BF and BOF 1|w CCS|Blast Furnace Gas	PJ/yr						6.80474	15.4895	26.5737	40.7202	58.7752	14.55		2.66616e-08	540.861	887.81
TIAM-UCL 4.1.2	SSP2-RCP19	CSA	Final Energy|Production|Steel|Primary|BF and BOF 1|w CCS|Blast Furnace Gas	PJ/yr						2.07962	4.7338	8.12129	12.4447	17.9625			1.44114e-08	156.636	271.327
TIAM-UCL 4.1.2	SSP2-RCP19	EEU	Final Energy|Production|Steel|Primary|BF and BOF 1|w CCS|Blast Furnace Gas	PJ/yr						1.45496	3.3119	5.68187	5.68187	4.68661e-07
TIAM-UCL 4.1.2	SSP2-RCP19	FSU	Final Energy|Production|Steel|Primary|BF and BOF 1|w CCS|Blast Furnace Gas	PJ/yr						5.01043	11.4052	19.5666	13.0359	19.5666
TIAM-UCL 4.1.2	SSP2-RCP19	IND	Final Energy|Production|Steel|Primary|BF and BOF 1|w CCS|Blast Furnace Gas	PJ/yr						3.31874	7.55438	12.9603	19.8597	28.6653			159.903	198.889	432.994
TIAM-UCL 4.1.2	SSP2-RCP19	JPN	Final Energy|Production|Steel|Primary|BF and BOF 1|w CCS|Blast Furnace Gas	PJ/yr						5.38149	12.2498	21.0156	32.2034	40.8348	1.1218e-07			1.66761e-08	36.9375
TIAM-UCL 4.1.2	SSP2-RCP19	MEA	Final Energy|Production|Steel|Primary|BF and BOF 1|w CCS|Blast Furnace Gas	PJ/yr						1.04736	2.3841	4.09014	6.26754	9.0465	15.1501	15.1501	15.1501	15.1501	136.649
TIAM-UCL 4.1.2	SSP2-RCP19	MEX	Final Energy|Production|Steel|Primary|BF and BOF 1|w CCS|Blast Furnace Gas	PJ/yr						0.325872	0.741777	1.27259	1.91509						42.5164
TIAM-UCL 4.1.2	SSP2-RCP19	ODA	Final Energy|Production|Steel|Primary|BF and BOF 1|w CCS|Blast Furnace Gas	PJ/yr						1.69101	3.84922	6.6037	10.1192	14.6059	27.6408			86.6098	220.625
TIAM-UCL 4.1.2	SSP2-RCP19	SKO	Final Energy|Production|Steel|Primary|BF and BOF 1|w CCS|Blast Furnace Gas	PJ/yr						3.30983	7.53409	12.9255
TIAM-UCL 4.1.2	SSP2-RCP19	UK	Final Energy|Production|Steel|Primary|BF and BOF 1|w CCS|Blast Furnace Gas	PJ/yr						0.396028	0.901471	1.54656	2.36987
TIAM-UCL 4.1.2	SSP2-RCP19	USA	Final Energy|Production|Steel|Primary|BF and BOF 1|w CCS|Blast Furnace Gas	PJ/yr						1.86228	4.23908	7.27254	11.1441	16.0853				148.02	242.971
TIAM-UCL 4.1.2	SSP2-RCP19	WEU	Final Energy|Production|Steel|Primary|BF and BOF 1|w CCS|Blast Furnace Gas	PJ/yr						5.10467	11.6197	19.9347	30.5469	44.0911	2.45608e-07			4.07843e-07	397.258
TIAM-UCL 4.1.2	SSP2-RCP19	World	Final Energy|Production|Steel|Primary|BF and BOF 1|w CCS|Blast Furnace Gas	PJ/yr	0	0	0	0	0	39.0346	88.8537	152.437	193.774	260.409	69.5001	26.2718	218.619	1218.03	2823.56
TIAM-UCL 4.1.2	SSP2-RCP19	AFR	Final Energy|Production|Steel|Primary|BF and BOF 1|w CCS|Coal	PJ/yr						2.18156	4.96584	8.51938	13.0547	18.843	35.6591	60.5779	105.111	173.397	284.627
TIAM-UCL 4.1.2	SSP2-RCP19	AUS	Final Energy|Production|Steel|Primary|BF and BOF 1|w CCS|Coal	PJ/yr						1.87023	4.25716	7.30356	11.1916	16.1539	30.5702	9.37562e-08		9.49053e-07	244.007
TIAM-UCL 4.1.2	SSP2-RCP19	CAN	Final Energy|Production|Steel|Primary|BF and BOF 1|w CCS|Coal	PJ/yr						2.74344	6.24485	10.7136	16.417	23.6962			132.184	218.057	312.728
TIAM-UCL 4.1.2	SSP2-RCP19	CHI	Final Energy|Production|Steel|Primary|BF and BOF 1|w CCS|Coal	PJ/yr						37.0643	84.3687	144.743	221.797	320.139	79.2514		1.45221e-07	2945.98	4835.76
TIAM-UCL 4.1.2	SSP2-RCP19	CSA	Final Energy|Production|Steel|Primary|BF and BOF 1|w CCS|Coal	PJ/yr						11.3274	25.7843	44.2353	67.7841	97.839			7.84967e-08	853.169	1477.87
TIAM-UCL 4.1.2	SSP2-RCP19	EEU	Final Energy|Production|Steel|Primary|BF and BOF 1|w CCS|Coal	PJ/yr						7.92493	18.0394	30.9482	30.9482	2.55272e-06
TIAM-UCL 4.1.2	SSP2-RCP19	FSU	Final Energy|Production|Steel|Primary|BF and BOF 1|w CCS|Coal	PJ/yr						27.291	62.122	106.576	71.0045	106.576
TIAM-UCL 4.1.2	SSP2-RCP19	IND	Final Energy|Production|Steel|Primary|BF and BOF 1|w CCS|Coal	PJ/yr						18.0766	41.1475	70.5924	108.172	156.135			870.964	1083.31	2358.45
TIAM-UCL 4.1.2	SSP2-RCP19	JPN	Final Energy|Production|Steel|Primary|BF and BOF 1|w CCS|Coal	PJ/yr						29.3121	66.7225	114.469	175.406	222.421	6.11025e-07			9.08318e-08	201.193
TIAM-UCL 4.1.2	SSP2-RCP19	MEA	Final Energy|Production|Steel|Primary|BF and BOF 1|w CCS|Coal	PJ/yr						5.70482	12.9858	22.2783	34.1382	49.2748	82.5201	82.5201	82.5201	82.5201	744.305
TIAM-UCL 4.1.2	SSP2-RCP19	MEX	Final Energy|Production|Steel|Primary|BF and BOF 1|w CCS|Coal	PJ/yr						1.77497	4.04034	6.93158	10.4312						231.58
TIAM-UCL 4.1.2	SSP2-RCP19	ODA	Final Energy|Production|Steel|Primary|BF and BOF 1|w CCS|Coal	PJ/yr						9.21066	20.9661	35.9692	55.1175	79.5562	150.555			471.749	1201.71
TIAM-UCL 4.1.2	SSP2-RCP19	SKO	Final Energy|Production|Steel|Primary|BF and BOF 1|w CCS|Coal	PJ/yr						18.0281	41.037	70.4028
TIAM-UCL 4.1.2	SSP2-RCP19	UK	Final Energy|Production|Steel|Primary|BF and BOF 1|w CCS|Coal	PJ/yr						2.1571	4.91016	8.42385	12.9083
TIAM-UCL 4.1.2	SSP2-RCP19	USA	Final Energy|Production|Steel|Primary|BF and BOF 1|w CCS|Coal	PJ/yr						10.1435	23.0896	39.6123	60.7001	87.6139				806.24	1323.42
TIAM-UCL 4.1.2	SSP2-RCP19	WEU	Final Energy|Production|Steel|Primary|BF and BOF 1|w CCS|Coal	PJ/yr						27.8043	63.2905	108.581	166.384	240.157	1.33779e-06			2.22145e-06	2163.8
TIAM-UCL 4.1.2	SSP2-RCP19	World	Final Energy|Production|Steel|Primary|BF and BOF 1|w CCS|Coal	PJ/yr	0	0	0	0	0	212.615	483.972	830.299	1055.45	1418.41	378.555	143.098	1190.78	6634.43	15379.5
TIAM-UCL 4.1.2	SSP2-RCP19	AFR	Final Energy|Production|Steel|Primary|BF and BOF 1|w CCS|Coke Oven Coke	PJ/yr						0.872624	1.98634	3.40775	5.22187	7.5372	14.2636	24.2311	42.0446	69.3588	113.851
TIAM-UCL 4.1.2	SSP2-RCP19	AUS	Final Energy|Production|Steel|Primary|BF and BOF 1|w CCS|Coke Oven Coke	PJ/yr						0.74809	1.70286	2.92143	4.47665	6.46156	12.2281	3.75025e-08		3.79621e-07	97.603
TIAM-UCL 4.1.2	SSP2-RCP19	CAN	Final Energy|Production|Steel|Primary|BF and BOF 1|w CCS|Coke Oven Coke	PJ/yr						1.09738	2.49794	4.28545	6.56682	9.47849			52.8736	87.2229	125.091
TIAM-UCL 4.1.2	SSP2-RCP19	CHI	Final Energy|Production|Steel|Primary|BF and BOF 1|w CCS|Coke Oven Coke	PJ/yr						14.8257	33.7475	57.897	88.7186	128.056	31.7006		5.80885e-08	1178.39	1934.3
TIAM-UCL 4.1.2	SSP2-RCP19	CSA	Final Energy|Production|Steel|Primary|BF and BOF 1|w CCS|Coke Oven Coke	PJ/yr						4.53094	10.3137	17.6941	27.1136	39.1356			3.13987e-08	341.268	591.15
TIAM-UCL 4.1.2	SSP2-RCP19	EEU	Final Energy|Production|Steel|Primary|BF and BOF 1|w CCS|Coke Oven Coke	PJ/yr						3.16997	7.21574	12.3793	12.3793	1.02109e-06
TIAM-UCL 4.1.2	SSP2-RCP19	FSU	Final Energy|Production|Steel|Primary|BF and BOF 1|w CCS|Coke Oven Coke	PJ/yr						10.9164	24.8488	42.6305	28.4018	42.6305
TIAM-UCL 4.1.2	SSP2-RCP19	IND	Final Energy|Production|Steel|Primary|BF and BOF 1|w CCS|Coke Oven Coke	PJ/yr						7.23065	16.459	28.237	43.269	62.454			348.386	433.326	943.379
TIAM-UCL 4.1.2	SSP2-RCP19	JPN	Final Energy|Production|Steel|Primary|BF and BOF 1|w CCS|Coke Oven Coke	PJ/yr						11.7248	26.689	45.7875	70.1626	88.9683	2.4441e-07			3.63327e-08	80.4771
TIAM-UCL 4.1.2	SSP2-RCP19	MEA	Final Energy|Production|Steel|Primary|BF and BOF 1|w CCS|Coke Oven Coke	PJ/yr						2.28193	5.19431	8.91133	13.6553	19.7099	33.0081	33.0081	33.0081	33.0081	297.722
TIAM-UCL 4.1.2	SSP2-RCP19	MEX	Final Energy|Production|Steel|Primary|BF and BOF 1|w CCS|Coke Oven Coke	PJ/yr						0.709989	1.61614	2.77263	4.17247						92.6319
TIAM-UCL 4.1.2	SSP2-RCP19	ODA	Final Energy|Production|Steel|Primary|BF and BOF 1|w CCS|Coke Oven Coke	PJ/yr						3.68426	8.38642	14.3877	22.047	31.8225	60.2219			188.7	480.684
TIAM-UCL 4.1.2	SSP2-RCP19	SKO	Final Energy|Production|Steel|Primary|BF and BOF 1|w CCS|Coke Oven Coke	PJ/yr						7.21123	16.4148	28.1611
TIAM-UCL 4.1.2	SSP2-RCP19	UK	Final Energy|Production|Steel|Primary|BF and BOF 1|w CCS|Coke Oven Coke	PJ/yr						0.862839	1.96406	3.36954	5.16332
TIAM-UCL 4.1.2	SSP2-RCP19	USA	Final Energy|Production|Steel|Primary|BF and BOF 1|w CCS|Coke Oven Coke	PJ/yr						4.05742	9.23583	15.8449	24.28	35.0456				322.496	529.369
TIAM-UCL 4.1.2	SSP2-RCP19	WEU	Final Energy|Production|Steel|Primary|BF and BOF 1|w CCS|Coke Oven Coke	PJ/yr						11.1217	25.3162	43.4323	66.5536	96.0629	5.35115e-07			8.88581e-07	865.52
TIAM-UCL 4.1.2	SSP2-RCP19	World	Final Energy|Production|Steel|Primary|BF and BOF 1|w CCS|Coke Oven Coke	PJ/yr	0	0	0	0	0	85.046	193.589	332.12	422.182	567.362	151.422	57.2392	476.312	2653.77	6151.78
TIAM-UCL 4.1.2	SSP2-RCP19	AFR	Final Energy|Production|Steel|Primary|BF and BOF 1|w CCS|Coke Oven Gas	PJ/yr						0.277738	0.63221	1.08462	1.66201	2.39894	4.53982	7.71227	13.3819	22.0755	36.2363
TIAM-UCL 4.1.2	SSP2-RCP19	AUS	Final Energy|Production|Steel|Primary|BF and BOF 1|w CCS|Coke Oven Gas	PJ/yr						0.238102	0.541986	0.929829	1.42483	2.05658	3.89194	1.19363e-08		1.20826e-07	31.065
TIAM-UCL 4.1.2	SSP2-RCP19	CAN	Final Energy|Production|Steel|Primary|BF and BOF 1|w CCS|Coke Oven Gas	PJ/yr						0.349272	0.795042	1.36397	2.09008	3.01681			16.8286	27.7612	39.8139
TIAM-UCL 4.1.2	SSP2-RCP19	CHI	Final Energy|Production|Steel|Primary|BF and BOF 1|w CCS|Coke Oven Gas	PJ/yr						4.71872	10.7411	18.4274	28.2373	40.7574	10.0896		1.84884e-08	375.058	615.649
TIAM-UCL 4.1.2	SSP2-RCP19	CSA	Final Energy|Production|Steel|Primary|BF and BOF 1|w CCS|Coke Oven Gas	PJ/yr						1.44211	3.28264	5.63168	8.62971	12.456			9.99354e-09	108.618	188.151
TIAM-UCL 4.1.2	SSP2-RCP19	EEU	Final Energy|Production|Steel|Primary|BF and BOF 1|w CCS|Coke Oven Gas	PJ/yr						1.00894	2.29662	3.94007	3.94007	3.24991e-07
TIAM-UCL 4.1.2	SSP2-RCP19	FSU	Final Energy|Production|Steel|Primary|BF and BOF 1|w CCS|Coke Oven Gas	PJ/yr						3.47446	7.90886	13.5684	9.03971	13.5684
TIAM-UCL 4.1.2	SSP2-RCP19	IND	Final Energy|Production|Steel|Primary|BF and BOF 1|w CCS|Coke Oven Gas	PJ/yr						2.30137	5.23856	8.98724	13.7716	19.8778			110.884	137.919	300.258
TIAM-UCL 4.1.2	SSP2-RCP19	JPN	Final Energy|Production|Steel|Primary|BF and BOF 1|w CCS|Coke Oven Gas	PJ/yr						3.73177	8.49456	14.5732	22.3313	28.3167	7.77906e-08			1.1564e-08	25.6142
TIAM-UCL 4.1.2	SSP2-RCP19	MEA	Final Energy|Production|Steel|Primary|BF and BOF 1|w CCS|Coke Oven Gas	PJ/yr						0.72629	1.65324	2.83629	4.3462	6.27326	10.5058	10.5058	10.5058	10.5058	94.7587
TIAM-UCL 4.1.2	SSP2-RCP19	MEX	Final Energy|Production|Steel|Primary|BF and BOF 1|w CCS|Coke Oven Gas	PJ/yr						0.225975	0.514382	0.882471	1.32801						29.4828
TIAM-UCL 4.1.2	SSP2-RCP19	ODA	Final Energy|Production|Steel|Primary|BF and BOF 1|w CCS|Coke Oven Gas	PJ/yr						1.17262	2.66922	4.57931	7.01711	10.1284	19.1674			60.0592	152.992
TIAM-UCL 4.1.2	SSP2-RCP19	SKO	Final Energy|Production|Steel|Primary|BF and BOF 1|w CCS|Coke Oven Gas	PJ/yr						2.29518	5.22449	8.9631
TIAM-UCL 4.1.2	SSP2-RCP19	UK	Final Energy|Production|Steel|Primary|BF and BOF 1|w CCS|Coke Oven Gas	PJ/yr						0.274624	0.625121	1.07245	1.64338
TIAM-UCL 4.1.2	SSP2-RCP19	USA	Final Energy|Production|Steel|Primary|BF and BOF 1|w CCS|Coke Oven Gas	PJ/yr						1.29139	2.93957	5.04312	7.72783	11.1543				102.644	168.487
TIAM-UCL 4.1.2	SSP2-RCP19	WEU	Final Energy|Production|Steel|Primary|BF and BOF 1|w CCS|Coke Oven Gas	PJ/yr						3.53982	8.05762	13.8236	21.1826	30.5748	1.70316e-07			2.82817e-07	275.477
TIAM-UCL 4.1.2	SSP2-RCP19	World	Final Energy|Production|Steel|Primary|BF and BOF 1|w CCS|Coke Oven Gas	PJ/yr	0	0	0	0	0	27.0684	61.6152	105.707	134.372	180.58	48.1945	18.218	151.6	844.64	1957.98
TIAM-UCL 4.1.2	SSP2-RCP19	AFR	Final Energy|Production|Steel|Primary|BF and BOF 1|w CCS|Electricity	PJ/yr						0.130894	0.297951	0.511163	0.783281	1.13058	2.13955	3.63467	6.30669	10.4038	17.0776
TIAM-UCL 4.1.2	SSP2-RCP19	AUS	Final Energy|Production|Steel|Primary|BF and BOF 1|w CCS|Electricity	PJ/yr						0.112214	0.25543	0.438214	0.671498	0.969234	1.83421	5.62537e-09		5.69432e-08	14.6404
TIAM-UCL 4.1.2	SSP2-RCP19	CAN	Final Energy|Production|Steel|Primary|BF and BOF 1|w CCS|Electricity	PJ/yr						0.164607	0.374691	0.642818	0.985023	1.42177			7.93104	13.0834	18.7637
TIAM-UCL 4.1.2	SSP2-RCP19	CHI	Final Energy|Production|Steel|Primary|BF and BOF 1|w CCS|Electricity	PJ/yr						2.22386	5.06212	8.68455	13.3078	19.2083	4.75508		8.71328e-09	176.759	290.145
TIAM-UCL 4.1.2	SSP2-RCP19	CSA	Final Energy|Production|Steel|Primary|BF and BOF 1|w CCS|Electricity	PJ/yr						0.679642	1.54706	2.65412	4.06705	5.87034			4.7098e-09	51.1901	88.6725
TIAM-UCL 4.1.2	SSP2-RCP19	EEU	Final Energy|Production|Steel|Primary|BF and BOF 1|w CCS|Electricity	PJ/yr						0.475496	1.08236	1.85689	1.85689	1.53163e-07
TIAM-UCL 4.1.2	SSP2-RCP19	FSU	Final Energy|Production|Steel|Primary|BF and BOF 1|w CCS|Electricity	PJ/yr						1.63746	3.72732	6.39457	4.26027	6.39457
TIAM-UCL 4.1.2	SSP2-RCP19	IND	Final Energy|Production|Steel|Primary|BF and BOF 1|w CCS|Electricity	PJ/yr						1.0846	2.46885	4.23555	6.49035	9.36811			52.2578	64.9988	141.507
TIAM-UCL 4.1.2	SSP2-RCP19	JPN	Final Energy|Production|Steel|Primary|BF and BOF 1|w CCS|Electricity	PJ/yr						1.75872	4.00335	6.86813	10.5244	13.3452	3.66615e-08			5.44991e-09	12.0716
TIAM-UCL 4.1.2	SSP2-RCP19	MEA	Final Energy|Production|Steel|Primary|BF and BOF 1|w CCS|Electricity	PJ/yr						0.342289	0.779147	1.3367	2.04829	2.95649	4.95121	4.95121	4.95121	4.95121	44.6583
TIAM-UCL 4.1.2	SSP2-RCP19	MEX	Final Energy|Production|Steel|Primary|BF and BOF 1|w CCS|Electricity	PJ/yr						0.106498	0.24242	0.415895	0.625871						13.8948
TIAM-UCL 4.1.2	SSP2-RCP19	ODA	Final Energy|Production|Steel|Primary|BF and BOF 1|w CCS|Electricity	PJ/yr						0.55264	1.25796	2.15815	3.30705	4.77337	9.03328			28.3049	72.1026
TIAM-UCL 4.1.2	SSP2-RCP19	SKO	Final Energy|Production|Steel|Primary|BF and BOF 1|w CCS|Electricity	PJ/yr						1.08168	2.46222	4.22417
TIAM-UCL 4.1.2	SSP2-RCP19	UK	Final Energy|Production|Steel|Primary|BF and BOF 1|w CCS|Electricity	PJ/yr						0.129426	0.29461	0.505431	0.774498
TIAM-UCL 4.1.2	SSP2-RCP19	USA	Final Energy|Production|Steel|Primary|BF and BOF 1|w CCS|Electricity	PJ/yr						0.608613	1.38537	2.37674	3.642	5.25683				48.3744	79.4054
TIAM-UCL 4.1.2	SSP2-RCP19	WEU	Final Energy|Production|Steel|Primary|BF and BOF 1|w CCS|Electricity	PJ/yr						1.66826	3.79743	6.51485	9.98304	14.4094	8.02672e-08			1.33287e-07	129.828
TIAM-UCL 4.1.2	SSP2-RCP19	World	Final Energy|Production|Steel|Primary|BF and BOF 1|w CCS|Electricity	PJ/yr	0	0	0	0	0	12.7569	29.0383	49.8179	63.3273	85.1043	22.7133	8.58588	71.4468	398.066	922.767
TIAM-UCL 4.1.2	SSP2-RCP19	AFR	Final Energy|Production|Steel|Primary|BF and BOF 1|w CCS|Heat	PJ/yr						0.0953349	0.217009	0.3723	0.570494	0.823446	1.55832	2.64727	4.59341	7.57751	12.4383
TIAM-UCL 4.1.2	SSP2-RCP19	AUS	Final Energy|Production|Steel|Primary|BF and BOF 1|w CCS|Heat	PJ/yr						0.0817295	0.186039	0.319168	0.489078	0.705931	1.33593	4.09718e-09		4.1474e-08	10.6632
TIAM-UCL 4.1.2	SSP2-RCP19	CAN	Final Energy|Production|Steel|Primary|BF and BOF 1|w CCS|Heat	PJ/yr						0.119889	0.272902	0.468189	0.717431	1.03553			5.77648	9.52917	13.6663
TIAM-UCL 4.1.2	SSP2-RCP19	CHI	Final Energy|Production|Steel|Primary|BF and BOF 1|w CCS|Heat	PJ/yr						1.61972	3.68694	6.3253	9.69258	13.9902	3.46331		6.34622e-09	128.74	211.324
TIAM-UCL 4.1.2	SSP2-RCP19	CSA	Final Energy|Production|Steel|Primary|BF and BOF 1|w CCS|Heat	PJ/yr						0.495009	1.12678	1.9331	2.96219	4.2756			3.43033e-09	37.2838	64.5836
TIAM-UCL 4.1.2	SSP2-RCP19	EEU	Final Energy|Production|Steel|Primary|BF and BOF 1|w CCS|Heat	PJ/yr						0.346322	0.788326	1.35245	1.35245	1.11555e-07
TIAM-UCL 4.1.2	SSP2-RCP19	FSU	Final Energy|Production|Steel|Primary|BF and BOF 1|w CCS|Heat	PJ/yr						1.19263	2.71475	4.65741	3.10292	4.65741
TIAM-UCL 4.1.2	SSP2-RCP19	IND	Final Energy|Production|Steel|Primary|BF and BOF 1|w CCS|Heat	PJ/yr						0.789955	1.79816	3.08491	4.72717	6.82316			38.0614	47.3412	103.065
TIAM-UCL 4.1.2	SSP2-RCP19	JPN	Final Energy|Production|Steel|Primary|BF and BOF 1|w CCS|Heat	PJ/yr						1.28095	2.9158	5.00233	7.66532	9.71986	2.6702e-08			3.96938e-09	8.79219
TIAM-UCL 4.1.2	SSP2-RCP19	MEA	Final Energy|Production|Steel|Primary|BF and BOF 1|w CCS|Heat	PJ/yr						0.249303	0.567483	0.97357	1.49185	2.15333	3.60616	3.60616	3.60616	3.60616	32.5264
TIAM-UCL 4.1.2	SSP2-RCP19	MEX	Final Energy|Production|Steel|Primary|BF and BOF 1|w CCS|Heat	PJ/yr						0.0775669	0.176564	0.302912	0.455846						10.1201
TIAM-UCL 4.1.2	SSP2-RCP19	ODA	Final Energy|Production|Steel|Primary|BF and BOF 1|w CCS|Heat	PJ/yr						0.402509	0.916224	1.57187	2.40866	3.47663	6.57929			20.6156	52.5151
TIAM-UCL 4.1.2	SSP2-RCP19	SKO	Final Energy|Production|Steel|Primary|BF and BOF 1|w CCS|Heat	PJ/yr						0.787833	1.79333	3.07663
TIAM-UCL 4.1.2	SSP2-RCP19	UK	Final Energy|Production|Steel|Primary|BF and BOF 1|w CCS|Heat	PJ/yr						0.0942659	0.214576	0.368125	0.564097
TIAM-UCL 4.1.2	SSP2-RCP19	USA	Final Energy|Production|Steel|Primary|BF and BOF 1|w CCS|Heat	PJ/yr						0.443277	1.00902	1.73107	2.65261	3.82876				35.233	57.8341
TIAM-UCL 4.1.2	SSP2-RCP19	WEU	Final Energy|Production|Steel|Primary|BF and BOF 1|w CCS|Heat	PJ/yr						1.21506	2.76582	4.74502	7.27104	10.4949	5.84617e-08			9.70783e-08	94.5588
TIAM-UCL 4.1.2	SSP2-RCP19	World	Final Energy|Production|Steel|Primary|BF and BOF 1|w CCS|Heat	PJ/yr	0	0	0	0	0	9.29135	21.1497	36.2843	46.1237	61.9848	16.543	6.25343	52.0375	289.927	672.087
TIAM-UCL 4.1.2	SSP2-RCP19	AFR	Final Energy|Production|Steel|Primary|BF and BOF 1|w CCS|Heavy Fuel Oil	PJ/yr						0.0439873	0.100128	0.171778	0.263225	0.379936	0.719004	1.22145	2.11939	3.49625	5.73901
TIAM-UCL 4.1.2	SSP2-RCP19	AUS	Final Energy|Production|Steel|Primary|BF and BOF 1|w CCS|Heavy Fuel Oil	PJ/yr						0.0377098	0.0858382	0.147264	0.22566	0.325715	0.616394	1.89043e-09		1.9136e-08	4.91998
TIAM-UCL 4.1.2	SSP2-RCP19	CAN	Final Energy|Production|Steel|Primary|BF and BOF 1|w CCS|Heavy Fuel Oil	PJ/yr						0.0553167	0.125916	0.216022	0.331021	0.477793			2.66526	4.39674	6.30561
TIAM-UCL 4.1.2	SSP2-RCP19	CHI	Final Energy|Production|Steel|Primary|BF and BOF 1|w CCS|Heavy Fuel Oil	PJ/yr						0.747336	1.70115	2.91848	4.47214	6.45505	1.59797		2.92813e-09	59.4006	97.5046
TIAM-UCL 4.1.2	SSP2-RCP19	CSA	Final Energy|Production|Steel|Primary|BF and BOF 1|w CCS|Heavy Fuel Oil	PJ/yr						0.228396	0.519895	0.891928	1.36675	1.97275			1.58275e-09	17.2027	29.7988
TIAM-UCL 4.1.2	SSP2-RCP19	EEU	Final Energy|Production|Steel|Primary|BF and BOF 1|w CCS|Heavy Fuel Oil	PJ/yr						0.159792	0.363732	0.624017	0.624017	5.14712e-08
TIAM-UCL 4.1.2	SSP2-RCP19	FSU	Final Energy|Production|Steel|Primary|BF and BOF 1|w CCS|Heavy Fuel Oil	PJ/yr						0.550275	1.25258	2.14892	1.43168	2.14892
TIAM-UCL 4.1.2	SSP2-RCP19	IND	Final Energy|Production|Steel|Primary|BF and BOF 1|w CCS|Heavy Fuel Oil	PJ/yr						0.364484	0.829667	1.42337	2.18111	3.14819			17.5615	21.8431	47.554
TIAM-UCL 4.1.2	SSP2-RCP19	JPN	Final Energy|Production|Steel|Primary|BF and BOF 1|w CCS|Heavy Fuel Oil	PJ/yr						0.591027	1.34534	2.30806	3.53677	4.48472	1.23203e-08			1.83147e-09	4.0567
TIAM-UCL 4.1.2	SSP2-RCP19	MEA	Final Energy|Production|Steel|Primary|BF and BOF 1|w CCS|Heavy Fuel Oil	PJ/yr						0.115028	0.261836	0.449204	0.688338	0.993541	1.66387	1.66387	1.66387	1.66387	15.0076
TIAM-UCL 4.1.2	SSP2-RCP19	MEX	Final Energy|Production|Steel|Primary|BF and BOF 1|w CCS|Heavy Fuel Oil	PJ/yr						0.0357892	0.0814664	0.139763	0.210327						4.6694
TIAM-UCL 4.1.2	SSP2-RCP19	ODA	Final Energy|Production|Steel|Primary|BF and BOF 1|w CCS|Heavy Fuel Oil	PJ/yr						0.185717	0.422744	0.725257	1.11135	1.60411	3.03567			9.512	24.2304
TIAM-UCL 4.1.2	SSP2-RCP19	SKO	Final Energy|Production|Steel|Primary|BF and BOF 1|w CCS|Heavy Fuel Oil	PJ/yr						0.363505	0.827439	1.41955
TIAM-UCL 4.1.2	SSP2-RCP19	UK	Final Energy|Production|Steel|Primary|BF and BOF 1|w CCS|Heavy Fuel Oil	PJ/yr						0.0434941	0.0990048	0.169852	0.260273
TIAM-UCL 4.1.2	SSP2-RCP19	USA	Final Energy|Production|Steel|Primary|BF and BOF 1|w CCS|Heavy Fuel Oil	PJ/yr						0.204527	0.465561	0.798714	1.22391	1.76658				16.2564	26.6845
TIAM-UCL 4.1.2	SSP2-RCP19	WEU	Final Energy|Production|Steel|Primary|BF and BOF 1|w CCS|Heavy Fuel Oil	PJ/yr						0.560626	1.27614	2.18934	3.35484	4.84235	2.69741e-08			4.47917e-08	43.6293
TIAM-UCL 4.1.2	SSP2-RCP19	World	Final Energy|Production|Steel|Primary|BF and BOF 1|w CCS|Heavy Fuel Oil	PJ/yr	0	0	0	0	0	4.28701	9.75844	16.7415	21.2814	28.5997	7.63291	2.88532	24.01	133.772	310.1
TIAM-UCL 4.1.2	SSP2-RCP19	AFR	Final Energy|Production|Steel|Primary|BF and BOF 1|w CCS|Liquified Petroleum Gases	PJ/yr						0.0190923	0.0434594	0.0745586	0.11425	0.164908	0.312076	0.530156	0.919899	1.51751	2.49096
TIAM-UCL 4.1.2	SSP2-RCP19	AUS	Final Energy|Production|Steel|Primary|BF and BOF 1|w CCS|Liquified Petroleum Gases	PJ/yr						0.0163676	0.0372572	0.0639183	0.0979453	0.141373	0.267539	8.20521e-10		8.30579e-09	2.13547
TIAM-UCL 4.1.2	SSP2-RCP19	CAN	Final Energy|Production|Steel|Primary|BF and BOF 1|w CCS|Liquified Petroleum Gases	PJ/yr						0.0240097	0.0546528	0.093762	0.143676	0.207381			1.15683	1.90836	2.73688
TIAM-UCL 4.1.2	SSP2-RCP19	CHI	Final Energy|Production|Steel|Primary|BF and BOF 1|w CCS|Liquified Petroleum Gases	PJ/yr						0.324374	0.738366	1.26674	1.94109	2.80175	0.693581		1.27093e-09	25.7822	42.3209
TIAM-UCL 4.1.2	SSP2-RCP19	CSA	Final Energy|Production|Steel|Primary|BF and BOF 1|w CCS|Liquified Petroleum Gases	PJ/yr						0.0991331	0.225655	0.387132	0.593223	0.856253			6.86976e-10	7.46664	12.9338
TIAM-UCL 4.1.2	SSP2-RCP19	EEU	Final Energy|Production|Steel|Primary|BF and BOF 1|w CCS|Liquified Petroleum Gases	PJ/yr						0.0693562	0.157874	0.270848	0.270848	2.23405e-08
TIAM-UCL 4.1.2	SSP2-RCP19	FSU	Final Energy|Production|Steel|Primary|BF and BOF 1|w CCS|Liquified Petroleum Gases	PJ/yr						0.238841	0.54367	0.932718	0.621407	0.932718
TIAM-UCL 4.1.2	SSP2-RCP19	IND	Final Energy|Production|Steel|Primary|BF and BOF 1|w CCS|Liquified Petroleum Gases	PJ/yr						0.1582	0.360109	0.6178	0.946688	1.36644			7.62238	9.48079	20.6403
TIAM-UCL 4.1.2	SSP2-RCP19	JPN	Final Energy|Production|Steel|Primary|BF and BOF 1|w CCS|Liquified Petroleum Gases	PJ/yr						0.256529	0.583932	1.00179	1.5351	1.94655	5.34748e-09			7.94929e-10	1.76077
TIAM-UCL 4.1.2	SSP2-RCP19	MEA	Final Energy|Production|Steel|Primary|BF and BOF 1|w CCS|Liquified Petroleum Gases	PJ/yr						0.0499266	0.113647	0.194972	0.298766	0.431236	0.722188	0.722188	0.722188	0.722188	6.5139
TIAM-UCL 4.1.2	SSP2-RCP19	MEX	Final Energy|Production|Steel|Primary|BF and BOF 1|w CCS|Liquified Petroleum Gases	PJ/yr						0.0155339	0.0353596	0.0606628	0.0912901						2.02671
TIAM-UCL 4.1.2	SSP2-RCP19	ODA	Final Energy|Production|Steel|Primary|BF and BOF 1|w CCS|Liquified Petroleum Gases	PJ/yr						0.0806085	0.183488	0.31479	0.48237	0.696248	1.3176			4.12859	10.517
TIAM-UCL 4.1.2	SSP2-RCP19	SKO	Final Energy|Production|Steel|Primary|BF and BOF 1|w CCS|Liquified Petroleum Gases	PJ/yr						0.157775	0.359141	0.616141
TIAM-UCL 4.1.2	SSP2-RCP19	UK	Final Energy|Production|Steel|Primary|BF and BOF 1|w CCS|Liquified Petroleum Gases	PJ/yr						0.0188782	0.042972	0.0737226	0.112969
TIAM-UCL 4.1.2	SSP2-RCP19	USA	Final Energy|Production|Steel|Primary|BF and BOF 1|w CCS|Liquified Petroleum Gases	PJ/yr						0.0887728	0.202072	0.346674	0.531226	0.766767				7.05593	11.5821
TIAM-UCL 4.1.2	SSP2-RCP19	WEU	Final Energy|Production|Steel|Primary|BF and BOF 1|w CCS|Liquified Petroleum Gases	PJ/yr						0.243334	0.553896	0.950262	1.45614	2.10177	1.17078e-08			1.94414e-08	18.9368
TIAM-UCL 4.1.2	SSP2-RCP19	World	Final Energy|Production|Steel|Primary|BF and BOF 1|w CCS|Liquified Petroleum Gases	PJ/yr	0	0	0	0	0	1.86073	4.23555	7.26649	9.23698	12.4134	3.31299	1.25234	10.4213	58.0622	134.596
TIAM-UCL 4.1.2	SSP2-RCP19	AFR	Final Energy|Production|Steel|Primary|BF and BOF 1|w CCS|Natural Gas Mix	PJ/yr						0.218156	0.496584	0.851938	1.30547	1.8843	3.56591	6.05779	10.5111	17.3397	28.4627
TIAM-UCL 4.1.2	SSP2-RCP19	AUS	Final Energy|Production|Steel|Primary|BF and BOF 1|w CCS|Natural Gas Mix	PJ/yr						0.187023	0.425716	0.730356	1.11916	1.61539	3.05702	9.37562e-09		9.49053e-08	24.4007
TIAM-UCL 4.1.2	SSP2-RCP19	CAN	Final Energy|Production|Steel|Primary|BF and BOF 1|w CCS|Natural Gas Mix	PJ/yr						0.274344	0.624485	1.07136	1.6417	2.36962			13.2184	21.8057	31.2728
TIAM-UCL 4.1.2	SSP2-RCP19	CHI	Final Energy|Production|Steel|Primary|BF and BOF 1|w CCS|Natural Gas Mix	PJ/yr						3.70643	8.43687	14.4743	22.1797	32.0139	7.92514		1.45221e-08	294.598	483.576
TIAM-UCL 4.1.2	SSP2-RCP19	CSA	Final Energy|Production|Steel|Primary|BF and BOF 1|w CCS|Natural Gas Mix	PJ/yr						1.13274	2.57843	4.42353	6.77841	9.7839			7.84967e-09	85.3169	147.787
TIAM-UCL 4.1.2	SSP2-RCP19	EEU	Final Energy|Production|Steel|Primary|BF and BOF 1|w CCS|Natural Gas Mix	PJ/yr						0.792493	1.80394	3.09482	3.09482	2.55272e-07
TIAM-UCL 4.1.2	SSP2-RCP19	FSU	Final Energy|Production|Steel|Primary|BF and BOF 1|w CCS|Natural Gas Mix	PJ/yr						2.7291	6.2122	10.6576	7.10045	10.6576
TIAM-UCL 4.1.2	SSP2-RCP19	IND	Final Energy|Production|Steel|Primary|BF and BOF 1|w CCS|Natural Gas Mix	PJ/yr						1.80766	4.11475	7.05924	10.8172	15.6135			87.0964	108.331	235.845
TIAM-UCL 4.1.2	SSP2-RCP19	JPN	Final Energy|Production|Steel|Primary|BF and BOF 1|w CCS|Natural Gas Mix	PJ/yr						2.93121	6.67225	11.4469	17.5406	22.2421	6.11025e-08			9.08318e-09	20.1193
TIAM-UCL 4.1.2	SSP2-RCP19	MEA	Final Energy|Production|Steel|Primary|BF and BOF 1|w CCS|Natural Gas Mix	PJ/yr						0.570482	1.29858	2.22783	3.41382	4.92748	8.25201	8.25201	8.25201	8.25201	74.4305
TIAM-UCL 4.1.2	SSP2-RCP19	MEX	Final Energy|Production|Steel|Primary|BF and BOF 1|w CCS|Natural Gas Mix	PJ/yr						0.177497	0.404034	0.693158	1.04312						23.158
TIAM-UCL 4.1.2	SSP2-RCP19	ODA	Final Energy|Production|Steel|Primary|BF and BOF 1|w CCS|Natural Gas Mix	PJ/yr						0.921066	2.09661	3.59692	5.51175	7.95562	15.0555			47.1749	120.171
TIAM-UCL 4.1.2	SSP2-RCP19	SKO	Final Energy|Production|Steel|Primary|BF and BOF 1|w CCS|Natural Gas Mix	PJ/yr						1.80281	4.1037	7.04028
TIAM-UCL 4.1.2	SSP2-RCP19	UK	Final Energy|Production|Steel|Primary|BF and BOF 1|w CCS|Natural Gas Mix	PJ/yr						0.21571	0.491016	0.842385	1.29083
TIAM-UCL 4.1.2	SSP2-RCP19	USA	Final Energy|Production|Steel|Primary|BF and BOF 1|w CCS|Natural Gas Mix	PJ/yr						1.01435	2.30896	3.96123	6.07001	8.76139				80.624	132.342
TIAM-UCL 4.1.2	SSP2-RCP19	WEU	Final Energy|Production|Steel|Primary|BF and BOF 1|w CCS|Natural Gas Mix	PJ/yr						2.78043	6.32905	10.8581	16.6384	24.0157	1.33779e-07			2.22145e-07	216.38
TIAM-UCL 4.1.2	SSP2-RCP19	World	Final Energy|Production|Steel|Primary|BF and BOF 1|w CCS|Natural Gas Mix	PJ/yr	0	0	0	0	0	21.2615	48.3972	83.0299	105.545	141.841	37.8555	14.3098	119.078	663.443	1537.95
TIAM-UCL 4.1.2	SSP2-RCP19	AFR	Final Energy|Production|Steel|Primary|BF and BOF 1|w CCS|Petroleum Coke	PJ/yr						0.0141038	0.0321042	0.0550778	0.0843986	0.12182	0.230537	0.391636	0.679546	1.12101	1.84012
TIAM-UCL 4.1.2	SSP2-RCP19	AUS	Final Energy|Production|Steel|Primary|BF and BOF 1|w CCS|Petroleum Coke	PJ/yr						0.012091	0.0275226	0.0472176	0.072354	0.104435	0.197636	6.06134e-10		6.13564e-09	1.57751
TIAM-UCL 4.1.2	SSP2-RCP19	CAN	Final Energy|Production|Steel|Primary|BF and BOF 1|w CCS|Petroleum Coke	PJ/yr						0.0177364	0.040373	0.0692637	0.106136	0.153196			0.85457	1.40974	2.02179
TIAM-UCL 4.1.2	SSP2-RCP19	CHI	Final Energy|Production|Steel|Primary|BF and BOF 1|w CCS|Petroleum Coke	PJ/yr						0.239621	0.545445	0.935762	1.43392	2.0697	0.512361		9.38857e-10	19.0458	31.2632
TIAM-UCL 4.1.2	SSP2-RCP19	CSA	Final Energy|Production|Steel|Primary|BF and BOF 1|w CCS|Petroleum Coke	PJ/yr						0.0732315	0.166695	0.285982	0.438225	0.63253			5.07482e-10	5.51574	9.55447
TIAM-UCL 4.1.2	SSP2-RCP19	EEU	Final Energy|Production|Steel|Primary|BF and BOF 1|w CCS|Petroleum Coke	PJ/yr						0.0512347	0.116625	0.200081	0.200081	1.65034e-08
TIAM-UCL 4.1.2	SSP2-RCP19	FSU	Final Energy|Production|Steel|Primary|BF and BOF 1|w CCS|Petroleum Coke	PJ/yr						0.176437	0.401619	0.689016	0.459045	0.689016
TIAM-UCL 4.1.2	SSP2-RCP19	IND	Final Energy|Production|Steel|Primary|BF and BOF 1|w CCS|Petroleum Coke	PJ/yr						0.116866	0.266019	0.456381	0.699336	1.00941			5.63079	7.00363	15.2474
TIAM-UCL 4.1.2	SSP2-RCP19	JPN	Final Energy|Production|Steel|Primary|BF and BOF 1|w CCS|Petroleum Coke	PJ/yr						0.189503	0.431362	0.740042	1.134	1.43795	3.95028e-09			5.87229e-10	1.30071
TIAM-UCL 4.1.2	SSP2-RCP19	MEA	Final Energy|Production|Steel|Primary|BF and BOF 1|w CCS|Petroleum Coke	PJ/yr						0.0368817	0.0839532	0.14403	0.220704	0.318562	0.533493	0.533493	0.533493	0.533493	4.81194
TIAM-UCL 4.1.2	SSP2-RCP19	MEX	Final Energy|Production|Steel|Primary|BF and BOF 1|w CCS|Petroleum Coke	PJ/yr						0.0114752	0.0261208	0.0448127	0.0674377						1.49717
TIAM-UCL 4.1.2	SSP2-RCP19	ODA	Final Energy|Production|Steel|Primary|BF and BOF 1|w CCS|Petroleum Coke	PJ/yr						0.059547	0.135546	0.232542	0.356335	0.514331	0.973337			3.04986	7.76907
TIAM-UCL 4.1.2	SSP2-RCP19	SKO	Final Energy|Production|Steel|Primary|BF and BOF 1|w CCS|Petroleum Coke	PJ/yr						0.116552	0.265304	0.455155
TIAM-UCL 4.1.2	SSP2-RCP19	UK	Final Energy|Production|Steel|Primary|BF and BOF 1|w CCS|Petroleum Coke	PJ/yr						0.0139457	0.0317442	0.0544602	0.0834523
TIAM-UCL 4.1.2	SSP2-RCP19	USA	Final Energy|Production|Steel|Primary|BF and BOF 1|w CCS|Petroleum Coke	PJ/yr						0.0655781	0.149274	0.256094	0.392426	0.566425				5.21235	8.55595
TIAM-UCL 4.1.2	SSP2-RCP19	WEU	Final Energy|Production|Steel|Primary|BF and BOF 1|w CCS|Petroleum Coke	PJ/yr						0.179755	0.409173	0.701976	1.07567	1.55262	8.6488e-09			1.43617e-08	13.989
TIAM-UCL 4.1.2	SSP2-RCP19	World	Final Energy|Production|Steel|Primary|BF and BOF 1|w CCS|Petroleum Coke	PJ/yr	0	0	0	0	0	1.37456	3.12888	5.36789	6.82353	9.17	2.44736	0.92513	7.6984	42.8916	99.4283
TIAM-UCL 4.1.2	SSP2-RCP19	AFR	Final Energy|Production|Steel|Primary|BF and BOF 1|w CCS|Refined Petroleum Products (Oil)	PJ/yr						0.0427844	0.0973893	0.167081	0.256026	0.369546	0.699341	1.18804	2.06143	3.40063	5.58206
TIAM-UCL 4.1.2	SSP2-RCP19	AUS	Final Energy|Production|Steel|Primary|BF and BOF 1|w CCS|Refined Petroleum Products (Oil)	PJ/yr						0.0366786	0.0834907	0.143236	0.219488	0.316808	0.599537	1.83873e-09		1.86127e-08	4.78543
TIAM-UCL 4.1.2	SSP2-RCP19	CAN	Final Energy|Production|Steel|Primary|BF and BOF 1|w CCS|Refined Petroleum Products (Oil)	PJ/yr						0.053804	0.122473	0.210114	0.321968	0.464726			2.59237	4.2765	6.13316
TIAM-UCL 4.1.2	SSP2-RCP19	CHI	Final Energy|Production|Steel|Primary|BF and BOF 1|w CCS|Refined Petroleum Products (Oil)	PJ/yr						0.726899	1.65463	2.83867	4.34984	6.27851	1.55427		2.84806e-09	57.7761	94.8381
TIAM-UCL 4.1.2	SSP2-RCP19	CSA	Final Energy|Production|Steel|Primary|BF and BOF 1|w CCS|Refined Petroleum Products (Oil)	PJ/yr						0.22215	0.505677	0.867536	1.32937	1.9188			1.53946e-09	16.7322	28.9838
TIAM-UCL 4.1.2	SSP2-RCP19	EEU	Final Energy|Production|Steel|Primary|BF and BOF 1|w CCS|Refined Petroleum Products (Oil)	PJ/yr						0.155422	0.353785	0.606952	0.606952	5.00635e-08
TIAM-UCL 4.1.2	SSP2-RCP19	FSU	Final Energy|Production|Steel|Primary|BF and BOF 1|w CCS|Refined Petroleum Products (Oil)	PJ/yr						0.535226	1.21833	2.09015	1.39253	2.09015
TIAM-UCL 4.1.2	SSP2-RCP19	IND	Final Energy|Production|Steel|Primary|BF and BOF 1|w CCS|Refined Petroleum Products (Oil)	PJ/yr						0.354516	0.806978	1.38445	2.12146	3.0621			17.0812	21.2458	46.2535
TIAM-UCL 4.1.2	SSP2-RCP19	JPN	Final Energy|Production|Steel|Primary|BF and BOF 1|w CCS|Refined Petroleum Products (Oil)	PJ/yr						0.574863	1.30855	2.24494	3.44004	4.36208	1.19833e-08			1.78138e-09	3.94576
TIAM-UCL 4.1.2	SSP2-RCP19	MEA	Final Energy|Production|Steel|Primary|BF and BOF 1|w CCS|Refined Petroleum Products (Oil)	PJ/yr						0.111882	0.254675	0.436919	0.669513	0.96637	1.61837	1.61837	1.61837	1.61837	14.5972
TIAM-UCL 4.1.2	SSP2-RCP19	MEX	Final Energy|Production|Steel|Primary|BF and BOF 1|w CCS|Refined Petroleum Products (Oil)	PJ/yr						0.0348105	0.0792384	0.135941	0.204575						4.5417
TIAM-UCL 4.1.2	SSP2-RCP19	ODA	Final Energy|Production|Steel|Primary|BF and BOF 1|w CCS|Refined Petroleum Products (Oil)	PJ/yr						0.180638	0.411183	0.705423	1.08096	1.56024	2.95265			9.25187	23.5677
TIAM-UCL 4.1.2	SSP2-RCP19	SKO	Final Energy|Production|Steel|Primary|BF and BOF 1|w CCS|Refined Petroleum Products (Oil)	PJ/yr						0.353564	0.80481	1.38073
TIAM-UCL 4.1.2	SSP2-RCP19	UK	Final Energy|Production|Steel|Primary|BF and BOF 1|w CCS|Refined Petroleum Products (Oil)	PJ/yr						0.0423046	0.0962973	0.165207	0.253155
TIAM-UCL 4.1.2	SSP2-RCP19	USA	Final Energy|Production|Steel|Primary|BF and BOF 1|w CCS|Refined Petroleum Products (Oil)	PJ/yr						0.198934	0.452829	0.776871	1.19044	1.71827				15.8118	25.9548
TIAM-UCL 4.1.2	SSP2-RCP19	WEU	Final Energy|Production|Steel|Primary|BF and BOF 1|w CCS|Refined Petroleum Products (Oil)	PJ/yr						0.545294	1.24124	2.12947	3.2631	4.70992	2.62365e-08			4.35668e-08	42.4361
TIAM-UCL 4.1.2	SSP2-RCP19	World	Final Energy|Production|Steel|Primary|BF and BOF 1|w CCS|Refined Petroleum Products (Oil)	PJ/yr	0	0	0	0	0	4.16977	9.49157	16.2837	20.6994	27.8175	7.42417	2.80641	23.3534	130.113	301.619
TIAM-UCL 4.1.2	SSP2-RCP19	AFR	Final Energy|Production|Steel|Primary|BF and BOF 1|w/o CCS|Biofuels	PJ/yr					1.50583e-06
TIAM-UCL 4.1.2	SSP2-RCP19	AUS	Final Energy|Production|Steel|Primary|BF and BOF 1|w/o CCS|Biofuels	PJ/yr					3.6827e-07
TIAM-UCL 4.1.2	SSP2-RCP19	CAN	Final Energy|Production|Steel|Primary|BF and BOF 1|w/o CCS|Biofuels	PJ/yr					25.775
TIAM-UCL 4.1.2	SSP2-RCP19	CHI	Final Energy|Production|Steel|Primary|BF and BOF 1|w/o CCS|Biofuels	PJ/yr					6.50951e-06
TIAM-UCL 4.1.2	SSP2-RCP19	CSA	Final Energy|Production|Steel|Primary|BF and BOF 1|w/o CCS|Biofuels	PJ/yr					2.52865e-06
TIAM-UCL 4.1.2	SSP2-RCP19	EEU	Final Energy|Production|Steel|Primary|BF and BOF 1|w/o CCS|Biofuels	PJ/yr					5.7317
TIAM-UCL 4.1.2	SSP2-RCP19	FSU	Final Energy|Production|Steel|Primary|BF and BOF 1|w/o CCS|Biofuels	PJ/yr					1.55904e-06	3.13085e-06
TIAM-UCL 4.1.2	SSP2-RCP19	IND	Final Energy|Production|Steel|Primary|BF and BOF 1|w/o CCS|Biofuels	PJ/yr					60.1235
TIAM-UCL 4.1.2	SSP2-RCP19	JPN	Final Energy|Production|Steel|Primary|BF and BOF 1|w/o CCS|Biofuels	PJ/yr					4.39211e-07
TIAM-UCL 4.1.2	SSP2-RCP19	MEA	Final Energy|Production|Steel|Primary|BF and BOF 1|w/o CCS|Biofuels	PJ/yr					5.37692e-08
TIAM-UCL 4.1.2	SSP2-RCP19	MEX	Final Energy|Production|Steel|Primary|BF and BOF 1|w/o CCS|Biofuels	PJ/yr					1.66811e-07
TIAM-UCL 4.1.2	SSP2-RCP19	ODA	Final Energy|Production|Steel|Primary|BF and BOF 1|w/o CCS|Biofuels	PJ/yr					9.27458e-07
TIAM-UCL 4.1.2	SSP2-RCP19	SKO	Final Energy|Production|Steel|Primary|BF and BOF 1|w/o CCS|Biofuels	PJ/yr					4.8915e-07
TIAM-UCL 4.1.2	SSP2-RCP19	UK	Final Energy|Production|Steel|Primary|BF and BOF 1|w/o CCS|Biofuels	PJ/yr					1.2129e-07
TIAM-UCL 4.1.2	SSP2-RCP19	USA	Final Energy|Production|Steel|Primary|BF and BOF 1|w/o CCS|Biofuels	PJ/yr					174.351
TIAM-UCL 4.1.2	SSP2-RCP19	WEU	Final Energy|Production|Steel|Primary|BF and BOF 1|w/o CCS|Biofuels	PJ/yr					1.12676e-05
TIAM-UCL 4.1.2	SSP2-RCP19	World	Final Energy|Production|Steel|Primary|BF and BOF 1|w/o CCS|Biofuels	PJ/yr	0	0	0	0	265.981	3.13085e-06	0	0	0	0	0	0	0	0	0
TIAM-UCL 4.1.2	SSP2-RCP19	AFR	Final Energy|Production|Steel|Primary|BF and BOF 1|w/o CCS|Blast Furnace Gas	PJ/yr					4.65752e-07
TIAM-UCL 4.1.2	SSP2-RCP19	AUS	Final Energy|Production|Steel|Primary|BF and BOF 1|w/o CCS|Blast Furnace Gas	PJ/yr					1.13906e-07
TIAM-UCL 4.1.2	SSP2-RCP19	CAN	Final Energy|Production|Steel|Primary|BF and BOF 1|w/o CCS|Blast Furnace Gas	PJ/yr					7.97218
TIAM-UCL 4.1.2	SSP2-RCP19	CHI	Final Energy|Production|Steel|Primary|BF and BOF 1|w/o CCS|Blast Furnace Gas	PJ/yr					2.01339e-06
TIAM-UCL 4.1.2	SSP2-RCP19	CSA	Final Energy|Production|Steel|Primary|BF and BOF 1|w/o CCS|Blast Furnace Gas	PJ/yr					7.82109e-07
TIAM-UCL 4.1.2	SSP2-RCP19	EEU	Final Energy|Production|Steel|Primary|BF and BOF 1|w/o CCS|Blast Furnace Gas	PJ/yr					1.77281
TIAM-UCL 4.1.2	SSP2-RCP19	FSU	Final Energy|Production|Steel|Primary|BF and BOF 1|w/o CCS|Blast Furnace Gas	PJ/yr					4.82209e-07	9.68369e-07
TIAM-UCL 4.1.2	SSP2-RCP19	IND	Final Energy|Production|Steel|Primary|BF and BOF 1|w/o CCS|Blast Furnace Gas	PJ/yr					18.5961
TIAM-UCL 4.1.2	SSP2-RCP19	JPN	Final Energy|Production|Steel|Primary|BF and BOF 1|w/o CCS|Blast Furnace Gas	PJ/yr					1.35848e-07
TIAM-UCL 4.1.2	SSP2-RCP19	MEA	Final Energy|Production|Steel|Primary|BF and BOF 1|w/o CCS|Blast Furnace Gas	PJ/yr					1.66308e-08
TIAM-UCL 4.1.2	SSP2-RCP19	MEX	Final Energy|Production|Steel|Primary|BF and BOF 1|w/o CCS|Blast Furnace Gas	PJ/yr					5.15943e-08
TIAM-UCL 4.1.2	SSP2-RCP19	ODA	Final Energy|Production|Steel|Primary|BF and BOF 1|w/o CCS|Blast Furnace Gas	PJ/yr					2.86862e-07
TIAM-UCL 4.1.2	SSP2-RCP19	SKO	Final Energy|Production|Steel|Primary|BF and BOF 1|w/o CCS|Blast Furnace Gas	PJ/yr					1.51294e-07
TIAM-UCL 4.1.2	SSP2-RCP19	UK	Final Energy|Production|Steel|Primary|BF and BOF 1|w/o CCS|Blast Furnace Gas	PJ/yr					3.75148e-08
TIAM-UCL 4.1.2	SSP2-RCP19	USA	Final Energy|Production|Steel|Primary|BF and BOF 1|w/o CCS|Blast Furnace Gas	PJ/yr					53.9265
TIAM-UCL 4.1.2	SSP2-RCP19	WEU	Final Energy|Production|Steel|Primary|BF and BOF 1|w/o CCS|Blast Furnace Gas	PJ/yr					3.48506e-06
TIAM-UCL 4.1.2	SSP2-RCP19	World	Final Energy|Production|Steel|Primary|BF and BOF 1|w/o CCS|Blast Furnace Gas	PJ/yr	0	0	0	0	82.2676	9.68369e-07	0	0	0	0	0	0	0	0	0
TIAM-UCL 4.1.2	SSP2-RCP19	AFR	Final Energy|Production|Steel|Primary|BF and BOF 1|w/o CCS|Coal	PJ/yr					2.53688e-06
TIAM-UCL 4.1.2	SSP2-RCP19	AUS	Final Energy|Production|Steel|Primary|BF and BOF 1|w/o CCS|Coal	PJ/yr					6.20425e-07
TIAM-UCL 4.1.2	SSP2-RCP19	CAN	Final Energy|Production|Steel|Primary|BF and BOF 1|w/o CCS|Coal	PJ/yr					43.4232
TIAM-UCL 4.1.2	SSP2-RCP19	CHI	Final Energy|Production|Steel|Primary|BF and BOF 1|w/o CCS|Coal	PJ/yr					1.09666e-05
TIAM-UCL 4.1.2	SSP2-RCP19	CSA	Final Energy|Production|Steel|Primary|BF and BOF 1|w/o CCS|Coal	PJ/yr					4.26002e-06
TIAM-UCL 4.1.2	SSP2-RCP19	EEU	Final Energy|Production|Steel|Primary|BF and BOF 1|w/o CCS|Coal	PJ/yr					9.6562
TIAM-UCL 4.1.2	SSP2-RCP19	FSU	Final Energy|Production|Steel|Primary|BF and BOF 1|w/o CCS|Coal	PJ/yr					2.62651e-06	5.27455e-06
TIAM-UCL 4.1.2	SSP2-RCP19	IND	Final Energy|Production|Steel|Primary|BF and BOF 1|w/o CCS|Coal	PJ/yr					101.29
TIAM-UCL 4.1.2	SSP2-RCP19	JPN	Final Energy|Production|Steel|Primary|BF and BOF 1|w/o CCS|Coal	PJ/yr					7.3994e-07
TIAM-UCL 4.1.2	SSP2-RCP19	MEA	Final Energy|Production|Steel|Primary|BF and BOF 1|w/o CCS|Coal	PJ/yr					9.0585e-08
TIAM-UCL 4.1.2	SSP2-RCP19	MEX	Final Energy|Production|Steel|Primary|BF and BOF 1|w/o CCS|Coal	PJ/yr					2.81026e-07
TIAM-UCL 4.1.2	SSP2-RCP19	ODA	Final Energy|Production|Steel|Primary|BF and BOF 1|w/o CCS|Coal	PJ/yr					1.56249e-06
TIAM-UCL 4.1.2	SSP2-RCP19	SKO	Final Energy|Production|Steel|Primary|BF and BOF 1|w/o CCS|Coal	PJ/yr					8.24072e-07
TIAM-UCL 4.1.2	SSP2-RCP19	UK	Final Energy|Production|Steel|Primary|BF and BOF 1|w/o CCS|Coal	PJ/yr					2.04337e-07
TIAM-UCL 4.1.2	SSP2-RCP19	USA	Final Energy|Production|Steel|Primary|BF and BOF 1|w/o CCS|Coal	PJ/yr					293.729
TIAM-UCL 4.1.2	SSP2-RCP19	WEU	Final Energy|Production|Steel|Primary|BF and BOF 1|w/o CCS|Coal	PJ/yr					1.89826e-05
TIAM-UCL 4.1.2	SSP2-RCP19	World	Final Energy|Production|Steel|Primary|BF and BOF 1|w/o CCS|Coal	PJ/yr	0	0	0	0	448.098	5.27455e-06	0	0	0	0	0	0	0	0	0
TIAM-UCL 4.1.2	SSP2-RCP19	AFR	Final Energy|Production|Steel|Primary|BF and BOF 1|w/o CCS|Coke Oven Coke	PJ/yr					1.01475e-06
TIAM-UCL 4.1.2	SSP2-RCP19	AUS	Final Energy|Production|Steel|Primary|BF and BOF 1|w/o CCS|Coke Oven Coke	PJ/yr					2.4817e-07
TIAM-UCL 4.1.2	SSP2-RCP19	CAN	Final Energy|Production|Steel|Primary|BF and BOF 1|w/o CCS|Coke Oven Coke	PJ/yr					17.3693
TIAM-UCL 4.1.2	SSP2-RCP19	CHI	Final Energy|Production|Steel|Primary|BF and BOF 1|w/o CCS|Coke Oven Coke	PJ/yr					4.38663e-06
TIAM-UCL 4.1.2	SSP2-RCP19	CSA	Final Energy|Production|Steel|Primary|BF and BOF 1|w/o CCS|Coke Oven Coke	PJ/yr					1.70401e-06
TIAM-UCL 4.1.2	SSP2-RCP19	EEU	Final Energy|Production|Steel|Primary|BF and BOF 1|w/o CCS|Coke Oven Coke	PJ/yr					3.86248
TIAM-UCL 4.1.2	SSP2-RCP19	FSU	Final Energy|Production|Steel|Primary|BF and BOF 1|w/o CCS|Coke Oven Coke	PJ/yr					1.0506e-06	2.10982e-06
TIAM-UCL 4.1.2	SSP2-RCP19	IND	Final Energy|Production|Steel|Primary|BF and BOF 1|w/o CCS|Coke Oven Coke	PJ/yr					40.5161
TIAM-UCL 4.1.2	SSP2-RCP19	JPN	Final Energy|Production|Steel|Primary|BF and BOF 1|w/o CCS|Coke Oven Coke	PJ/yr					2.95976e-07
TIAM-UCL 4.1.2	SSP2-RCP19	MEA	Final Energy|Production|Steel|Primary|BF and BOF 1|w/o CCS|Coke Oven Coke	PJ/yr					3.6234e-08
TIAM-UCL 4.1.2	SSP2-RCP19	MEX	Final Energy|Production|Steel|Primary|BF and BOF 1|w/o CCS|Coke Oven Coke	PJ/yr					1.1241e-07
TIAM-UCL 4.1.2	SSP2-RCP19	ODA	Final Energy|Production|Steel|Primary|BF and BOF 1|w/o CCS|Coke Oven Coke	PJ/yr					6.24996e-07
TIAM-UCL 4.1.2	SSP2-RCP19	SKO	Final Energy|Production|Steel|Primary|BF and BOF 1|w/o CCS|Coke Oven Coke	PJ/yr					3.29629e-07
TIAM-UCL 4.1.2	SSP2-RCP19	UK	Final Energy|Production|Steel|Primary|BF and BOF 1|w/o CCS|Coke Oven Coke	PJ/yr					8.17349e-08
TIAM-UCL 4.1.2	SSP2-RCP19	USA	Final Energy|Production|Steel|Primary|BF and BOF 1|w/o CCS|Coke Oven Coke	PJ/yr					117.491
TIAM-UCL 4.1.2	SSP2-RCP19	WEU	Final Energy|Production|Steel|Primary|BF and BOF 1|w/o CCS|Coke Oven Coke	PJ/yr					7.59303e-06
TIAM-UCL 4.1.2	SSP2-RCP19	World	Final Energy|Production|Steel|Primary|BF and BOF 1|w/o CCS|Coke Oven Coke	PJ/yr	0	0	0	0	179.239	2.10982e-06	0	0	0	0	0	0	0	0	0
TIAM-UCL 4.1.2	SSP2-RCP19	AFR	Final Energy|Production|Steel|Primary|BF and BOF 1|w/o CCS|Coke Oven Gas	PJ/yr					3.22974e-07
TIAM-UCL 4.1.2	SSP2-RCP19	AUS	Final Energy|Production|Steel|Primary|BF and BOF 1|w/o CCS|Coke Oven Gas	PJ/yr					7.89874e-08
TIAM-UCL 4.1.2	SSP2-RCP19	CAN	Final Energy|Production|Steel|Primary|BF and BOF 1|w/o CCS|Coke Oven Gas	PJ/yr					5.52828
TIAM-UCL 4.1.2	SSP2-RCP19	CHI	Final Energy|Production|Steel|Primary|BF and BOF 1|w/o CCS|Coke Oven Gas	PJ/yr					1.39617e-06
TIAM-UCL 4.1.2	SSP2-RCP19	CSA	Final Energy|Production|Steel|Primary|BF and BOF 1|w/o CCS|Coke Oven Gas	PJ/yr					5.4235e-07
TIAM-UCL 4.1.2	SSP2-RCP19	EEU	Final Energy|Production|Steel|Primary|BF and BOF 1|w/o CCS|Coke Oven Gas	PJ/yr					1.22935
TIAM-UCL 4.1.2	SSP2-RCP19	FSU	Final Energy|Production|Steel|Primary|BF and BOF 1|w/o CCS|Coke Oven Gas	PJ/yr					3.34386e-07	6.71511e-07
TIAM-UCL 4.1.2	SSP2-RCP19	IND	Final Energy|Production|Steel|Primary|BF and BOF 1|w/o CCS|Coke Oven Gas	PJ/yr					12.8954
TIAM-UCL 4.1.2	SSP2-RCP19	JPN	Final Energy|Production|Steel|Primary|BF and BOF 1|w/o CCS|Coke Oven Gas	PJ/yr					9.4203e-08
TIAM-UCL 4.1.2	SSP2-RCP19	MEA	Final Energy|Production|Steel|Primary|BF and BOF 1|w/o CCS|Coke Oven Gas	PJ/yr					1.15325e-08
TIAM-UCL 4.1.2	SSP2-RCP19	MEX	Final Energy|Production|Steel|Primary|BF and BOF 1|w/o CCS|Coke Oven Gas	PJ/yr					3.57779e-08
TIAM-UCL 4.1.2	SSP2-RCP19	ODA	Final Energy|Production|Steel|Primary|BF and BOF 1|w/o CCS|Coke Oven Gas	PJ/yr					1.98923e-07
TIAM-UCL 4.1.2	SSP2-RCP19	SKO	Final Energy|Production|Steel|Primary|BF and BOF 1|w/o CCS|Coke Oven Gas	PJ/yr					1.04914e-07
TIAM-UCL 4.1.2	SSP2-RCP19	UK	Final Energy|Production|Steel|Primary|BF and BOF 1|w/o CCS|Coke Oven Gas	PJ/yr					2.60145e-08
TIAM-UCL 4.1.2	SSP2-RCP19	USA	Final Energy|Production|Steel|Primary|BF and BOF 1|w/o CCS|Coke Oven Gas	PJ/yr					37.3951
TIAM-UCL 4.1.2	SSP2-RCP19	WEU	Final Energy|Production|Steel|Primary|BF and BOF 1|w/o CCS|Coke Oven Gas	PJ/yr					2.4167e-06
TIAM-UCL 4.1.2	SSP2-RCP19	World	Final Energy|Production|Steel|Primary|BF and BOF 1|w/o CCS|Coke Oven Gas	PJ/yr	0	0	0	0	57.0481	6.71511e-07	0	0	0	0	0	0	0	0	0
TIAM-UCL 4.1.2	SSP2-RCP19	AFR	Final Energy|Production|Steel|Primary|BF and BOF 1|w/o CCS|Electricity	PJ/yr					1.52213e-07
TIAM-UCL 4.1.2	SSP2-RCP19	AUS	Final Energy|Production|Steel|Primary|BF and BOF 1|w/o CCS|Electricity	PJ/yr					3.72255e-08
TIAM-UCL 4.1.2	SSP2-RCP19	CAN	Final Energy|Production|Steel|Primary|BF and BOF 1|w/o CCS|Electricity	PJ/yr					2.60539
TIAM-UCL 4.1.2	SSP2-RCP19	CHI	Final Energy|Production|Steel|Primary|BF and BOF 1|w/o CCS|Electricity	PJ/yr					6.57995e-07
TIAM-UCL 4.1.2	SSP2-RCP19	CSA	Final Energy|Production|Steel|Primary|BF and BOF 1|w/o CCS|Electricity	PJ/yr					2.55601e-07
TIAM-UCL 4.1.2	SSP2-RCP19	EEU	Final Energy|Production|Steel|Primary|BF and BOF 1|w/o CCS|Electricity	PJ/yr					0.579372
TIAM-UCL 4.1.2	SSP2-RCP19	FSU	Final Energy|Production|Steel|Primary|BF and BOF 1|w/o CCS|Electricity	PJ/yr					1.57591e-07	3.16473e-07
TIAM-UCL 4.1.2	SSP2-RCP19	IND	Final Energy|Production|Steel|Primary|BF and BOF 1|w/o CCS|Electricity	PJ/yr					6.07741
TIAM-UCL 4.1.2	SSP2-RCP19	JPN	Final Energy|Production|Steel|Primary|BF and BOF 1|w/o CCS|Electricity	PJ/yr					4.43964e-08
TIAM-UCL 4.1.2	SSP2-RCP19	MEA	Final Energy|Production|Steel|Primary|BF and BOF 1|w/o CCS|Electricity	PJ/yr					5.4351e-09
TIAM-UCL 4.1.2	SSP2-RCP19	MEX	Final Energy|Production|Steel|Primary|BF and BOF 1|w/o CCS|Electricity	PJ/yr					1.68616e-08
TIAM-UCL 4.1.2	SSP2-RCP19	ODA	Final Energy|Production|Steel|Primary|BF and BOF 1|w/o CCS|Electricity	PJ/yr					9.37494e-08
TIAM-UCL 4.1.2	SSP2-RCP19	SKO	Final Energy|Production|Steel|Primary|BF and BOF 1|w/o CCS|Electricity	PJ/yr					4.94443e-08
TIAM-UCL 4.1.2	SSP2-RCP19	UK	Final Energy|Production|Steel|Primary|BF and BOF 1|w/o CCS|Electricity	PJ/yr					1.22602e-08
TIAM-UCL 4.1.2	SSP2-RCP19	USA	Final Energy|Production|Steel|Primary|BF and BOF 1|w/o CCS|Electricity	PJ/yr					17.6237
TIAM-UCL 4.1.2	SSP2-RCP19	WEU	Final Energy|Production|Steel|Primary|BF and BOF 1|w/o CCS|Electricity	PJ/yr					1.13895e-06
TIAM-UCL 4.1.2	SSP2-RCP19	World	Final Energy|Production|Steel|Primary|BF and BOF 1|w/o CCS|Electricity	PJ/yr	0	0	0	0	26.8859	3.16473e-07	0	0	0	0	0	0	0	0	0
TIAM-UCL 4.1.2	SSP2-RCP19	AFR	Final Energy|Production|Steel|Primary|BF and BOF 1|w/o CCS|Heat	PJ/yr					1.10862e-07
TIAM-UCL 4.1.2	SSP2-RCP19	AUS	Final Energy|Production|Steel|Primary|BF and BOF 1|w/o CCS|Heat	PJ/yr					2.71128e-08
TIAM-UCL 4.1.2	SSP2-RCP19	CAN	Final Energy|Production|Steel|Primary|BF and BOF 1|w/o CCS|Heat	PJ/yr					1.89761
TIAM-UCL 4.1.2	SSP2-RCP19	CHI	Final Energy|Production|Steel|Primary|BF and BOF 1|w/o CCS|Heat	PJ/yr					4.79243e-07
TIAM-UCL 4.1.2	SSP2-RCP19	CSA	Final Energy|Production|Steel|Primary|BF and BOF 1|w/o CCS|Heat	PJ/yr					1.86164e-07
TIAM-UCL 4.1.2	SSP2-RCP19	EEU	Final Energy|Production|Steel|Primary|BF and BOF 1|w/o CCS|Heat	PJ/yr					0.421979
TIAM-UCL 4.1.2	SSP2-RCP19	FSU	Final Energy|Production|Steel|Primary|BF and BOF 1|w/o CCS|Heat	PJ/yr					1.14779e-07	2.30499e-07
TIAM-UCL 4.1.2	SSP2-RCP19	IND	Final Energy|Production|Steel|Primary|BF and BOF 1|w/o CCS|Heat	PJ/yr					4.42641
TIAM-UCL 4.1.2	SSP2-RCP19	JPN	Final Energy|Production|Steel|Primary|BF and BOF 1|w/o CCS|Heat	PJ/yr					3.23356e-08
TIAM-UCL 4.1.2	SSP2-RCP19	MEA	Final Energy|Production|Steel|Primary|BF and BOF 1|w/o CCS|Heat	PJ/yr					3.95859e-09
TIAM-UCL 4.1.2	SSP2-RCP19	MEX	Final Energy|Production|Steel|Primary|BF and BOF 1|w/o CCS|Heat	PJ/yr					1.22809e-08
TIAM-UCL 4.1.2	SSP2-RCP19	ODA	Final Energy|Production|Steel|Primary|BF and BOF 1|w/o CCS|Heat	PJ/yr					6.82814e-08
TIAM-UCL 4.1.2	SSP2-RCP19	SKO	Final Energy|Production|Steel|Primary|BF and BOF 1|w/o CCS|Heat	PJ/yr					3.60122e-08
TIAM-UCL 4.1.2	SSP2-RCP19	UK	Final Energy|Production|Steel|Primary|BF and BOF 1|w/o CCS|Heat	PJ/yr					8.9296e-09
TIAM-UCL 4.1.2	SSP2-RCP19	USA	Final Energy|Production|Steel|Primary|BF and BOF 1|w/o CCS|Heat	PJ/yr					12.836
TIAM-UCL 4.1.2	SSP2-RCP19	WEU	Final Energy|Production|Steel|Primary|BF and BOF 1|w/o CCS|Heat	PJ/yr					8.29545e-07
TIAM-UCL 4.1.2	SSP2-RCP19	World	Final Energy|Production|Steel|Primary|BF and BOF 1|w/o CCS|Heat	PJ/yr	0	0	0	0	19.582	2.30499e-07	0	0	0	0	0	0	0	0	0
TIAM-UCL 4.1.2	SSP2-RCP19	AFR	Final Energy|Production|Steel|Primary|BF and BOF 1|w/o CCS|Heavy Fuel Oil	PJ/yr					5.11517e-08
TIAM-UCL 4.1.2	SSP2-RCP19	AUS	Final Energy|Production|Steel|Primary|BF and BOF 1|w/o CCS|Heavy Fuel Oil	PJ/yr					1.25098e-08
TIAM-UCL 4.1.2	SSP2-RCP19	CAN	Final Energy|Production|Steel|Primary|BF and BOF 1|w/o CCS|Heavy Fuel Oil	PJ/yr					0.875553
TIAM-UCL 4.1.2	SSP2-RCP19	CHI	Final Energy|Production|Steel|Primary|BF and BOF 1|w/o CCS|Heavy Fuel Oil	PJ/yr					2.21122e-07
TIAM-UCL 4.1.2	SSP2-RCP19	CSA	Final Energy|Production|Steel|Primary|BF and BOF 1|w/o CCS|Heavy Fuel Oil	PJ/yr					8.58958e-08
TIAM-UCL 4.1.2	SSP2-RCP19	EEU	Final Energy|Production|Steel|Primary|BF and BOF 1|w/o CCS|Heavy Fuel Oil	PJ/yr					0.1947
TIAM-UCL 4.1.2	SSP2-RCP19	FSU	Final Energy|Production|Steel|Primary|BF and BOF 1|w/o CCS|Heavy Fuel Oil	PJ/yr					5.2959e-08	1.06352e-07
TIAM-UCL 4.1.2	SSP2-RCP19	IND	Final Energy|Production|Steel|Primary|BF and BOF 1|w/o CCS|Heavy Fuel Oil	PJ/yr					2.04234
TIAM-UCL 4.1.2	SSP2-RCP19	JPN	Final Energy|Production|Steel|Primary|BF and BOF 1|w/o CCS|Heavy Fuel Oil	PJ/yr					1.49196e-08
TIAM-UCL 4.1.2	SSP2-RCP19	MEA	Final Energy|Production|Steel|Primary|BF and BOF 1|w/o CCS|Heavy Fuel Oil	PJ/yr					1.82649e-09
TIAM-UCL 4.1.2	SSP2-RCP19	MEX	Final Energy|Production|Steel|Primary|BF and BOF 1|w/o CCS|Heavy Fuel Oil	PJ/yr					5.6664e-09
TIAM-UCL 4.1.2	SSP2-RCP19	ODA	Final Energy|Production|Steel|Primary|BF and BOF 1|w/o CCS|Heavy Fuel Oil	PJ/yr					3.15049e-08
TIAM-UCL 4.1.2	SSP2-RCP19	SKO	Final Energy|Production|Steel|Primary|BF and BOF 1|w/o CCS|Heavy Fuel Oil	PJ/yr					1.6616e-08
TIAM-UCL 4.1.2	SSP2-RCP19	UK	Final Energy|Production|Steel|Primary|BF and BOF 1|w/o CCS|Heavy Fuel Oil	PJ/yr					4.1201e-09
TIAM-UCL 4.1.2	SSP2-RCP19	USA	Final Energy|Production|Steel|Primary|BF and BOF 1|w/o CCS|Heavy Fuel Oil	PJ/yr					5.92252
TIAM-UCL 4.1.2	SSP2-RCP19	WEU	Final Energy|Production|Steel|Primary|BF and BOF 1|w/o CCS|Heavy Fuel Oil	PJ/yr					3.8275e-07
TIAM-UCL 4.1.2	SSP2-RCP19	World	Final Energy|Production|Steel|Primary|BF and BOF 1|w/o CCS|Heavy Fuel Oil	PJ/yr	0	0	0	0	9.03512	1.06352e-07	0	0	0	0	0	0	0	0	0
TIAM-UCL 4.1.2	SSP2-RCP19	AFR	Final Energy|Production|Steel|Primary|BF and BOF 1|w/o CCS|Liquified Petroleum Gases	PJ/yr					2.22019e-08
TIAM-UCL 4.1.2	SSP2-RCP19	AUS	Final Energy|Production|Steel|Primary|BF and BOF 1|w/o CCS|Liquified Petroleum Gases	PJ/yr					5.42975e-09
TIAM-UCL 4.1.2	SSP2-RCP19	CAN	Final Energy|Production|Steel|Primary|BF and BOF 1|w/o CCS|Liquified Petroleum Gases	PJ/yr					0.380025
TIAM-UCL 4.1.2	SSP2-RCP19	CHI	Final Energy|Production|Steel|Primary|BF and BOF 1|w/o CCS|Liquified Petroleum Gases	PJ/yr					9.59757e-08
TIAM-UCL 4.1.2	SSP2-RCP19	CSA	Final Energy|Production|Steel|Primary|BF and BOF 1|w/o CCS|Liquified Petroleum Gases	PJ/yr					3.72822e-08
TIAM-UCL 4.1.2	SSP2-RCP19	EEU	Final Energy|Production|Steel|Primary|BF and BOF 1|w/o CCS|Liquified Petroleum Gases	PJ/yr					0.0845077
TIAM-UCL 4.1.2	SSP2-RCP19	FSU	Final Energy|Production|Steel|Primary|BF and BOF 1|w/o CCS|Liquified Petroleum Gases	PJ/yr					2.29863e-08	4.6161e-08
TIAM-UCL 4.1.2	SSP2-RCP19	IND	Final Energy|Production|Steel|Primary|BF and BOF 1|w/o CCS|Liquified Petroleum Gases	PJ/yr					0.886457
TIAM-UCL 4.1.2	SSP2-RCP19	JPN	Final Energy|Production|Steel|Primary|BF and BOF 1|w/o CCS|Liquified Petroleum Gases	PJ/yr					6.4757e-09
TIAM-UCL 4.1.2	SSP2-RCP19	MEA	Final Energy|Production|Steel|Primary|BF and BOF 1|w/o CCS|Liquified Petroleum Gases	PJ/yr					7.92769e-10
TIAM-UCL 4.1.2	SSP2-RCP19	MEX	Final Energy|Production|Steel|Primary|BF and BOF 1|w/o CCS|Liquified Petroleum Gases	PJ/yr					2.45944e-09
TIAM-UCL 4.1.2	SSP2-RCP19	ODA	Final Energy|Production|Steel|Primary|BF and BOF 1|w/o CCS|Liquified Petroleum Gases	PJ/yr					1.36744e-08
TIAM-UCL 4.1.2	SSP2-RCP19	SKO	Final Energy|Production|Steel|Primary|BF and BOF 1|w/o CCS|Liquified Petroleum Gases	PJ/yr					7.212e-09
TIAM-UCL 4.1.2	SSP2-RCP19	UK	Final Energy|Production|Steel|Primary|BF and BOF 1|w/o CCS|Liquified Petroleum Gases	PJ/yr					1.78829e-09
TIAM-UCL 4.1.2	SSP2-RCP19	USA	Final Energy|Production|Steel|Primary|BF and BOF 1|w/o CCS|Liquified Petroleum Gases	PJ/yr					2.57061
TIAM-UCL 4.1.2	SSP2-RCP19	WEU	Final Energy|Production|Steel|Primary|BF and BOF 1|w/o CCS|Liquified Petroleum Gases	PJ/yr					1.66129e-07
TIAM-UCL 4.1.2	SSP2-RCP19	World	Final Energy|Production|Steel|Primary|BF and BOF 1|w/o CCS|Liquified Petroleum Gases	PJ/yr	0	0	0	0	3.9216	4.6161e-08	0	0	0	0	0	0	0	0	0
TIAM-UCL 4.1.2	SSP2-RCP19	AFR	Final Energy|Production|Steel|Primary|BF and BOF 1|w/o CCS|Natural Gas Mix	PJ/yr					2.53688e-07
TIAM-UCL 4.1.2	SSP2-RCP19	AUS	Final Energy|Production|Steel|Primary|BF and BOF 1|w/o CCS|Natural Gas Mix	PJ/yr					6.20425e-08
TIAM-UCL 4.1.2	SSP2-RCP19	CAN	Final Energy|Production|Steel|Primary|BF and BOF 1|w/o CCS|Natural Gas Mix	PJ/yr					4.34232
TIAM-UCL 4.1.2	SSP2-RCP19	CHI	Final Energy|Production|Steel|Primary|BF and BOF 1|w/o CCS|Natural Gas Mix	PJ/yr					1.09666e-06
TIAM-UCL 4.1.2	SSP2-RCP19	CSA	Final Energy|Production|Steel|Primary|BF and BOF 1|w/o CCS|Natural Gas Mix	PJ/yr					4.26002e-07
TIAM-UCL 4.1.2	SSP2-RCP19	EEU	Final Energy|Production|Steel|Primary|BF and BOF 1|w/o CCS|Natural Gas Mix	PJ/yr					0.96562
TIAM-UCL 4.1.2	SSP2-RCP19	FSU	Final Energy|Production|Steel|Primary|BF and BOF 1|w/o CCS|Natural Gas Mix	PJ/yr					2.62651e-07	5.27455e-07
TIAM-UCL 4.1.2	SSP2-RCP19	IND	Final Energy|Production|Steel|Primary|BF and BOF 1|w/o CCS|Natural Gas Mix	PJ/yr					10.129
TIAM-UCL 4.1.2	SSP2-RCP19	JPN	Final Energy|Production|Steel|Primary|BF and BOF 1|w/o CCS|Natural Gas Mix	PJ/yr					7.3994e-08
TIAM-UCL 4.1.2	SSP2-RCP19	MEA	Final Energy|Production|Steel|Primary|BF and BOF 1|w/o CCS|Natural Gas Mix	PJ/yr					9.0585e-09
TIAM-UCL 4.1.2	SSP2-RCP19	MEX	Final Energy|Production|Steel|Primary|BF and BOF 1|w/o CCS|Natural Gas Mix	PJ/yr					2.81026e-08
TIAM-UCL 4.1.2	SSP2-RCP19	ODA	Final Energy|Production|Steel|Primary|BF and BOF 1|w/o CCS|Natural Gas Mix	PJ/yr					1.56249e-07
TIAM-UCL 4.1.2	SSP2-RCP19	SKO	Final Energy|Production|Steel|Primary|BF and BOF 1|w/o CCS|Natural Gas Mix	PJ/yr					8.24072e-08
TIAM-UCL 4.1.2	SSP2-RCP19	UK	Final Energy|Production|Steel|Primary|BF and BOF 1|w/o CCS|Natural Gas Mix	PJ/yr					2.04337e-08
TIAM-UCL 4.1.2	SSP2-RCP19	USA	Final Energy|Production|Steel|Primary|BF and BOF 1|w/o CCS|Natural Gas Mix	PJ/yr					29.3729
TIAM-UCL 4.1.2	SSP2-RCP19	WEU	Final Energy|Production|Steel|Primary|BF and BOF 1|w/o CCS|Natural Gas Mix	PJ/yr					1.89826e-06
TIAM-UCL 4.1.2	SSP2-RCP19	World	Final Energy|Production|Steel|Primary|BF and BOF 1|w/o CCS|Natural Gas Mix	PJ/yr	0	0	0	0	44.8098	5.27455e-07	0	0	0	0	0	0	0	0	0
TIAM-UCL 4.1.2	SSP2-RCP19	AFR	Final Energy|Production|Steel|Primary|BF and BOF 1|w/o CCS|Petroleum Coke	PJ/yr					1.64009e-08
TIAM-UCL 4.1.2	SSP2-RCP19	AUS	Final Energy|Production|Steel|Primary|BF and BOF 1|w/o CCS|Petroleum Coke	PJ/yr					4.01105e-09
TIAM-UCL 4.1.2	SSP2-RCP19	CAN	Final Energy|Production|Steel|Primary|BF and BOF 1|w/o CCS|Petroleum Coke	PJ/yr					0.280731
TIAM-UCL 4.1.2	SSP2-RCP19	CHI	Final Energy|Production|Steel|Primary|BF and BOF 1|w/o CCS|Petroleum Coke	PJ/yr					7.0899e-08
TIAM-UCL 4.1.2	SSP2-RCP19	CSA	Final Energy|Production|Steel|Primary|BF and BOF 1|w/o CCS|Petroleum Coke	PJ/yr					2.75411e-08
TIAM-UCL 4.1.2	SSP2-RCP19	EEU	Final Energy|Production|Steel|Primary|BF and BOF 1|w/o CCS|Petroleum Coke	PJ/yr					0.0624274
TIAM-UCL 4.1.2	SSP2-RCP19	FSU	Final Energy|Production|Steel|Primary|BF and BOF 1|w/o CCS|Petroleum Coke	PJ/yr					1.69804e-08	3.41e-08
TIAM-UCL 4.1.2	SSP2-RCP19	IND	Final Energy|Production|Steel|Primary|BF and BOF 1|w/o CCS|Petroleum Coke	PJ/yr					0.654842
TIAM-UCL 4.1.2	SSP2-RCP19	JPN	Final Energy|Production|Steel|Primary|BF and BOF 1|w/o CCS|Petroleum Coke	PJ/yr					4.78372e-09
TIAM-UCL 4.1.2	SSP2-RCP19	MEA	Final Energy|Production|Steel|Primary|BF and BOF 1|w/o CCS|Petroleum Coke	PJ/yr					5.85633e-10
TIAM-UCL 4.1.2	SSP2-RCP19	MEX	Final Energy|Production|Steel|Primary|BF and BOF 1|w/o CCS|Petroleum Coke	PJ/yr					1.81683e-09
TIAM-UCL 4.1.2	SSP2-RCP19	ODA	Final Energy|Production|Steel|Primary|BF and BOF 1|w/o CCS|Petroleum Coke	PJ/yr					1.01015e-08
TIAM-UCL 4.1.2	SSP2-RCP19	SKO	Final Energy|Production|Steel|Primary|BF and BOF 1|w/o CCS|Petroleum Coke	PJ/yr					5.32764e-09
TIAM-UCL 4.1.2	SSP2-RCP19	UK	Final Energy|Production|Steel|Primary|BF and BOF 1|w/o CCS|Petroleum Coke	PJ/yr					1.32104e-09
TIAM-UCL 4.1.2	SSP2-RCP19	USA	Final Energy|Production|Steel|Primary|BF and BOF 1|w/o CCS|Petroleum Coke	PJ/yr					1.89896
TIAM-UCL 4.1.2	SSP2-RCP19	WEU	Final Energy|Production|Steel|Primary|BF and BOF 1|w/o CCS|Petroleum Coke	PJ/yr					1.22722e-07
TIAM-UCL 4.1.2	SSP2-RCP19	World	Final Energy|Production|Steel|Primary|BF and BOF 1|w/o CCS|Petroleum Coke	PJ/yr	0	0	0	0	2.89696	3.41e-08	0	0	0	0	0	0	0	0	0
TIAM-UCL 4.1.2	SSP2-RCP19	AFR	Final Energy|Production|Steel|Primary|BF and BOF 1|w/o CCS|Refined Petroleum Products (Oil)	PJ/yr					4.97528e-08
TIAM-UCL 4.1.2	SSP2-RCP19	AUS	Final Energy|Production|Steel|Primary|BF and BOF 1|w/o CCS|Refined Petroleum Products (Oil)	PJ/yr					1.21677e-08
TIAM-UCL 4.1.2	SSP2-RCP19	CAN	Final Energy|Production|Steel|Primary|BF and BOF 1|w/o CCS|Refined Petroleum Products (Oil)	PJ/yr					0.851608
TIAM-UCL 4.1.2	SSP2-RCP19	CHI	Final Energy|Production|Steel|Primary|BF and BOF 1|w/o CCS|Refined Petroleum Products (Oil)	PJ/yr					2.15075e-07
TIAM-UCL 4.1.2	SSP2-RCP19	CSA	Final Energy|Production|Steel|Primary|BF and BOF 1|w/o CCS|Refined Petroleum Products (Oil)	PJ/yr					8.35468e-08
TIAM-UCL 4.1.2	SSP2-RCP19	EEU	Final Energy|Production|Steel|Primary|BF and BOF 1|w/o CCS|Refined Petroleum Products (Oil)	PJ/yr					0.189376
TIAM-UCL 4.1.2	SSP2-RCP19	FSU	Final Energy|Production|Steel|Primary|BF and BOF 1|w/o CCS|Refined Petroleum Products (Oil)	PJ/yr					5.15107e-08	1.03444e-07
TIAM-UCL 4.1.2	SSP2-RCP19	IND	Final Energy|Production|Steel|Primary|BF and BOF 1|w/o CCS|Refined Petroleum Products (Oil)	PJ/yr					1.98649
TIAM-UCL 4.1.2	SSP2-RCP19	JPN	Final Energy|Production|Steel|Primary|BF and BOF 1|w/o CCS|Refined Petroleum Products (Oil)	PJ/yr					1.45116e-08
TIAM-UCL 4.1.2	SSP2-RCP19	MEA	Final Energy|Production|Steel|Primary|BF and BOF 1|w/o CCS|Refined Petroleum Products (Oil)	PJ/yr					1.77654e-09
TIAM-UCL 4.1.2	SSP2-RCP19	MEX	Final Energy|Production|Steel|Primary|BF and BOF 1|w/o CCS|Refined Petroleum Products (Oil)	PJ/yr					5.51143e-09
TIAM-UCL 4.1.2	SSP2-RCP19	ODA	Final Energy|Production|Steel|Primary|BF and BOF 1|w/o CCS|Refined Petroleum Products (Oil)	PJ/yr					3.06433e-08
TIAM-UCL 4.1.2	SSP2-RCP19	SKO	Final Energy|Production|Steel|Primary|BF and BOF 1|w/o CCS|Refined Petroleum Products (Oil)	PJ/yr					1.61616e-08
TIAM-UCL 4.1.2	SSP2-RCP19	UK	Final Energy|Production|Steel|Primary|BF and BOF 1|w/o CCS|Refined Petroleum Products (Oil)	PJ/yr					4.00743e-09
TIAM-UCL 4.1.2	SSP2-RCP19	USA	Final Energy|Production|Steel|Primary|BF and BOF 1|w/o CCS|Refined Petroleum Products (Oil)	PJ/yr					5.76056
TIAM-UCL 4.1.2	SSP2-RCP19	WEU	Final Energy|Production|Steel|Primary|BF and BOF 1|w/o CCS|Refined Petroleum Products (Oil)	PJ/yr					3.72283e-07
TIAM-UCL 4.1.2	SSP2-RCP19	World	Final Energy|Production|Steel|Primary|BF and BOF 1|w/o CCS|Refined Petroleum Products (Oil)	PJ/yr	0	0	0	0	8.78803	1.03444e-07	0	0	0	0	0	0	0	0	0
TIAM-UCL 4.1.2	SSP2-RCP19	CSA	Final Energy|Production|Steel|Primary|BF and BOF 2|Biofuels	PJ/yr				104.027	52.0137
TIAM-UCL 4.1.2	SSP2-RCP19	EEU	Final Energy|Production|Steel|Primary|BF and BOF 2|Biofuels	PJ/yr				0.643846	0.429231	0.214615
TIAM-UCL 4.1.2	SSP2-RCP19	FSU	Final Energy|Production|Steel|Primary|BF and BOF 2|Biofuels	PJ/yr				3.49432	2.32955	1.16477
TIAM-UCL 4.1.2	SSP2-RCP19	SKO	Final Energy|Production|Steel|Primary|BF and BOF 2|Biofuels	PJ/yr				0.016496	0.0109973	0.00549866
TIAM-UCL 4.1.2	SSP2-RCP19	WEU	Final Energy|Production|Steel|Primary|BF and BOF 2|Biofuels	PJ/yr				0.124494	0.0829963	0.0414982
TIAM-UCL 4.1.2	SSP2-RCP19	World	Final Energy|Production|Steel|Primary|BF and BOF 2|Biofuels	PJ/yr	0	0	0	108.307	54.8665	1.42639	0	0	0	0	0	0	0	0	0
TIAM-UCL 4.1.2	SSP2-RCP19	AFR	Final Energy|Production|Steel|Primary|BF and BOF 2|Blast Furnace Gas	PJ/yr				17.537	11.6913	5.84567
TIAM-UCL 4.1.2	SSP2-RCP19	AUS	Final Energy|Production|Steel|Primary|BF and BOF 2|Blast Furnace Gas	PJ/yr				0.704869	0.469912	0.234956
TIAM-UCL 4.1.2	SSP2-RCP19	CAN	Final Energy|Production|Steel|Primary|BF and BOF 2|Blast Furnace Gas	PJ/yr				13.0645	8.70966	4.35483
TIAM-UCL 4.1.2	SSP2-RCP19	CHI	Final Energy|Production|Steel|Primary|BF and BOF 2|Blast Furnace Gas	PJ/yr				754.18	502.787	251.393
TIAM-UCL 4.1.2	SSP2-RCP19	CSA	Final Energy|Production|Steel|Primary|BF and BOF 2|Blast Furnace Gas	PJ/yr				19.8226	9.91129
TIAM-UCL 4.1.2	SSP2-RCP19	EEU	Final Energy|Production|Steel|Primary|BF and BOF 2|Blast Furnace Gas	PJ/yr				28.777	19.1846	9.59232
TIAM-UCL 4.1.2	SSP2-RCP19	FSU	Final Energy|Production|Steel|Primary|BF and BOF 2|Blast Furnace Gas	PJ/yr				128.931	85.9538	42.9769
TIAM-UCL 4.1.2	SSP2-RCP19	IND	Final Energy|Production|Steel|Primary|BF and BOF 2|Blast Furnace Gas	PJ/yr				82.6586	55.1057	27.5529
TIAM-UCL 4.1.2	SSP2-RCP19	JPN	Final Energy|Production|Steel|Primary|BF and BOF 2|Blast Furnace Gas	PJ/yr				84.0763	56.0509	28.0254
TIAM-UCL 4.1.2	SSP2-RCP19	MEA	Final Energy|Production|Steel|Primary|BF and BOF 2|Blast Furnace Gas	PJ/yr				14.7312	9.82078	4.91039
TIAM-UCL 4.1.2	SSP2-RCP19	ODA	Final Energy|Production|Steel|Primary|BF and BOF 2|Blast Furnace Gas	PJ/yr				6.8427	4.5618	2.2809
TIAM-UCL 4.1.2	SSP2-RCP19	SKO	Final Energy|Production|Steel|Primary|BF and BOF 2|Blast Furnace Gas	PJ/yr				31.218	20.812	10.406
TIAM-UCL 4.1.2	SSP2-RCP19	UK	Final Energy|Production|Steel|Primary|BF and BOF 2|Blast Furnace Gas	PJ/yr				0.586382	0.390922	0.195461
TIAM-UCL 4.1.2	SSP2-RCP19	USA	Final Energy|Production|Steel|Primary|BF and BOF 2|Blast Furnace Gas	PJ/yr				29.5608	19.7072	9.85361
TIAM-UCL 4.1.2	SSP2-RCP19	WEU	Final Energy|Production|Steel|Primary|BF and BOF 2|Blast Furnace Gas	PJ/yr				73.2529	48.8353	24.4176
TIAM-UCL 4.1.2	SSP2-RCP19	World	Final Energy|Production|Steel|Primary|BF and BOF 2|Blast Furnace Gas	PJ/yr	0	0	0	1285.94	853.992	422.04	0	0	0	0	0	0	0	0	0
TIAM-UCL 4.1.2	SSP2-RCP19	AFR	Final Energy|Production|Steel|Primary|BF and BOF 2|Coal	PJ/yr				63.7916	42.5277	21.2639
TIAM-UCL 4.1.2	SSP2-RCP19	AUS	Final Energy|Production|Steel|Primary|BF and BOF 2|Coal	PJ/yr				0.57826	0.385507	0.192753
TIAM-UCL 4.1.2	SSP2-RCP19	CHI	Final Energy|Production|Steel|Primary|BF and BOF 2|Coal	PJ/yr				586.12	390.747	195.373
TIAM-UCL 4.1.2	SSP2-RCP19	CSA	Final Energy|Production|Steel|Primary|BF and BOF 2|Coal	PJ/yr				36.6809	18.3405
TIAM-UCL 4.1.2	SSP2-RCP19	EEU	Final Energy|Production|Steel|Primary|BF and BOF 2|Coal	PJ/yr				28.1472	18.7648	9.3824
TIAM-UCL 4.1.2	SSP2-RCP19	FSU	Final Energy|Production|Steel|Primary|BF and BOF 2|Coal	PJ/yr				50.4904	33.6603	16.8301
TIAM-UCL 4.1.2	SSP2-RCP19	IND	Final Energy|Production|Steel|Primary|BF and BOF 2|Coal	PJ/yr				55.0138	36.6758	18.3379
TIAM-UCL 4.1.2	SSP2-RCP19	JPN	Final Energy|Production|Steel|Primary|BF and BOF 2|Coal	PJ/yr				42.833	28.5553	14.2777
TIAM-UCL 4.1.2	SSP2-RCP19	MEA	Final Energy|Production|Steel|Primary|BF and BOF 2|Coal	PJ/yr				1.31867	0.879116	0.439558
TIAM-UCL 4.1.2	SSP2-RCP19	ODA	Final Energy|Production|Steel|Primary|BF and BOF 2|Coal	PJ/yr				3.75278	2.50185	1.25093
TIAM-UCL 4.1.2	SSP2-RCP19	SKO	Final Energy|Production|Steel|Primary|BF and BOF 2|Coal	PJ/yr				14.1729	9.4486	4.7243
TIAM-UCL 4.1.2	SSP2-RCP19	UK	Final Energy|Production|Steel|Primary|BF and BOF 2|Coal	PJ/yr				0.987834	0.658556	0.329278
TIAM-UCL 4.1.2	SSP2-RCP19	USA	Final Energy|Production|Steel|Primary|BF and BOF 2|Coal	PJ/yr				5.1653	3.44353	1.72177
TIAM-UCL 4.1.2	SSP2-RCP19	WEU	Final Energy|Production|Steel|Primary|BF and BOF 2|Coal	PJ/yr				45.1756	30.1171	15.0585
TIAM-UCL 4.1.2	SSP2-RCP19	World	Final Energy|Production|Steel|Primary|BF and BOF 2|Coal	PJ/yr	0	0	0	934.228	616.705	299.182	0	0	0	0	0	0	0	0	0
TIAM-UCL 4.1.2	SSP2-RCP19	AFR	Final Energy|Production|Steel|Primary|BF and BOF 2|Coke Oven Coke	PJ/yr				14.0172	9.34481	4.6724
TIAM-UCL 4.1.2	SSP2-RCP19	AUS	Final Energy|Production|Steel|Primary|BF and BOF 2|Coke Oven Coke	PJ/yr				1.04208	0.694718	0.347359
TIAM-UCL 4.1.2	SSP2-RCP19	CAN	Final Energy|Production|Steel|Primary|BF and BOF 2|Coke Oven Coke	PJ/yr				11.3996	7.59973	3.79987
TIAM-UCL 4.1.2	SSP2-RCP19	CHI	Final Energy|Production|Steel|Primary|BF and BOF 2|Coke Oven Coke	PJ/yr				587.547	391.698	195.849
TIAM-UCL 4.1.2	SSP2-RCP19	CSA	Final Energy|Production|Steel|Primary|BF and BOF 2|Coke Oven Coke	PJ/yr				25.5532	12.7766
TIAM-UCL 4.1.2	SSP2-RCP19	EEU	Final Energy|Production|Steel|Primary|BF and BOF 2|Coke Oven Coke	PJ/yr				73.3727	48.9151	24.4576
TIAM-UCL 4.1.2	SSP2-RCP19	FSU	Final Energy|Production|Steel|Primary|BF and BOF 2|Coke Oven Coke	PJ/yr				179.564	119.709	59.8546
TIAM-UCL 4.1.2	SSP2-RCP19	IND	Final Energy|Production|Steel|Primary|BF and BOF 2|Coke Oven Coke	PJ/yr				39.1448	26.0965	13.0483
TIAM-UCL 4.1.2	SSP2-RCP19	JPN	Final Energy|Production|Steel|Primary|BF and BOF 2|Coke Oven Coke	PJ/yr				63.5746	42.3831	21.1915
TIAM-UCL 4.1.2	SSP2-RCP19	MEA	Final Energy|Production|Steel|Primary|BF and BOF 2|Coke Oven Coke	PJ/yr				3.27121	2.18081	1.0904
TIAM-UCL 4.1.2	SSP2-RCP19	MEX	Final Energy|Production|Steel|Primary|BF and BOF 2|Coke Oven Coke	PJ/yr				31.2417	20.8278	10.4139
TIAM-UCL 4.1.2	SSP2-RCP19	ODA	Final Energy|Production|Steel|Primary|BF and BOF 2|Coke Oven Coke	PJ/yr				9.65851	6.43901	3.2195
TIAM-UCL 4.1.2	SSP2-RCP19	UK	Final Energy|Production|Steel|Primary|BF and BOF 2|Coke Oven Coke	PJ/yr				14.7832	9.85546	4.92773
TIAM-UCL 4.1.2	SSP2-RCP19	USA	Final Energy|Production|Steel|Primary|BF and BOF 2|Coke Oven Coke	PJ/yr				39.9262	26.6175	13.3087
TIAM-UCL 4.1.2	SSP2-RCP19	WEU	Final Energy|Production|Steel|Primary|BF and BOF 2|Coke Oven Coke	PJ/yr				118.494	78.9963	39.4982
TIAM-UCL 4.1.2	SSP2-RCP19	World	Final Energy|Production|Steel|Primary|BF and BOF 2|Coke Oven Coke	PJ/yr	0	0	0	1212.59	804.135	395.679	0	0	0	0	0	0	0	0	0
TIAM-UCL 4.1.2	SSP2-RCP19	AFR	Final Energy|Production|Steel|Primary|BF and BOF 2|Coke Oven Gas	PJ/yr				7.81156	5.20771	2.60385
TIAM-UCL 4.1.2	SSP2-RCP19	AUS	Final Energy|Production|Steel|Primary|BF and BOF 2|Coke Oven Gas	PJ/yr				10.1658	6.77717	3.38859
TIAM-UCL 4.1.2	SSP2-RCP19	CAN	Final Energy|Production|Steel|Primary|BF and BOF 2|Coke Oven Gas	PJ/yr				12.3755	8.25034	4.12517
TIAM-UCL 4.1.2	SSP2-RCP19	CHI	Final Energy|Production|Steel|Primary|BF and BOF 2|Coke Oven Gas	PJ/yr				292.027	194.684	97.3422
TIAM-UCL 4.1.2	SSP2-RCP19	CSA	Final Energy|Production|Steel|Primary|BF and BOF 2|Coke Oven Gas	PJ/yr				19.0083	9.50417
TIAM-UCL 4.1.2	SSP2-RCP19	EEU	Final Energy|Production|Steel|Primary|BF and BOF 2|Coke Oven Gas	PJ/yr				16.3947	10.9298	5.46489
TIAM-UCL 4.1.2	SSP2-RCP19	FSU	Final Energy|Production|Steel|Primary|BF and BOF 2|Coke Oven Gas	PJ/yr				41.9523	27.9682	13.9841
TIAM-UCL 4.1.2	SSP2-RCP19	IND	Final Energy|Production|Steel|Primary|BF and BOF 2|Coke Oven Gas	PJ/yr				18.3889	12.2593	6.12965
TIAM-UCL 4.1.2	SSP2-RCP19	JPN	Final Energy|Production|Steel|Primary|BF and BOF 2|Coke Oven Gas	PJ/yr				73.9504	49.3002	24.6501
TIAM-UCL 4.1.2	SSP2-RCP19	MEA	Final Energy|Production|Steel|Primary|BF and BOF 2|Coke Oven Gas	PJ/yr				5.44705	3.63137	1.81568
TIAM-UCL 4.1.2	SSP2-RCP19	ODA	Final Energy|Production|Steel|Primary|BF and BOF 2|Coke Oven Gas	PJ/yr				12.7372	8.49147	4.24574
TIAM-UCL 4.1.2	SSP2-RCP19	SKO	Final Energy|Production|Steel|Primary|BF and BOF 2|Coke Oven Gas	PJ/yr				31.4199	20.9466	10.4733
TIAM-UCL 4.1.2	SSP2-RCP19	UK	Final Energy|Production|Steel|Primary|BF and BOF 2|Coke Oven Gas	PJ/yr				1.47874	0.985824	0.492912
TIAM-UCL 4.1.2	SSP2-RCP19	USA	Final Energy|Production|Steel|Primary|BF and BOF 2|Coke Oven Gas	PJ/yr				0.12416	0.082773	0.0413865
TIAM-UCL 4.1.2	SSP2-RCP19	WEU	Final Energy|Production|Steel|Primary|BF and BOF 2|Coke Oven Gas	PJ/yr				36.7077	24.4718	12.2359
TIAM-UCL 4.1.2	SSP2-RCP19	World	Final Energy|Production|Steel|Primary|BF and BOF 2|Coke Oven Gas	PJ/yr	0	0	0	579.989	383.491	186.994	0	0	0	0	0	0	0	0	0
TIAM-UCL 4.1.2	SSP2-RCP19	AFR	Final Energy|Production|Steel|Primary|BF and BOF 2|Electricity	PJ/yr				0.143802	0.0958679	0.047934
TIAM-UCL 4.1.2	SSP2-RCP19	AUS	Final Energy|Production|Steel|Primary|BF and BOF 2|Electricity	PJ/yr				12.7599	8.5066	4.2533
TIAM-UCL 4.1.2	SSP2-RCP19	CAN	Final Energy|Production|Steel|Primary|BF and BOF 2|Electricity	PJ/yr				13.2522	8.83477	4.41739
TIAM-UCL 4.1.2	SSP2-RCP19	CHI	Final Energy|Production|Steel|Primary|BF and BOF 2|Electricity	PJ/yr				418.491	278.994	139.497
TIAM-UCL 4.1.2	SSP2-RCP19	CSA	Final Energy|Production|Steel|Primary|BF and BOF 2|Electricity	PJ/yr				46.7864	23.3932
TIAM-UCL 4.1.2	SSP2-RCP19	EEU	Final Energy|Production|Steel|Primary|BF and BOF 2|Electricity	PJ/yr				38.649	25.766	12.883
TIAM-UCL 4.1.2	SSP2-RCP19	FSU	Final Energy|Production|Steel|Primary|BF and BOF 2|Electricity	PJ/yr				152.142	101.428	50.7139
TIAM-UCL 4.1.2	SSP2-RCP19	JPN	Final Energy|Production|Steel|Primary|BF and BOF 2|Electricity	PJ/yr				95.5675	63.7117	31.8558
TIAM-UCL 4.1.2	SSP2-RCP19	MEA	Final Energy|Production|Steel|Primary|BF and BOF 2|Electricity	PJ/yr				-0.858932	-0.572622	-0.286311
TIAM-UCL 4.1.2	SSP2-RCP19	MEX	Final Energy|Production|Steel|Primary|BF and BOF 2|Electricity	PJ/yr				2.72224	1.81482	0.907412
TIAM-UCL 4.1.2	SSP2-RCP19	ODA	Final Energy|Production|Steel|Primary|BF and BOF 2|Electricity	PJ/yr				14.5229	9.68193	4.84096
TIAM-UCL 4.1.2	SSP2-RCP19	SKO	Final Energy|Production|Steel|Primary|BF and BOF 2|Electricity	PJ/yr				57.8013	38.5342	19.2671
TIAM-UCL 4.1.2	SSP2-RCP19	UK	Final Energy|Production|Steel|Primary|BF and BOF 2|Electricity	PJ/yr				6.49824	4.33216	2.16608
TIAM-UCL 4.1.2	SSP2-RCP19	USA	Final Energy|Production|Steel|Primary|BF and BOF 2|Electricity	PJ/yr				95.3362	63.5575	31.7787
TIAM-UCL 4.1.2	SSP2-RCP19	WEU	Final Energy|Production|Steel|Primary|BF and BOF 2|Electricity	PJ/yr				145.702	97.135	48.5675
TIAM-UCL 4.1.2	SSP2-RCP19	World	Final Energy|Production|Steel|Primary|BF and BOF 2|Electricity	PJ/yr	0	0	0	1099.52	725.213	350.91	0	0	0	0	0	0	0	0	0
TIAM-UCL 4.1.2	SSP2-RCP19	AFR	Final Energy|Production|Steel|Primary|BF and BOF 2|Heat	PJ/yr				0.0179467	0.0119645	0.00598224
TIAM-UCL 4.1.2	SSP2-RCP19	CAN	Final Energy|Production|Steel|Primary|BF and BOF 2|Heat	PJ/yr				0.0342156	0.0228104	0.0114052
TIAM-UCL 4.1.2	SSP2-RCP19	CHI	Final Energy|Production|Steel|Primary|BF and BOF 2|Heat	PJ/yr				80.6767	53.7845	26.8922
TIAM-UCL 4.1.2	SSP2-RCP19	CSA	Final Energy|Production|Steel|Primary|BF and BOF 2|Heat	PJ/yr				0.0853839	0.042692
TIAM-UCL 4.1.2	SSP2-RCP19	EEU	Final Energy|Production|Steel|Primary|BF and BOF 2|Heat	PJ/yr				7.80602	5.20401	2.60201
TIAM-UCL 4.1.2	SSP2-RCP19	FSU	Final Energy|Production|Steel|Primary|BF and BOF 2|Heat	PJ/yr				154.917	103.278	51.6392
TIAM-UCL 4.1.2	SSP2-RCP19	IND	Final Energy|Production|Steel|Primary|BF and BOF 2|Heat	PJ/yr				0.0986981	0.0657987	0.0328994
TIAM-UCL 4.1.2	SSP2-RCP19	ODA	Final Energy|Production|Steel|Primary|BF and BOF 2|Heat	PJ/yr				0.0426415	0.0284277	0.0142138
TIAM-UCL 4.1.2	SSP2-RCP19	USA	Final Energy|Production|Steel|Primary|BF and BOF 2|Heat	PJ/yr				1.97862	1.31908	0.65954
TIAM-UCL 4.1.2	SSP2-RCP19	WEU	Final Energy|Production|Steel|Primary|BF and BOF 2|Heat	PJ/yr				0.576899	0.384599	0.1923
TIAM-UCL 4.1.2	SSP2-RCP19	World	Final Energy|Production|Steel|Primary|BF and BOF 2|Heat	PJ/yr	0	0	0	246.235	164.142	82.0497	0	0	0	0	0	0	0	0	0
TIAM-UCL 4.1.2	SSP2-RCP19	CAN	Final Energy|Production|Steel|Primary|BF and BOF 2|Heavy Fuel Oil	PJ/yr				6.07019	4.04679	2.0234
TIAM-UCL 4.1.2	SSP2-RCP19	CHI	Final Energy|Production|Steel|Primary|BF and BOF 2|Heavy Fuel Oil	PJ/yr				60.4781	40.3187	20.1594
TIAM-UCL 4.1.2	SSP2-RCP19	CSA	Final Energy|Production|Steel|Primary|BF and BOF 2|Heavy Fuel Oil	PJ/yr				5.96302	2.98151
TIAM-UCL 4.1.2	SSP2-RCP19	EEU	Final Energy|Production|Steel|Primary|BF and BOF 2|Heavy Fuel Oil	PJ/yr				8.41811	5.61207	2.80604
TIAM-UCL 4.1.2	SSP2-RCP19	FSU	Final Energy|Production|Steel|Primary|BF and BOF 2|Heavy Fuel Oil	PJ/yr				27.741	18.494	9.24702
TIAM-UCL 4.1.2	SSP2-RCP19	IND	Final Energy|Production|Steel|Primary|BF and BOF 2|Heavy Fuel Oil	PJ/yr				12.462	8.30801	4.154
TIAM-UCL 4.1.2	SSP2-RCP19	JPN	Final Energy|Production|Steel|Primary|BF and BOF 2|Heavy Fuel Oil	PJ/yr				13.3977	8.9318	4.4659
TIAM-UCL 4.1.2	SSP2-RCP19	MEA	Final Energy|Production|Steel|Primary|BF and BOF 2|Heavy Fuel Oil	PJ/yr				5.12	3.41333	1.70667
TIAM-UCL 4.1.2	SSP2-RCP19	MEX	Final Energy|Production|Steel|Primary|BF and BOF 2|Heavy Fuel Oil	PJ/yr				4.46221	2.97481	1.4874
TIAM-UCL 4.1.2	SSP2-RCP19	ODA	Final Energy|Production|Steel|Primary|BF and BOF 2|Heavy Fuel Oil	PJ/yr				30.5842	20.3895	10.1947
TIAM-UCL 4.1.2	SSP2-RCP19	SKO	Final Energy|Production|Steel|Primary|BF and BOF 2|Heavy Fuel Oil	PJ/yr				10.7139	7.1426	3.5713
TIAM-UCL 4.1.2	SSP2-RCP19	UK	Final Energy|Production|Steel|Primary|BF and BOF 2|Heavy Fuel Oil	PJ/yr				0.620002	0.413335	0.206667
TIAM-UCL 4.1.2	SSP2-RCP19	USA	Final Energy|Production|Steel|Primary|BF and BOF 2|Heavy Fuel Oil	PJ/yr				0.723605	0.482403	0.241202
TIAM-UCL 4.1.2	SSP2-RCP19	WEU	Final Energy|Production|Steel|Primary|BF and BOF 2|Heavy Fuel Oil	PJ/yr				7.87851	5.25234	2.62617
TIAM-UCL 4.1.2	SSP2-RCP19	World	Final Energy|Production|Steel|Primary|BF and BOF 2|Heavy Fuel Oil	PJ/yr	0	0	0	194.633	128.761	62.8899	0	0	0	0	0	0	0	0	0
TIAM-UCL 4.1.2	SSP2-RCP19	AUS	Final Energy|Production|Steel|Primary|BF and BOF 2|Liquified Petroleum Gases	PJ/yr				0.162174	0.108116	0.0540579
TIAM-UCL 4.1.2	SSP2-RCP19	CHI	Final Energy|Production|Steel|Primary|BF and BOF 2|Liquified Petroleum Gases	PJ/yr				2.39152	1.59435	0.797173
TIAM-UCL 4.1.2	SSP2-RCP19	CSA	Final Energy|Production|Steel|Primary|BF and BOF 2|Liquified Petroleum Gases	PJ/yr				1.58666	0.79333
TIAM-UCL 4.1.2	SSP2-RCP19	EEU	Final Energy|Production|Steel|Primary|BF and BOF 2|Liquified Petroleum Gases	PJ/yr				0.136853	0.0912353	0.0456176
TIAM-UCL 4.1.2	SSP2-RCP19	FSU	Final Energy|Production|Steel|Primary|BF and BOF 2|Liquified Petroleum Gases	PJ/yr				0.293243	0.195496	0.0977478
TIAM-UCL 4.1.2	SSP2-RCP19	JPN	Final Energy|Production|Steel|Primary|BF and BOF 2|Liquified Petroleum Gases	PJ/yr				7.25041	4.8336	2.4168
TIAM-UCL 4.1.2	SSP2-RCP19	ODA	Final Energy|Production|Steel|Primary|BF and BOF 2|Liquified Petroleum Gases	PJ/yr				2.26495	1.50997	0.754983
TIAM-UCL 4.1.2	SSP2-RCP19	SKO	Final Energy|Production|Steel|Primary|BF and BOF 2|Liquified Petroleum Gases	PJ/yr				1.11498	0.743322	0.371661
TIAM-UCL 4.1.2	SSP2-RCP19	USA	Final Energy|Production|Steel|Primary|BF and BOF 2|Liquified Petroleum Gases	PJ/yr				0.34175	0.227833	0.113917
TIAM-UCL 4.1.2	SSP2-RCP19	WEU	Final Energy|Production|Steel|Primary|BF and BOF 2|Liquified Petroleum Gases	PJ/yr				7.45198	4.96799	2.48399
TIAM-UCL 4.1.2	SSP2-RCP19	World	Final Energy|Production|Steel|Primary|BF and BOF 2|Liquified Petroleum Gases	PJ/yr	0	0	0	22.9945	15.0652	7.13595	0	0	0	0	0	0	0	0	0
TIAM-UCL 4.1.2	SSP2-RCP19	AFR	Final Energy|Production|Steel|Primary|BF and BOF 2|Natural Gas Mix	PJ/yr				4.98395	3.32264	1.66132
TIAM-UCL 4.1.2	SSP2-RCP19	AUS	Final Energy|Production|Steel|Primary|BF and BOF 2|Natural Gas Mix	PJ/yr				11.1301	7.42007	3.71003
TIAM-UCL 4.1.2	SSP2-RCP19	CAN	Final Energy|Production|Steel|Primary|BF and BOF 2|Natural Gas Mix	PJ/yr				29.349	19.566	9.78301
TIAM-UCL 4.1.2	SSP2-RCP19	CHI	Final Energy|Production|Steel|Primary|BF and BOF 2|Natural Gas Mix	PJ/yr				7.85851	5.23901	2.6195
TIAM-UCL 4.1.2	SSP2-RCP19	CSA	Final Energy|Production|Steel|Primary|BF and BOF 2|Natural Gas Mix	PJ/yr				68.7381	34.3691
TIAM-UCL 4.1.2	SSP2-RCP19	EEU	Final Energy|Production|Steel|Primary|BF and BOF 2|Natural Gas Mix	PJ/yr				40.8213	27.2142	13.6071
TIAM-UCL 4.1.2	SSP2-RCP19	FSU	Final Energy|Production|Steel|Primary|BF and BOF 2|Natural Gas Mix	PJ/yr				406.613	271.075	135.538
TIAM-UCL 4.1.2	SSP2-RCP19	IND	Final Energy|Production|Steel|Primary|BF and BOF 2|Natural Gas Mix	PJ/yr				0.0419047	0.0279364	0.0139682
TIAM-UCL 4.1.2	SSP2-RCP19	JPN	Final Energy|Production|Steel|Primary|BF and BOF 2|Natural Gas Mix	PJ/yr				31.4864	20.9909	10.4955
TIAM-UCL 4.1.2	SSP2-RCP19	MEA	Final Energy|Production|Steel|Primary|BF and BOF 2|Natural Gas Mix	PJ/yr				4.78461	3.18974	1.59487
TIAM-UCL 4.1.2	SSP2-RCP19	MEX	Final Energy|Production|Steel|Primary|BF and BOF 2|Natural Gas Mix	PJ/yr				24.4964	16.331	8.16548
TIAM-UCL 4.1.2	SSP2-RCP19	ODA	Final Energy|Production|Steel|Primary|BF and BOF 2|Natural Gas Mix	PJ/yr				0.243771	0.162514	0.0812569
TIAM-UCL 4.1.2	SSP2-RCP19	SKO	Final Energy|Production|Steel|Primary|BF and BOF 2|Natural Gas Mix	PJ/yr				12.4976	8.3317	4.16585
TIAM-UCL 4.1.2	SSP2-RCP19	UK	Final Energy|Production|Steel|Primary|BF and BOF 2|Natural Gas Mix	PJ/yr				13.4217	8.94779	4.4739
TIAM-UCL 4.1.2	SSP2-RCP19	USA	Final Energy|Production|Steel|Primary|BF and BOF 2|Natural Gas Mix	PJ/yr				166.455	110.97	55.485
TIAM-UCL 4.1.2	SSP2-RCP19	WEU	Final Energy|Production|Steel|Primary|BF and BOF 2|Natural Gas Mix	PJ/yr				143.447	95.6316	47.8158
TIAM-UCL 4.1.2	SSP2-RCP19	World	Final Energy|Production|Steel|Primary|BF and BOF 2|Natural Gas Mix	PJ/yr	0	0	0	966.369	632.79	299.21	0	0	0	0	0	0	0	0	0
TIAM-UCL 4.1.2	SSP2-RCP19	WEU	Final Energy|Production|Steel|Primary|BF and BOF 2|Petroleum Coke	PJ/yr				1.89884e-08	1.2659e-08	6.32948e-09
TIAM-UCL 4.1.2	SSP2-RCP19	World	Final Energy|Production|Steel|Primary|BF and BOF 2|Petroleum Coke	PJ/yr	0	0	0	1.89884e-08	1.2659e-08	6.32948e-09	0	0	0	0	0	0	0	0	0
TIAM-UCL 4.1.2	SSP2-RCP19	AFR	Final Energy|Production|Steel|Primary|BF and BOF 2|Refined Petroleum Products (Oil)	PJ/yr				2.6846	1.78973	0.894866
TIAM-UCL 4.1.2	SSP2-RCP19	AUS	Final Energy|Production|Steel|Primary|BF and BOF 2|Refined Petroleum Products (Oil)	PJ/yr				0.745502	0.497001	0.248501
TIAM-UCL 4.1.2	SSP2-RCP19	CHI	Final Energy|Production|Steel|Primary|BF and BOF 2|Refined Petroleum Products (Oil)	PJ/yr				21.1857	14.1238	7.06189
TIAM-UCL 4.1.2	SSP2-RCP19	CSA	Final Energy|Production|Steel|Primary|BF and BOF 2|Refined Petroleum Products (Oil)	PJ/yr				5.76162	2.88081
TIAM-UCL 4.1.2	SSP2-RCP19	EEU	Final Energy|Production|Steel|Primary|BF and BOF 2|Refined Petroleum Products (Oil)	PJ/yr				0.575057	0.383371	0.191686
TIAM-UCL 4.1.2	SSP2-RCP19	FSU	Final Energy|Production|Steel|Primary|BF and BOF 2|Refined Petroleum Products (Oil)	PJ/yr				8.24389	5.49593	2.74796
TIAM-UCL 4.1.2	SSP2-RCP19	IND	Final Energy|Production|Steel|Primary|BF and BOF 2|Refined Petroleum Products (Oil)	PJ/yr				4.37777	2.91851	1.45926
TIAM-UCL 4.1.2	SSP2-RCP19	JPN	Final Energy|Production|Steel|Primary|BF and BOF 2|Refined Petroleum Products (Oil)	PJ/yr				11.9934	7.99563	3.99781
TIAM-UCL 4.1.2	SSP2-RCP19	MEX	Final Energy|Production|Steel|Primary|BF and BOF 2|Refined Petroleum Products (Oil)	PJ/yr				0.426007	0.284005	0.142002
TIAM-UCL 4.1.2	SSP2-RCP19	ODA	Final Energy|Production|Steel|Primary|BF and BOF 2|Refined Petroleum Products (Oil)	PJ/yr				7.56532	5.04354	2.52177
TIAM-UCL 4.1.2	SSP2-RCP19	SKO	Final Energy|Production|Steel|Primary|BF and BOF 2|Refined Petroleum Products (Oil)	PJ/yr				0.213611	0.142407	0.0712035
TIAM-UCL 4.1.2	SSP2-RCP19	USA	Final Energy|Production|Steel|Primary|BF and BOF 2|Refined Petroleum Products (Oil)	PJ/yr				31.098	20.732	10.366
TIAM-UCL 4.1.2	SSP2-RCP19	WEU	Final Energy|Production|Steel|Primary|BF and BOF 2|Refined Petroleum Products (Oil)	PJ/yr				4.21736	2.81158	1.40579
TIAM-UCL 4.1.2	SSP2-RCP19	World	Final Energy|Production|Steel|Primary|BF and BOF 2|Refined Petroleum Products (Oil)	PJ/yr	0	0	0	99.0879	65.0983	31.1087	0	0	0	0	0	0	0	0	0
TIAM-UCL 4.1.2	SSP2-RCP19	AFR	Final Energy|Production|Steel|Primary|BF and BOF 3|w CCS|Biofuels	PJ/yr						0.0888581	0.202266	0.347006	0.531736	0.767503	0.791968			0.494621	6.82699e-08
TIAM-UCL 4.1.2	SSP2-RCP19	AUS	Final Energy|Production|Steel|Primary|BF and BOF 3|w CCS|Biofuels	PJ/yr						0.076177	0.1734	0.297485	0.455851	0.657971	0.0915509				0.076177
TIAM-UCL 4.1.2	SSP2-RCP19	CAN	Final Energy|Production|Steel|Primary|BF and BOF 3|w CCS|Biofuels	PJ/yr						0.111744	0.254362	0.436382	0.66869	0.433317				3.01011	0.00128854
TIAM-UCL 4.1.2	SSP2-RCP19	CHI	Final Energy|Production|Steel|Primary|BF and BOF 3|w CCS|Biofuels	PJ/yr						1.50968	3.43646	5.89557	9.03409	13.0397					192.988
TIAM-UCL 4.1.2	SSP2-RCP19	CSA	Final Energy|Production|Steel|Primary|BF and BOF 3|w CCS|Biofuels	PJ/yr						0.46138	1.05023	1.80177	2.76094	1.19483					9.33109e-09
TIAM-UCL 4.1.2	SSP2-RCP19	EEU	Final Energy|Production|Steel|Primary|BF and BOF 3|w CCS|Biofuels	PJ/yr						0.322794	0.734769	1.26057	1.93163	3.33369e-09					7.57915e-08
TIAM-UCL 4.1.2	SSP2-RCP19	FSU	Final Energy|Production|Steel|Primary|BF and BOF 3|w CCS|Biofuels	PJ/yr						1.1116	2.53032	4.341	6.65194	9.60135				4.49691e-08	32.5096
TIAM-UCL 4.1.2	SSP2-RCP19	IND	Final Energy|Production|Steel|Primary|BF and BOF 3|w CCS|Biofuels	PJ/yr						0.736287	1.676	2.87533	4.40602	6.35961					3.70926e-09
TIAM-UCL 4.1.2	SSP2-RCP19	JPN	Final Energy|Production|Steel|Primary|BF and BOF 3|w CCS|Biofuels	PJ/yr						1.19392	2.7177	4.66248	7.14456	3.18025					3.96393e-08
TIAM-UCL 4.1.2	SSP2-RCP19	MEA	Final Energy|Production|Steel|Primary|BF and BOF 3|w CCS|Biofuels	PJ/yr						0.232366	0.528929	0.907428	1.3905	1.0566					4.64743e-09
TIAM-UCL 4.1.2	SSP2-RCP19	MEX	Final Energy|Production|Steel|Primary|BF and BOF 3|w CCS|Biofuels	PJ/yr						0.0722972	0.164569
TIAM-UCL 4.1.2	SSP2-RCP19	ODA	Final Energy|Production|Steel|Primary|BF and BOF 3|w CCS|Biofuels	PJ/yr						0.375163	0.853978	1.46508	2.24502	3.24044					8.00001e-09
TIAM-UCL 4.1.2	SSP2-RCP19	SKO	Final Energy|Production|Steel|Primary|BF and BOF 3|w CCS|Biofuels	PJ/yr						0.73431	1.6715	2.86761	4.39419	8.26204e-08					4.00626
TIAM-UCL 4.1.2	SSP2-RCP19	UK	Final Energy|Production|Steel|Primary|BF and BOF 3|w CCS|Biofuels	PJ/yr						0.0878617	0.199998	0.343115	0.525774	4.23392e-09				9.89956e-09	2.08688
TIAM-UCL 4.1.2	SSP2-RCP19	USA	Final Energy|Production|Steel|Primary|BF and BOF 3|w CCS|Biofuels	PJ/yr						0.413161	0.940472	1.61347	2.4724	2.4724					3.62292e-09
TIAM-UCL 4.1.2	SSP2-RCP19	WEU	Final Energy|Production|Steel|Primary|BF and BOF 3|w CCS|Biofuels	PJ/yr						1.13251	2.57791	4.42265	4.42265	2.59483e-08
TIAM-UCL 4.1.2	SSP2-RCP19	World	Final Energy|Production|Steel|Primary|BF and BOF 3|w CCS|Biofuels	PJ/yr	0	0	0	0	0	8.66012	19.7129	33.5369	49.036	42.004	0.883519	0	0	3.50473	231.668
TIAM-UCL 4.1.2	SSP2-RCP19	AFR	Final Energy|Production|Steel|Primary|BF and BOF 3|w CCS|Blast Furnace Gas	PJ/yr						0.5133	1.16841	2.00453	3.07164	4.43357	4.5749			2.85724	3.9437e-07
TIAM-UCL 4.1.2	SSP2-RCP19	AUS	Final Energy|Production|Steel|Primary|BF and BOF 3|w CCS|Blast Furnace Gas	PJ/yr						0.440046	1.00167	1.71846	2.63328	3.80085	0.528855				0.440046
TIAM-UCL 4.1.2	SSP2-RCP19	CAN	Final Energy|Production|Steel|Primary|BF and BOF 3|w CCS|Blast Furnace Gas	PJ/yr						0.645505	1.46935	2.52081	3.86277	2.50311				17.3883	0.00744341
TIAM-UCL 4.1.2	SSP2-RCP19	CHI	Final Energy|Production|Steel|Primary|BF and BOF 3|w CCS|Blast Furnace Gas	PJ/yr						8.72086	19.8511	34.0565	52.1865	75.3256					1114.82
TIAM-UCL 4.1.2	SSP2-RCP19	CSA	Final Energy|Production|Steel|Primary|BF and BOF 3|w CCS|Blast Furnace Gas	PJ/yr						2.66522	6.06678	10.4081	15.9489	6.9021					5.39022e-08
TIAM-UCL 4.1.2	SSP2-RCP19	EEU	Final Energy|Production|Steel|Primary|BF and BOF 3|w CCS|Blast Furnace Gas	PJ/yr						1.86466	4.24448	7.28181	11.1583	1.92575e-08					4.37819e-07
TIAM-UCL 4.1.2	SSP2-RCP19	FSU	Final Energy|Production|Steel|Primary|BF and BOF 3|w CCS|Blast Furnace Gas	PJ/yr						6.4213	14.6167	25.0763	38.4257	55.4634				2.59769e-07	187.796
TIAM-UCL 4.1.2	SSP2-RCP19	IND	Final Energy|Production|Steel|Primary|BF and BOF 3|w CCS|Blast Furnace Gas	PJ/yr						4.25325	9.6816	16.6097	25.4519	36.7371					2.1427e-08
TIAM-UCL 4.1.2	SSP2-RCP19	JPN	Final Energy|Production|Steel|Primary|BF and BOF 3|w CCS|Blast Furnace Gas	PJ/yr						6.89684	15.6992	26.9334	41.2714	18.3711					2.28981e-07
TIAM-UCL 4.1.2	SSP2-RCP19	MEA	Final Energy|Production|Steel|Primary|BF and BOF 3|w CCS|Blast Furnace Gas	PJ/yr						1.34229	3.05543	5.24187	8.03239	6.1036					2.68465e-08
TIAM-UCL 4.1.2	SSP2-RCP19	MEX	Final Energy|Production|Steel|Primary|BF and BOF 3|w CCS|Blast Furnace Gas	PJ/yr						0.417634	0.950652
TIAM-UCL 4.1.2	SSP2-RCP19	ODA	Final Energy|Production|Steel|Primary|BF and BOF 3|w CCS|Blast Furnace Gas	PJ/yr						2.16718	4.93311	8.46321	12.9686	18.7188					4.62131e-08
TIAM-UCL 4.1.2	SSP2-RCP19	SKO	Final Energy|Production|Steel|Primary|BF and BOF 3|w CCS|Blast Furnace Gas	PJ/yr						4.24183	9.6556	16.5651	25.3835	4.77267e-07					23.1426
TIAM-UCL 4.1.2	SSP2-RCP19	UK	Final Energy|Production|Steel|Primary|BF and BOF 3|w CCS|Blast Furnace Gas	PJ/yr						0.507544	1.15531	1.98205	3.0372	2.44577e-08				5.7186e-08	12.0551
TIAM-UCL 4.1.2	SSP2-RCP19	USA	Final Energy|Production|Steel|Primary|BF and BOF 3|w CCS|Blast Furnace Gas	PJ/yr						2.38668	5.43275	9.32039	14.2821	14.2821					2.09282e-08
TIAM-UCL 4.1.2	SSP2-RCP19	WEU	Final Energy|Production|Steel|Primary|BF and BOF 3|w CCS|Blast Furnace Gas	PJ/yr						6.54208	14.8916	25.548	25.548	1.49893e-07
TIAM-UCL 4.1.2	SSP2-RCP19	World	Final Energy|Production|Steel|Primary|BF and BOF 3|w CCS|Blast Furnace Gas	PJ/yr	0	0	0	0	0	50.0262	113.874	193.73	283.262	242.641	5.10376	0	0	20.2455	1338.26
TIAM-UCL 4.1.2	SSP2-RCP19	AFR	Final Energy|Production|Steel|Primary|BF and BOF 3|w CCS|Coal	PJ/yr						2.79586	6.36416	10.9183	16.7307	24.149	24.9187			15.5629	2.14807e-06
TIAM-UCL 4.1.2	SSP2-RCP19	AUS	Final Energy|Production|Steel|Primary|BF and BOF 3|w CCS|Coal	PJ/yr						2.39686	5.45592	9.36015	14.343	20.7026	2.88059				2.39686
TIAM-UCL 4.1.2	SSP2-RCP19	CAN	Final Energy|Production|Steel|Primary|BF and BOF 3|w CCS|Coal	PJ/yr						3.51596	8.00332	13.7304	21.0399	13.634				94.711	0.040543
TIAM-UCL 4.1.2	SSP2-RCP19	CHI	Final Energy|Production|Steel|Primary|BF and BOF 3|w CCS|Coal	PJ/yr						47.5011	108.126	185.5	284.251	410.286					6072.23
TIAM-UCL 4.1.2	SSP2-RCP19	CSA	Final Energy|Production|Steel|Primary|BF and BOF 3|w CCS|Coal	PJ/yr						14.517	33.0448	56.6914	86.8712	37.5946					2.93596e-07
TIAM-UCL 4.1.2	SSP2-RCP19	EEU	Final Energy|Production|Steel|Primary|BF and BOF 3|w CCS|Coal	PJ/yr						10.1565	23.119	39.6628	60.7774	1.04892e-07					2.38473e-06
TIAM-UCL 4.1.2	SSP2-RCP19	FSU	Final Energy|Production|Steel|Primary|BF and BOF 3|w CCS|Coal	PJ/yr						34.9758	79.6147	136.587	209.299	302.1				1.41492e-06	1022.89
TIAM-UCL 4.1.2	SSP2-RCP19	IND	Final Energy|Production|Steel|Primary|BF and BOF 3|w CCS|Coal	PJ/yr						23.1668	52.7341	90.4703	138.632	200.101					1.16709e-07
TIAM-UCL 4.1.2	SSP2-RCP19	JPN	Final Energy|Production|Steel|Primary|BF and BOF 3|w CCS|Coal	PJ/yr						37.566	85.5107	146.702	224.799	100.064					1.24722e-06
TIAM-UCL 4.1.2	SSP2-RCP19	MEA	Final Energy|Production|Steel|Primary|BF and BOF 3|w CCS|Coal	PJ/yr						7.31122	16.6424	28.5516	43.7511	33.2453					1.46228e-07
TIAM-UCL 4.1.2	SSP2-RCP19	MEX	Final Energy|Production|Steel|Primary|BF and BOF 3|w CCS|Coal	PJ/yr						2.27478	5.17804
TIAM-UCL 4.1.2	SSP2-RCP19	ODA	Final Energy|Production|Steel|Primary|BF and BOF 3|w CCS|Coal	PJ/yr						11.8043	26.8698	46.0977	70.6379	101.958					2.51715e-07
TIAM-UCL 4.1.2	SSP2-RCP19	SKO	Final Energy|Production|Steel|Primary|BF and BOF 3|w CCS|Coal	PJ/yr						23.1045	52.5924	90.2273	138.26	2.59959e-06					126.054
TIAM-UCL 4.1.2	SSP2-RCP19	UK	Final Energy|Production|Steel|Primary|BF and BOF 3|w CCS|Coal	PJ/yr						2.76451	6.2928	10.7959	16.5431	1.33217e-07				3.11483e-07	65.6623
TIAM-UCL 4.1.2	SSP2-RCP19	USA	Final Energy|Production|Steel|Primary|BF and BOF 3|w CCS|Coal	PJ/yr						12.9998	29.5913	50.7667	77.7924	77.7924					1.13993e-07
TIAM-UCL 4.1.2	SSP2-RCP19	WEU	Final Energy|Production|Steel|Primary|BF and BOF 3|w CCS|Coal	PJ/yr						35.6337	81.1122	139.156	139.156	8.16444e-07
TIAM-UCL 4.1.2	SSP2-RCP19	World	Final Energy|Production|Steel|Primary|BF and BOF 3|w CCS|Coal	PJ/yr	0	0	0	0	0	272.485	620.252	1055.22	1542.88	1321.63	27.7993	0	0	110.274	7289.28
TIAM-UCL 4.1.2	SSP2-RCP19	AFR	Final Energy|Production|Steel|Primary|BF and BOF 3|w CCS|Coke Oven Coke	PJ/yr						0.915796	2.08461	3.57634	5.48022	7.9101	8.16224			5.09771	7.03609e-07
TIAM-UCL 4.1.2	SSP2-RCP19	AUS	Final Energy|Production|Steel|Primary|BF and BOF 3|w CCS|Coke Oven Coke	PJ/yr						0.8644	1.96762	3.37563	5.17266	7.46617	1.03885				0.8644
TIAM-UCL 4.1.2	SSP2-RCP19	CAN	Final Energy|Production|Steel|Primary|BF and BOF 3|w CCS|Coke Oven Coke	PJ/yr						1.68691	3.83988	6.58768	10.0946	6.54142				45.441	0.019452
TIAM-UCL 4.1.2	SSP2-RCP19	CHI	Final Energy|Production|Steel|Primary|BF and BOF 3|w CCS|Coke Oven Coke	PJ/yr						17.6628	40.2055	68.9764	105.696	152.561					2257.9
TIAM-UCL 4.1.2	SSP2-RCP19	CSA	Final Energy|Production|Steel|Primary|BF and BOF 3|w CCS|Coke Oven Coke	PJ/yr						5.87043	13.3628	22.9251	35.1293	15.2026					1.18726e-07
TIAM-UCL 4.1.2	SSP2-RCP19	EEU	Final Energy|Production|Steel|Primary|BF and BOF 3|w CCS|Coke Oven Coke	PJ/yr						1.5437	3.5139	6.02842	9.23767	1.59427e-08					3.62459e-07
TIAM-UCL 4.1.2	SSP2-RCP19	FSU	Final Energy|Production|Steel|Primary|BF and BOF 3|w CCS|Coke Oven Coke	PJ/yr						50.3195	114.541	196.506	301.117	434.629				2.03564e-06	1471.63
TIAM-UCL 4.1.2	SSP2-RCP19	IND	Final Energy|Production|Steel|Primary|BF and BOF 3|w CCS|Coke Oven Coke	PJ/yr						14.3427	32.6481	56.0109	85.8285	123.884					7.22557e-08
TIAM-UCL 4.1.2	SSP2-RCP19	JPN	Final Energy|Production|Steel|Primary|BF and BOF 3|w CCS|Coke Oven Coke	PJ/yr						3.96781	9.03186	15.495	23.7438	10.5691					1.31735e-07
TIAM-UCL 4.1.2	SSP2-RCP19	MEA	Final Energy|Production|Steel|Primary|BF and BOF 3|w CCS|Coke Oven Coke	PJ/yr						2.08841	4.75381	8.1556	12.4973	9.49633					4.17692e-08
TIAM-UCL 4.1.2	SSP2-RCP19	MEX	Final Energy|Production|Steel|Primary|BF and BOF 3|w CCS|Coke Oven Coke	PJ/yr						1.17417	2.67274
TIAM-UCL 4.1.2	SSP2-RCP19	ODA	Final Energy|Production|Steel|Primary|BF and BOF 3|w CCS|Coke Oven Coke	PJ/yr						1.35217	3.07792	5.28045	8.09151	11.6792					2.88337e-08
TIAM-UCL 4.1.2	SSP2-RCP19	SKO	Final Energy|Production|Steel|Primary|BF and BOF 3|w CCS|Coke Oven Coke	PJ/yr						5.5212	12.5678	21.5613	33.0394	6.21214e-07					30.1226
TIAM-UCL 4.1.2	SSP2-RCP19	UK	Final Energy|Production|Steel|Primary|BF and BOF 3|w CCS|Coke Oven Coke	PJ/yr						0.925595	2.10691	3.61461	5.53885	4.46029e-08				1.04289e-07	21.9846
TIAM-UCL 4.1.2	SSP2-RCP19	USA	Final Energy|Production|Steel|Primary|BF and BOF 3|w CCS|Coke Oven Coke	PJ/yr						6.60021	15.0239	25.775	39.4963	39.4963					5.78757e-08
TIAM-UCL 4.1.2	SSP2-RCP19	WEU	Final Energy|Production|Steel|Primary|BF and BOF 3|w CCS|Coke Oven Coke	PJ/yr						5.07864	11.5604	19.833	19.833	1.16363e-07
TIAM-UCL 4.1.2	SSP2-RCP19	World	Final Energy|Production|Steel|Primary|BF and BOF 3|w CCS|Coke Oven Coke	PJ/yr	0	0	0	0	0	119.914	272.959	463.702	699.996	819.436	9.20109	0	0	50.5387	3782.52
TIAM-UCL 4.1.2	SSP2-RCP19	AFR	Final Energy|Production|Steel|Primary|BF and BOF 3|w CCS|Coke Oven Gas	PJ/yr						0.355945	0.810232	1.39003	2.13001	3.07444	3.17245			1.98134	2.73474e-07
TIAM-UCL 4.1.2	SSP2-RCP19	AUS	Final Energy|Production|Steel|Primary|BF and BOF 3|w CCS|Coke Oven Gas	PJ/yr						0.305148	0.694603	1.19166	1.82604	2.63569	0.366732				0.305148
TIAM-UCL 4.1.2	SSP2-RCP19	CAN	Final Energy|Production|Steel|Primary|BF and BOF 3|w CCS|Coke Oven Gas	PJ/yr						0.447623	1.01892	1.74805	2.67862	1.73577				12.0578	0.0051616
TIAM-UCL 4.1.2	SSP2-RCP19	CHI	Final Energy|Production|Steel|Primary|BF and BOF 3|w CCS|Coke Oven Gas	PJ/yr						6.04744	13.7657	23.6163	36.1885	52.2342					773.066
TIAM-UCL 4.1.2	SSP2-RCP19	CSA	Final Energy|Production|Steel|Primary|BF and BOF 3|w CCS|Coke Oven Gas	PJ/yr						1.84818	4.20699	7.21748	11.0597	4.78623					3.73783e-08
TIAM-UCL 4.1.2	SSP2-RCP19	EEU	Final Energy|Production|Steel|Primary|BF and BOF 3|w CCS|Coke Oven Gas	PJ/yr						1.29304	2.94332	5.04954	7.73768	1.3354e-08					3.03604e-07
TIAM-UCL 4.1.2	SSP2-RCP19	FSU	Final Energy|Production|Steel|Primary|BF and BOF 3|w CCS|Coke Oven Gas	PJ/yr						4.45283	10.1359	17.3891	26.6462	38.4608				1.80136e-07	130.226
TIAM-UCL 4.1.2	SSP2-RCP19	IND	Final Energy|Production|Steel|Primary|BF and BOF 3|w CCS|Coke Oven Gas	PJ/yr						2.9494	6.71367	11.5179	17.6495	25.4752					1.48585e-08
TIAM-UCL 4.1.2	SSP2-RCP19	JPN	Final Energy|Production|Steel|Primary|BF and BOF 3|w CCS|Coke Oven Gas	PJ/yr						4.78259	10.8865	18.6768	28.6195	12.7394					1.58786e-07
TIAM-UCL 4.1.2	SSP2-RCP19	MEA	Final Energy|Production|Steel|Primary|BF and BOF 3|w CCS|Coke Oven Gas	PJ/yr						0.930804	2.11877	3.63495	5.57003	4.23252					1.86166e-08
TIAM-UCL 4.1.2	SSP2-RCP19	MEX	Final Energy|Production|Steel|Primary|BF and BOF 3|w CCS|Coke Oven Gas	PJ/yr						0.289606	0.659226
TIAM-UCL 4.1.2	SSP2-RCP19	ODA	Final Energy|Production|Steel|Primary|BF and BOF 3|w CCS|Coke Oven Gas	PJ/yr						1.50282	3.42084	5.86878	8.99303	12.9805					3.20463e-08
TIAM-UCL 4.1.2	SSP2-RCP19	SKO	Final Energy|Production|Steel|Primary|BF and BOF 3|w CCS|Coke Oven Gas	PJ/yr						2.94148	6.69563	11.487	17.6021	3.30959e-07					16.0482
TIAM-UCL 4.1.2	SSP2-RCP19	UK	Final Energy|Production|Steel|Primary|BF and BOF 3|w CCS|Coke Oven Gas	PJ/yr						0.351954	0.801147	1.37444	2.10613	1.69601e-08				3.96554e-08	8.35958
TIAM-UCL 4.1.2	SSP2-RCP19	USA	Final Energy|Production|Steel|Primary|BF and BOF 3|w CCS|Coke Oven Gas	PJ/yr						1.65503	3.76732	6.46319	9.90388	9.90388					1.45126e-08
TIAM-UCL 4.1.2	SSP2-RCP19	WEU	Final Energy|Production|Steel|Primary|BF and BOF 3|w CCS|Coke Oven Gas	PJ/yr						4.53658	10.3265	17.7161	17.7161	1.03943e-07
TIAM-UCL 4.1.2	SSP2-RCP19	World	Final Energy|Production|Steel|Primary|BF and BOF 3|w CCS|Coke Oven Gas	PJ/yr	0	0	0	0	0	34.6905	78.9653	134.341	196.427	168.259	3.53918	0	0	14.0392	928.01
TIAM-UCL 4.1.2	SSP2-RCP19	AFR	Final Energy|Production|Steel|Primary|BF and BOF 3|w CCS|Electricity	PJ/yr						0.167752	0.38185	0.655099	1.00384	1.44894	1.49512			0.933775	1.28884e-07
TIAM-UCL 4.1.2	SSP2-RCP19	AUS	Final Energy|Production|Steel|Primary|BF and BOF 3|w CCS|Electricity	PJ/yr						0.143811	0.327355	0.561609	0.860583	1.24216	0.172835				0.143811
TIAM-UCL 4.1.2	SSP2-RCP19	CAN	Final Energy|Production|Steel|Primary|BF and BOF 3|w CCS|Electricity	PJ/yr						0.210958	0.480199	0.823827	1.26239	0.818042				5.68266	0.00243258
TIAM-UCL 4.1.2	SSP2-RCP19	CHI	Final Energy|Production|Steel|Primary|BF and BOF 3|w CCS|Electricity	PJ/yr						2.85007	6.48755	11.13	17.0551	24.6172					364.334
TIAM-UCL 4.1.2	SSP2-RCP19	CSA	Final Energy|Production|Steel|Primary|BF and BOF 3|w CCS|Electricity	PJ/yr						0.87102	1.98269	3.40149	5.21227	2.25568					1.76158e-08
TIAM-UCL 4.1.2	SSP2-RCP19	EEU	Final Energy|Production|Steel|Primary|BF and BOF 3|w CCS|Electricity	PJ/yr						0.609389	1.38714	2.37977	3.64665	6.29353e-09					1.43084e-07
TIAM-UCL 4.1.2	SSP2-RCP19	FSU	Final Energy|Production|Steel|Primary|BF and BOF 3|w CCS|Electricity	PJ/yr						2.09855	4.77688	8.19519	12.5579	18.126				8.48952e-08	61.3735
TIAM-UCL 4.1.2	SSP2-RCP19	IND	Final Energy|Production|Steel|Primary|BF and BOF 3|w CCS|Electricity	PJ/yr						1.39001	3.16405	5.42822	8.31794	12.006					7.00256e-09
TIAM-UCL 4.1.2	SSP2-RCP19	JPN	Final Energy|Production|Steel|Primary|BF and BOF 3|w CCS|Electricity	PJ/yr						2.25396	5.13064	8.8021	13.4879	6.00386					7.48333e-08
TIAM-UCL 4.1.2	SSP2-RCP19	MEA	Final Energy|Production|Steel|Primary|BF and BOF 3|w CCS|Electricity	PJ/yr						0.438673	0.998544	1.7131	2.62507	1.99472					8.77369e-09
TIAM-UCL 4.1.2	SSP2-RCP19	MEX	Final Energy|Production|Steel|Primary|BF and BOF 3|w CCS|Electricity	PJ/yr						0.136487	0.310683
TIAM-UCL 4.1.2	SSP2-RCP19	ODA	Final Energy|Production|Steel|Primary|BF and BOF 3|w CCS|Electricity	PJ/yr						0.708256	1.61219	2.76586	4.23828	6.11749					1.51029e-08
TIAM-UCL 4.1.2	SSP2-RCP19	SKO	Final Energy|Production|Steel|Primary|BF and BOF 3|w CCS|Electricity	PJ/yr						1.38627	3.15555	5.41364	8.2956	1.55976e-07					7.56325
TIAM-UCL 4.1.2	SSP2-RCP19	UK	Final Energy|Production|Steel|Primary|BF and BOF 3|w CCS|Electricity	PJ/yr						0.16587	0.377568	0.647754	0.992586	7.99304e-09				1.8689e-08	3.93974
TIAM-UCL 4.1.2	SSP2-RCP19	USA	Final Energy|Production|Steel|Primary|BF and BOF 3|w CCS|Electricity	PJ/yr						0.77999	1.77548	3.046	4.66754	4.66754					6.83956e-09
TIAM-UCL 4.1.2	SSP2-RCP19	WEU	Final Energy|Production|Steel|Primary|BF and BOF 3|w CCS|Electricity	PJ/yr						2.13802	4.86673	8.34934	8.34934	4.89866e-08
TIAM-UCL 4.1.2	SSP2-RCP19	World	Final Energy|Production|Steel|Primary|BF and BOF 3|w CCS|Electricity	PJ/yr	0	0	0	0	0	16.3491	37.2151	63.313	92.573	79.2976	1.66796	0	0	6.61643	437.357
TIAM-UCL 4.1.2	SSP2-RCP19	AFR	Final Energy|Production|Steel|Primary|BF and BOF 3|w CCS|Heat	PJ/yr						0.12218	0.278116	0.477134	0.731138	1.05532	1.08896			0.680105	9.38712e-08
TIAM-UCL 4.1.2	SSP2-RCP19	AUS	Final Energy|Production|Steel|Primary|BF and BOF 3|w CCS|Heat	PJ/yr						0.104743	0.238426	0.409042	0.626796	0.904712	0.125883				0.104743
TIAM-UCL 4.1.2	SSP2-RCP19	CAN	Final Energy|Production|Steel|Primary|BF and BOF 3|w CCS|Heat	PJ/yr						0.153649	0.349748	0.600025	0.91945	0.595812				4.1389	0.00177174
TIAM-UCL 4.1.2	SSP2-RCP19	CHI	Final Energy|Production|Steel|Primary|BF and BOF 3|w CCS|Heat	PJ/yr						2.07581	4.72514	8.10642	12.4219	17.9296					265.359
TIAM-UCL 4.1.2	SSP2-RCP19	CSA	Final Energy|Production|Steel|Primary|BF and BOF 3|w CCS|Heat	PJ/yr						0.634398	1.44407	2.47743	3.7963	1.6429					1.28303e-08
TIAM-UCL 4.1.2	SSP2-RCP19	EEU	Final Energy|Production|Steel|Primary|BF and BOF 3|w CCS|Heat	PJ/yr						0.443842	1.01031	1.73328	2.65599	4.58382e-09					1.04213e-07
TIAM-UCL 4.1.2	SSP2-RCP19	FSU	Final Energy|Production|Steel|Primary|BF and BOF 3|w CCS|Heat	PJ/yr						1.52845	3.47919	5.96888	9.14643	13.2019				6.18325e-08	44.7007
TIAM-UCL 4.1.2	SSP2-RCP19	IND	Final Energy|Production|Steel|Primary|BF and BOF 3|w CCS|Heat	PJ/yr						1.0124	2.3045	3.95358	6.05828	8.74447					5.10024e-09
TIAM-UCL 4.1.2	SSP2-RCP19	JPN	Final Energy|Production|Steel|Primary|BF and BOF 3|w CCS|Heat	PJ/yr						1.64165	3.73685	6.41091	9.82378	4.37285					5.4504e-08
TIAM-UCL 4.1.2	SSP2-RCP19	MEA	Final Energy|Production|Steel|Primary|BF and BOF 3|w CCS|Heat	PJ/yr						0.319503	0.727279	1.24772	1.91194	1.45283					6.39022e-09
TIAM-UCL 4.1.2	SSP2-RCP19	MEX	Final Energy|Production|Steel|Primary|BF and BOF 3|w CCS|Heat	PJ/yr						0.0994087	0.226282
TIAM-UCL 4.1.2	SSP2-RCP19	ODA	Final Energy|Production|Steel|Primary|BF and BOF 3|w CCS|Heat	PJ/yr						0.51585	1.17422	2.01449	3.0869	4.45561					1.1e-08
TIAM-UCL 4.1.2	SSP2-RCP19	SKO	Final Energy|Production|Steel|Primary|BF and BOF 3|w CCS|Heat	PJ/yr						1.00968	2.29831	3.94296	6.04201	1.13603e-07					5.50861
TIAM-UCL 4.1.2	SSP2-RCP19	UK	Final Energy|Production|Steel|Primary|BF and BOF 3|w CCS|Heat	PJ/yr						0.12081	0.274997	0.471784	0.722939	5.82164e-09				1.36119e-08	2.86946
TIAM-UCL 4.1.2	SSP2-RCP19	USA	Final Energy|Production|Steel|Primary|BF and BOF 3|w CCS|Heat	PJ/yr						0.568097	1.29315	2.21852	3.39955	3.39955					4.98152e-09
TIAM-UCL 4.1.2	SSP2-RCP19	WEU	Final Energy|Production|Steel|Primary|BF and BOF 3|w CCS|Heat	PJ/yr						1.5572	3.54463	6.08115	6.08115	3.56789e-08
TIAM-UCL 4.1.2	SSP2-RCP19	World	Final Energy|Production|Steel|Primary|BF and BOF 3|w CCS|Heat	PJ/yr	0	0	0	0	0	11.9077	27.1052	46.1133	67.4245	57.7556	1.21484	0	0	4.81901	318.544
TIAM-UCL 4.1.2	SSP2-RCP19	AFR	Final Energy|Production|Steel|Primary|BF and BOF 3|w CCS|Heavy Fuel Oil	PJ/yr						0.0563736	0.128322	0.220149	0.337346	0.486921	0.502443			0.313799	4.3312e-08
TIAM-UCL 4.1.2	SSP2-RCP19	AUS	Final Energy|Production|Steel|Primary|BF and BOF 3|w CCS|Heavy Fuel Oil	PJ/yr						0.0483284	0.110009	0.188731	0.289202	0.417432	0.058082				0.0483284
TIAM-UCL 4.1.2	SSP2-RCP19	CAN	Final Energy|Production|Steel|Primary|BF and BOF 3|w CCS|Heavy Fuel Oil	PJ/yr						0.0708932	0.161373	0.27685	0.424232	0.274906				1.90968	0.000817479
TIAM-UCL 4.1.2	SSP2-RCP19	CHI	Final Energy|Production|Steel|Primary|BF and BOF 3|w CCS|Heavy Fuel Oil	PJ/yr						0.957777	2.18017	3.74029	5.73144	8.2727					122.436
TIAM-UCL 4.1.2	SSP2-RCP19	CSA	Final Energy|Production|Steel|Primary|BF and BOF 3|w CCS|Heavy Fuel Oil	PJ/yr						0.29271	0.66629	1.14308	1.75161	0.75803					5.91986e-09
TIAM-UCL 4.1.2	SSP2-RCP19	EEU	Final Energy|Production|Steel|Primary|BF and BOF 3|w CCS|Heavy Fuel Oil	PJ/yr						0.204788	0.466154	0.799732	1.22547	2.11497e-09					4.80839e-08
TIAM-UCL 4.1.2	SSP2-RCP19	FSU	Final Energy|Production|Steel|Primary|BF and BOF 3|w CCS|Heavy Fuel Oil	PJ/yr						0.705226	1.60529	2.75403	4.22014	6.09132				2.85294e-08	20.6248
TIAM-UCL 4.1.2	SSP2-RCP19	IND	Final Energy|Production|Steel|Primary|BF and BOF 3|w CCS|Heavy Fuel Oil	PJ/yr						0.467117	1.06329	1.82418	2.79528	4.03468					2.35324e-09
TIAM-UCL 4.1.2	SSP2-RCP19	JPN	Final Energy|Production|Steel|Primary|BF and BOF 3|w CCS|Heavy Fuel Oil	PJ/yr						0.757452	1.72417	2.95798	4.53267	2.01762					2.5148e-08
TIAM-UCL 4.1.2	SSP2-RCP19	MEA	Final Energy|Production|Steel|Primary|BF and BOF 3|w CCS|Heavy Fuel Oil	PJ/yr						0.147418	0.335565	0.575693	0.882165	0.670334					2.94844e-09
TIAM-UCL 4.1.2	SSP2-RCP19	MEX	Final Energy|Production|Steel|Primary|BF and BOF 3|w CCS|Heavy Fuel Oil	PJ/yr						0.045867	0.104406
TIAM-UCL 4.1.2	SSP2-RCP19	ODA	Final Energy|Production|Steel|Primary|BF and BOF 3|w CCS|Heavy Fuel Oil	PJ/yr						0.238012	0.541783	0.92948	1.42429	2.05581					5.07539e-09
TIAM-UCL 4.1.2	SSP2-RCP19	SKO	Final Energy|Production|Steel|Primary|BF and BOF 3|w CCS|Heavy Fuel Oil	PJ/yr						0.465863	1.06043	1.81928	2.78777	5.24163e-08					2.54166
TIAM-UCL 4.1.2	SSP2-RCP19	UK	Final Energy|Production|Steel|Primary|BF and BOF 3|w CCS|Heavy Fuel Oil	PJ/yr						0.0557415	0.126883	0.21768	0.333563	2.68609e-09				6.28051e-09	1.32397
TIAM-UCL 4.1.2	SSP2-RCP19	USA	Final Energy|Production|Steel|Primary|BF and BOF 3|w CCS|Heavy Fuel Oil	PJ/yr						0.262119	0.596657	1.02362	1.56855	1.56855					2.29846e-09
TIAM-UCL 4.1.2	SSP2-RCP19	WEU	Final Energy|Production|Steel|Primary|BF and BOF 3|w CCS|Heavy Fuel Oil	PJ/yr						0.71849	1.63549	2.80583	2.80583	1.64622e-08
TIAM-UCL 4.1.2	SSP2-RCP19	World	Final Energy|Production|Steel|Primary|BF and BOF 3|w CCS|Heavy Fuel Oil	PJ/yr	0	0	0	0	0	5.49418	12.5063	21.2766	31.1096	26.6483	0.560525	0	0	2.22348	146.976
TIAM-UCL 4.1.2	SSP2-RCP19	AFR	Final Energy|Production|Steel|Primary|BF and BOF 3|w CCS|Liquified Petroleum Gases	PJ/yr						0.0244684	0.0556969	0.0955534	0.146421	0.211343	0.21808			0.136201	1.87991e-08
TIAM-UCL 4.1.2	SSP2-RCP19	AUS	Final Energy|Production|Steel|Primary|BF and BOF 3|w CCS|Liquified Petroleum Gases	PJ/yr						0.0209765	0.0477483	0.0819168	0.125525	0.181182	0.0252099				0.0209765
TIAM-UCL 4.1.2	SSP2-RCP19	CAN	Final Energy|Production|Steel|Primary|BF and BOF 3|w CCS|Liquified Petroleum Gases	PJ/yr						0.0307705	0.0700423	0.120164	0.184134	0.11932				0.828878	0.000354818
TIAM-UCL 4.1.2	SSP2-RCP19	CHI	Final Energy|Production|Steel|Primary|BF and BOF 3|w CCS|Liquified Petroleum Gases	PJ/yr						0.415713	0.94628	1.62343	2.48767	3.59068					53.1421
TIAM-UCL 4.1.2	SSP2-RCP19	CSA	Final Energy|Production|Steel|Primary|BF and BOF 3|w CCS|Liquified Petroleum Gases	PJ/yr						0.127048	0.289196	0.496144	0.760267	0.329015					2.56945e-09
TIAM-UCL 4.1.2	SSP2-RCP19	EEU	Final Energy|Production|Steel|Primary|BF and BOF 3|w CCS|Liquified Petroleum Gases	PJ/yr						0.088886	0.20233	0.347116	0.531903	9.1798e-10					2.08703e-08
TIAM-UCL 4.1.2	SSP2-RCP19	FSU	Final Energy|Production|Steel|Primary|BF and BOF 3|w CCS|Liquified Petroleum Gases	PJ/yr						0.306096	0.696761	1.19536	1.83171	2.64387				1.23829e-08	8.952
TIAM-UCL 4.1.2	SSP2-RCP19	IND	Final Energy|Production|Steel|Primary|BF and BOF 3|w CCS|Liquified Petroleum Gases	PJ/yr						0.202748	0.461511	0.791765	1.21326	1.75121					1.0214e-09
TIAM-UCL 4.1.2	SSP2-RCP19	JPN	Final Energy|Production|Steel|Primary|BF and BOF 3|w CCS|Liquified Petroleum Gases	PJ/yr						0.328764	0.74836	1.28388	1.96736	0.875729					1.09153e-08
TIAM-UCL 4.1.2	SSP2-RCP19	MEA	Final Energy|Production|Steel|Primary|BF and BOF 3|w CCS|Liquified Petroleum Gases	PJ/yr						0.0639853	0.145649	0.249874	0.382895	0.290951					1.27974e-09
TIAM-UCL 4.1.2	SSP2-RCP19	MEX	Final Energy|Production|Steel|Primary|BF and BOF 3|w CCS|Liquified Petroleum Gases	PJ/yr						0.0199081	0.0453165
TIAM-UCL 4.1.2	SSP2-RCP19	ODA	Final Energy|Production|Steel|Primary|BF and BOF 3|w CCS|Liquified Petroleum Gases	PJ/yr						0.103307	0.235155	0.403431	0.618199	0.892302					2.20292e-09
TIAM-UCL 4.1.2	SSP2-RCP19	SKO	Final Energy|Production|Steel|Primary|BF and BOF 3|w CCS|Liquified Petroleum Gases	PJ/yr						0.202203	0.460271	0.789638	1.21	2.27507e-08					1.10318
TIAM-UCL 4.1.2	SSP2-RCP19	UK	Final Energy|Production|Steel|Primary|BF and BOF 3|w CCS|Liquified Petroleum Gases	PJ/yr						0.024194	0.0550724	0.0944819	0.14478	1.16587e-09				2.72599e-09	0.574654
TIAM-UCL 4.1.2	SSP2-RCP19	USA	Final Energy|Production|Steel|Primary|BF and BOF 3|w CCS|Liquified Petroleum Gases	PJ/yr						0.11377	0.258973	0.444292	0.680812	0.680812					9.97624e-10
TIAM-UCL 4.1.2	SSP2-RCP19	WEU	Final Energy|Production|Steel|Primary|BF and BOF 3|w CCS|Liquified Petroleum Gases	PJ/yr						0.311853	0.709866	1.21784	1.21784	7.14524e-09
TIAM-UCL 4.1.2	SSP2-RCP19	World	Final Energy|Production|Steel|Primary|BF and BOF 3|w CCS|Liquified Petroleum Gases	PJ/yr	0	0	0	0	0	2.38469	5.42823	9.23489	13.5028	11.5664	0.24329	0	0	0.965079	63.7932
TIAM-UCL 4.1.2	SSP2-RCP19	AFR	Final Energy|Production|Steel|Primary|BF and BOF 3|w CCS|Natural Gas Mix	PJ/yr						0.279586	0.636416	1.09183	1.67307	2.4149	2.49187			1.55629	2.14807e-07
TIAM-UCL 4.1.2	SSP2-RCP19	AUS	Final Energy|Production|Steel|Primary|BF and BOF 3|w CCS|Natural Gas Mix	PJ/yr						0.239686	0.545592	0.936015	1.4343	2.07026	0.288059				0.239686
TIAM-UCL 4.1.2	SSP2-RCP19	CAN	Final Energy|Production|Steel|Primary|BF and BOF 3|w CCS|Natural Gas Mix	PJ/yr						0.351596	0.800332	1.37304	2.10399	1.3634				9.4711	0.0040543
TIAM-UCL 4.1.2	SSP2-RCP19	CHI	Final Energy|Production|Steel|Primary|BF and BOF 3|w CCS|Natural Gas Mix	PJ/yr						4.75011	10.8126	18.55	28.4251	41.0286					607.223
TIAM-UCL 4.1.2	SSP2-RCP19	CSA	Final Energy|Production|Steel|Primary|BF and BOF 3|w CCS|Natural Gas Mix	PJ/yr						1.4517	3.30448	5.66914	8.68712	3.75946					2.93596e-08
TIAM-UCL 4.1.2	SSP2-RCP19	EEU	Final Energy|Production|Steel|Primary|BF and BOF 3|w CCS|Natural Gas Mix	PJ/yr						1.01565	2.3119	3.96628	6.07774	1.04892e-08					2.38473e-07
TIAM-UCL 4.1.2	SSP2-RCP19	FSU	Final Energy|Production|Steel|Primary|BF and BOF 3|w CCS|Natural Gas Mix	PJ/yr						3.49758	7.96147	13.6587	20.9299	30.21				1.41492e-07	102.289
TIAM-UCL 4.1.2	SSP2-RCP19	IND	Final Energy|Production|Steel|Primary|BF and BOF 3|w CCS|Natural Gas Mix	PJ/yr						2.31668	5.27341	9.04703	13.8632	20.0101					1.16709e-08
TIAM-UCL 4.1.2	SSP2-RCP19	JPN	Final Energy|Production|Steel|Primary|BF and BOF 3|w CCS|Natural Gas Mix	PJ/yr						3.7566	8.55107	14.6702	22.4799	10.0064					1.24722e-07
TIAM-UCL 4.1.2	SSP2-RCP19	MEA	Final Energy|Production|Steel|Primary|BF and BOF 3|w CCS|Natural Gas Mix	PJ/yr						0.731122	1.66424	2.85516	4.37511	3.32453					1.46228e-08
TIAM-UCL 4.1.2	SSP2-RCP19	MEX	Final Energy|Production|Steel|Primary|BF and BOF 3|w CCS|Natural Gas Mix	PJ/yr						0.227478	0.517804
TIAM-UCL 4.1.2	SSP2-RCP19	ODA	Final Energy|Production|Steel|Primary|BF and BOF 3|w CCS|Natural Gas Mix	PJ/yr						1.18043	2.68698	4.60977	7.06379	10.1958					2.51715e-08
TIAM-UCL 4.1.2	SSP2-RCP19	SKO	Final Energy|Production|Steel|Primary|BF and BOF 3|w CCS|Natural Gas Mix	PJ/yr						2.31045	5.25924	9.02273	13.826	2.59959e-07					12.6054
TIAM-UCL 4.1.2	SSP2-RCP19	UK	Final Energy|Production|Steel|Primary|BF and BOF 3|w CCS|Natural Gas Mix	PJ/yr						0.276451	0.62928	1.07959	1.65431	1.33217e-08				3.11483e-08	6.56623
TIAM-UCL 4.1.2	SSP2-RCP19	USA	Final Energy|Production|Steel|Primary|BF and BOF 3|w CCS|Natural Gas Mix	PJ/yr						1.29998	2.95913	5.07667	7.77924	7.77924					1.13993e-08
TIAM-UCL 4.1.2	SSP2-RCP19	WEU	Final Energy|Production|Steel|Primary|BF and BOF 3|w CCS|Natural Gas Mix	PJ/yr						3.56337	8.11122	13.9156	13.9156	8.16444e-08
TIAM-UCL 4.1.2	SSP2-RCP19	World	Final Energy|Production|Steel|Primary|BF and BOF 3|w CCS|Natural Gas Mix	PJ/yr	0	0	0	0	0	27.2485	62.0252	105.522	154.288	132.163	2.77993	0	0	11.0274	728.928
TIAM-UCL 4.1.2	SSP2-RCP19	AFR	Final Energy|Production|Steel|Primary|BF and BOF 3|w CCS|Petroleum Coke	PJ/yr						0.0180752	0.0411444	0.070587	0.108164	0.156123	0.1611			0.100614	1.38873e-08
TIAM-UCL 4.1.2	SSP2-RCP19	AUS	Final Energy|Production|Steel|Primary|BF and BOF 3|w CCS|Petroleum Coke	PJ/yr						0.0154957	0.0352726	0.0605134	0.0927279	0.133843	0.018623				0.0154957
TIAM-UCL 4.1.2	SSP2-RCP19	CAN	Final Energy|Production|Steel|Primary|BF and BOF 3|w CCS|Petroleum Coke	PJ/yr						0.0227307	0.0517415	0.0887674	0.136023	0.0881441				0.612307	0.000262111
TIAM-UCL 4.1.2	SSP2-RCP19	CHI	Final Energy|Production|Steel|Primary|BF and BOF 3|w CCS|Petroleum Coke	PJ/yr						0.307095	0.699035	1.19926	1.83769	2.6525					39.257
TIAM-UCL 4.1.2	SSP2-RCP19	CSA	Final Energy|Production|Steel|Primary|BF and BOF 3|w CCS|Petroleum Coke	PJ/yr						0.0938525	0.213635	0.36651	0.561623	0.24305					1.8981e-09
TIAM-UCL 4.1.2	SSP2-RCP19	EEU	Final Energy|Production|Steel|Primary|BF and BOF 3|w CCS|Petroleum Coke	PJ/yr						0.0656617	0.149465	0.256421	0.392927	6.78129e-10					1.54173e-08
TIAM-UCL 4.1.2	SSP2-RCP19	FSU	Final Energy|Production|Steel|Primary|BF and BOF 3|w CCS|Petroleum Coke	PJ/yr						0.226119	0.51471	0.883033	1.35312	1.95308				9.14747e-09	6.61301
TIAM-UCL 4.1.2	SSP2-RCP19	IND	Final Energy|Production|Steel|Primary|BF and BOF 3|w CCS|Petroleum Coke	PJ/yr						0.149773	0.340926	0.584891	0.896259	1.29365					7.54527e-10
TIAM-UCL 4.1.2	SSP2-RCP19	JPN	Final Energy|Production|Steel|Primary|BF and BOF 3|w CCS|Petroleum Coke	PJ/yr						0.242864	0.552827	0.948428	1.45333	0.646917					8.0633e-09
TIAM-UCL 4.1.2	SSP2-RCP19	MEA	Final Energy|Production|Steel|Primary|BF and BOF 3|w CCS|Petroleum Coke	PJ/yr						0.0472671	0.107593	0.184586	0.282851	0.214931					9.45367e-10
TIAM-UCL 4.1.2	SSP2-RCP19	MEX	Final Energy|Production|Steel|Primary|BF and BOF 3|w CCS|Petroleum Coke	PJ/yr						0.0147065	0.0334761
TIAM-UCL 4.1.2	SSP2-RCP19	ODA	Final Energy|Production|Steel|Primary|BF and BOF 3|w CCS|Petroleum Coke	PJ/yr						0.0763146	0.173714	0.298022	0.456675	0.65916					1.62734e-09
TIAM-UCL 4.1.2	SSP2-RCP19	SKO	Final Energy|Production|Steel|Primary|BF and BOF 3|w CCS|Petroleum Coke	PJ/yr						0.149371	0.340011	0.58332	0.893852	1.68064e-08					0.814941
TIAM-UCL 4.1.2	SSP2-RCP19	UK	Final Energy|Production|Steel|Primary|BF and BOF 3|w CCS|Petroleum Coke	PJ/yr						0.0178726	0.040683	0.0697955	0.106951	8.61251e-10				2.01374e-09	0.424507
TIAM-UCL 4.1.2	SSP2-RCP19	USA	Final Energy|Production|Steel|Primary|BF and BOF 3|w CCS|Petroleum Coke	PJ/yr						0.0840441	0.191308	0.328207	0.502928	0.502928					7.36963e-10
TIAM-UCL 4.1.2	SSP2-RCP19	WEU	Final Energy|Production|Steel|Primary|BF and BOF 3|w CCS|Petroleum Coke	PJ/yr						0.230372	0.524391	0.899643	0.899643	5.27832e-09
TIAM-UCL 4.1.2	SSP2-RCP19	World	Final Energy|Production|Steel|Primary|BF and BOF 3|w CCS|Petroleum Coke	PJ/yr	0	0	0	0	0	1.76162	4.00993	6.82199	9.97476	8.54433	0.179723	0	0	0.712922	47.1252
TIAM-UCL 4.1.2	SSP2-RCP19	AFR	Final Energy|Production|Steel|Primary|BF and BOF 3|w CCS|Refined Petroleum Products (Oil)	PJ/yr						0.0548319	0.124813	0.214128	0.32812	0.473605	0.488702			0.305217	4.21275e-08
TIAM-UCL 4.1.2	SSP2-RCP19	AUS	Final Energy|Production|Steel|Primary|BF and BOF 3|w CCS|Refined Petroleum Products (Oil)	PJ/yr						0.0470068	0.107001	0.18357	0.281293	0.406016	0.0564936				0.0470068
TIAM-UCL 4.1.2	SSP2-RCP19	CAN	Final Energy|Production|Steel|Primary|BF and BOF 3|w CCS|Refined Petroleum Products (Oil)	PJ/yr						0.0689544	0.15696	0.269279	0.412631	0.267388				1.85746	0.000795123
TIAM-UCL 4.1.2	SSP2-RCP19	CHI	Final Energy|Production|Steel|Primary|BF and BOF 3|w CCS|Refined Petroleum Products (Oil)	PJ/yr						0.931584	2.12055	3.638	5.57469	8.04646					119.088
TIAM-UCL 4.1.2	SSP2-RCP19	CSA	Final Energy|Production|Steel|Primary|BF and BOF 3|w CCS|Refined Petroleum Products (Oil)	PJ/yr						0.284705	0.648068	1.11182	1.7037	0.737299					5.75796e-09
TIAM-UCL 4.1.2	SSP2-RCP19	EEU	Final Energy|Production|Steel|Primary|BF and BOF 3|w CCS|Refined Petroleum Products (Oil)	PJ/yr						0.199187	0.453406	0.777861	1.19196	2.05713e-09					4.67689e-08
TIAM-UCL 4.1.2	SSP2-RCP19	FSU	Final Energy|Production|Steel|Primary|BF and BOF 3|w CCS|Refined Petroleum Products (Oil)	PJ/yr						0.685939	1.56139	2.67871	4.10473	5.92473				2.77492e-08	20.0608
TIAM-UCL 4.1.2	SSP2-RCP19	IND	Final Energy|Production|Steel|Primary|BF and BOF 3|w CCS|Refined Petroleum Products (Oil)	PJ/yr						0.454343	1.03421	1.77429	2.71884	3.92434					2.28888e-09
TIAM-UCL 4.1.2	SSP2-RCP19	JPN	Final Energy|Production|Steel|Primary|BF and BOF 3|w CCS|Refined Petroleum Products (Oil)	PJ/yr						0.736737	1.67702	2.87709	4.40871	1.96245					2.44603e-08
TIAM-UCL 4.1.2	SSP2-RCP19	MEA	Final Energy|Production|Steel|Primary|BF and BOF 3|w CCS|Refined Petroleum Products (Oil)	PJ/yr						0.143386	0.326388	0.559949	0.85804	0.652001					2.8678e-09
TIAM-UCL 4.1.2	SSP2-RCP19	MEX	Final Energy|Production|Steel|Primary|BF and BOF 3|w CCS|Refined Petroleum Products (Oil)	PJ/yr						0.0446126	0.101551
TIAM-UCL 4.1.2	SSP2-RCP19	ODA	Final Energy|Production|Steel|Primary|BF and BOF 3|w CCS|Refined Petroleum Products (Oil)	PJ/yr						0.231503	0.526966	0.904061	1.38534	1.99959					4.93659e-09
TIAM-UCL 4.1.2	SSP2-RCP19	SKO	Final Energy|Production|Steel|Primary|BF and BOF 3|w CCS|Refined Petroleum Products (Oil)	PJ/yr						0.453122	1.03143	1.76952	2.71153	5.09828e-08					2.47215
TIAM-UCL 4.1.2	SSP2-RCP19	UK	Final Energy|Production|Steel|Primary|BF and BOF 3|w CCS|Refined Petroleum Products (Oil)	PJ/yr						0.0542171	0.123413	0.211727	0.324441	2.61264e-09				6.10875e-09	1.28776
TIAM-UCL 4.1.2	SSP2-RCP19	USA	Final Energy|Production|Steel|Primary|BF and BOF 3|w CCS|Refined Petroleum Products (Oil)	PJ/yr						0.254951	0.58034	0.995627	1.52565	1.52565					2.23561e-09
TIAM-UCL 4.1.2	SSP2-RCP19	WEU	Final Energy|Production|Steel|Primary|BF and BOF 3|w CCS|Refined Petroleum Products (Oil)	PJ/yr						0.698841	1.59076	2.7291	2.7291	1.6012e-08
TIAM-UCL 4.1.2	SSP2-RCP19	World	Final Energy|Production|Steel|Primary|BF and BOF 3|w CCS|Refined Petroleum Products (Oil)	PJ/yr	0	0	0	0	0	5.34392	12.1643	20.6947	30.2588	25.9195	0.545196	0	0	2.16267	142.956
TIAM-UCL 4.1.2	SSP2-RCP19	CAN	Final Energy|Production|Steel|Primary|BF and BOF 3|w/o CCS|Biofuels	PJ/yr				0.0222291	0.0222291
TIAM-UCL 4.1.2	SSP2-RCP19	CSA	Final Energy|Production|Steel|Primary|BF and BOF 3|w/o CCS|Biofuels	PJ/yr				66.4434	66.4434
TIAM-UCL 4.1.2	SSP2-RCP19	EEU	Final Energy|Production|Steel|Primary|BF and BOF 3|w/o CCS|Biofuels	PJ/yr				0.165726	0.350757	0.157865
TIAM-UCL 4.1.2	SSP2-RCP19	FSU	Final Energy|Production|Steel|Primary|BF and BOF 3|w/o CCS|Biofuels	PJ/yr				12.0976	12.0976
TIAM-UCL 4.1.2	SSP2-RCP19	JPN	Final Energy|Production|Steel|Primary|BF and BOF 3|w/o CCS|Biofuels	PJ/yr				0.831062	0.831062	0.93287	0.269556
TIAM-UCL 4.1.2	SSP2-RCP19	ODA	Final Energy|Production|Steel|Primary|BF and BOF 3|w/o CCS|Biofuels	PJ/yr				0.0107376	0.0107376
TIAM-UCL 4.1.2	SSP2-RCP19	SKO	Final Energy|Production|Steel|Primary|BF and BOF 3|w/o CCS|Biofuels	PJ/yr				0.262196	0.438127	0.160142
TIAM-UCL 4.1.2	SSP2-RCP19	UK	Final Energy|Production|Steel|Primary|BF and BOF 3|w/o CCS|Biofuels	PJ/yr				0.000111397	0.000725156	0.000866681	0.00111818	0.000909809	0.00062354	8.48304e-05
TIAM-UCL 4.1.2	SSP2-RCP19	USA	Final Energy|Production|Steel|Primary|BF and BOF 3|w/o CCS|Biofuels	PJ/yr				0.0174202	0.0174202
TIAM-UCL 4.1.2	SSP2-RCP19	WEU	Final Energy|Production|Steel|Primary|BF and BOF 3|w/o CCS|Biofuels	PJ/yr				0.763756	0.772349	0.361487		0.286774
TIAM-UCL 4.1.2	SSP2-RCP19	World	Final Energy|Production|Steel|Primary|BF and BOF 3|w/o CCS|Biofuels	PJ/yr	0	0	0	80.6143	80.9845	1.61323	0.270674	0.287684	0.00062354	8.48304e-05	0	0	0	0	0
TIAM-UCL 4.1.2	SSP2-RCP19	AFR	Final Energy|Production|Steel|Primary|BF and BOF 3|w/o CCS|Blast Furnace Gas	PJ/yr				9.0571	9.0571
TIAM-UCL 4.1.2	SSP2-RCP19	AUS	Final Energy|Production|Steel|Primary|BF and BOF 3|w/o CCS|Blast Furnace Gas	PJ/yr				0.39853	0.80639	0.906152	1.0443	0.83802	0.54531	0.175349
TIAM-UCL 4.1.2	SSP2-RCP19	CAN	Final Energy|Production|Steel|Primary|BF and BOF 3|w/o CCS|Blast Furnace Gas	PJ/yr				7.87798	7.87798
TIAM-UCL 4.1.2	SSP2-RCP19	CHI	Final Energy|Production|Steel|Primary|BF and BOF 3|w/o CCS|Blast Furnace Gas	PJ/yr				2213.07	1947.25	1550.95	289.471
TIAM-UCL 4.1.2	SSP2-RCP19	CSA	Final Energy|Production|Steel|Primary|BF and BOF 3|w/o CCS|Blast Furnace Gas	PJ/yr				16.3794	16.3794
TIAM-UCL 4.1.2	SSP2-RCP19	EEU	Final Energy|Production|Steel|Primary|BF and BOF 3|w/o CCS|Blast Furnace Gas	PJ/yr				18.2309	38.5855	17.3662
TIAM-UCL 4.1.2	SSP2-RCP19	FSU	Final Energy|Production|Steel|Primary|BF and BOF 3|w/o CCS|Blast Furnace Gas	PJ/yr				72.3642	72.3642
TIAM-UCL 4.1.2	SSP2-RCP19	IND	Final Energy|Production|Steel|Primary|BF and BOF 3|w/o CCS|Blast Furnace Gas	PJ/yr				313.396	87.7411
TIAM-UCL 4.1.2	SSP2-RCP19	JPN	Final Energy|Production|Steel|Primary|BF and BOF 3|w/o CCS|Blast Furnace Gas	PJ/yr				108.902	108.902	122.243	35.3224
TIAM-UCL 4.1.2	SSP2-RCP19	MEA	Final Energy|Production|Steel|Primary|BF and BOF 3|w/o CCS|Blast Furnace Gas	PJ/yr				4.48799	4.48799	1.76484	0.931657
TIAM-UCL 4.1.2	SSP2-RCP19	MEX	Final Energy|Production|Steel|Primary|BF and BOF 3|w/o CCS|Blast Furnace Gas	PJ/yr				1.96482	0.38053
TIAM-UCL 4.1.2	SSP2-RCP19	ODA	Final Energy|Production|Steel|Primary|BF and BOF 3|w/o CCS|Blast Furnace Gas	PJ/yr				12.8974	12.8974
TIAM-UCL 4.1.2	SSP2-RCP19	SKO	Final Energy|Production|Steel|Primary|BF and BOF 3|w/o CCS|Blast Furnace Gas	PJ/yr				6.37854	10.6585	3.89583
TIAM-UCL 4.1.2	SSP2-RCP19	UK	Final Energy|Production|Steel|Primary|BF and BOF 3|w/o CCS|Blast Furnace Gas	PJ/yr				0.0428878	0.279185	0.333672	0.430501	0.350276	0.240063	0.0326597
TIAM-UCL 4.1.2	SSP2-RCP19	USA	Final Energy|Production|Steel|Primary|BF and BOF 3|w/o CCS|Blast Furnace Gas	PJ/yr				14.7384	14.7384
TIAM-UCL 4.1.2	SSP2-RCP19	WEU	Final Energy|Production|Steel|Primary|BF and BOF 3|w/o CCS|Blast Furnace Gas	PJ/yr				49.7461	50.3058	23.5449		18.6786
TIAM-UCL 4.1.2	SSP2-RCP19	World	Final Energy|Production|Steel|Primary|BF and BOF 3|w/o CCS|Blast Furnace Gas	PJ/yr	0	0	0	2849.93	2382.71	1721.01	327.199	19.8669	0.785373	0.208009	0	0	0	0	0
TIAM-UCL 4.1.2	SSP2-RCP19	AFR	Final Energy|Production|Steel|Primary|BF and BOF 3|w/o CCS|Coal	PJ/yr				24.6782	24.6782
TIAM-UCL 4.1.2	SSP2-RCP19	AUS	Final Energy|Production|Steel|Primary|BF and BOF 3|w/o CCS|Coal	PJ/yr				0.251513	0.508915	0.571875	0.659058	0.528876	0.344147	0.110663
TIAM-UCL 4.1.2	SSP2-RCP19	CAN	Final Energy|Production|Steel|Primary|BF and BOF 3|w/o CCS|Coal	PJ/yr				2.70906	2.70906
TIAM-UCL 4.1.2	SSP2-RCP19	CHI	Final Energy|Production|Steel|Primary|BF and BOF 3|w/o CCS|Coal	PJ/yr				1829.97	1610.17	1282.47	239.361
TIAM-UCL 4.1.2	SSP2-RCP19	CSA	Final Energy|Production|Steel|Primary|BF and BOF 3|w/o CCS|Coal	PJ/yr				56.6869	56.6869
TIAM-UCL 4.1.2	SSP2-RCP19	EEU	Final Energy|Production|Steel|Primary|BF and BOF 3|w/o CCS|Coal	PJ/yr				13.3694	28.2961	12.7353
TIAM-UCL 4.1.2	SSP2-RCP19	FSU	Final Energy|Production|Steel|Primary|BF and BOF 3|w/o CCS|Coal	PJ/yr				55.9475	55.9475
TIAM-UCL 4.1.2	SSP2-RCP19	IND	Final Energy|Production|Steel|Primary|BF and BOF 3|w/o CCS|Coal	PJ/yr				848.565	237.572
TIAM-UCL 4.1.2	SSP2-RCP19	JPN	Final Energy|Production|Steel|Primary|BF and BOF 3|w/o CCS|Coal	PJ/yr				53.1322	53.1322	59.641	17.2335
TIAM-UCL 4.1.2	SSP2-RCP19	MEA	Final Energy|Production|Steel|Primary|BF and BOF 3|w/o CCS|Coal	PJ/yr				14.4328	14.4328	5.6755	2.9961
TIAM-UCL 4.1.2	SSP2-RCP19	ODA	Final Energy|Production|Steel|Primary|BF and BOF 3|w/o CCS|Coal	PJ/yr				100.711	100.711
TIAM-UCL 4.1.2	SSP2-RCP19	SKO	Final Energy|Production|Steel|Primary|BF and BOF 3|w/o CCS|Coal	PJ/yr				48.1836	80.5145	29.4292
TIAM-UCL 4.1.2	SSP2-RCP19	UK	Final Energy|Production|Steel|Primary|BF and BOF 3|w/o CCS|Coal	PJ/yr				0.483151	3.14515	3.75897	4.84978	3.94602	2.70442	0.367926
TIAM-UCL 4.1.2	SSP2-RCP19	USA	Final Energy|Production|Steel|Primary|BF and BOF 3|w/o CCS|Coal	PJ/yr				2.31132	2.31132
TIAM-UCL 4.1.2	SSP2-RCP19	WEU	Final Energy|Production|Steel|Primary|BF and BOF 3|w/o CCS|Coal	PJ/yr				32.4691	32.8344	15.3677		12.1914
TIAM-UCL 4.1.2	SSP2-RCP19	World	Final Energy|Production|Steel|Primary|BF and BOF 3|w/o CCS|Coal	PJ/yr	0	0	0	3083.9	2303.65	1409.65	265.099	16.6663	3.04857	0.47859	0	0	0	0	0
TIAM-UCL 4.1.2	SSP2-RCP19	AFR	Final Energy|Production|Steel|Primary|BF and BOF 3|w/o CCS|Coke Oven Coke	PJ/yr				4.36777	4.36777
TIAM-UCL 4.1.2	SSP2-RCP19	AUS	Final Energy|Production|Steel|Primary|BF and BOF 3|w/o CCS|Coke Oven Coke	PJ/yr				5.08667	10.2924	11.5657	13.329	10.6961	6.96012	2.23808
TIAM-UCL 4.1.2	SSP2-RCP19	CAN	Final Energy|Production|Steel|Primary|BF and BOF 3|w/o CCS|Coke Oven Coke	PJ/yr				9.04484	9.04484
TIAM-UCL 4.1.2	SSP2-RCP19	CHI	Final Energy|Production|Steel|Primary|BF and BOF 3|w/o CCS|Coke Oven Coke	PJ/yr				1777.48	1563.98	1245.68	232.495
TIAM-UCL 4.1.2	SSP2-RCP19	CSA	Final Energy|Production|Steel|Primary|BF and BOF 3|w/o CCS|Coke Oven Coke	PJ/yr				42.4021	42.4021
TIAM-UCL 4.1.2	SSP2-RCP19	EEU	Final Energy|Production|Steel|Primary|BF and BOF 3|w/o CCS|Coke Oven Coke	PJ/yr				10.4295	22.074	9.93486
TIAM-UCL 4.1.2	SSP2-RCP19	FSU	Final Energy|Production|Steel|Primary|BF and BOF 3|w/o CCS|Coke Oven Coke	PJ/yr				253.016	253.016
TIAM-UCL 4.1.2	SSP2-RCP19	IND	Final Energy|Production|Steel|Primary|BF and BOF 3|w/o CCS|Coke Oven Coke	PJ/yr				155.174	43.4439
TIAM-UCL 4.1.2	SSP2-RCP19	JPN	Final Energy|Production|Steel|Primary|BF and BOF 3|w/o CCS|Coke Oven Coke	PJ/yr				32.4505	32.4505	36.4258	10.5253
TIAM-UCL 4.1.2	SSP2-RCP19	MEA	Final Energy|Production|Steel|Primary|BF and BOF 3|w/o CCS|Coke Oven Coke	PJ/yr				23.7755	23.7755	9.34936	4.93553
TIAM-UCL 4.1.2	SSP2-RCP19	MEX	Final Energy|Production|Steel|Primary|BF and BOF 3|w/o CCS|Coke Oven Coke	PJ/yr				9.14657	1.77143
TIAM-UCL 4.1.2	SSP2-RCP19	ODA	Final Energy|Production|Steel|Primary|BF and BOF 3|w/o CCS|Coke Oven Coke	PJ/yr				14.3396	14.3396
TIAM-UCL 4.1.2	SSP2-RCP19	SKO	Final Energy|Production|Steel|Primary|BF and BOF 3|w/o CCS|Coke Oven Coke	PJ/yr				58.9274	98.4672	35.9912
TIAM-UCL 4.1.2	SSP2-RCP19	UK	Final Energy|Production|Steel|Primary|BF and BOF 3|w/o CCS|Coke Oven Coke	PJ/yr				1.51707	9.87562	11.803	15.2281	12.3903	8.49175	1.15527
TIAM-UCL 4.1.2	SSP2-RCP19	USA	Final Energy|Production|Steel|Primary|BF and BOF 3|w/o CCS|Coke Oven Coke	PJ/yr				21.3479	21.3479
TIAM-UCL 4.1.2	SSP2-RCP19	WEU	Final Energy|Production|Steel|Primary|BF and BOF 3|w/o CCS|Coke Oven Coke	PJ/yr				33.4556	33.832	15.8346		12.5619
TIAM-UCL 4.1.2	SSP2-RCP19	World	Final Energy|Production|Steel|Primary|BF and BOF 3|w/o CCS|Coke Oven Coke	PJ/yr	0	0	0	2451.96	2184.48	1376.59	276.513	35.6483	15.4519	3.39336	0	0	0	0	0
TIAM-UCL 4.1.2	SSP2-RCP19	AFR	Final Energy|Production|Steel|Primary|BF and BOF 3|w/o CCS|Coke Oven Gas	PJ/yr				7.42434	7.42434
TIAM-UCL 4.1.2	SSP2-RCP19	AUS	Final Energy|Production|Steel|Primary|BF and BOF 3|w/o CCS|Coke Oven Gas	PJ/yr				0.232894	0.471241	0.52954	0.610269	0.489725	0.31867	0.102471
TIAM-UCL 4.1.2	SSP2-RCP19	CAN	Final Energy|Production|Steel|Primary|BF and BOF 3|w/o CCS|Coke Oven Gas	PJ/yr				7.62017	7.62017
TIAM-UCL 4.1.2	SSP2-RCP19	CHI	Final Energy|Production|Steel|Primary|BF and BOF 3|w/o CCS|Coke Oven Gas	PJ/yr				518.229	455.983	363.183	67.7846
TIAM-UCL 4.1.2	SSP2-RCP19	CSA	Final Energy|Production|Steel|Primary|BF and BOF 3|w/o CCS|Coke Oven Gas	PJ/yr				29.5594	29.5594
TIAM-UCL 4.1.2	SSP2-RCP19	EEU	Final Energy|Production|Steel|Primary|BF and BOF 3|w/o CCS|Coke Oven Gas	PJ/yr				8.92116	18.8816	8.49804
TIAM-UCL 4.1.2	SSP2-RCP19	FSU	Final Energy|Production|Steel|Primary|BF and BOF 3|w/o CCS|Coke Oven Gas	PJ/yr				50.8321	50.8321
TIAM-UCL 4.1.2	SSP2-RCP19	IND	Final Energy|Production|Steel|Primary|BF and BOF 3|w/o CCS|Coke Oven Gas	PJ/yr				51.1357	14.3164
TIAM-UCL 4.1.2	SSP2-RCP19	JPN	Final Energy|Production|Steel|Primary|BF and BOF 3|w/o CCS|Coke Oven Gas	PJ/yr				73.1612	73.1612	82.1237	23.7299
TIAM-UCL 4.1.2	SSP2-RCP19	MEA	Final Energy|Production|Steel|Primary|BF and BOF 3|w/o CCS|Coke Oven Gas	PJ/yr				13.3669	13.3669	5.25633	2.77482
TIAM-UCL 4.1.2	SSP2-RCP19	MEX	Final Energy|Production|Steel|Primary|BF and BOF 3|w/o CCS|Coke Oven Gas	PJ/yr				4.56935	0.884952
TIAM-UCL 4.1.2	SSP2-RCP19	ODA	Final Energy|Production|Steel|Primary|BF and BOF 3|w/o CCS|Coke Oven Gas	PJ/yr				20.71	20.71
TIAM-UCL 4.1.2	SSP2-RCP19	SKO	Final Energy|Production|Steel|Primary|BF and BOF 3|w/o CCS|Coke Oven Gas	PJ/yr				52.6163	87.9214	32.1365
TIAM-UCL 4.1.2	SSP2-RCP19	UK	Final Energy|Production|Steel|Primary|BF and BOF 3|w/o CCS|Coke Oven Gas	PJ/yr				0.266484	1.73472	2.07327	2.67492	2.17645	1.49163	0.202931
TIAM-UCL 4.1.2	SSP2-RCP19	USA	Final Energy|Production|Steel|Primary|BF and BOF 3|w/o CCS|Coke Oven Gas	PJ/yr				0.00474736	0.00474736
TIAM-UCL 4.1.2	SSP2-RCP19	WEU	Final Energy|Production|Steel|Primary|BF and BOF 3|w/o CCS|Coke Oven Gas	PJ/yr				22.2864	22.5371	10.5482		8.36806
TIAM-UCL 4.1.2	SSP2-RCP19	World	Final Energy|Production|Steel|Primary|BF and BOF 3|w/o CCS|Coke Oven Gas	PJ/yr	0	0	0	860.937	805.41	504.348	97.5745	11.0342	1.8103	0.305402	0	0	0	0	0
TIAM-UCL 4.1.2	SSP2-RCP19	AFR	Final Energy|Production|Steel|Primary|BF and BOF 3|w/o CCS|Electricity	PJ/yr				17.4705	17.4705
TIAM-UCL 4.1.2	SSP2-RCP19	AUS	Final Energy|Production|Steel|Primary|BF and BOF 3|w/o CCS|Electricity	PJ/yr				6.05884	12.2595	13.7762	15.8764	12.7404	8.29035	2.66583
TIAM-UCL 4.1.2	SSP2-RCP19	CAN	Final Energy|Production|Steel|Primary|BF and BOF 3|w/o CCS|Electricity	PJ/yr				7.68853	7.68853
TIAM-UCL 4.1.2	SSP2-RCP19	CHI	Final Energy|Production|Steel|Primary|BF and BOF 3|w/o CCS|Electricity	PJ/yr				1547.63	1361.74	1084.6	202.43
TIAM-UCL 4.1.2	SSP2-RCP19	CSA	Final Energy|Production|Steel|Primary|BF and BOF 3|w/o CCS|Electricity	PJ/yr				75.9816	75.9816
TIAM-UCL 4.1.2	SSP2-RCP19	EEU	Final Energy|Production|Steel|Primary|BF and BOF 3|w/o CCS|Electricity	PJ/yr				26.814	56.7516	25.5422
TIAM-UCL 4.1.2	SSP2-RCP19	FSU	Final Energy|Production|Steel|Primary|BF and BOF 3|w/o CCS|Electricity	PJ/yr				123.398	123.398
TIAM-UCL 4.1.2	SSP2-RCP19	IND	Final Energy|Production|Steel|Primary|BF and BOF 3|w/o CCS|Electricity	PJ/yr				109.675	30.7058
TIAM-UCL 4.1.2	SSP2-RCP19	JPN	Final Energy|Production|Steel|Primary|BF and BOF 3|w/o CCS|Electricity	PJ/yr				113.883	113.883	127.834	36.9382
TIAM-UCL 4.1.2	SSP2-RCP19	MEA	Final Energy|Production|Steel|Primary|BF and BOF 3|w/o CCS|Electricity	PJ/yr				5.21556	5.21556	2.05094	1.08269
TIAM-UCL 4.1.2	SSP2-RCP19	MEX	Final Energy|Production|Steel|Primary|BF and BOF 3|w/o CCS|Electricity	PJ/yr				0.843987	0.163456
TIAM-UCL 4.1.2	SSP2-RCP19	ODA	Final Energy|Production|Steel|Primary|BF and BOF 3|w/o CCS|Electricity	PJ/yr				63.248	63.248
TIAM-UCL 4.1.2	SSP2-RCP19	SKO	Final Energy|Production|Steel|Primary|BF and BOF 3|w/o CCS|Electricity	PJ/yr				112.281	187.621	68.5782
TIAM-UCL 4.1.2	SSP2-RCP19	UK	Final Energy|Production|Steel|Primary|BF and BOF 3|w/o CCS|Electricity	PJ/yr				0.721515	4.69682	5.61347	7.24244	5.89281	4.03865	0.549444
TIAM-UCL 4.1.2	SSP2-RCP19	USA	Final Energy|Production|Steel|Primary|BF and BOF 3|w/o CCS|Electricity	PJ/yr				20.9596	20.9596
TIAM-UCL 4.1.2	SSP2-RCP19	WEU	Final Energy|Production|Steel|Primary|BF and BOF 3|w/o CCS|Electricity	PJ/yr				115.501	116.801	54.667		43.3683
TIAM-UCL 4.1.2	SSP2-RCP19	World	Final Energy|Production|Steel|Primary|BF and BOF 3|w/o CCS|Electricity	PJ/yr	0	0	0	2347.37	2198.58	1382.66	263.57	62.0015	12.329	3.21528	0	0	0	0	0
TIAM-UCL 4.1.2	SSP2-RCP19	CAN	Final Energy|Production|Steel|Primary|BF and BOF 3|w/o CCS|Heat	PJ/yr				0.0207705	0.0207705
TIAM-UCL 4.1.2	SSP2-RCP19	CHI	Final Energy|Production|Steel|Primary|BF and BOF 3|w/o CCS|Heat	PJ/yr				172.873	152.109	121.152	22.6119
TIAM-UCL 4.1.2	SSP2-RCP19	EEU	Final Energy|Production|Steel|Primary|BF and BOF 3|w/o CCS|Heat	PJ/yr				4.96478	10.5079	4.72931
TIAM-UCL 4.1.2	SSP2-RCP19	FSU	Final Energy|Production|Steel|Primary|BF and BOF 3|w/o CCS|Heat	PJ/yr				121.452	121.452
TIAM-UCL 4.1.2	SSP2-RCP19	ODA	Final Energy|Production|Steel|Primary|BF and BOF 3|w/o CCS|Heat	PJ/yr				0.172183	0.172183
TIAM-UCL 4.1.2	SSP2-RCP19	SKO	Final Energy|Production|Steel|Primary|BF and BOF 3|w/o CCS|Heat	PJ/yr				0.167189	0.279371	0.102114
TIAM-UCL 4.1.2	SSP2-RCP19	USA	Final Energy|Production|Steel|Primary|BF and BOF 3|w/o CCS|Heat	PJ/yr				1.65952	1.65952
TIAM-UCL 4.1.2	SSP2-RCP19	WEU	Final Energy|Production|Steel|Primary|BF and BOF 3|w/o CCS|Heat	PJ/yr				4.14943	4.19612	1.96393		1.55802
TIAM-UCL 4.1.2	SSP2-RCP19	World	Final Energy|Production|Steel|Primary|BF and BOF 3|w/o CCS|Heat	PJ/yr	0	0	0	305.459	290.396	127.947	22.6119	1.55802	0	0	0	0	0	0	0
TIAM-UCL 4.1.2	SSP2-RCP19	AUS	Final Energy|Production|Steel|Primary|BF and BOF 3|w/o CCS|Heavy Fuel Oil	PJ/yr				0.0498752	0.100918	0.113403	0.130692	0.104877	0.0682446	0.0219446
TIAM-UCL 4.1.2	SSP2-RCP19	CHI	Final Energy|Production|Steel|Primary|BF and BOF 3|w/o CCS|Heavy Fuel Oil	PJ/yr				0.75838	0.667288	0.531483	0.0991963
TIAM-UCL 4.1.2	SSP2-RCP19	CSA	Final Energy|Production|Steel|Primary|BF and BOF 3|w/o CCS|Heavy Fuel Oil	PJ/yr				1.25435	1.25435
TIAM-UCL 4.1.2	SSP2-RCP19	EEU	Final Energy|Production|Steel|Primary|BF and BOF 3|w/o CCS|Heavy Fuel Oil	PJ/yr				0.418427	0.885599	0.398582
TIAM-UCL 4.1.2	SSP2-RCP19	FSU	Final Energy|Production|Steel|Primary|BF and BOF 3|w/o CCS|Heavy Fuel Oil	PJ/yr				12.9481	12.9481
TIAM-UCL 4.1.2	SSP2-RCP19	IND	Final Energy|Production|Steel|Primary|BF and BOF 3|w/o CCS|Heavy Fuel Oil	PJ/yr				9.52269	2.66606
TIAM-UCL 4.1.2	SSP2-RCP19	JPN	Final Energy|Production|Steel|Primary|BF and BOF 3|w/o CCS|Heavy Fuel Oil	PJ/yr				1.99264	1.99264	2.23675	0.646315
TIAM-UCL 4.1.2	SSP2-RCP19	MEX	Final Energy|Production|Steel|Primary|BF and BOF 3|w/o CCS|Heavy Fuel Oil	PJ/yr				0.276708	0.0535903
TIAM-UCL 4.1.2	SSP2-RCP19	ODA	Final Energy|Production|Steel|Primary|BF and BOF 3|w/o CCS|Heavy Fuel Oil	PJ/yr				23.0086	23.0086
TIAM-UCL 4.1.2	SSP2-RCP19	SKO	Final Energy|Production|Steel|Primary|BF and BOF 3|w/o CCS|Heavy Fuel Oil	PJ/yr				0.30895	0.516254	0.188698
TIAM-UCL 4.1.2	SSP2-RCP19	UK	Final Energy|Production|Steel|Primary|BF and BOF 3|w/o CCS|Heavy Fuel Oil	PJ/yr				0.0161214	0.104945	0.125426	0.161823	0.131668	0.0902387	0.0122767
TIAM-UCL 4.1.2	SSP2-RCP19	USA	Final Energy|Production|Steel|Primary|BF and BOF 3|w/o CCS|Heavy Fuel Oil	PJ/yr				0.547793	0.547793
TIAM-UCL 4.1.2	SSP2-RCP19	WEU	Final Energy|Production|Steel|Primary|BF and BOF 3|w/o CCS|Heavy Fuel Oil	PJ/yr				2.44296	2.47045	1.15626		0.91728
TIAM-UCL 4.1.2	SSP2-RCP19	World	Final Energy|Production|Steel|Primary|BF and BOF 3|w/o CCS|Heavy Fuel Oil	PJ/yr	0	0	0	53.5456	47.2166	4.7506	1.03803	1.15382	0.158483	0.0342213	0	0	0	0	0
TIAM-UCL 4.1.2	SSP2-RCP19	AUS	Final Energy|Production|Steel|Primary|BF and BOF 3|w/o CCS|Liquified Petroleum Gases	PJ/yr				0.0124395	0.0251703	0.0282842	0.0325962	0.0261576	0.0170211	0.00547327
TIAM-UCL 4.1.2	SSP2-RCP19	CHI	Final Energy|Production|Steel|Primary|BF and BOF 3|w/o CCS|Liquified Petroleum Gases	PJ/yr				5.08441	4.4737	3.56323	0.665042
TIAM-UCL 4.1.2	SSP2-RCP19	CSA	Final Energy|Production|Steel|Primary|BF and BOF 3|w/o CCS|Liquified Petroleum Gases	PJ/yr				1.23035	1.23035
TIAM-UCL 4.1.2	SSP2-RCP19	EEU	Final Energy|Production|Steel|Primary|BF and BOF 3|w/o CCS|Liquified Petroleum Gases	PJ/yr				0.0679436	0.143802	0.0647211
TIAM-UCL 4.1.2	SSP2-RCP19	FSU	Final Energy|Production|Steel|Primary|BF and BOF 3|w/o CCS|Liquified Petroleum Gases	PJ/yr				1.3167	1.3167
TIAM-UCL 4.1.2	SSP2-RCP19	IND	Final Energy|Production|Steel|Primary|BF and BOF 3|w/o CCS|Liquified Petroleum Gases	PJ/yr				3.26863	0.915117
TIAM-UCL 4.1.2	SSP2-RCP19	JPN	Final Energy|Production|Steel|Primary|BF and BOF 3|w/o CCS|Liquified Petroleum Gases	PJ/yr				7.62884	7.62884	8.5634	2.47442
TIAM-UCL 4.1.2	SSP2-RCP19	MEA	Final Energy|Production|Steel|Primary|BF and BOF 3|w/o CCS|Liquified Petroleum Gases	PJ/yr				0.0355891	0.0355891	0.0139949	0.0073879
TIAM-UCL 4.1.2	SSP2-RCP19	MEX	Final Energy|Production|Steel|Primary|BF and BOF 3|w/o CCS|Liquified Petroleum Gases	PJ/yr				0.150267	0.0291024
TIAM-UCL 4.1.2	SSP2-RCP19	ODA	Final Energy|Production|Steel|Primary|BF and BOF 3|w/o CCS|Liquified Petroleum Gases	PJ/yr				5.07017	5.07017
TIAM-UCL 4.1.2	SSP2-RCP19	SKO	Final Energy|Production|Steel|Primary|BF and BOF 3|w/o CCS|Liquified Petroleum Gases	PJ/yr				1.62591	2.71689	0.993061
TIAM-UCL 4.1.2	SSP2-RCP19	UK	Final Energy|Production|Steel|Primary|BF and BOF 3|w/o CCS|Liquified Petroleum Gases	PJ/yr				0.00344328	0.0224146	0.0267891	0.034563	0.0281222	0.0192736	0.00262211
TIAM-UCL 4.1.2	SSP2-RCP19	USA	Final Energy|Production|Steel|Primary|BF and BOF 3|w/o CCS|Liquified Petroleum Gases	PJ/yr				0.360736	0.360736
TIAM-UCL 4.1.2	SSP2-RCP19	WEU	Final Energy|Production|Steel|Primary|BF and BOF 3|w/o CCS|Liquified Petroleum Gases	PJ/yr				5.98279	6.0501	2.83167		2.24641
TIAM-UCL 4.1.2	SSP2-RCP19	World	Final Energy|Production|Steel|Primary|BF and BOF 3|w/o CCS|Liquified Petroleum Gases	PJ/yr	0	0	0	31.8382	30.0187	16.0851	3.21401	2.30069	0.0362947	0.00809537	0	0	0	0	0
TIAM-UCL 4.1.2	SSP2-RCP19	AFR	Final Energy|Production|Steel|Primary|BF and BOF 3|w/o CCS|Natural Gas Mix	PJ/yr				10.7089	10.7089
TIAM-UCL 4.1.2	SSP2-RCP19	AUS	Final Energy|Production|Steel|Primary|BF and BOF 3|w/o CCS|Natural Gas Mix	PJ/yr				4.11862	8.33368	9.36467	10.7923	8.66056	5.63554	1.81215
TIAM-UCL 4.1.2	SSP2-RCP19	CAN	Final Energy|Production|Steel|Primary|BF and BOF 3|w/o CCS|Natural Gas Mix	PJ/yr				24.2222	24.2222
TIAM-UCL 4.1.2	SSP2-RCP19	CHI	Final Energy|Production|Steel|Primary|BF and BOF 3|w/o CCS|Natural Gas Mix	PJ/yr				174.402	153.454	122.224	22.8119
TIAM-UCL 4.1.2	SSP2-RCP19	CSA	Final Energy|Production|Steel|Primary|BF and BOF 3|w/o CCS|Natural Gas Mix	PJ/yr				68.5076	68.5076
TIAM-UCL 4.1.2	SSP2-RCP19	EEU	Final Energy|Production|Steel|Primary|BF and BOF 3|w/o CCS|Natural Gas Mix	PJ/yr				31.967	67.6578	30.4508
TIAM-UCL 4.1.2	SSP2-RCP19	FSU	Final Energy|Production|Steel|Primary|BF and BOF 3|w/o CCS|Natural Gas Mix	PJ/yr				185.11	185.11
TIAM-UCL 4.1.2	SSP2-RCP19	IND	Final Energy|Production|Steel|Primary|BF and BOF 3|w/o CCS|Natural Gas Mix	PJ/yr				14.3722	4.02379
TIAM-UCL 4.1.2	SSP2-RCP19	JPN	Final Energy|Production|Steel|Primary|BF and BOF 3|w/o CCS|Natural Gas Mix	PJ/yr				57.4817	57.4817	64.5234	18.6442
TIAM-UCL 4.1.2	SSP2-RCP19	MEA	Final Energy|Production|Steel|Primary|BF and BOF 3|w/o CCS|Natural Gas Mix	PJ/yr				1.63119	1.63119	0.641444	0.338618
TIAM-UCL 4.1.2	SSP2-RCP19	MEX	Final Energy|Production|Steel|Primary|BF and BOF 3|w/o CCS|Natural Gas Mix	PJ/yr				28.9082	5.59869
TIAM-UCL 4.1.2	SSP2-RCP19	ODA	Final Energy|Production|Steel|Primary|BF and BOF 3|w/o CCS|Natural Gas Mix	PJ/yr				18.0952	18.0952
TIAM-UCL 4.1.2	SSP2-RCP19	SKO	Final Energy|Production|Steel|Primary|BF and BOF 3|w/o CCS|Natural Gas Mix	PJ/yr				40.12	67.0403	24.5042
TIAM-UCL 4.1.2	SSP2-RCP19	UK	Final Energy|Production|Steel|Primary|BF and BOF 3|w/o CCS|Natural Gas Mix	PJ/yr				1.41862	9.23473	11.037	14.2398	11.5862	7.94066	1.0803
TIAM-UCL 4.1.2	SSP2-RCP19	USA	Final Energy|Production|Steel|Primary|BF and BOF 3|w/o CCS|Natural Gas Mix	PJ/yr				72.8195	72.8195
TIAM-UCL 4.1.2	SSP2-RCP19	WEU	Final Energy|Production|Steel|Primary|BF and BOF 3|w/o CCS|Natural Gas Mix	PJ/yr				94.6943	95.7597	44.819		35.5557
TIAM-UCL 4.1.2	SSP2-RCP19	World	Final Energy|Production|Steel|Primary|BF and BOF 3|w/o CCS|Natural Gas Mix	PJ/yr	0	0	0	828.577	849.679	307.564	66.8269	55.8025	13.5762	2.89245	0	0	0	0	0
TIAM-UCL 4.1.2	SSP2-RCP19	CSA	Final Energy|Production|Steel|Primary|BF and BOF 3|w/o CCS|Petroleum Coke	PJ/yr				3.40082	3.40082
TIAM-UCL 4.1.2	SSP2-RCP19	EEU	Final Energy|Production|Steel|Primary|BF and BOF 3|w/o CCS|Petroleum Coke	PJ/yr				0.622326	1.31715	0.59281
TIAM-UCL 4.1.2	SSP2-RCP19	FSU	Final Energy|Production|Steel|Primary|BF and BOF 3|w/o CCS|Petroleum Coke	PJ/yr				0.618222	0.618222
TIAM-UCL 4.1.2	SSP2-RCP19	JPN	Final Energy|Production|Steel|Primary|BF and BOF 3|w/o CCS|Petroleum Coke	PJ/yr				10.9447	10.9447	12.2854	3.54991
TIAM-UCL 4.1.2	SSP2-RCP19	MEX	Final Energy|Production|Steel|Primary|BF and BOF 3|w/o CCS|Petroleum Coke	PJ/yr				2.0671	0.400338
TIAM-UCL 4.1.2	SSP2-RCP19	WEU	Final Energy|Production|Steel|Primary|BF and BOF 3|w/o CCS|Petroleum Coke	PJ/yr				0.437016	0.441933	0.206841		0.16409
TIAM-UCL 4.1.2	SSP2-RCP19	World	Final Energy|Production|Steel|Primary|BF and BOF 3|w/o CCS|Petroleum Coke	PJ/yr	0	0	0	18.0901	17.1231	13.0851	3.54991	0.16409	0	0	0	0	0	0	0
TIAM-UCL 4.1.2	SSP2-RCP19	AFR	Final Energy|Production|Steel|Primary|BF and BOF 3|w/o CCS|Refined Petroleum Products (Oil)	PJ/yr				0.203685	0.203685
TIAM-UCL 4.1.2	SSP2-RCP19	AUS	Final Energy|Production|Steel|Primary|BF and BOF 3|w/o CCS|Refined Petroleum Products (Oil)	PJ/yr				0.258907	0.523875	0.588686	0.678432	0.544424	0.354263	0.113916
TIAM-UCL 4.1.2	SSP2-RCP19	CHI	Final Energy|Production|Steel|Primary|BF and BOF 3|w/o CCS|Refined Petroleum Products (Oil)	PJ/yr				23.0317	20.2653	16.1409	3.01255
TIAM-UCL 4.1.2	SSP2-RCP19	CSA	Final Energy|Production|Steel|Primary|BF and BOF 3|w/o CCS|Refined Petroleum Products (Oil)	PJ/yr				0.968384	0.968384
TIAM-UCL 4.1.2	SSP2-RCP19	EEU	Final Energy|Production|Steel|Primary|BF and BOF 3|w/o CCS|Refined Petroleum Products (Oil)	PJ/yr				0.343966	0.728002	0.327652
TIAM-UCL 4.1.2	SSP2-RCP19	FSU	Final Energy|Production|Steel|Primary|BF and BOF 3|w/o CCS|Refined Petroleum Products (Oil)	PJ/yr				1.3986	1.3986
TIAM-UCL 4.1.2	SSP2-RCP19	IND	Final Energy|Production|Steel|Primary|BF and BOF 3|w/o CCS|Refined Petroleum Products (Oil)	PJ/yr				6.87255	1.9241
TIAM-UCL 4.1.2	SSP2-RCP19	JPN	Final Energy|Production|Steel|Primary|BF and BOF 3|w/o CCS|Refined Petroleum Products (Oil)	PJ/yr				8.09655	8.09656	9.08841	2.62613
TIAM-UCL 4.1.2	SSP2-RCP19	MEA	Final Energy|Production|Steel|Primary|BF and BOF 3|w/o CCS|Refined Petroleum Products (Oil)	PJ/yr				0.23071	0.23071	0.0907233	0.0478928
TIAM-UCL 4.1.2	SSP2-RCP19	MEX	Final Energy|Production|Steel|Primary|BF and BOF 3|w/o CCS|Refined Petroleum Products (Oil)	PJ/yr				0.383451	0.0742635
TIAM-UCL 4.1.2	SSP2-RCP19	ODA	Final Energy|Production|Steel|Primary|BF and BOF 3|w/o CCS|Refined Petroleum Products (Oil)	PJ/yr				17.4368	17.4368
TIAM-UCL 4.1.2	SSP2-RCP19	SKO	Final Energy|Production|Steel|Primary|BF and BOF 3|w/o CCS|Refined Petroleum Products (Oil)	PJ/yr				0.0308957	0.0516264	0.0188702
TIAM-UCL 4.1.2	SSP2-RCP19	USA	Final Energy|Production|Steel|Primary|BF and BOF 3|w/o CCS|Refined Petroleum Products (Oil)	PJ/yr				0.497363	0.497363
TIAM-UCL 4.1.2	SSP2-RCP19	WEU	Final Energy|Production|Steel|Primary|BF and BOF 3|w/o CCS|Refined Petroleum Products (Oil)	PJ/yr				2.01835	2.04106	0.955292		0.757849
TIAM-UCL 4.1.2	SSP2-RCP19	World	Final Energy|Production|Steel|Primary|BF and BOF 3|w/o CCS|Refined Petroleum Products (Oil)	PJ/yr	0	0	0	61.7719	54.4403	27.2106	6.365	1.30227	0.354263	0.113916	0	0	0	0	0
TIAM-UCL 4.1.2	SSP2-RCP19	AFR	Final Energy|Production|Steel|Primary|BF and BOF 4|Biofuels	PJ/yr					1.49297
TIAM-UCL 4.1.2	SSP2-RCP19	AUS	Final Energy|Production|Steel|Primary|BF and BOF 4|Biofuels	PJ/yr					2.98815e-08
TIAM-UCL 4.1.2	SSP2-RCP19	CAN	Final Energy|Production|Steel|Primary|BF and BOF 4|Biofuels	PJ/yr					1.91779e-07
TIAM-UCL 4.1.2	SSP2-RCP19	CHI	Final Energy|Production|Steel|Primary|BF and BOF 4|Biofuels	PJ/yr					13.2743
TIAM-UCL 4.1.2	SSP2-RCP19	CSA	Final Energy|Production|Steel|Primary|BF and BOF 4|Biofuels	PJ/yr					6.31592
TIAM-UCL 4.1.2	SSP2-RCP19	EEU	Final Energy|Production|Steel|Primary|BF and BOF 4|Biofuels	PJ/yr					1.05059
TIAM-UCL 4.1.2	SSP2-RCP19	FSU	Final Energy|Production|Steel|Primary|BF and BOF 4|Biofuels	PJ/yr					18.0855	3.30312
TIAM-UCL 4.1.2	SSP2-RCP19	IND	Final Energy|Production|Steel|Primary|BF and BOF 4|Biofuels	PJ/yr					14.9798
TIAM-UCL 4.1.2	SSP2-RCP19	JPN	Final Energy|Production|Steel|Primary|BF and BOF 4|Biofuels	PJ/yr					11.6507
TIAM-UCL 4.1.2	SSP2-RCP19	MEA	Final Energy|Production|Steel|Primary|BF and BOF 4|Biofuels	PJ/yr					4.85249e-09
TIAM-UCL 4.1.2	SSP2-RCP19	MEX	Final Energy|Production|Steel|Primary|BF and BOF 4|Biofuels	PJ/yr					8.55221e-09
TIAM-UCL 4.1.2	SSP2-RCP19	ODA	Final Energy|Production|Steel|Primary|BF and BOF 4|Biofuels	PJ/yr					4.38261
TIAM-UCL 4.1.2	SSP2-RCP19	SKO	Final Energy|Production|Steel|Primary|BF and BOF 4|Biofuels	PJ/yr					1.5714e-07
TIAM-UCL 4.1.2	SSP2-RCP19	UK	Final Energy|Production|Steel|Primary|BF and BOF 4|Biofuels	PJ/yr					8.73858e-09
TIAM-UCL 4.1.2	SSP2-RCP19	USA	Final Energy|Production|Steel|Primary|BF and BOF 4|Biofuels	PJ/yr					2.55816e-07
TIAM-UCL 4.1.2	SSP2-RCP19	WEU	Final Energy|Production|Steel|Primary|BF and BOF 4|Biofuels	PJ/yr					13.9041
TIAM-UCL 4.1.2	SSP2-RCP19	World	Final Energy|Production|Steel|Primary|BF and BOF 4|Biofuels	PJ/yr	0	0	0	0	85.1365	3.30312	0	0	0	0	0	0	0	0	0
TIAM-UCL 4.1.2	SSP2-RCP19	AFR	Final Energy|Production|Steel|Primary|BF and BOF 4|Blast Furnace Gas	PJ/yr					8.6243
TIAM-UCL 4.1.2	SSP2-RCP19	AUS	Final Energy|Production|Steel|Primary|BF and BOF 4|Blast Furnace Gas	PJ/yr					1.72614e-07
TIAM-UCL 4.1.2	SSP2-RCP19	CAN	Final Energy|Production|Steel|Primary|BF and BOF 4|Blast Furnace Gas	PJ/yr					1.10783e-06
TIAM-UCL 4.1.2	SSP2-RCP19	CHI	Final Energy|Production|Steel|Primary|BF and BOF 4|Blast Furnace Gas	PJ/yr					76.6803
TIAM-UCL 4.1.2	SSP2-RCP19	CSA	Final Energy|Production|Steel|Primary|BF and BOF 4|Blast Furnace Gas	PJ/yr					36.4847
TIAM-UCL 4.1.2	SSP2-RCP19	EEU	Final Energy|Production|Steel|Primary|BF and BOF 4|Blast Furnace Gas	PJ/yr					6.06884
TIAM-UCL 4.1.2	SSP2-RCP19	FSU	Final Energy|Production|Steel|Primary|BF and BOF 4|Blast Furnace Gas	PJ/yr					104.473	19.0809
TIAM-UCL 4.1.2	SSP2-RCP19	IND	Final Energy|Production|Steel|Primary|BF and BOF 4|Blast Furnace Gas	PJ/yr					86.5328
TIAM-UCL 4.1.2	SSP2-RCP19	JPN	Final Energy|Production|Steel|Primary|BF and BOF 4|Blast Furnace Gas	PJ/yr					67.3015
TIAM-UCL 4.1.2	SSP2-RCP19	MEA	Final Energy|Production|Steel|Primary|BF and BOF 4|Blast Furnace Gas	PJ/yr					2.8031e-08
TIAM-UCL 4.1.2	SSP2-RCP19	MEX	Final Energy|Production|Steel|Primary|BF and BOF 4|Blast Furnace Gas	PJ/yr					4.94029e-08
TIAM-UCL 4.1.2	SSP2-RCP19	ODA	Final Energy|Production|Steel|Primary|BF and BOF 4|Blast Furnace Gas	PJ/yr					25.3167
TIAM-UCL 4.1.2	SSP2-RCP19	SKO	Final Energy|Production|Steel|Primary|BF and BOF 4|Blast Furnace Gas	PJ/yr					9.0774e-07
TIAM-UCL 4.1.2	SSP2-RCP19	UK	Final Energy|Production|Steel|Primary|BF and BOF 4|Blast Furnace Gas	PJ/yr					5.04795e-08
TIAM-UCL 4.1.2	SSP2-RCP19	USA	Final Energy|Production|Steel|Primary|BF and BOF 4|Blast Furnace Gas	PJ/yr					1.47775e-06
TIAM-UCL 4.1.2	SSP2-RCP19	WEU	Final Energy|Production|Steel|Primary|BF and BOF 4|Blast Furnace Gas	PJ/yr					80.319
TIAM-UCL 4.1.2	SSP2-RCP19	World	Final Energy|Production|Steel|Primary|BF and BOF 4|Blast Furnace Gas	PJ/yr	0	0	0	0	491.801	19.0809	0	0	0	0	0	0	0	0	0
TIAM-UCL 4.1.2	SSP2-RCP19	AFR	Final Energy|Production|Steel|Primary|BF and BOF 4|Coal	PJ/yr					46.9751
TIAM-UCL 4.1.2	SSP2-RCP19	AUS	Final Energy|Production|Steel|Primary|BF and BOF 4|Coal	PJ/yr					9.40202e-07
TIAM-UCL 4.1.2	SSP2-RCP19	CAN	Final Energy|Production|Steel|Primary|BF and BOF 4|Coal	PJ/yr					6.03418e-06
TIAM-UCL 4.1.2	SSP2-RCP19	CHI	Final Energy|Production|Steel|Primary|BF and BOF 4|Coal	PJ/yr					417.665
TIAM-UCL 4.1.2	SSP2-RCP19	CSA	Final Energy|Production|Steel|Primary|BF and BOF 4|Coal	PJ/yr					198.726
TIAM-UCL 4.1.2	SSP2-RCP19	EEU	Final Energy|Production|Steel|Primary|BF and BOF 4|Coal	PJ/yr					33.056
TIAM-UCL 4.1.2	SSP2-RCP19	FSU	Final Energy|Production|Steel|Primary|BF and BOF 4|Coal	PJ/yr					569.047	103.931
TIAM-UCL 4.1.2	SSP2-RCP19	IND	Final Energy|Production|Steel|Primary|BF and BOF 4|Coal	PJ/yr					471.33
TIAM-UCL 4.1.2	SSP2-RCP19	JPN	Final Energy|Production|Steel|Primary|BF and BOF 4|Coal	PJ/yr					366.58
TIAM-UCL 4.1.2	SSP2-RCP19	MEA	Final Energy|Production|Steel|Primary|BF and BOF 4|Coal	PJ/yr					1.5268e-07
TIAM-UCL 4.1.2	SSP2-RCP19	MEX	Final Energy|Production|Steel|Primary|BF and BOF 4|Coal	PJ/yr					2.69089e-07
TIAM-UCL 4.1.2	SSP2-RCP19	ODA	Final Energy|Production|Steel|Primary|BF and BOF 4|Coal	PJ/yr					137.896
TIAM-UCL 4.1.2	SSP2-RCP19	SKO	Final Energy|Production|Steel|Primary|BF and BOF 4|Coal	PJ/yr					4.94431e-06
TIAM-UCL 4.1.2	SSP2-RCP19	UK	Final Energy|Production|Steel|Primary|BF and BOF 4|Coal	PJ/yr					2.74954e-07
TIAM-UCL 4.1.2	SSP2-RCP19	USA	Final Energy|Production|Steel|Primary|BF and BOF 4|Coal	PJ/yr					8.04909e-06
TIAM-UCL 4.1.2	SSP2-RCP19	WEU	Final Energy|Production|Steel|Primary|BF and BOF 4|Coal	PJ/yr					437.484
TIAM-UCL 4.1.2	SSP2-RCP19	World	Final Energy|Production|Steel|Primary|BF and BOF 4|Coal	PJ/yr	0	0	0	0	2678.76	103.931	0	0	0	0	0	0	0	0	0
TIAM-UCL 4.1.2	SSP2-RCP19	AFR	Final Energy|Production|Steel|Primary|BF and BOF 4|Coke Oven Coke	PJ/yr					18.7901
TIAM-UCL 4.1.2	SSP2-RCP19	AUS	Final Energy|Production|Steel|Primary|BF and BOF 4|Coke Oven Coke	PJ/yr					3.76081e-07
[truncated: 14,867 more rows]

## Sheet: Sheet2
						Electricity|Biogas|w/o CCS
						Electricity|Biomass CHP|w/o CCS
						Secondary Energy|Electricity|Biomass combustion|w CCS
						Secondary Energy|Electricity|Biomass combustion|w/o CCS
						Secondary Energy|Electricity|Biomass existing capacity|w/o CCS
						Secondary Energy|Electricity|Biomass gasification|w CCS
						Secondary Energy|Electricity|Biomass gasification|w/o CCS
						Secondary Energy|Electricity|CHP existing coal|w/o CCS
						Secondary Energy|Electricity|Coal IGCC|w CCS
						Secondary Energy|Electricity|Coal IGCC|w/o CCS
						Secondary Energy|Electricity|Co-firing coal:biomass 50:50|w/o CCS
						Secondary Energy|Electricity|Co-firing coal:biomass 80:20|w/o CCS
						Secondary Energy|Electricity|Concentrated Solar CSP centralised
						Secondary Energy|Electricity|Concentrated Solar PV centralised
						Secondary Energy|Electricity|Concentrated Solar PV decentralised
						Secondary Energy|Electricity|Existing coal generation|w/o CCS
						Secondary Energy|Electricity|Existing gas generation|w/o CCS
						Secondary Energy|Electricity|Existing oil electric generation|w/o CCS
						Secondary Energy|Electricity|Gas CCGT|w CCS
						Secondary Energy|Electricity|Gas CCGT|w/o CCS
						Secondary Energy|Electricity|Gas CHP|w/o CCS
						Secondary Energy|Electricity|Gas Fuel cells|w/o CCS
						Secondary Energy|Electricity|Gas turbine|w/o CCS
						Secondary Energy|Electricity|Geothermal
						Secondary Energy|Electricity|Impoundment hydro
						Secondary Energy|Electricity|MSW|w/o CCS
						Secondary Energy|Electricity|Nuclear
						Secondary Energy|Electricity|Nuclear Fusion
						Secondary Energy|Electricity|Offshore wind centralised
						Secondary Energy|Electricity|Oil CHP|w/o CCS
						Secondary Energy|Electricity|Oil steam|w/o CCS
						Secondary Energy|Electricity|Onshore wind centralised
						Secondary Energy|Electricity|ROR hydro
						Secondary Energy|Electricity|Storage
						Secondary Energy|Electricity|Supercritical pulverised coal|w/o CCS
						Secondary Energy|Electricity|Tidal
						Secondary Energy|Electricity|Ultra-supercritical pulverised coal|w CCS
						Secondary Energy|Electricity|Ultra-supercritical pulverised coal|w/o CCS
