# Supplementary material for: Battery electric vehicles show the lowest carbon footprints among passenger cars across 1.5–3.0 °C energy decarbonisation pathways
Source: Commun Earth Environ. 2025 Jun 18;6(1):476. doi: 10.1038/s43247-025-02447-2 (PMC12176635; doi:10.1038/s43247-025-02447-2)
Supplement: Supplementary file 3 — Supplementary Data 1 [file 43247_2025_2447_MOESM3_ESM.zip › 1 Methods/0 tiam-ucl_SSP2-RCP26.xlsx]

## Sheet: SSP2-RCP26
Model	Scenario	Region	Variable	Unit	2005	2010	2015	2020	2025	2030	2035	2040	2045	2050	2060	2070	2080	2090	2100
TIAM-UCL 4.1.2	SSP2-RCP26	AFR	Carbon Capture|Storage|Direct Air Capture	Mt/yr					1.41584e-06	3.09571e-06	4.96068e-06	1.26989e-05	2000	4208.16	9337.89	15635.2	21059.2	27671	35730.8
TIAM-UCL 4.1.2	SSP2-RCP26	AUS	Carbon Capture|Storage|Direct Air Capture	Mt/yr					1.52442e-06	3.2228e-06	5.63508e-06	1.85388e-05	2000	4208.16	9337.89	15635.2	21059.2	27671	35730.8
TIAM-UCL 4.1.2	SSP2-RCP26	CAN	Carbon Capture|Storage|Direct Air Capture	Mt/yr					1.39155e-06	3.04335e-06	5.0257e-06	2.0321e-05	2000	4208.16	9337.89	15635.2	21059.2	27671	35730.8
TIAM-UCL 4.1.2	SSP2-RCP26	CHI	Carbon Capture|Storage|Direct Air Capture	Mt/yr					1.34487e-06	2.61437e-06	4.65372e-06	2.21683e-05	2000	4208.16	9337.89	15635.2	21059.2	27671	35730.8
TIAM-UCL 4.1.2	SSP2-RCP26	CSA	Carbon Capture|Storage|Direct Air Capture	Mt/yr					1.3326e-06	2.9572e-06	5.57393e-06	2.63931e-05	2000	4208.16	9337.89	15635.2	21059.2	27671	35730.8
TIAM-UCL 4.1.2	SSP2-RCP26	EEU	Carbon Capture|Storage|Direct Air Capture	Mt/yr					1.40527e-06	2.7361e-06	4.39604e-06	7.18655e-06	3.96265e-05	2000	6646.15	12353.9	17059.4	22795.3	29787.3
TIAM-UCL 4.1.2	SSP2-RCP26	FSU	Carbon Capture|Storage|Direct Air Capture	Mt/yr					1.39679e-06	2.93092e-06	4.42788e-06	7.22702e-06	0.00416622	2000	6646.16	12354	17059.4	22795.3	29787.4
TIAM-UCL 4.1.2	SSP2-RCP26	IND	Carbon Capture|Storage|Direct Air Capture	Mt/yr					1.39118e-06	2.76914e-06	4.36366e-06	9.84476e-06	2000	4208.16	9337.89	15635.2	21059.2	27671	35730.8
TIAM-UCL 4.1.2	SSP2-RCP26	JPN	Carbon Capture|Storage|Direct Air Capture	Mt/yr					1.3598e-06	2.77809e-06	4.02745e-06	5.77779e-06	8.48911e-06	0.000155457	4208.16	9382.05	13436.7	18379.2	24404.2
TIAM-UCL 4.1.2	SSP2-RCP26	MEA	Carbon Capture|Storage|Direct Air Capture	Mt/yr					1.36215e-06	3.05317e-06	4.93429e-06	8.45358e-06	2000	4208.16	9337.88	15635.2	21059.2	27671	35730.8
TIAM-UCL 4.1.2	SSP2-RCP26	MEX	Carbon Capture|Storage|Direct Air Capture	Mt/yr					1.36628e-06	2.98302e-06	5.02356e-06	2.21489e-05	2000	4208.16	9337.89	15635.2	21059.2	27671	35730.8
TIAM-UCL 4.1.2	SSP2-RCP26	ODA	Carbon Capture|Storage|Direct Air Capture	Mt/yr					1.50627e-06	3.0163e-06	4.91829e-06	1.84634e-05	2000	4208.16	9337.89	15635.2	21059.2	27671	35730.8
TIAM-UCL 4.1.2	SSP2-RCP26	SKO	Carbon Capture|Storage|Direct Air Capture	Mt/yr					1.4632e-06	2.71114e-06	4.58285e-06	7.86185e-06	2000	4208.16	9337.89	15635.2	21059.2	27671	35730.8
TIAM-UCL 4.1.2	SSP2-RCP26	UK	Carbon Capture|Storage|Direct Air Capture	Mt/yr					1.37312e-06	2.90999e-06	4.76443e-06	9.92723e-06	2000	4208.16	9337.89	15635.2	21059.2	27671	35730.8
TIAM-UCL 4.1.2	SSP2-RCP26	USA	Carbon Capture|Storage|Direct Air Capture	Mt/yr					1.35631e-06	3.09457e-06	5.60015e-06	1.81822e-05	2000	4208.16	9337.89	15635.2	21059.2	27671	35730.8
TIAM-UCL 4.1.2	SSP2-RCP26	WEU	Carbon Capture|Storage|Direct Air Capture	Mt/yr					1.35915e-06	2.72976e-06	5.28217e-06	1.25423e-05	2000	4208.16	9337.89	15635.2	21059.2	27671	35730.8
TIAM-UCL 4.1.2	SSP2-RCP26	World	Carbon Capture|Storage|Direct Air Capture	Mt/yr	0	0	0	0	2.23488e-05	4.66456e-05	7.81699e-05	0.000227736	26000	58706.1	138893	237347	321325	423693	548479
TIAM-UCL 4.1.2	SSP2-RCP26	World	Carbon Capture|Storage|Industry|Iron and steel	Mt/yr	0	0	0	0	0	50656	127116	217051	285449	303501	257527	97485.1	19517.1	20554.9	21081.9
TIAM-UCL 4.1.2	SSP2-RCP26	AFR	Carbon Capture|Storage|Industry|Iron and steel	Mt/yr	0	0	0	0	0	916.446	2086.09	3578.88	5484.11	7915.72	10889.1	10286.9	9401.7	8882.3	8960.7
TIAM-UCL 4.1.2	SSP2-RCP26	AUS	Carbon Capture|Storage|Industry|Iron and steel	Mt/yr	0	0	0	0	0	6.87478e-05	0.000162395	0.00011087	0.000222879	0.00026987	0.000403503	0.000492725	0.000432529	0.000441477	0.000652637
TIAM-UCL 4.1.2	SSP2-RCP26	CAN	Carbon Capture|Storage|Industry|Iron and steel	Mt/yr	0	0	0	0	0	967.692	2202.74	3779.01	5790.77	5912.15	5342.82	2358.89	385.075	55.6108	0.000191267
TIAM-UCL 4.1.2	SSP2-RCP26	CHI	Carbon Capture|Storage|Industry|Iron and steel	Mt/yr	0	0	0	0	0	12455.6	28353	48642.2	74356.4	74356.4	61900.6	23540.2	0.000108776	0.000101765	0.000135005
TIAM-UCL 4.1.2	SSP2-RCP26	CSA	Carbon Capture|Storage|Industry|Iron and steel	Mt/yr	0	0	0	0	0	2113.73	6490.54	12100.8	14888.6	14916.4	12802.6	3358.91	6.34276	0.000382947	0.000559483
TIAM-UCL 4.1.2	SSP2-RCP26	EEU	Carbon Capture|Storage|Industry|Iron and steel	Mt/yr	0	0	0	0	0	1525.03	4609.75	8546.71	11606.2	11606.7	10081.6	2797.43	0.103362	0.000160846	0.000209629
TIAM-UCL 4.1.2	SSP2-RCP26	FSU	Carbon Capture|Storage|Industry|Iron and steel	Mt/yr	0	0	0	0	0	4236.64	12568.7	19469.7	19745.8	20098	15861.4	2131.57	80.4693	0.00010401	0.000139284
TIAM-UCL 4.1.2	SSP2-RCP26	IND	Carbon Capture|Storage|Industry|Iron and steel	Mt/yr	0	0	0	0	0	4183.02	12240	19093.2	19093.2	19093.2	14910.2	1565.42	8.35858e-05	9.30263e-05	0.000109753
TIAM-UCL 4.1.2	SSP2-RCP26	JPN	Carbon Capture|Storage|Industry|Iron and steel	Mt/yr	0	0	0	0	0	9850.8	22423.2	38469.1	53023.9	67465	57614.2	28807.3	3244.26	0.000156971	0.000238828
TIAM-UCL 4.1.2	SSP2-RCP26	MEA	Carbon Capture|Storage|Industry|Iron and steel	Mt/yr	0	0	0	0	0	0	3.17249e-05	7.34758e-05	0.000107941	0.000151928	0.0174574	2478.83	5954.88	11617	12121.2
TIAM-UCL 4.1.2	SSP2-RCP26	MEX	Carbon Capture|Storage|Industry|Iron and steel	Mt/yr	0	0	0	0	0	187.209	426.141	731.085	1120.28	1120.28	933.07	355.8	7.37875e-05	6.06552e-05	8.10341e-05
TIAM-UCL 4.1.2	SSP2-RCP26	ODA	Carbon Capture|Storage|Industry|Iron and steel	Mt/yr	0	0	0	0	0	3115.46	7091.67	12166.4	18643.3	18696.8	15581.3	5974.63	12.2307	0.000302143	0.000413134
TIAM-UCL 4.1.2	SSP2-RCP26	SKO	Carbon Capture|Storage|Industry|Iron and steel	Mt/yr	0	0	0	0	0	6.25819e-05	3347.45	5226.25	5226.25	5226.25	5226.25	429.159	0.000246191	0.000200738	0.000252558
TIAM-UCL 4.1.2	SSP2-RCP26	UK	Carbon Capture|Storage|Industry|Iron and steel	Mt/yr	0	0	0	0	0	1.83756e-05	5.68961e-05	0.000132949	6.97959e-05	0.000110454	0.00012475	0.000180004	0.000128149	0.000136893	0.000162202
TIAM-UCL 4.1.2	SSP2-RCP26	USA	Carbon Capture|Storage|Industry|Iron and steel	Mt/yr	0	0	0	0	0	1644.3	3742.88	8304.72	8552.04	8867.7	7223.4	1109.29	72.1018	0.00011704	0.000160559
TIAM-UCL 4.1.2	SSP2-RCP26	WEU	Carbon Capture|Storage|Industry|Iron and steel	Mt/yr	0	0	0	0	0	9460.04	21533.7	36943.1	47917.8	48226.3	39160	12290.9	359.956	0.00038198	0.000545954
TIAM-UCL 4.1.2	SSP2-RCP26	AFR	Carbon Capture|Storage|Industry|Non-metallic	Mt/yr	0	0	0	0	4.88617e-05	3892.7	8016.09	9162.28	10340.9	11549.3	9183.21	3863.38	1786.23	334.568	0.000337386
TIAM-UCL 4.1.2	SSP2-RCP26	AUS	Carbon Capture|Storage|Industry|Non-metallic	Mt/yr	0	0	0	0	6.79488e-05	1503	2041.52	2253.17	2452.1	2640.3	1137.3	382.801	42.9884	0.000233369	0.000240694
TIAM-UCL 4.1.2	SSP2-RCP26	CAN	Carbon Capture|Storage|Industry|Non-metallic	Mt/yr	0	0	0	0	6.31384e-05	556.11	1406.75	1537.06	1668.26	1800.2	1452.99	945.433	929.037	883.819	594.927
TIAM-UCL 4.1.2	SSP2-RCP26	CHI	Carbon Capture|Storage|Industry|Non-metallic	Mt/yr	0	0	0	0	4.52367e-05	127903	191022	191034	179466	192487	65843.3	0.506175	0.000326426	0.00018274	0.000192395
TIAM-UCL 4.1.2	SSP2-RCP26	CSA	Carbon Capture|Storage|Industry|Non-metallic	Mt/yr	0	0	0	0	5.78684e-05	6673.2	11500	13386.4	15274.4	17189.9	10595.1	3812.84	495.131	0.000295883	0.000206463
TIAM-UCL 4.1.2	SSP2-RCP26	EEU	Carbon Capture|Storage|Industry|Non-metallic	Mt/yr	0	0	0	0	6.73192e-05	3892.7	5020.63	5472.37	5885.88	6245.22	3594.69	3405.83	3294.51	3245.67	3206.48
TIAM-UCL 4.1.2	SSP2-RCP26	FSU	Carbon Capture|Storage|Industry|Non-metallic	Mt/yr	0	0	0	0	5.65946e-05	8010.19	19330.3	23069.8	26662.9	30132.3	28876.1	28883.9	27877.6	26563.2	24747.2
TIAM-UCL 4.1.2	SSP2-RCP26	IND	Carbon Capture|Storage|Industry|Non-metallic	Mt/yr	0	0	0	0	6.86737e-05	11789.3	35501.8	83196.1	121177	131871	24353.6	0.00053676	0.000128059	0.00011118	0.000114287
TIAM-UCL 4.1.2	SSP2-RCP26	JPN	Carbon Capture|Storage|Industry|Non-metallic	Mt/yr	0	0	0	0	3.63027e-05	2587.76	2922.99	3079.3	3079.3	3079.3	1342.39	963.143	931.729	253.819	0.000425099
TIAM-UCL 4.1.2	SSP2-RCP26	MEA	Carbon Capture|Storage|Industry|Non-metallic	Mt/yr	0	0	0	0	5.83693e-05	515.97	738.632	820.67	890.698	957.231	744.795	730.156	608.595	301.843	0.00049309
TIAM-UCL 4.1.2	SSP2-RCP26	MEX	Carbon Capture|Storage|Industry|Non-metallic	Mt/yr	0	0	0	0	8.81062e-05	827.192	1629.01	1945.1	2266.4	2592.09	2231.87	1101.09	537.907	0.000601504	0.000281168
TIAM-UCL 4.1.2	SSP2-RCP26	ODA	Carbon Capture|Storage|Industry|Non-metallic	Mt/yr	0	0	0	0	5.50068e-05	17350.3	51925.4	56763.1	61700.4	66722.1	49589.3	9974.26	1307	0.000276249	0.000227244
TIAM-UCL 4.1.2	SSP2-RCP26	SKO	Carbon Capture|Storage|Industry|Non-metallic	Mt/yr	0	0	0	0	3.77907e-05	2780.51	4492.78	5241.91	5909.41	6455.44	6407	5338.33	4255.15	1652.17	0.000485338
TIAM-UCL 4.1.2	SSP2-RCP26	UK	Carbon Capture|Storage|Industry|Non-metallic	Mt/yr	0	0	0	0	5.67756e-05	1000.99	1892.28	2029.53	2153.3	2265.68	1608.74	578.78	369.725	382.425	502.96
TIAM-UCL 4.1.2	SSP2-RCP26	USA	Carbon Capture|Storage|Industry|Non-metallic	Mt/yr	0	0	0	0	7.55194e-05	9342.47	13395.7	15283.4	17202.2	19147.5	13326.2	7308.44	3944.9	0.000334702	0.00027207
TIAM-UCL 4.1.2	SSP2-RCP26	WEU	Carbon Capture|Storage|Industry|Non-metallic	Mt/yr	0	0	0	0	6.78324e-05	11869.9	18467.4	20736.9	22832.7	24688.1	18534.8	18396.7	17828.5	11262.8	2922.69
TIAM-UCL 4.1.2	SSP2-RCP26	World	Carbon Capture|Storage|Industry|Non-metallic	Mt/yr	0	0	0	0	0.000951345	210495	369303	435011	478962	519822	238821	85685.6	64209	44880.3	31974.2
TIAM-UCL 4.1.2	SSP2-RCP26	AFR	Efficiency|Electricity|Biogas|w/o CCS	-	0.2	0.23	0.23	0.27	0.27	0.3	0.3	0.3	0.3	0.33	0.33	0.33	0.33	0.33	0.33
TIAM-UCL 4.1.2	SSP2-RCP26	AUS	Efficiency|Electricity|Biogas|w/o CCS	-	0.2	0.23	0.23	0.27	0.27	0.3	0.3	0.3	0.3	0.33	0.33	0.33	0.33	0.33	0.33
TIAM-UCL 4.1.2	SSP2-RCP26	CAN	Efficiency|Electricity|Biogas|w/o CCS	-	0.2	0.23	0.23	0.27	0.27	0.3	0.3	0.3	0.3	0.33	0.33	0.33	0.33	0.33	0.33
TIAM-UCL 4.1.2	SSP2-RCP26	CHI	Efficiency|Electricity|Biogas|w/o CCS	-	0.2	0.23	0.23	0.27	0.27	0.3	0.3	0.3	0.3	0.33	0.33	0.33	0.33	0.33	0.33
TIAM-UCL 4.1.2	SSP2-RCP26	CSA	Efficiency|Electricity|Biogas|w/o CCS	-	0.2	0.23	0.23	0.27	0.27	0.3	0.3	0.3	0.3	0.33	0.33	0.33	0.33	0.33	0.33
TIAM-UCL 4.1.2	SSP2-RCP26	EEU	Efficiency|Electricity|Biogas|w/o CCS	-	0.2	0.23	0.23	0.27	0.27	0.3	0.3	0.3	0.3	0.33	0.33	0.33	0.33	0.33	0.33
TIAM-UCL 4.1.2	SSP2-RCP26	FSU	Efficiency|Electricity|Biogas|w/o CCS	-	0.2	0.23	0.23	0.27	0.27	0.3	0.3	0.3	0.3	0.33	0.33	0.33	0.33	0.33	0.33
TIAM-UCL 4.1.2	SSP2-RCP26	IND	Efficiency|Electricity|Biogas|w/o CCS	-	0.2	0.23	0.23	0.27	0.27	0.3	0.3	0.3	0.3	0.33	0.33	0.33	0.33	0.33	0.33
TIAM-UCL 4.1.2	SSP2-RCP26	JPN	Efficiency|Electricity|Biogas|w/o CCS	-	0.2	0.23	0.23	0.27	0.27	0.3	0.3	0.3	0.3	0.33	0.33	0.33	0.33	0.33	0.33
TIAM-UCL 4.1.2	SSP2-RCP26	MEA	Efficiency|Electricity|Biogas|w/o CCS	-	0.2	0.23	0.23	0.27	0.27	0.3	0.3	0.3	0.3	0.33	0.33	0.33	0.33	0.33	0.33
TIAM-UCL 4.1.2	SSP2-RCP26	MEX	Efficiency|Electricity|Biogas|w/o CCS	-	0.2	0.23	0.23	0.27	0.27	0.3	0.3	0.3	0.3	0.33	0.33	0.33	0.33	0.33	0.33
TIAM-UCL 4.1.2	SSP2-RCP26	ODA	Efficiency|Electricity|Biogas|w/o CCS	-	0.2	0.23	0.23	0.27	0.27	0.3	0.3	0.3	0.3	0.33	0.33	0.33	0.33	0.33	0.33
TIAM-UCL 4.1.2	SSP2-RCP26	SKO	Efficiency|Electricity|Biogas|w/o CCS	-	0.2	0.23	0.23	0.27	0.27	0.3	0.3	0.3	0.3	0.33	0.33	0.33	0.33	0.33	0.33
TIAM-UCL 4.1.2	SSP2-RCP26	UK	Efficiency|Electricity|Biogas|w/o CCS	-	0.2	0.23	0.23	0.27	0.27	0.3	0.3	0.3	0.3	0.33	0.33	0.33	0.33	0.33	0.33
TIAM-UCL 4.1.2	SSP2-RCP26	USA	Efficiency|Electricity|Biogas|w/o CCS	-	0.2	0.23	0.23	0.27	0.27	0.3	0.3	0.3	0.3	0.33	0.33	0.33	0.33	0.33	0.33
TIAM-UCL 4.1.2	SSP2-RCP26	WEU	Efficiency|Electricity|Biogas|w/o CCS	-	0.2	0.23	0.23	0.27	0.27	0.3	0.3	0.3	0.3	0.33	0.33	0.33	0.33	0.33	0.33
TIAM-UCL 4.1.2	SSP2-RCP26	EEU	Efficiency|Electricity|Biomass CHP|w/o CCS	-	0.23	0.23	0.23	0.23	0.23	0.23	0.23	0.23	0.23	0.23	0.23	0.23	0.23	0.23	0.23
TIAM-UCL 4.1.2	SSP2-RCP26	FSU	Efficiency|Electricity|Biomass CHP|w/o CCS	-	0.12	0.12	0.12	0.12	0.12	0.12	0.12	0.12	0.12	0.12	0.12	0.12	0.12	0.12	0.12
TIAM-UCL 4.1.2	SSP2-RCP26	USA	Efficiency|Electricity|Biomass CHP|w/o CCS	-	0.18	0.18	0.18	0.18	0.18	0.18	0.18	0.18	0.18	0.18	0.18	0.18	0.18	0.18	0.18
TIAM-UCL 4.1.2	SSP2-RCP26	WEU	Efficiency|Electricity|Biomass CHP|w/o CCS	-	0.26	0.26	0.26	0.26	0.26	0.26	0.26	0.26	0.26	0.26	0.26	0.26	0.26	0.26	0.26
TIAM-UCL 4.1.2	SSP2-RCP26	AFR	Efficiency|Electricity|Biomass combustion|w CCS	-				0.18	0.18	0.26	0.26	0.26	0.26	0.31	0.31	0.31	0.31	0.31	0.31
TIAM-UCL 4.1.2	SSP2-RCP26	AUS	Efficiency|Electricity|Biomass combustion|w CCS	-				0.18	0.18	0.26	0.26	0.26	0.26	0.31	0.31	0.31	0.31	0.31	0.31
TIAM-UCL 4.1.2	SSP2-RCP26	CAN	Efficiency|Electricity|Biomass combustion|w CCS	-				0.18	0.18	0.26	0.26	0.26	0.26	0.31	0.31	0.31	0.31	0.31	0.31
TIAM-UCL 4.1.2	SSP2-RCP26	CHI	Efficiency|Electricity|Biomass combustion|w CCS	-				0.18	0.18	0.26	0.26	0.26	0.26	0.31	0.31	0.31	0.31	0.31	0.31
TIAM-UCL 4.1.2	SSP2-RCP26	CSA	Efficiency|Electricity|Biomass combustion|w CCS	-				0.18	0.18	0.26	0.26	0.26	0.26	0.31	0.31	0.31	0.31	0.31	0.31
TIAM-UCL 4.1.2	SSP2-RCP26	EEU	Efficiency|Electricity|Biomass combustion|w CCS	-				0.18	0.18	0.26	0.26	0.26	0.26	0.31	0.31	0.31	0.31	0.31	0.31
TIAM-UCL 4.1.2	SSP2-RCP26	FSU	Efficiency|Electricity|Biomass combustion|w CCS	-				0.18	0.18	0.26	0.26	0.26	0.26	0.31	0.31	0.31	0.31	0.31	0.31
TIAM-UCL 4.1.2	SSP2-RCP26	IND	Efficiency|Electricity|Biomass combustion|w CCS	-				0.18	0.18	0.26	0.26	0.26	0.26	0.31	0.31	0.31	0.31	0.31	0.31
TIAM-UCL 4.1.2	SSP2-RCP26	JPN	Efficiency|Electricity|Biomass combustion|w CCS	-				0.18	0.18	0.26	0.26	0.26	0.26	0.31	0.31	0.31	0.31	0.31	0.31
TIAM-UCL 4.1.2	SSP2-RCP26	MEA	Efficiency|Electricity|Biomass combustion|w CCS	-				0.18	0.18	0.26	0.26	0.26	0.26	0.31	0.31	0.31	0.31	0.31	0.31
TIAM-UCL 4.1.2	SSP2-RCP26	MEX	Efficiency|Electricity|Biomass combustion|w CCS	-				0.18	0.18	0.26	0.26	0.26	0.26	0.31	0.31	0.31	0.31	0.31	0.31
TIAM-UCL 4.1.2	SSP2-RCP26	ODA	Efficiency|Electricity|Biomass combustion|w CCS	-				0.18	0.18	0.26	0.26	0.26	0.26	0.31	0.31	0.31	0.31	0.31	0.31
TIAM-UCL 4.1.2	SSP2-RCP26	SKO	Efficiency|Electricity|Biomass combustion|w CCS	-				0.18	0.18	0.26	0.26	0.26	0.26	0.31	0.31	0.31	0.31	0.31	0.31
TIAM-UCL 4.1.2	SSP2-RCP26	UK	Efficiency|Electricity|Biomass combustion|w CCS	-				0.18	0.18	0.26	0.26	0.26	0.26	0.31	0.31	0.31	0.31	0.31	0.31
TIAM-UCL 4.1.2	SSP2-RCP26	USA	Efficiency|Electricity|Biomass combustion|w CCS	-				0.18	0.18	0.26	0.26	0.26	0.26	0.31	0.31	0.31	0.31	0.31	0.31
TIAM-UCL 4.1.2	SSP2-RCP26	WEU	Efficiency|Electricity|Biomass combustion|w CCS	-				0.18	0.18	0.26	0.26	0.26	0.26	0.31	0.31	0.31	0.31	0.31	0.31
TIAM-UCL 4.1.2	SSP2-RCP26	AFR	Efficiency|Electricity|Biomass combustion|w/o CCS	-	0.25	0.28	0.28	0.31	0.31	0.34	0.34	0.34	0.34	0.37	0.37	0.37	0.37	0.37	0.37
TIAM-UCL 4.1.2	SSP2-RCP26	AUS	Efficiency|Electricity|Biomass combustion|w/o CCS	-	0.25	0.28	0.28	0.31	0.31	0.34	0.34	0.34	0.34	0.37	0.37	0.37	0.37	0.37	0.37
TIAM-UCL 4.1.2	SSP2-RCP26	CAN	Efficiency|Electricity|Biomass combustion|w/o CCS	-	0.25	0.28	0.28	0.31	0.31	0.34	0.34	0.34	0.34	0.37	0.37	0.37	0.37	0.37	0.37
TIAM-UCL 4.1.2	SSP2-RCP26	CHI	Efficiency|Electricity|Biomass combustion|w/o CCS	-	0.25	0.28	0.28	0.31	0.31	0.34	0.34	0.34	0.34	0.37	0.37	0.37	0.37	0.37	0.37
TIAM-UCL 4.1.2	SSP2-RCP26	CSA	Efficiency|Electricity|Biomass combustion|w/o CCS	-	0.25	0.28	0.28	0.31	0.31	0.34	0.34	0.34	0.34	0.37	0.37	0.37	0.37	0.37	0.37
TIAM-UCL 4.1.2	SSP2-RCP26	EEU	Efficiency|Electricity|Biomass combustion|w/o CCS	-	0.25	0.28	0.28	0.31	0.31	0.34	0.34	0.34	0.34	0.37	0.37	0.37	0.37	0.37	0.37
TIAM-UCL 4.1.2	SSP2-RCP26	FSU	Efficiency|Electricity|Biomass combustion|w/o CCS	-	0.25	0.28	0.28	0.31	0.31	0.34	0.34	0.34	0.34	0.37	0.37	0.37	0.37	0.37	0.37
TIAM-UCL 4.1.2	SSP2-RCP26	IND	Efficiency|Electricity|Biomass combustion|w/o CCS	-	0.25	0.28	0.28	0.31	0.31	0.34	0.34	0.34	0.34	0.37	0.37	0.37	0.37	0.37	0.37
TIAM-UCL 4.1.2	SSP2-RCP26	JPN	Efficiency|Electricity|Biomass combustion|w/o CCS	-	0.25	0.28	0.28	0.31	0.31	0.34	0.34	0.34	0.34	0.37	0.37	0.37	0.37	0.37	0.37
TIAM-UCL 4.1.2	SSP2-RCP26	MEA	Efficiency|Electricity|Biomass combustion|w/o CCS	-	0.25	0.28	0.28	0.31	0.31	0.34	0.34	0.34	0.34	0.37	0.37	0.37	0.37	0.37	0.37
TIAM-UCL 4.1.2	SSP2-RCP26	MEX	Efficiency|Electricity|Biomass combustion|w/o CCS	-	0.25	0.28	0.28	0.31	0.31	0.34	0.34	0.34	0.34	0.37	0.37	0.37	0.37	0.37	0.37
TIAM-UCL 4.1.2	SSP2-RCP26	ODA	Efficiency|Electricity|Biomass combustion|w/o CCS	-	0.25	0.28	0.28	0.31	0.31	0.34	0.34	0.34	0.34	0.37	0.37	0.37	0.37	0.37	0.37
TIAM-UCL 4.1.2	SSP2-RCP26	SKO	Efficiency|Electricity|Biomass combustion|w/o CCS	-	0.25	0.28	0.28	0.31	0.31	0.34	0.34	0.34	0.34	0.37	0.37	0.37	0.37	0.37	0.37
TIAM-UCL 4.1.2	SSP2-RCP26	UK	Efficiency|Electricity|Biomass combustion|w/o CCS	-	0.25	0.28	0.28	0.31	0.31	0.34	0.34	0.34	0.34	0.37	0.37	0.37	0.37	0.37	0.37
TIAM-UCL 4.1.2	SSP2-RCP26	USA	Efficiency|Electricity|Biomass combustion|w/o CCS	-	0.25	0.28	0.28	0.31	0.31	0.34	0.34	0.34	0.34	0.37	0.37	0.37	0.37	0.37	0.37
TIAM-UCL 4.1.2	SSP2-RCP26	WEU	Efficiency|Electricity|Biomass combustion|w/o CCS	-	0.25	0.28	0.28	0.31	0.31	0.34	0.34	0.34	0.34	0.37	0.37	0.37	0.37	0.37	0.37
TIAM-UCL 4.1.2	SSP2-RCP26	AFR	Efficiency|Electricity|Biomass gasification|w CCS	-				0.21	0.21	0.29	0.29	0.29	0.29	0.34	0.34	0.34	0.34	0.34	0.34
TIAM-UCL 4.1.2	SSP2-RCP26	AUS	Efficiency|Electricity|Biomass gasification|w CCS	-				0.21	0.21	0.29	0.29	0.29	0.29	0.34	0.34	0.34	0.34	0.34	0.34
TIAM-UCL 4.1.2	SSP2-RCP26	CAN	Efficiency|Electricity|Biomass gasification|w CCS	-				0.21	0.21	0.29	0.29	0.29	0.29	0.34	0.34	0.34	0.34	0.34	0.34
TIAM-UCL 4.1.2	SSP2-RCP26	CHI	Efficiency|Electricity|Biomass gasification|w CCS	-				0.21	0.21	0.29	0.29	0.29	0.29	0.34	0.34	0.34	0.34	0.34	0.34
TIAM-UCL 4.1.2	SSP2-RCP26	CSA	Efficiency|Electricity|Biomass gasification|w CCS	-				0.21	0.21	0.29	0.29	0.29	0.29	0.34	0.34	0.34	0.34	0.34	0.34
TIAM-UCL 4.1.2	SSP2-RCP26	EEU	Efficiency|Electricity|Biomass gasification|w CCS	-				0.21	0.21	0.29	0.29	0.29	0.29	0.34	0.34	0.34	0.34	0.34	0.34
TIAM-UCL 4.1.2	SSP2-RCP26	FSU	Efficiency|Electricity|Biomass gasification|w CCS	-				0.21	0.21	0.29	0.29	0.29	0.29	0.34	0.34	0.34	0.34	0.34	0.34
TIAM-UCL 4.1.2	SSP2-RCP26	IND	Efficiency|Electricity|Biomass gasification|w CCS	-				0.21	0.21	0.29	0.29	0.29	0.29	0.34	0.34	0.34	0.34	0.34	0.34
TIAM-UCL 4.1.2	SSP2-RCP26	JPN	Efficiency|Electricity|Biomass gasification|w CCS	-				0.21	0.21	0.29	0.29	0.29	0.29	0.34	0.34	0.34	0.34	0.34	0.34
TIAM-UCL 4.1.2	SSP2-RCP26	MEA	Efficiency|Electricity|Biomass gasification|w CCS	-				0.21	0.21	0.29	0.29	0.29	0.29	0.34	0.34	0.34	0.34	0.34	0.34
TIAM-UCL 4.1.2	SSP2-RCP26	MEX	Efficiency|Electricity|Biomass gasification|w CCS	-				0.21	0.21	0.29	0.29	0.29	0.29	0.34	0.34	0.34	0.34	0.34	0.34
TIAM-UCL 4.1.2	SSP2-RCP26	ODA	Efficiency|Electricity|Biomass gasification|w CCS	-				0.21	0.21	0.29	0.29	0.29	0.29	0.34	0.34	0.34	0.34	0.34	0.34
TIAM-UCL 4.1.2	SSP2-RCP26	SKO	Efficiency|Electricity|Biomass gasification|w CCS	-				0.21	0.21	0.29	0.29	0.29	0.29	0.34	0.34	0.34	0.34	0.34	0.34
TIAM-UCL 4.1.2	SSP2-RCP26	UK	Efficiency|Electricity|Biomass gasification|w CCS	-				0.21	0.21	0.29	0.29	0.29	0.29	0.34	0.34	0.34	0.34	0.34	0.34
TIAM-UCL 4.1.2	SSP2-RCP26	USA	Efficiency|Electricity|Biomass gasification|w CCS	-				0.21	0.21	0.29	0.29	0.29	0.29	0.34	0.34	0.34	0.34	0.34	0.34
TIAM-UCL 4.1.2	SSP2-RCP26	WEU	Efficiency|Electricity|Biomass gasification|w CCS	-				0.21	0.21	0.29	0.29	0.29	0.29	0.34	0.34	0.34	0.34	0.34	0.34
TIAM-UCL 4.1.2	SSP2-RCP26	AFR	Efficiency|Electricity|Biomass gasification|w/o CCS	-	0.28	0.31	0.31	0.34	0.34	0.37	0.37	0.37	0.37	0.4	0.4	0.4	0.4	0.4	0.4
TIAM-UCL 4.1.2	SSP2-RCP26	AUS	Efficiency|Electricity|Biomass gasification|w/o CCS	-	0.28	0.31	0.31	0.34	0.34	0.37	0.37	0.37	0.37	0.4	0.4	0.4	0.4	0.4	0.4
TIAM-UCL 4.1.2	SSP2-RCP26	CAN	Efficiency|Electricity|Biomass gasification|w/o CCS	-	0.28	0.31	0.31	0.34	0.34	0.37	0.37	0.37	0.37	0.4	0.4	0.4	0.4	0.4	0.4
TIAM-UCL 4.1.2	SSP2-RCP26	CHI	Efficiency|Electricity|Biomass gasification|w/o CCS	-	0.28	0.31	0.31	0.34	0.34	0.37	0.37	0.37	0.37	0.4	0.4	0.4	0.4	0.4	0.4
TIAM-UCL 4.1.2	SSP2-RCP26	CSA	Efficiency|Electricity|Biomass gasification|w/o CCS	-	0.28	0.31	0.31	0.34	0.34	0.37	0.37	0.37	0.37	0.4	0.4	0.4	0.4	0.4	0.4
TIAM-UCL 4.1.2	SSP2-RCP26	EEU	Efficiency|Electricity|Biomass gasification|w/o CCS	-	0.28	0.31	0.31	0.34	0.34	0.37	0.37	0.37	0.37	0.4	0.4	0.4	0.4	0.4	0.4
TIAM-UCL 4.1.2	SSP2-RCP26	FSU	Efficiency|Electricity|Biomass gasification|w/o CCS	-	0.28	0.31	0.31	0.34	0.34	0.37	0.37	0.37	0.37	0.4	0.4	0.4	0.4	0.4	0.4
TIAM-UCL 4.1.2	SSP2-RCP26	IND	Efficiency|Electricity|Biomass gasification|w/o CCS	-	0.28	0.31	0.31	0.34	0.34	0.37	0.37	0.37	0.37	0.4	0.4	0.4	0.4	0.4	0.4
TIAM-UCL 4.1.2	SSP2-RCP26	JPN	Efficiency|Electricity|Biomass gasification|w/o CCS	-	0.28	0.31	0.31	0.34	0.34	0.37	0.37	0.37	0.37	0.4	0.4	0.4	0.4	0.4	0.4
TIAM-UCL 4.1.2	SSP2-RCP26	MEA	Efficiency|Electricity|Biomass gasification|w/o CCS	-	0.28	0.31	0.31	0.34	0.34	0.37	0.37	0.37	0.37	0.4	0.4	0.4	0.4	0.4	0.4
TIAM-UCL 4.1.2	SSP2-RCP26	MEX	Efficiency|Electricity|Biomass gasification|w/o CCS	-	0.28	0.31	0.31	0.34	0.34	0.37	0.37	0.37	0.37	0.4	0.4	0.4	0.4	0.4	0.4
TIAM-UCL 4.1.2	SSP2-RCP26	ODA	Efficiency|Electricity|Biomass gasification|w/o CCS	-	0.28	0.31	0.31	0.34	0.34	0.37	0.37	0.37	0.37	0.4	0.4	0.4	0.4	0.4	0.4
TIAM-UCL 4.1.2	SSP2-RCP26	SKO	Efficiency|Electricity|Biomass gasification|w/o CCS	-	0.28	0.31	0.31	0.34	0.34	0.37	0.37	0.37	0.37	0.4	0.4	0.4	0.4	0.4	0.4
TIAM-UCL 4.1.2	SSP2-RCP26	UK	Efficiency|Electricity|Biomass gasification|w/o CCS	-	0.28	0.31	0.31	0.34	0.34	0.37	0.37	0.37	0.37	0.4	0.4	0.4	0.4	0.4	0.4
TIAM-UCL 4.1.2	SSP2-RCP26	USA	Efficiency|Electricity|Biomass gasification|w/o CCS	-	0.28	0.31	0.31	0.34	0.34	0.37	0.37	0.37	0.37	0.4	0.4	0.4	0.4	0.4	0.4
TIAM-UCL 4.1.2	SSP2-RCP26	WEU	Efficiency|Electricity|Biomass gasification|w/o CCS	-	0.28	0.31	0.31	0.34	0.34	0.37	0.37	0.37	0.37	0.4	0.4	0.4	0.4	0.4	0.4
TIAM-UCL 4.1.2	SSP2-RCP26	AUS	Efficiency|Electricity|CHP existing coal|w/o CCS	-	0.32	0.32	0.32	0.32	0.32	0.32	0.32	0.32	0.32	0.32	0.32	0.32	0.32	0.32	0.32
TIAM-UCL 4.1.2	SSP2-RCP26	EEU	Efficiency|Electricity|CHP existing coal|w/o CCS	-	0.32	0.32	0.32	0.32	0.32	0.32	0.32	0.32	0.32	0.32	0.32	0.32	0.32	0.32	0.32
TIAM-UCL 4.1.2	SSP2-RCP26	FSU	Efficiency|Electricity|CHP existing coal|w/o CCS	-	0.25	0.25	0.25	0.25	0.25	0.25	0.25	0.25	0.25	0.25	0.25	0.25	0.25	0.25	0.25
TIAM-UCL 4.1.2	SSP2-RCP26	ODA	Efficiency|Electricity|CHP existing coal|w/o CCS	-	0.24	0.92	0.92	0.8	0.8	0.8	0.8	0.8	0.8	0.8	0.8	0.8	0.8	0.8	0.8
TIAM-UCL 4.1.2	SSP2-RCP26	USA	Efficiency|Electricity|CHP existing coal|w/o CCS	-	0.29	0.29	0.29	0.29	0.29	0.29	0.29	0.29	0.29	0.29	0.29	0.29	0.29	0.29	0.29
TIAM-UCL 4.1.2	SSP2-RCP26	WEU	Efficiency|Electricity|CHP existing coal|w/o CCS	-	0.3	0.3	0.3	0.3	0.3	0.3	0.3	0.3	0.3	0.3	0.3	0.3	0.3	0.3	0.3
TIAM-UCL 4.1.2	SSP2-RCP26	AFR	Efficiency|Electricity|Coal IGCC|w CCS	-				0.38	0.38	0.43	0.43	0.43	0.43	0.48	0.48	0.48	0.48	0.48	0.48
TIAM-UCL 4.1.2	SSP2-RCP26	AUS	Efficiency|Electricity|Coal IGCC|w CCS	-				0.38	0.38	0.43	0.43	0.43	0.43	0.48	0.48	0.48	0.48	0.48	0.48
TIAM-UCL 4.1.2	SSP2-RCP26	CAN	Efficiency|Electricity|Coal IGCC|w CCS	-				0.38	0.38	0.43	0.43	0.43	0.43	0.48	0.48	0.48	0.48	0.48	0.48
TIAM-UCL 4.1.2	SSP2-RCP26	CHI	Efficiency|Electricity|Coal IGCC|w CCS	-				0.38	0.38	0.43	0.43	0.43	0.43	0.48	0.48	0.48	0.48	0.48	0.48
TIAM-UCL 4.1.2	SSP2-RCP26	CSA	Efficiency|Electricity|Coal IGCC|w CCS	-				0.38	0.38	0.43	0.43	0.43	0.43	0.48	0.48	0.48	0.48	0.48	0.48
TIAM-UCL 4.1.2	SSP2-RCP26	EEU	Efficiency|Electricity|Coal IGCC|w CCS	-				0.38	0.38	0.43	0.43	0.43	0.43	0.48	0.48	0.48	0.48	0.48	0.48
TIAM-UCL 4.1.2	SSP2-RCP26	FSU	Efficiency|Electricity|Coal IGCC|w CCS	-				0.38	0.38	0.43	0.43	0.43	0.43	0.48	0.48	0.48	0.48	0.48	0.48
TIAM-UCL 4.1.2	SSP2-RCP26	IND	Efficiency|Electricity|Coal IGCC|w CCS	-				0.38	0.38	0.43	0.43	0.43	0.43	0.48	0.48	0.48	0.48	0.48	0.48
TIAM-UCL 4.1.2	SSP2-RCP26	JPN	Efficiency|Electricity|Coal IGCC|w CCS	-				0.38	0.38	0.43	0.43	0.43	0.43	0.48	0.48	0.48	0.48	0.48	0.48
TIAM-UCL 4.1.2	SSP2-RCP26	MEA	Efficiency|Electricity|Coal IGCC|w CCS	-				0.38	0.38	0.43	0.43	0.43	0.43	0.48	0.48	0.48	0.48	0.48	0.48
TIAM-UCL 4.1.2	SSP2-RCP26	MEX	Efficiency|Electricity|Coal IGCC|w CCS	-				0.38	0.38	0.43	0.43	0.43	0.43	0.48	0.48	0.48	0.48	0.48	0.48
TIAM-UCL 4.1.2	SSP2-RCP26	ODA	Efficiency|Electricity|Coal IGCC|w CCS	-				0.38	0.38	0.43	0.43	0.43	0.43	0.48	0.48	0.48	0.48	0.48	0.48
TIAM-UCL 4.1.2	SSP2-RCP26	SKO	Efficiency|Electricity|Coal IGCC|w CCS	-				0.38	0.38	0.43	0.43	0.43	0.43	0.48	0.48	0.48	0.48	0.48	0.48
TIAM-UCL 4.1.2	SSP2-RCP26	UK	Efficiency|Electricity|Coal IGCC|w CCS	-				0.38	0.38	0.43	0.43	0.43	0.43	0.48	0.48	0.48	0.48	0.48	0.48
TIAM-UCL 4.1.2	SSP2-RCP26	USA	Efficiency|Electricity|Coal IGCC|w CCS	-				0.38	0.38	0.43	0.43	0.43	0.43	0.48	0.48	0.48	0.48	0.48	0.48
TIAM-UCL 4.1.2	SSP2-RCP26	WEU	Efficiency|Electricity|Coal IGCC|w CCS	-				0.38	0.38	0.43	0.43	0.43	0.43	0.48	0.48	0.48	0.48	0.48	0.48
TIAM-UCL 4.1.2	SSP2-RCP26	AFR	Efficiency|Electricity|Coal IGCC|w/o CCS	-	0.39	0.42	0.42	0.48	0.48	0.51	0.51	0.51	0.51	0.54	0.54	0.54	0.54	0.54	0.54
TIAM-UCL 4.1.2	SSP2-RCP26	AUS	Efficiency|Electricity|Coal IGCC|w/o CCS	-	0.36	0.41	0.41	0.48	0.48	0.51	0.51	0.51	0.51	0.54	0.54	0.54	0.54	0.54	0.54
TIAM-UCL 4.1.2	SSP2-RCP26	CAN	Efficiency|Electricity|Coal IGCC|w/o CCS	-	0.4	0.44	0.44	0.48	0.48	0.51	0.51	0.51	0.51	0.54	0.54	0.54	0.54	0.54	0.54
TIAM-UCL 4.1.2	SSP2-RCP26	CHI	Efficiency|Electricity|Coal IGCC|w/o CCS	-	0.35	0.4	0.4	0.48	0.48	0.51	0.51	0.51	0.51	0.54	0.54	0.54	0.54	0.54	0.54
TIAM-UCL 4.1.2	SSP2-RCP26	CSA	Efficiency|Electricity|Coal IGCC|w/o CCS	-	0.36	0.4	0.4	0.48	0.48	0.51	0.51	0.51	0.51	0.54	0.54	0.54	0.54	0.54	0.54
TIAM-UCL 4.1.2	SSP2-RCP26	EEU	Efficiency|Electricity|Coal IGCC|w/o CCS	-	0.36	0.41	0.41	0.48	0.48	0.51	0.51	0.51	0.51	0.54	0.54	0.54	0.54	0.54	0.54
TIAM-UCL 4.1.2	SSP2-RCP26	FSU	Efficiency|Electricity|Coal IGCC|w/o CCS	-	0.35	0.4	0.4	0.48	0.48	0.51	0.51	0.51	0.51	0.54	0.54	0.54	0.54	0.54	0.54
TIAM-UCL 4.1.2	SSP2-RCP26	IND	Efficiency|Electricity|Coal IGCC|w/o CCS	-	0.32	0.37	0.37	0.48	0.48	0.51	0.51	0.51	0.51	0.54	0.54	0.54	0.54	0.54	0.54
TIAM-UCL 4.1.2	SSP2-RCP26	JPN	Efficiency|Electricity|Coal IGCC|w/o CCS	-	0.41	0.45	0.45	0.48	0.48	0.51	0.51	0.51	0.51	0.54	0.54	0.54	0.54	0.54	0.54
TIAM-UCL 4.1.2	SSP2-RCP26	MEA	Efficiency|Electricity|Coal IGCC|w/o CCS	-	0.4	0.44	0.44	0.48	0.48	0.51	0.51	0.51	0.51	0.54	0.54	0.54	0.54	0.54	0.54
TIAM-UCL 4.1.2	SSP2-RCP26	MEX	Efficiency|Electricity|Coal IGCC|w/o CCS	-	0.38	0.42	0.42	0.48	0.48	0.51	0.51	0.51	0.51	0.54	0.54	0.54	0.54	0.54	0.54
TIAM-UCL 4.1.2	SSP2-RCP26	ODA	Efficiency|Electricity|Coal IGCC|w/o CCS	-	0.37	0.41	0.41	0.48	0.48	0.51	0.51	0.51	0.51	0.54	0.54	0.54	0.54	0.54	0.54
TIAM-UCL 4.1.2	SSP2-RCP26	SKO	Efficiency|Electricity|Coal IGCC|w/o CCS	-	0.38	0.42	0.42	0.48	0.48	0.51	0.51	0.51	0.51	0.54	0.54	0.54	0.54	0.54	0.54
TIAM-UCL 4.1.2	SSP2-RCP26	UK	Efficiency|Electricity|Coal IGCC|w/o CCS	-	0.39	0.43	0.43	0.48	0.48	0.51	0.51	0.51	0.51	0.54	0.54	0.54	0.54	0.54	0.54
TIAM-UCL 4.1.2	SSP2-RCP26	USA	Efficiency|Electricity|Coal IGCC|w/o CCS	-	0.39	0.42	0.42	0.48	0.48	0.51	0.51	0.51	0.51	0.54	0.54	0.54	0.54	0.54	0.54
TIAM-UCL 4.1.2	SSP2-RCP26	WEU	Efficiency|Electricity|Coal IGCC|w/o CCS	-	0.4	0.44	0.44	0.48	0.48	0.51	0.51	0.51	0.51	0.54	0.54	0.54	0.54	0.54	0.54
TIAM-UCL 4.1.2	SSP2-RCP26	AFR	Efficiency|Electricity|Co-firing coal:biomass 50:50|w/o CCS	-		0.375	0.375	0.395	0.395	0.415	0.415	0.415	0.415	0.435	0.435	0.435	0.435	0.435	0.435
TIAM-UCL 4.1.2	SSP2-RCP26	AUS	Efficiency|Electricity|Co-firing coal:biomass 50:50|w/o CCS	-		0.375	0.375	0.395	0.395	0.415	0.415	0.415	0.415	0.435	0.435	0.435	0.435	0.435	0.435
TIAM-UCL 4.1.2	SSP2-RCP26	CAN	Efficiency|Electricity|Co-firing coal:biomass 50:50|w/o CCS	-		0.375	0.375	0.395	0.395	0.415	0.415	0.415	0.415	0.435	0.435	0.435	0.435	0.435	0.435
TIAM-UCL 4.1.2	SSP2-RCP26	CHI	Efficiency|Electricity|Co-firing coal:biomass 50:50|w/o CCS	-		0.375	0.375	0.395	0.395	0.415	0.415	0.415	0.415	0.435	0.435	0.435	0.435	0.435	0.435
TIAM-UCL 4.1.2	SSP2-RCP26	CSA	Efficiency|Electricity|Co-firing coal:biomass 50:50|w/o CCS	-		0.375	0.375	0.395	0.395	0.415	0.415	0.415	0.415	0.435	0.435	0.435	0.435	0.435	0.435
TIAM-UCL 4.1.2	SSP2-RCP26	EEU	Efficiency|Electricity|Co-firing coal:biomass 50:50|w/o CCS	-		0.375	0.375	0.395	0.395	0.415	0.415	0.415	0.415	0.435	0.435	0.435	0.435	0.435	0.435
TIAM-UCL 4.1.2	SSP2-RCP26	FSU	Efficiency|Electricity|Co-firing coal:biomass 50:50|w/o CCS	-		0.375	0.375	0.395	0.395	0.415	0.415	0.415	0.415	0.435	0.435	0.435	0.435	0.435	0.435
TIAM-UCL 4.1.2	SSP2-RCP26	IND	Efficiency|Electricity|Co-firing coal:biomass 50:50|w/o CCS	-		0.375	0.375	0.395	0.395	0.415	0.415	0.415	0.415	0.435	0.435	0.435	0.435	0.435	0.435
TIAM-UCL 4.1.2	SSP2-RCP26	JPN	Efficiency|Electricity|Co-firing coal:biomass 50:50|w/o CCS	-		0.375	0.375	0.395	0.395	0.415	0.415	0.415	0.415	0.435	0.435	0.435	0.435	0.435	0.435
TIAM-UCL 4.1.2	SSP2-RCP26	MEA	Efficiency|Electricity|Co-firing coal:biomass 50:50|w/o CCS	-		0.375	0.375	0.395	0.395	0.415	0.415	0.415	0.415	0.435	0.435	0.435	0.435	0.435	0.435
TIAM-UCL 4.1.2	SSP2-RCP26	MEX	Efficiency|Electricity|Co-firing coal:biomass 50:50|w/o CCS	-		0.375	0.375	0.395	0.395	0.415	0.415	0.415	0.415	0.435	0.435	0.435	0.435	0.435	0.435
TIAM-UCL 4.1.2	SSP2-RCP26	ODA	Efficiency|Electricity|Co-firing coal:biomass 50:50|w/o CCS	-		0.375	0.375	0.395	0.395	0.415	0.415	0.415	0.415	0.435	0.435	0.435	0.435	0.435	0.435
TIAM-UCL 4.1.2	SSP2-RCP26	SKO	Efficiency|Electricity|Co-firing coal:biomass 50:50|w/o CCS	-		0.375	0.375	0.395	0.395	0.415	0.415	0.415	0.415	0.435	0.435	0.435	0.435	0.435	0.435
TIAM-UCL 4.1.2	SSP2-RCP26	UK	Efficiency|Electricity|Co-firing coal:biomass 50:50|w/o CCS	-		0.375	0.375	0.395	0.395	0.415	0.415	0.415	0.415	0.435	0.435	0.435	0.435	0.435	0.435
TIAM-UCL 4.1.2	SSP2-RCP26	USA	Efficiency|Electricity|Co-firing coal:biomass 50:50|w/o CCS	-		0.375	0.375	0.395	0.395	0.415	0.415	0.415	0.415	0.435	0.435	0.435	0.435	0.435	0.435
TIAM-UCL 4.1.2	SSP2-RCP26	WEU	Efficiency|Electricity|Co-firing coal:biomass 50:50|w/o CCS	-		0.375	0.375	0.395	0.395	0.415	0.415	0.415	0.415	0.435	0.435	0.435	0.435	0.435	0.435
TIAM-UCL 4.1.2	SSP2-RCP26	AFR	Efficiency|Electricity|Co-firing coal:biomass 80:20|w/o CCS	-		0.432	0.432	0.446	0.446	0.46	0.46	0.46	0.46	0.474	0.474	0.474	0.474	0.474	0.474
TIAM-UCL 4.1.2	SSP2-RCP26	AUS	Efficiency|Electricity|Co-firing coal:biomass 80:20|w/o CCS	-		0.432	0.432	0.446	0.446	0.46	0.46	0.46	0.46	0.474	0.474	0.474	0.474	0.474	0.474
TIAM-UCL 4.1.2	SSP2-RCP26	CAN	Efficiency|Electricity|Co-firing coal:biomass 80:20|w/o CCS	-		0.432	0.432	0.446	0.446	0.46	0.46	0.46	0.46	0.474	0.474	0.474	0.474	0.474	0.474
TIAM-UCL 4.1.2	SSP2-RCP26	CHI	Efficiency|Electricity|Co-firing coal:biomass 80:20|w/o CCS	-		0.432	0.432	0.446	0.446	0.46	0.46	0.46	0.46	0.474	0.474	0.474	0.474	0.474	0.474
TIAM-UCL 4.1.2	SSP2-RCP26	CSA	Efficiency|Electricity|Co-firing coal:biomass 80:20|w/o CCS	-		0.432	0.432	0.446	0.446	0.46	0.46	0.46	0.46	0.474	0.474	0.474	0.474	0.474	0.474
TIAM-UCL 4.1.2	SSP2-RCP26	EEU	Efficiency|Electricity|Co-firing coal:biomass 80:20|w/o CCS	-		0.432	0.432	0.446	0.446	0.46	0.46	0.46	0.46	0.474	0.474	0.474	0.474	0.474	0.474
TIAM-UCL 4.1.2	SSP2-RCP26	FSU	Efficiency|Electricity|Co-firing coal:biomass 80:20|w/o CCS	-		0.432	0.432	0.446	0.446	0.46	0.46	0.46	0.46	0.474	0.474	0.474	0.474	0.474	0.474
TIAM-UCL 4.1.2	SSP2-RCP26	IND	Efficiency|Electricity|Co-firing coal:biomass 80:20|w/o CCS	-		0.432	0.432	0.446	0.446	0.46	0.46	0.46	0.46	0.474	0.474	0.474	0.474	0.474	0.474
TIAM-UCL 4.1.2	SSP2-RCP26	JPN	Efficiency|Electricity|Co-firing coal:biomass 80:20|w/o CCS	-		0.432	0.432	0.446	0.446	0.46	0.46	0.46	0.46	0.474	0.474	0.474	0.474	0.474	0.474
TIAM-UCL 4.1.2	SSP2-RCP26	MEA	Efficiency|Electricity|Co-firing coal:biomass 80:20|w/o CCS	-		0.432	0.432	0.446	0.446	0.46	0.46	0.46	0.46	0.474	0.474	0.474	0.474	0.474	0.474
TIAM-UCL 4.1.2	SSP2-RCP26	MEX	Efficiency|Electricity|Co-firing coal:biomass 80:20|w/o CCS	-		0.432	0.432	0.446	0.446	0.46	0.46	0.46	0.46	0.474	0.474	0.474	0.474	0.474	0.474
TIAM-UCL 4.1.2	SSP2-RCP26	ODA	Efficiency|Electricity|Co-firing coal:biomass 80:20|w/o CCS	-		0.432	0.432	0.446	0.446	0.46	0.46	0.46	0.46	0.474	0.474	0.474	0.474	0.474	0.474
TIAM-UCL 4.1.2	SSP2-RCP26	SKO	Efficiency|Electricity|Co-firing coal:biomass 80:20|w/o CCS	-		0.432	0.432	0.446	0.446	0.46	0.46	0.46	0.46	0.474	0.474	0.474	0.474	0.474	0.474
TIAM-UCL 4.1.2	SSP2-RCP26	UK	Efficiency|Electricity|Co-firing coal:biomass 80:20|w/o CCS	-		0.432	0.432	0.446	0.446	0.46	0.46	0.46	0.46	0.474	0.474	0.474	0.474	0.474	0.474
TIAM-UCL 4.1.2	SSP2-RCP26	USA	Efficiency|Electricity|Co-firing coal:biomass 80:20|w/o CCS	-		0.432	0.432	0.446	0.446	0.46	0.46	0.46	0.46	0.474	0.474	0.474	0.474	0.474	0.474
TIAM-UCL 4.1.2	SSP2-RCP26	WEU	Efficiency|Electricity|Co-firing coal:biomass 80:20|w/o CCS	-		0.432	0.432	0.446	0.446	0.46	0.46	0.46	0.46	0.474	0.474	0.474	0.474	0.474	0.474
TIAM-UCL 4.1.2	SSP2-RCP26	AFR	Efficiency|Electricity|Concentrated Solar CSP centralised	-	1	1	1	1	1	1	1	1	1	1	1	1	1	1	1
TIAM-UCL 4.1.2	SSP2-RCP26	AUS	Efficiency|Electricity|Concentrated Solar CSP centralised	-	1	1	1	1	1	1	1	1	1	1	1	1	1	1	1
TIAM-UCL 4.1.2	SSP2-RCP26	CAN	Efficiency|Electricity|Concentrated Solar CSP centralised	-	1	1	1	1	1	1	1	1	1	1	1	1	1	1	1
TIAM-UCL 4.1.2	SSP2-RCP26	CHI	Efficiency|Electricity|Concentrated Solar CSP centralised	-	1	1	1	1	1	1	1	1	1	1	1	1	1	1	1
TIAM-UCL 4.1.2	SSP2-RCP26	CSA	Efficiency|Electricity|Concentrated Solar CSP centralised	-	1	1	1	1	1	1	1	1	1	1	1	1	1	1	1
TIAM-UCL 4.1.2	SSP2-RCP26	EEU	Efficiency|Electricity|Concentrated Solar CSP centralised	-	1	1	1	1	1	1	1	1	1	1	1	1	1	1	1
TIAM-UCL 4.1.2	SSP2-RCP26	FSU	Efficiency|Electricity|Concentrated Solar CSP centralised	-	1	1	1	1	1	1	1	1	1	1	1	1	1	1	1
TIAM-UCL 4.1.2	SSP2-RCP26	IND	Efficiency|Electricity|Concentrated Solar CSP centralised	-	1	1	1	1	1	1	1	1	1	1	1	1	1	1	1
TIAM-UCL 4.1.2	SSP2-RCP26	JPN	Efficiency|Electricity|Concentrated Solar CSP centralised	-	1	1	1	1	1	1	1	1	1	1	1	1	1	1	1
TIAM-UCL 4.1.2	SSP2-RCP26	MEA	Efficiency|Electricity|Concentrated Solar CSP centralised	-	1	1	1	1	1	1	1	1	1	1	1	1	1	1	1
TIAM-UCL 4.1.2	SSP2-RCP26	MEX	Efficiency|Electricity|Concentrated Solar CSP centralised	-	1	1	1	1	1	1	1	1	1	1	1	1	1	1	1
TIAM-UCL 4.1.2	SSP2-RCP26	ODA	Efficiency|Electricity|Concentrated Solar CSP centralised	-	1	1	1	1	1	1	1	1	1	1	1	1	1	1	1
TIAM-UCL 4.1.2	SSP2-RCP26	SKO	Efficiency|Electricity|Concentrated Solar CSP centralised	-	1	1	1	1	1	1	1	1	1	1	1	1	1	1	1
TIAM-UCL 4.1.2	SSP2-RCP26	UK	Efficiency|Electricity|Concentrated Solar CSP centralised	-	1	1	1	1	1	1	1	1	1	1	1	1	1	1	1
TIAM-UCL 4.1.2	SSP2-RCP26	USA	Efficiency|Electricity|Concentrated Solar CSP centralised	-	1	1	1	1	1	1	1	1	1	1	1	1	1	1	1
TIAM-UCL 4.1.2	SSP2-RCP26	WEU	Efficiency|Electricity|Concentrated Solar CSP centralised	-	1	1	1	1	1	1	1	1	1	1	1	1	1	1	1
TIAM-UCL 4.1.2	SSP2-RCP26	AFR	Efficiency|Electricity|Concentrated Solar PV centralised	-	1	1	1	1	1	1	1	1	1	1	1	1	1	1	1
TIAM-UCL 4.1.2	SSP2-RCP26	AUS	Efficiency|Electricity|Concentrated Solar PV centralised	-	1	1	1	1	1	1	1	1	1	1	1	1	1	1	1
TIAM-UCL 4.1.2	SSP2-RCP26	CAN	Efficiency|Electricity|Concentrated Solar PV centralised	-	1	1	1	1	1	1	1	1	1	1	1	1	1	1	1
TIAM-UCL 4.1.2	SSP2-RCP26	CHI	Efficiency|Electricity|Concentrated Solar PV centralised	-	1	1	1	1	1	1	1	1	1	1	1	1	1	1	1
TIAM-UCL 4.1.2	SSP2-RCP26	CSA	Efficiency|Electricity|Concentrated Solar PV centralised	-	1	1	1	1	1	1	1	1	1	1	1	1	1	1	1
TIAM-UCL 4.1.2	SSP2-RCP26	EEU	Efficiency|Electricity|Concentrated Solar PV centralised	-	1	1	1	1	1	1	1	1	1	1	1	1	1	1	1
TIAM-UCL 4.1.2	SSP2-RCP26	FSU	Efficiency|Electricity|Concentrated Solar PV centralised	-	1	1	1	1	1	1	1	1	1	1	1	1	1	1	1
TIAM-UCL 4.1.2	SSP2-RCP26	IND	Efficiency|Electricity|Concentrated Solar PV centralised	-	1	1	1	1	1	1	1	1	1	1	1	1	1	1	1
TIAM-UCL 4.1.2	SSP2-RCP26	JPN	Efficiency|Electricity|Concentrated Solar PV centralised	-	1	1	1	1	1	1	1	1	1	1	1	1	1	1	1
TIAM-UCL 4.1.2	SSP2-RCP26	MEA	Efficiency|Electricity|Concentrated Solar PV centralised	-	1	1	1	1	1	1	1	1	1	1	1	1	1	1	1
TIAM-UCL 4.1.2	SSP2-RCP26	MEX	Efficiency|Electricity|Concentrated Solar PV centralised	-	1	1	1	1	1	1	1	1	1	1	1	1	1	1	1
TIAM-UCL 4.1.2	SSP2-RCP26	ODA	Efficiency|Electricity|Concentrated Solar PV centralised	-	1	1	1	1	1	1	1	1	1	1	1	1	1	1	1
TIAM-UCL 4.1.2	SSP2-RCP26	SKO	Efficiency|Electricity|Concentrated Solar PV centralised	-	1	1	1	1	1	1	1	1	1	1	1	1	1	1	1
TIAM-UCL 4.1.2	SSP2-RCP26	UK	Efficiency|Electricity|Concentrated Solar PV centralised	-	1	1	1	1	1	1	1	1	1	1	1	1	1	1	1
TIAM-UCL 4.1.2	SSP2-RCP26	USA	Efficiency|Electricity|Concentrated Solar PV centralised	-	1	1	1	1	1	1	1	1	1	1	1	1	1	1	1
TIAM-UCL 4.1.2	SSP2-RCP26	WEU	Efficiency|Electricity|Concentrated Solar PV centralised	-	1	1	1	1	1	1	1	1	1	1	1	1	1	1	1
TIAM-UCL 4.1.2	SSP2-RCP26	AFR	Efficiency|Electricity|Concentrated Solar PV decentralised	-	1	1	1	1	1	1	1	1	1	1	1	1	1	1	1
TIAM-UCL 4.1.2	SSP2-RCP26	AUS	Efficiency|Electricity|Concentrated Solar PV decentralised	-	1	1	1	1	1	1	1	1	1	1	1	1	1	1	1
TIAM-UCL 4.1.2	SSP2-RCP26	CAN	Efficiency|Electricity|Concentrated Solar PV decentralised	-	1	1	1	1	1	1	1	1	1	1	1	1	1	1	1
TIAM-UCL 4.1.2	SSP2-RCP26	CHI	Efficiency|Electricity|Concentrated Solar PV decentralised	-	1	1	1	1	1	1	1	1	1	1	1	1	1	1	1
TIAM-UCL 4.1.2	SSP2-RCP26	CSA	Efficiency|Electricity|Concentrated Solar PV decentralised	-	1	1	1	1	1	1	1	1	1	1	1	1	1	1	1
TIAM-UCL 4.1.2	SSP2-RCP26	EEU	Efficiency|Electricity|Concentrated Solar PV decentralised	-	1	1	1	1	1	1	1	1	1	1	1	1	1	1	1
TIAM-UCL 4.1.2	SSP2-RCP26	FSU	Efficiency|Electricity|Concentrated Solar PV decentralised	-	1	1	1	1	1	1	1	1	1	1	1	1	1	1	1
TIAM-UCL 4.1.2	SSP2-RCP26	IND	Efficiency|Electricity|Concentrated Solar PV decentralised	-	1	1	1	1	1	1	1	1	1	1	1	1	1	1	1
TIAM-UCL 4.1.2	SSP2-RCP26	JPN	Efficiency|Electricity|Concentrated Solar PV decentralised	-	1	1	1	1	1	1	1	1	1	1	1	1	1	1	1
TIAM-UCL 4.1.2	SSP2-RCP26	MEA	Efficiency|Electricity|Concentrated Solar PV decentralised	-	1	1	1	1	1	1	1	1	1	1	1	1	1	1	1
TIAM-UCL 4.1.2	SSP2-RCP26	MEX	Efficiency|Electricity|Concentrated Solar PV decentralised	-	1	1	1	1	1	1	1	1	1	1	1	1	1	1	1
TIAM-UCL 4.1.2	SSP2-RCP26	ODA	Efficiency|Electricity|Concentrated Solar PV decentralised	-	1	1	1	1	1	1	1	1	1	1	1	1	1	1	1
TIAM-UCL 4.1.2	SSP2-RCP26	SKO	Efficiency|Electricity|Concentrated Solar PV decentralised	-	1	1	1	1	1	1	1	1	1	1	1	1	1	1	1
TIAM-UCL 4.1.2	SSP2-RCP26	UK	Efficiency|Electricity|Concentrated Solar PV decentralised	-	1	1	1	1	1	1	1	1	1	1	1	1	1	1	1
TIAM-UCL 4.1.2	SSP2-RCP26	USA	Efficiency|Electricity|Concentrated Solar PV decentralised	-	1	1	1	1	1	1	1	1	1	1	1	1	1	1	1
TIAM-UCL 4.1.2	SSP2-RCP26	WEU	Efficiency|Electricity|Concentrated Solar PV decentralised	-	1	1	1	1	1	1	1	1	1	1	1	1	1	1	1
TIAM-UCL 4.1.2	SSP2-RCP26	AUS	Efficiency|Electricity|Existing biomass|w/o CCS	-	0.21	0.21	0.21	0.21	0.21	0.21	0.21	0.21	0.21	0.21	0.21	0.21	0.21	0.21	0.21
TIAM-UCL 4.1.2	SSP2-RCP26	CSA	Efficiency|Electricity|Existing biomass|w/o CCS	-	0.11	0.11	0.11	0.11	0.11	0.11	0.11	0.11	0.11	0.11	0.11	0.11	0.11	0.11	0.11
TIAM-UCL 4.1.2	SSP2-RCP26	EEU	Efficiency|Electricity|Existing biomass|w/o CCS	-	0.3	0.3	0.3	0.3	0.3	0.3	0.3	0.3	0.3	0.3	0.3	0.3	0.3	0.3	0.3
TIAM-UCL 4.1.2	SSP2-RCP26	IND	Efficiency|Electricity|Existing biomass|w/o CCS	-	0.15	0.15	0.15	0.15	0.15	0.15	0.15	0.15	0.15	0.15	0.15	0.15	0.15	0.15	0.15
TIAM-UCL 4.1.2	SSP2-RCP26	JPN	Efficiency|Electricity|Existing biomass|w/o CCS	-	0.42	0.42	0.42	0.42	0.42	0.42	0.42	0.42	0.42	0.42	0.42	0.42	0.42	0.42	0.42
TIAM-UCL 4.1.2	SSP2-RCP26	MEA	Efficiency|Electricity|Existing biomass|w/o CCS	-	0.3	0.3	0.3	0.3	0.3	0.3	0.3	0.3	0.3	0.3	0.3	0.3	0.3	0.3	0.3
TIAM-UCL 4.1.2	SSP2-RCP26	ODA	Efficiency|Electricity|Existing biomass|w/o CCS	-	0.11	0.11	0.11	0.11	0.11	0.11	0.11	0.11	0.11	0.11	0.11	0.11	0.11	0.11	0.11
TIAM-UCL 4.1.2	SSP2-RCP26	SKO	Efficiency|Electricity|Existing biomass|w/o CCS	-	0.35	0.35	0.35	0.35	0.35	0.35	0.35	0.35	0.35	0.35	0.35	0.35	0.35	0.35	0.35
TIAM-UCL 4.1.2	SSP2-RCP26	UK	Efficiency|Electricity|Existing biomass|w/o CCS	-	0.39	0.39	0.39	0.39	0.39	0.39	0.39	0.39	0.39	0.39	0.39	0.39	0.39	0.39	0.39
TIAM-UCL 4.1.2	SSP2-RCP26	USA	Efficiency|Electricity|Existing biomass|w/o CCS	-	0.24	0.24	0.24	0.24	0.24	0.24	0.24	0.24	0.24	0.24	0.24	0.24	0.24	0.24	0.24
TIAM-UCL 4.1.2	SSP2-RCP26	WEU	Efficiency|Electricity|Existing biomass|w/o CCS	-	0.26	0.26	0.26	0.26	0.26	0.26	0.26	0.26	0.26	0.26	0.26	0.26	0.26	0.26	0.26
TIAM-UCL 4.1.2	SSP2-RCP26	AFR	Efficiency|Electricity|Existing coal generation|w/o CCS	-	0.37	0.37	0.37	0.37	0.37	0.37	0.37	0.37	0.37	0.37	0.37	0.37	0.37	0.37	0.37
TIAM-UCL 4.1.2	SSP2-RCP26	AUS	Efficiency|Electricity|Existing coal generation|w/o CCS	-	0.33	0.33	0.33	0.33	0.33	0.33	0.33	0.33	0.33	0.33	0.33	0.33	0.33	0.33	0.33
TIAM-UCL 4.1.2	SSP2-RCP26	CAN	Efficiency|Electricity|Existing coal generation|w/o CCS	-	0.39	0.39	0.39	0.39	0.39	0.39	0.39	0.39	0.39	0.39	0.39	0.39	0.39	0.39	0.39
TIAM-UCL 4.1.2	SSP2-RCP26	CHI	Efficiency|Electricity|Existing coal generation|w/o CCS	-	0.32	0.31	0.3	0.29	0.29	0.29	0.29	0.29	0.29	0.29	0.29	0.29	0.29	0.29	0.29
TIAM-UCL 4.1.2	SSP2-RCP26	CSA	Efficiency|Electricity|Existing coal generation|w/o CCS	-	0.33	0.33	0.33	0.33	0.33	0.33	0.33	0.33	0.33	0.33	0.33	0.33	0.33	0.33	0.33
TIAM-UCL 4.1.2	SSP2-RCP26	EEU	Efficiency|Electricity|Existing coal generation|w/o CCS	-	0.33	0.33	0.33	0.33	0.33	0.33	0.33	0.33	0.33	0.33	0.33	0.33	0.33	0.33	0.33
TIAM-UCL 4.1.2	SSP2-RCP26	FSU	Efficiency|Electricity|Existing coal generation|w/o CCS	-	0.32	0.32	0.32	0.32	0.32	0.32	0.32	0.32	0.32	0.32	0.32	0.32	0.32	0.32	0.32
TIAM-UCL 4.1.2	SSP2-RCP26	IND	Efficiency|Electricity|Existing coal generation|w/o CCS	-	0.26	0.22	0.2	0.2	0.2	0.2	0.2	0.2	0.2	0.2	0.2	0.2	0.2	0.2	0.2
TIAM-UCL 4.1.2	SSP2-RCP26	JPN	Efficiency|Electricity|Existing coal generation|w/o CCS	-	0.41	0.41	0.41	0.41	0.41	0.41	0.41	0.41	0.41	0.41	0.41	0.41	0.41	0.41	0.41
TIAM-UCL 4.1.2	SSP2-RCP26	MEA	Efficiency|Electricity|Existing coal generation|w/o CCS	-	0.4	0.4	0.4	0.4	0.4	0.4	0.4	0.4	0.4	0.4	0.4	0.4	0.4	0.4	0.4
TIAM-UCL 4.1.2	SSP2-RCP26	MEX	Efficiency|Electricity|Existing coal generation|w/o CCS	-	0.36	0.36	0.36	0.36	0.36	0.36	0.36	0.36	0.36	0.36	0.36	0.36	0.36	0.36	0.36
TIAM-UCL 4.1.2	SSP2-RCP26	ODA	Efficiency|Electricity|Existing coal generation|w/o CCS	-	0.34	0.33	0.3	0.3	0.3	0.3	0.3	0.3	0.3	0.3	0.3	0.3	0.3	0.3	0.3
TIAM-UCL 4.1.2	SSP2-RCP26	SKO	Efficiency|Electricity|Existing coal generation|w/o CCS	-	0.36	0.36	0.36	0.36	0.36	0.36	0.36	0.36	0.36	0.36	0.36	0.36	0.36	0.36	0.36
TIAM-UCL 4.1.2	SSP2-RCP26	UK	Efficiency|Electricity|Existing coal generation|w/o CCS	-	0.37	0.37	0.37	0.37	0.37	0.37	0.37	0.37	0.37	0.37	0.37	0.37	0.37	0.37	0.37
TIAM-UCL 4.1.2	SSP2-RCP26	USA	Efficiency|Electricity|Existing coal generation|w/o CCS	-	0.37	0.37	0.37	0.37	0.37	0.37	0.37	0.37	0.37	0.37	0.37	0.37	0.37	0.37	0.37
TIAM-UCL 4.1.2	SSP2-RCP26	WEU	Efficiency|Electricity|Existing coal generation|w/o CCS	-	0.4	0.4	0.4	0.4	0.4	0.4	0.4	0.4	0.4	0.4	0.4	0.4	0.4	0.4	0.4
TIAM-UCL 4.1.2	SSP2-RCP26	AFR	Efficiency|Electricity|Existing gas generation|w/o CCS	-	0.38	0.38	0.38	0.38	0.38	0.38	0.38	0.38	0.38	0.38	0.38	0.38	0.38	0.38	0.38
TIAM-UCL 4.1.2	SSP2-RCP26	AUS	Efficiency|Electricity|Existing gas generation|w/o CCS	-	0.41	0.41	0.41	0.41	0.41	0.41	0.41	0.41	0.41	0.41	0.41	0.41	0.41	0.41	0.41
TIAM-UCL 4.1.2	SSP2-RCP26	CAN	Efficiency|Electricity|Existing gas generation|w/o CCS	-	0.44	0.44	0.44	0.44	0.44	0.44	0.44	0.44	0.44	0.44	0.44	0.44	0.44	0.44	0.44
TIAM-UCL 4.1.2	SSP2-RCP26	CHI	Efficiency|Electricity|Existing gas generation|w/o CCS	-	0.41	0.41	0.41	0.41	0.41	0.41	0.41	0.41	0.41	0.41	0.41	0.41	0.41	0.41	0.41
TIAM-UCL 4.1.2	SSP2-RCP26	CSA	Efficiency|Electricity|Existing gas generation|w/o CCS	-	0.41	0.41	0.41	0.41	0.41	0.41	0.41	0.41	0.41	0.41	0.41	0.41	0.41	0.41	0.41
TIAM-UCL 4.1.2	SSP2-RCP26	EEU	Efficiency|Electricity|Existing gas generation|w/o CCS	-	0.36	0.36	0.36	0.36	0.36	0.36	0.36	0.36	0.36	0.36	0.36	0.36	0.36	0.36	0.36
TIAM-UCL 4.1.2	SSP2-RCP26	FSU	Efficiency|Electricity|Existing gas generation|w/o CCS	-	0.34	0.34	0.34	0.34	0.34	0.34	0.34	0.34	0.34	0.34	0.34	0.34	0.34	0.34	0.34
TIAM-UCL 4.1.2	SSP2-RCP26	IND	Efficiency|Electricity|Existing gas generation|w/o CCS	-	0.41	0.41	0.41	0.41	0.41	0.41	0.41	0.41	0.41	0.41	0.41	0.41	0.41	0.41	0.41
TIAM-UCL 4.1.2	SSP2-RCP26	JPN	Efficiency|Electricity|Existing gas generation|w/o CCS	-	0.46	0.46	0.46	0.46	0.46	0.46	0.46	0.46	0.46	0.46	0.46	0.46	0.46	0.46	0.46
TIAM-UCL 4.1.2	SSP2-RCP26	MEA	Efficiency|Electricity|Existing gas generation|w/o CCS	-	0.33	0.33	0.33	0.33	0.33	0.33	0.33	0.33	0.33	0.33	0.33	0.33	0.33	0.33	0.33
TIAM-UCL 4.1.2	SSP2-RCP26	MEX	Efficiency|Electricity|Existing gas generation|w/o CCS	-	0.43	0.43	0.43	0.43	0.43	0.43	0.43	0.43	0.43	0.43	0.43	0.43	0.43	0.43	0.43
TIAM-UCL 4.1.2	SSP2-RCP26	ODA	Efficiency|Electricity|Existing gas generation|w/o CCS	-	0.41	0.41	0.41	0.41	0.41	0.41	0.41	0.41	0.41	0.41	0.41	0.41	0.41	0.41	0.41
TIAM-UCL 4.1.2	SSP2-RCP26	SKO	Efficiency|Electricity|Existing gas generation|w/o CCS	-	0.53	0.53	0.53	0.53	0.53	0.53	0.53	0.53	0.53	0.53	0.53	0.53	0.53	0.53	0.53
TIAM-UCL 4.1.2	SSP2-RCP26	UK	Efficiency|Electricity|Existing gas generation|w/o CCS	-	0.52	0.52	0.52	0.52	0.52	0.52	0.52	0.52	0.52	0.52	0.52	0.52	0.52	0.52	0.52
TIAM-UCL 4.1.2	SSP2-RCP26	USA	Efficiency|Electricity|Existing gas generation|w/o CCS	-	0.46	0.46	0.46	0.46	0.46	0.46	0.46	0.46	0.46	0.46	0.46	0.46	0.46	0.46	0.46
TIAM-UCL 4.1.2	SSP2-RCP26	WEU	Efficiency|Electricity|Existing gas generation|w/o CCS	-	0.51	0.51	0.51	0.51	0.51	0.51	0.51	0.51	0.51	0.51	0.51	0.51	0.51	0.51	0.51
TIAM-UCL 4.1.2	SSP2-RCP26	AFR	Efficiency|Electricity|Existing oil electric generation|w/o CCS	-	0.29	0.29	0.29	0.29	0.29	0.29	0.29	0.29	0.29	0.29	0.29	0.29	0.29	0.29	0.29
TIAM-UCL 4.1.2	SSP2-RCP26	AUS	Efficiency|Electricity|Existing oil electric generation|w/o CCS	-	0.35	0.35	0.35	0.35	0.35	0.35	0.35	0.35	0.35	0.35	0.35	0.35	0.35	0.35	0.35
TIAM-UCL 4.1.2	SSP2-RCP26	CAN	Efficiency|Electricity|Existing oil electric generation|w/o CCS	-	0.42	0.42	0.42	0.42	0.42	0.42	0.42	0.42	0.42	0.42	0.42	0.42	0.42	0.42	0.42
TIAM-UCL 4.1.2	SSP2-RCP26	CHI	Efficiency|Electricity|Existing oil electric generation|w/o CCS	-	0.34	0.34	0.34	0.34	0.34	0.34	0.34	0.34	0.34	0.34	0.34	0.34	0.34	0.34	0.34
TIAM-UCL 4.1.2	SSP2-RCP26	CSA	Efficiency|Electricity|Existing oil electric generation|w/o CCS	-	0.33	0.33	0.33	0.33	0.33	0.33	0.33	0.33	0.33	0.33	0.33	0.33	0.33	0.33	0.33
TIAM-UCL 4.1.2	SSP2-RCP26	EEU	Efficiency|Electricity|Existing oil electric generation|w/o CCS	-	0.35	0.35	0.35	0.35	0.35	0.35	0.35	0.35	0.35	0.35	0.35	0.35	0.35	0.35	0.35
TIAM-UCL 4.1.2	SSP2-RCP26	FSU	Efficiency|Electricity|Existing oil electric generation|w/o CCS	-	0.4	0.4	0.4	0.4	0.4	0.4	0.4	0.4	0.4	0.4	0.4	0.4	0.4	0.4	0.4
TIAM-UCL 4.1.2	SSP2-RCP26	IND	Efficiency|Electricity|Existing oil electric generation|w/o CCS	-	0.27	0.27	0.27	0.27	0.27	0.27	0.27	0.27	0.27	0.27	0.27	0.27	0.27	0.27	0.27
TIAM-UCL 4.1.2	SSP2-RCP26	JPN	Efficiency|Electricity|Existing oil electric generation|w/o CCS	-	0.41	0.41	0.41	0.41	0.41	0.41	0.41	0.41	0.41	0.41	0.41	0.41	0.41	0.41	0.41
TIAM-UCL 4.1.2	SSP2-RCP26	MEA	Efficiency|Electricity|Existing oil electric generation|w/o CCS	-	0.35	0.35	0.35	0.35	0.35	0.35	0.35	0.35	0.35	0.35	0.35	0.35	0.35	0.35	0.35
TIAM-UCL 4.1.2	SSP2-RCP26	MEX	Efficiency|Electricity|Existing oil electric generation|w/o CCS	-	0.34	0.34	0.34	0.34	0.34	0.34	0.34	0.34	0.34	0.34	0.34	0.34	0.34	0.34	0.34
TIAM-UCL 4.1.2	SSP2-RCP26	ODA	Efficiency|Electricity|Existing oil electric generation|w/o CCS	-	0.38	0.38	0.38	0.38	0.38	0.38	0.38	0.38	0.38	0.38	0.38	0.38	0.38	0.38	0.38
TIAM-UCL 4.1.2	SSP2-RCP26	SKO	Efficiency|Electricity|Existing oil electric generation|w/o CCS	-	0.35	0.35	0.35	0.35	0.35	0.35	0.35	0.35	0.35	0.35	0.35	0.35	0.35	0.35	0.35
TIAM-UCL 4.1.2	SSP2-RCP26	UK	Efficiency|Electricity|Existing oil electric generation|w/o CCS	-	0.46	0.46	0.46	0.46	0.46	0.46	0.46	0.46	0.46	0.46	0.46	0.46	0.46	0.46	0.46
TIAM-UCL 4.1.2	SSP2-RCP26	USA	Efficiency|Electricity|Existing oil electric generation|w/o CCS	-	0.37	0.37	0.37	0.37	0.37	0.37	0.37	0.37	0.37	0.37	0.37	0.37	0.37	0.37	0.37
TIAM-UCL 4.1.2	SSP2-RCP26	WEU	Efficiency|Electricity|Existing oil electric generation|w/o CCS	-	0.37	0.37	0.37	0.37	0.37	0.37	0.37	0.37	0.37	0.37	0.37	0.37	0.37	0.37	0.37
TIAM-UCL 4.1.2	SSP2-RCP26	AFR	Efficiency|Electricity|Gas CCGT|w CCS	-				0.49	0.49	0.53	0.53	0.53	0.53	0.57	0.57	0.57	0.57	0.57	0.57
TIAM-UCL 4.1.2	SSP2-RCP26	AUS	Efficiency|Electricity|Gas CCGT|w CCS	-				0.49	0.49	0.53	0.53	0.53	0.53	0.57	0.57	0.57	0.57	0.57	0.57
TIAM-UCL 4.1.2	SSP2-RCP26	CAN	Efficiency|Electricity|Gas CCGT|w CCS	-				0.49	0.49	0.53	0.53	0.53	0.53	0.57	0.57	0.57	0.57	0.57	0.57
TIAM-UCL 4.1.2	SSP2-RCP26	CHI	Efficiency|Electricity|Gas CCGT|w CCS	-				0.49	0.49	0.53	0.53	0.53	0.53	0.57	0.57	0.57	0.57	0.57	0.57
TIAM-UCL 4.1.2	SSP2-RCP26	CSA	Efficiency|Electricity|Gas CCGT|w CCS	-				0.49	0.49	0.53	0.53	0.53	0.53	0.57	0.57	0.57	0.57	0.57	0.57
TIAM-UCL 4.1.2	SSP2-RCP26	EEU	Efficiency|Electricity|Gas CCGT|w CCS	-				0.49	0.49	0.53	0.53	0.53	0.53	0.57	0.57	0.57	0.57	0.57	0.57
TIAM-UCL 4.1.2	SSP2-RCP26	FSU	Efficiency|Electricity|Gas CCGT|w CCS	-				0.49	0.49	0.53	0.53	0.53	0.53	0.57	0.57	0.57	0.57	0.57	0.57
TIAM-UCL 4.1.2	SSP2-RCP26	IND	Efficiency|Electricity|Gas CCGT|w CCS	-				0.49	0.49	0.53	0.53	0.53	0.53	0.57	0.57	0.57	0.57	0.57	0.57
TIAM-UCL 4.1.2	SSP2-RCP26	JPN	Efficiency|Electricity|Gas CCGT|w CCS	-				0.49	0.49	0.53	0.53	0.53	0.53	0.57	0.57	0.57	0.57	0.57	0.57
TIAM-UCL 4.1.2	SSP2-RCP26	MEA	Efficiency|Electricity|Gas CCGT|w CCS	-				0.49	0.49	0.53	0.53	0.53	0.53	0.57	0.57	0.57	0.57	0.57	0.57
TIAM-UCL 4.1.2	SSP2-RCP26	MEX	Efficiency|Electricity|Gas CCGT|w CCS	-				0.49	0.49	0.53	0.53	0.53	0.53	0.57	0.57	0.57	0.57	0.57	0.57
TIAM-UCL 4.1.2	SSP2-RCP26	ODA	Efficiency|Electricity|Gas CCGT|w CCS	-				0.49	0.49	0.53	0.53	0.53	0.53	0.57	0.57	0.57	0.57	0.57	0.57
TIAM-UCL 4.1.2	SSP2-RCP26	SKO	Efficiency|Electricity|Gas CCGT|w CCS	-				0.49	0.49	0.53	0.53	0.53	0.53	0.57	0.57	0.57	0.57	0.57	0.57
TIAM-UCL 4.1.2	SSP2-RCP26	UK	Efficiency|Electricity|Gas CCGT|w CCS	-				0.49	0.49	0.53	0.53	0.53	0.53	0.57	0.57	0.57	0.57	0.57	0.57
TIAM-UCL 4.1.2	SSP2-RCP26	USA	Efficiency|Electricity|Gas CCGT|w CCS	-				0.49	0.49	0.53	0.53	0.53	0.53	0.57	0.57	0.57	0.57	0.57	0.57
TIAM-UCL 4.1.2	SSP2-RCP26	WEU	Efficiency|Electricity|Gas CCGT|w CCS	-				0.49	0.49	0.53	0.53	0.53	0.53	0.57	0.57	0.57	0.57	0.57	0.57
TIAM-UCL 4.1.2	SSP2-RCP26	AFR	Efficiency|Electricity|Gas CCGT|w/o CCS	-	0.52	0.57	0.57	0.59	0.59	0.61	0.61	0.61	0.61	0.63	0.63	0.63	0.63	0.63	0.63
TIAM-UCL 4.1.2	SSP2-RCP26	AUS	Efficiency|Electricity|Gas CCGT|w/o CCS	-	0.52	0.57	0.57	0.59	0.59	0.61	0.61	0.61	0.61	0.63	0.63	0.63	0.63	0.63	0.63
TIAM-UCL 4.1.2	SSP2-RCP26	CAN	Efficiency|Electricity|Gas CCGT|w/o CCS	-	0.52	0.57	0.57	0.59	0.59	0.61	0.61	0.61	0.61	0.63	0.63	0.63	0.63	0.63	0.63
TIAM-UCL 4.1.2	SSP2-RCP26	CHI	Efficiency|Electricity|Gas CCGT|w/o CCS	-	0.52	0.57	0.57	0.59	0.59	0.61	0.61	0.61	0.61	0.63	0.63	0.63	0.63	0.63	0.63
TIAM-UCL 4.1.2	SSP2-RCP26	CSA	Efficiency|Electricity|Gas CCGT|w/o CCS	-	0.52	0.57	0.57	0.59	0.59	0.61	0.61	0.61	0.61	0.63	0.63	0.63	0.63	0.63	0.63
TIAM-UCL 4.1.2	SSP2-RCP26	EEU	Efficiency|Electricity|Gas CCGT|w/o CCS	-	0.52	0.57	0.57	0.59	0.59	0.61	0.61	0.61	0.61	0.63	0.63	0.63	0.63	0.63	0.63
TIAM-UCL 4.1.2	SSP2-RCP26	FSU	Efficiency|Electricity|Gas CCGT|w/o CCS	-	0.52	0.57	0.57	0.59	0.59	0.61	0.61	0.61	0.61	0.63	0.63	0.63	0.63	0.63	0.63
TIAM-UCL 4.1.2	SSP2-RCP26	IND	Efficiency|Electricity|Gas CCGT|w/o CCS	-	0.52	0.57	0.57	0.59	0.59	0.61	0.61	0.61	0.61	0.63	0.63	0.63	0.63	0.63	0.63
TIAM-UCL 4.1.2	SSP2-RCP26	JPN	Efficiency|Electricity|Gas CCGT|w/o CCS	-	0.52	0.57	0.57	0.59	0.59	0.61	0.61	0.61	0.61	0.63	0.63	0.63	0.63	0.63	0.63
TIAM-UCL 4.1.2	SSP2-RCP26	MEA	Efficiency|Electricity|Gas CCGT|w/o CCS	-	0.52	0.57	0.57	0.59	0.59	0.61	0.61	0.61	0.61	0.63	0.63	0.63	0.63	0.63	0.63
TIAM-UCL 4.1.2	SSP2-RCP26	MEX	Efficiency|Electricity|Gas CCGT|w/o CCS	-	0.52	0.57	0.57	0.59	0.59	0.61	0.61	0.61	0.61	0.63	0.63	0.63	0.63	0.63	0.63
TIAM-UCL 4.1.2	SSP2-RCP26	ODA	Efficiency|Electricity|Gas CCGT|w/o CCS	-	0.52	0.57	0.57	0.59	0.59	0.61	0.61	0.61	0.61	0.63	0.63	0.63	0.63	0.63	0.63
TIAM-UCL 4.1.2	SSP2-RCP26	SKO	Efficiency|Electricity|Gas CCGT|w/o CCS	-	0.52	0.57	0.57	0.59	0.59	0.61	0.61	0.61	0.61	0.63	0.63	0.63	0.63	0.63	0.63
TIAM-UCL 4.1.2	SSP2-RCP26	UK	Efficiency|Electricity|Gas CCGT|w/o CCS	-	0.52	0.57	0.57	0.59	0.59	0.61	0.61	0.61	0.61	0.63	0.63	0.63	0.63	0.63	0.63
TIAM-UCL 4.1.2	SSP2-RCP26	USA	Efficiency|Electricity|Gas CCGT|w/o CCS	-	0.52	0.57	0.57	0.59	0.59	0.61	0.61	0.61	0.61	0.63	0.63	0.63	0.63	0.63	0.63
TIAM-UCL 4.1.2	SSP2-RCP26	WEU	Efficiency|Electricity|Gas CCGT|w/o CCS	-	0.52	0.57	0.57	0.59	0.59	0.61	0.61	0.61	0.61	0.63	0.63	0.63	0.63	0.63	0.63
TIAM-UCL 4.1.2	SSP2-RCP26	AUS	Efficiency|Electricity|Gas CHP|w/o CCS	-		0.4	0.4	0.4	0.4	0.4	0.4	0.4	0.4	0.4	0.4	0.4	0.4	0.4	0.4
TIAM-UCL 4.1.2	SSP2-RCP26	CAN	Efficiency|Electricity|Gas CHP|w/o CCS	-		0.31	0.31	0.31	0.31	0.31	0.31	0.31	0.31	0.31	0.31	0.31	0.31	0.31	0.31
TIAM-UCL 4.1.2	SSP2-RCP26	EEU	Efficiency|Electricity|Gas CHP|w/o CCS	-		0.27	0.27	0.27	0.27	0.27	0.27	0.27	0.27	0.27	0.27	0.27	0.27	0.27	0.27
TIAM-UCL 4.1.2	SSP2-RCP26	FSU	Efficiency|Electricity|Gas CHP|w/o CCS	-		0.28	0.28	0.28	0.28	0.28	0.28	0.28	0.28	0.28	0.28	0.28	0.28	0.28	0.28
TIAM-UCL 4.1.2	SSP2-RCP26	MEA	Efficiency|Electricity|Gas CHP|w/o CCS	-		0.3	0.3	0.3	0.3	0.3	0.3	0.3	0.3	0.3	0.3	0.3	0.3	0.3	0.3
TIAM-UCL 4.1.2	SSP2-RCP26	SKO	Efficiency|Electricity|Gas CHP|w/o CCS	-		0.37	0.37	0.37	0.37	0.37	0.37	0.37	0.37	0.37	0.37	0.37	0.37	0.37	0.37
TIAM-UCL 4.1.2	SSP2-RCP26	USA	Efficiency|Electricity|Gas CHP|w/o CCS	-		0.39	0.39	0.39	0.39	0.39	0.39	0.39	0.39	0.39	0.39	0.39	0.39	0.39	0.39
TIAM-UCL 4.1.2	SSP2-RCP26	WEU	Efficiency|Electricity|Gas CHP|w/o CCS	-		0.43	0.43	0.43	0.43	0.43	0.43	0.43	0.43	0.43	0.43	0.43	0.43	0.43	0.43
TIAM-UCL 4.1.2	SSP2-RCP26	AFR	Efficiency|Electricity|Gas Fuel cells|w/o CCS	-		0.36	0.36	0.43	0.43	0.5	0.5	0.5	0.5	0.5	0.5	0.5	0.5	0.5	0.5
TIAM-UCL 4.1.2	SSP2-RCP26	AUS	Efficiency|Electricity|Gas Fuel cells|w/o CCS	-		0.36	0.36	0.43	0.43	0.5	0.5	0.5	0.5	0.5	0.5	0.5	0.5	0.5	0.5
TIAM-UCL 4.1.2	SSP2-RCP26	CAN	Efficiency|Electricity|Gas Fuel cells|w/o CCS	-		0.36	0.36	0.43	0.43	0.5	0.5	0.5	0.5	0.5	0.5	0.5	0.5	0.5	0.5
TIAM-UCL 4.1.2	SSP2-RCP26	CHI	Efficiency|Electricity|Gas Fuel cells|w/o CCS	-		0.36	0.36	0.43	0.43	0.5	0.5	0.5	0.5	0.5	0.5	0.5	0.5	0.5	0.5
TIAM-UCL 4.1.2	SSP2-RCP26	CSA	Efficiency|Electricity|Gas Fuel cells|w/o CCS	-		0.36	0.36	0.43	0.43	0.5	0.5	0.5	0.5	0.5	0.5	0.5	0.5	0.5	0.5
TIAM-UCL 4.1.2	SSP2-RCP26	EEU	Efficiency|Electricity|Gas Fuel cells|w/o CCS	-		0.36	0.36	0.43	0.43	0.5	0.5	0.5	0.5	0.5	0.5	0.5	0.5	0.5	0.5
TIAM-UCL 4.1.2	SSP2-RCP26	FSU	Efficiency|Electricity|Gas Fuel cells|w/o CCS	-		0.36	0.36	0.43	0.43	0.5	0.5	0.5	0.5	0.5	0.5	0.5	0.5	0.5	0.5
TIAM-UCL 4.1.2	SSP2-RCP26	IND	Efficiency|Electricity|Gas Fuel cells|w/o CCS	-		0.36	0.36	0.43	0.43	0.5	0.5	0.5	0.5	0.5	0.5	0.5	0.5	0.5	0.5
TIAM-UCL 4.1.2	SSP2-RCP26	JPN	Efficiency|Electricity|Gas Fuel cells|w/o CCS	-		0.36	0.36	0.43	0.43	0.5	0.5	0.5	0.5	0.5	0.5	0.5	0.5	0.5	0.5
TIAM-UCL 4.1.2	SSP2-RCP26	MEA	Efficiency|Electricity|Gas Fuel cells|w/o CCS	-		0.36	0.36	0.43	0.43	0.5	0.5	0.5	0.5	0.5	0.5	0.5	0.5	0.5	0.5
TIAM-UCL 4.1.2	SSP2-RCP26	MEX	Efficiency|Electricity|Gas Fuel cells|w/o CCS	-		0.36	0.36	0.43	0.43	0.5	0.5	0.5	0.5	0.5	0.5	0.5	0.5	0.5	0.5
TIAM-UCL 4.1.2	SSP2-RCP26	ODA	Efficiency|Electricity|Gas Fuel cells|w/o CCS	-		0.36	0.36	0.43	0.43	0.5	0.5	0.5	0.5	0.5	0.5	0.5	0.5	0.5	0.5
TIAM-UCL 4.1.2	SSP2-RCP26	SKO	Efficiency|Electricity|Gas Fuel cells|w/o CCS	-		0.36	0.36	0.43	0.43	0.5	0.5	0.5	0.5	0.5	0.5	0.5	0.5	0.5	0.5
TIAM-UCL 4.1.2	SSP2-RCP26	UK	Efficiency|Electricity|Gas Fuel cells|w/o CCS	-		0.36	0.36	0.43	0.43	0.5	0.5	0.5	0.5	0.5	0.5	0.5	0.5	0.5	0.5
TIAM-UCL 4.1.2	SSP2-RCP26	USA	Efficiency|Electricity|Gas Fuel cells|w/o CCS	-		0.36	0.36	0.43	0.43	0.5	0.5	0.5	0.5	0.5	0.5	0.5	0.5	0.5	0.5
TIAM-UCL 4.1.2	SSP2-RCP26	WEU	Efficiency|Electricity|Gas Fuel cells|w/o CCS	-		0.36	0.36	0.43	0.43	0.5	0.5	0.5	0.5	0.5	0.5	0.5	0.5	0.5	0.5
TIAM-UCL 4.1.2	SSP2-RCP26	AFR	Efficiency|Electricity|Gas turbine|w/o CCS	-	0.38	0.38	0.38	0.39	0.39	0.4	0.4	0.4	0.4	0.42	0.42	0.42	0.42	0.42	0.42
TIAM-UCL 4.1.2	SSP2-RCP26	AUS	Efficiency|Electricity|Gas turbine|w/o CCS	-	0.38	0.38	0.38	0.39	0.39	0.4	0.4	0.4	0.4	0.42	0.42	0.42	0.42	0.42	0.42
TIAM-UCL 4.1.2	SSP2-RCP26	CAN	Efficiency|Electricity|Gas turbine|w/o CCS	-	0.38	0.38	0.38	0.39	0.39	0.4	0.4	0.4	0.4	0.42	0.42	0.42	0.42	0.42	0.42
TIAM-UCL 4.1.2	SSP2-RCP26	CHI	Efficiency|Electricity|Gas turbine|w/o CCS	-	0.38	0.38	0.38	0.39	0.39	0.4	0.4	0.4	0.4	0.42	0.42	0.42	0.42	0.42	0.42
TIAM-UCL 4.1.2	SSP2-RCP26	CSA	Efficiency|Electricity|Gas turbine|w/o CCS	-	0.38	0.38	0.38	0.39	0.39	0.4	0.4	0.4	0.4	0.42	0.42	0.42	0.42	0.42	0.42
TIAM-UCL 4.1.2	SSP2-RCP26	EEU	Efficiency|Electricity|Gas turbine|w/o CCS	-	0.38	0.38	0.38	0.39	0.39	0.4	0.4	0.4	0.4	0.42	0.42	0.42	0.42	0.42	0.42
TIAM-UCL 4.1.2	SSP2-RCP26	FSU	Efficiency|Electricity|Gas turbine|w/o CCS	-	0.38	0.38	0.38	0.39	0.39	0.4	0.4	0.4	0.4	0.42	0.42	0.42	0.42	0.42	0.42
TIAM-UCL 4.1.2	SSP2-RCP26	IND	Efficiency|Electricity|Gas turbine|w/o CCS	-	0.38	0.38	0.38	0.39	0.39	0.4	0.4	0.4	0.4	0.42	0.42	0.42	0.42	0.42	0.42
TIAM-UCL 4.1.2	SSP2-RCP26	JPN	Efficiency|Electricity|Gas turbine|w/o CCS	-	0.38	0.38	0.38	0.39	0.39	0.4	0.4	0.4	0.4	0.42	0.42	0.42	0.42	0.42	0.42
TIAM-UCL 4.1.2	SSP2-RCP26	MEA	Efficiency|Electricity|Gas turbine|w/o CCS	-	0.38	0.38	0.38	0.39	0.39	0.4	0.4	0.4	0.4	0.42	0.42	0.42	0.42	0.42	0.42
TIAM-UCL 4.1.2	SSP2-RCP26	MEX	Efficiency|Electricity|Gas turbine|w/o CCS	-	0.38	0.38	0.38	0.39	0.39	0.4	0.4	0.4	0.4	0.42	0.42	0.42	0.42	0.42	0.42
TIAM-UCL 4.1.2	SSP2-RCP26	ODA	Efficiency|Electricity|Gas turbine|w/o CCS	-	0.38	0.38	0.38	0.39	0.39	0.4	0.4	0.4	0.4	0.42	0.42	0.42	0.42	0.42	0.42
TIAM-UCL 4.1.2	SSP2-RCP26	SKO	Efficiency|Electricity|Gas turbine|w/o CCS	-	0.38	0.38	0.38	0.39	0.39	0.4	0.4	0.4	0.4	0.42	0.42	0.42	0.42	0.42	0.42
TIAM-UCL 4.1.2	SSP2-RCP26	UK	Efficiency|Electricity|Gas turbine|w/o CCS	-	0.38	0.38	0.38	0.39	0.39	0.4	0.4	0.4	0.4	0.42	0.42	0.42	0.42	0.42	0.42
TIAM-UCL 4.1.2	SSP2-RCP26	USA	Efficiency|Electricity|Gas turbine|w/o CCS	-	0.38	0.38	0.38	0.39	0.39	0.4	0.4	0.4	0.4	0.42	0.42	0.42	0.42	0.42	0.42
TIAM-UCL 4.1.2	SSP2-RCP26	WEU	Efficiency|Electricity|Gas turbine|w/o CCS	-	0.38	0.38	0.38	0.39	0.39	0.4	0.4	0.4	0.4	0.42	0.42	0.42	0.42	0.42	0.42
TIAM-UCL 4.1.2	SSP2-RCP26	AFR	Efficiency|Electricity|Geothermal	-	1	1	1	1	1	1	1	1	1	1	1	1	1	1	1
TIAM-UCL 4.1.2	SSP2-RCP26	AUS	Efficiency|Electricity|Geothermal	-	1	1	1	1	1	1	1	1	1	1	1	1	1	1	1
TIAM-UCL 4.1.2	SSP2-RCP26	CAN	Efficiency|Electricity|Geothermal	-	1	1	1	1	1	1	1	1	1	1	1	1	1	1	1
TIAM-UCL 4.1.2	SSP2-RCP26	CHI	Efficiency|Electricity|Geothermal	-	1	1	1	1	1	1	1	1	1	1	1	1	1	1	1
TIAM-UCL 4.1.2	SSP2-RCP26	CSA	Efficiency|Electricity|Geothermal	-	1	1	1	1	1	1	1	1	1	1	1	1	1	1	1
TIAM-UCL 4.1.2	SSP2-RCP26	EEU	Efficiency|Electricity|Geothermal	-	1	1	1	1	1	1	1	1	1	1	1	1	1	1	1
TIAM-UCL 4.1.2	SSP2-RCP26	FSU	Efficiency|Electricity|Geothermal	-	1	1	1	1	1	1	1	1	1	1	1	1	1	1	1
TIAM-UCL 4.1.2	SSP2-RCP26	IND	Efficiency|Electricity|Geothermal	-	1	1	1	1	1	1	1	1	1	1	1	1	1	1	1
TIAM-UCL 4.1.2	SSP2-RCP26	JPN	Efficiency|Electricity|Geothermal	-	1	1	1	1	1	1	1	1	1	1	1	1	1	1	1
TIAM-UCL 4.1.2	SSP2-RCP26	MEA	Efficiency|Electricity|Geothermal	-	1	1	1	1	1	1	1	1	1	1	1	1	1	1	1
TIAM-UCL 4.1.2	SSP2-RCP26	MEX	Efficiency|Electricity|Geothermal	-	1	1	1	1	1	1	1	1	1	1	1	1	1	1	1
TIAM-UCL 4.1.2	SSP2-RCP26	ODA	Efficiency|Electricity|Geothermal	-	1	1	1	1	1	1	1	1	1	1	1	1	1	1	1
TIAM-UCL 4.1.2	SSP2-RCP26	SKO	Efficiency|Electricity|Geothermal	-	1	1	1	1	1	1	1	1	1	1	1	1	1	1	1
TIAM-UCL 4.1.2	SSP2-RCP26	UK	Efficiency|Electricity|Geothermal	-	1	1	1	1	1	1	1	1	1	1	1	1	1	1	1
TIAM-UCL 4.1.2	SSP2-RCP26	USA	Efficiency|Electricity|Geothermal	-	1	1	1	1	1	1	1	1	1	1	1	1	1	1	1
TIAM-UCL 4.1.2	SSP2-RCP26	WEU	Efficiency|Electricity|Geothermal	-	1	1	1	1	1	1	1	1	1	1	1	1	1	1	1
TIAM-UCL 4.1.2	SSP2-RCP26	AFR	Efficiency|Electricity|Impoundment hydro	-	1	1	1	1	1	1	1	1	1	1	1	1	1	1	1
TIAM-UCL 4.1.2	SSP2-RCP26	AUS	Efficiency|Electricity|Impoundment hydro	-	1	1	1	1	1	1	1	1	1	1	1	1	1	1	1
TIAM-UCL 4.1.2	SSP2-RCP26	CAN	Efficiency|Electricity|Impoundment hydro	-	1	1	1	1	1	1	1	1	1	1	1	1	1	1	1
TIAM-UCL 4.1.2	SSP2-RCP26	CHI	Efficiency|Electricity|Impoundment hydro	-	1	1	1	1	1	1	1	1	1	1	1	1	1	1	1
TIAM-UCL 4.1.2	SSP2-RCP26	CSA	Efficiency|Electricity|Impoundment hydro	-	1	1	1	1	1	1	1	1	1	1	1	1	1	1	1
TIAM-UCL 4.1.2	SSP2-RCP26	EEU	Efficiency|Electricity|Impoundment hydro	-	1	1	1	1	1	1	1	1	1	1	1	1	1	1	1
TIAM-UCL 4.1.2	SSP2-RCP26	FSU	Efficiency|Electricity|Impoundment hydro	-	1	1	1	1	1	1	1	1	1	1	1	1	1	1	1
TIAM-UCL 4.1.2	SSP2-RCP26	IND	Efficiency|Electricity|Impoundment hydro	-	1	1	1	1	1	1	1	1	1	1	1	1	1	1	1
TIAM-UCL 4.1.2	SSP2-RCP26	JPN	Efficiency|Electricity|Impoundment hydro	-	1	1	1	1	1	1	1	1	1	1	1	1	1	1	1
TIAM-UCL 4.1.2	SSP2-RCP26	MEA	Efficiency|Electricity|Impoundment hydro	-	1	1	1	1	1	1	1	1	1	1	1	1	1	1	1
TIAM-UCL 4.1.2	SSP2-RCP26	MEX	Efficiency|Electricity|Impoundment hydro	-	1	1	1	1	1	1	1	1	1	1	1	1	1	1	1
TIAM-UCL 4.1.2	SSP2-RCP26	ODA	Efficiency|Electricity|Impoundment hydro	-	1	1	1	1	1	1	1	1	1	1	1	1	1	1	1
TIAM-UCL 4.1.2	SSP2-RCP26	SKO	Efficiency|Electricity|Impoundment hydro	-	1	1	1	1	1	1	1	1	1	1	1	1	1	1	1
TIAM-UCL 4.1.2	SSP2-RCP26	UK	Efficiency|Electricity|Impoundment hydro	-	1	1	1	1	1	1	1	1	1	1	1	1	1	1	1
TIAM-UCL 4.1.2	SSP2-RCP26	USA	Efficiency|Electricity|Impoundment hydro	-	1	1	1	1	1	1	1	1	1	1	1	1	1	1	1
TIAM-UCL 4.1.2	SSP2-RCP26	WEU	Efficiency|Electricity|Impoundment hydro	-	1	1	1	1	1	1	1	1	1	1	1	1	1	1	1
TIAM-UCL 4.1.2	SSP2-RCP26	AFR	Efficiency|Electricity|MSW|w/o CCS	-	0.2	0.23	0.23	0.27	0.27	0.3	0.3	0.3	0.3	0.33	0.33	0.33	0.33	0.33	0.33
TIAM-UCL 4.1.2	SSP2-RCP26	AUS	Efficiency|Electricity|MSW|w/o CCS	-	0.2	0.23	0.23	0.27	0.27	0.3	0.3	0.3	0.3	0.33	0.33	0.33	0.33	0.33	0.33
TIAM-UCL 4.1.2	SSP2-RCP26	CAN	Efficiency|Electricity|MSW|w/o CCS	-	0.2	0.23	0.23	0.27	0.27	0.3	0.3	0.3	0.3	0.33	0.33	0.33	0.33	0.33	0.33
TIAM-UCL 4.1.2	SSP2-RCP26	CHI	Efficiency|Electricity|MSW|w/o CCS	-	0.2	0.23	0.23	0.27	0.27	0.3	0.3	0.3	0.3	0.33	0.33	0.33	0.33	0.33	0.33
TIAM-UCL 4.1.2	SSP2-RCP26	CSA	Efficiency|Electricity|MSW|w/o CCS	-	0.2	0.23	0.23	0.27	0.27	0.3	0.3	0.3	0.3	0.33	0.33	0.33	0.33	0.33	0.33
TIAM-UCL 4.1.2	SSP2-RCP26	EEU	Efficiency|Electricity|MSW|w/o CCS	-	0.2	0.23	0.23	0.27	0.27	0.3	0.3	0.3	0.3	0.33	0.33	0.33	0.33	0.33	0.33
TIAM-UCL 4.1.2	SSP2-RCP26	FSU	Efficiency|Electricity|MSW|w/o CCS	-	0.2	0.23	0.23	0.27	0.27	0.3	0.3	0.3	0.3	0.33	0.33	0.33	0.33	0.33	0.33
TIAM-UCL 4.1.2	SSP2-RCP26	IND	Efficiency|Electricity|MSW|w/o CCS	-	0.2	0.23	0.23	0.27	0.27	0.3	0.3	0.3	0.3	0.33	0.33	0.33	0.33	0.33	0.33
TIAM-UCL 4.1.2	SSP2-RCP26	JPN	Efficiency|Electricity|MSW|w/o CCS	-	0.2	0.23	0.23	0.27	0.27	0.3	0.3	0.3	0.3	0.33	0.33	0.33	0.33	0.33	0.33
TIAM-UCL 4.1.2	SSP2-RCP26	MEA	Efficiency|Electricity|MSW|w/o CCS	-	0.2	0.23	0.23	0.27	0.27	0.3	0.3	0.3	0.3	0.33	0.33	0.33	0.33	0.33	0.33
TIAM-UCL 4.1.2	SSP2-RCP26	MEX	Efficiency|Electricity|MSW|w/o CCS	-	0.2	0.23	0.23	0.27	0.27	0.3	0.3	0.3	0.3	0.33	0.33	0.33	0.33	0.33	0.33
TIAM-UCL 4.1.2	SSP2-RCP26	ODA	Efficiency|Electricity|MSW|w/o CCS	-	0.2	0.23	0.23	0.27	0.27	0.3	0.3	0.3	0.3	0.33	0.33	0.33	0.33	0.33	0.33
TIAM-UCL 4.1.2	SSP2-RCP26	SKO	Efficiency|Electricity|MSW|w/o CCS	-	0.2	0.23	0.23	0.27	0.27	0.3	0.3	0.3	0.3	0.33	0.33	0.33	0.33	0.33	0.33
TIAM-UCL 4.1.2	SSP2-RCP26	UK	Efficiency|Electricity|MSW|w/o CCS	-	0.2	0.23	0.23	0.27	0.27	0.3	0.3	0.3	0.3	0.33	0.33	0.33	0.33	0.33	0.33
TIAM-UCL 4.1.2	SSP2-RCP26	USA	Efficiency|Electricity|MSW|w/o CCS	-	0.2	0.23	0.23	0.27	0.27	0.3	0.3	0.3	0.3	0.33	0.33	0.33	0.33	0.33	0.33
TIAM-UCL 4.1.2	SSP2-RCP26	WEU	Efficiency|Electricity|MSW|w/o CCS	-	0.2	0.23	0.23	0.27	0.27	0.3	0.3	0.3	0.3	0.33	0.33	0.33	0.33	0.33	0.33
TIAM-UCL 4.1.2	SSP2-RCP26	AFR	Efficiency|Electricity|Nuclear	-	1	1	1	1	1	1	1	1	1	1	1	1	1	1	1
TIAM-UCL 4.1.2	SSP2-RCP26	AUS	Efficiency|Electricity|Nuclear	-	1	1	1	1	1	1	1	1	1	1	1	1	1	1	1
TIAM-UCL 4.1.2	SSP2-RCP26	CAN	Efficiency|Electricity|Nuclear	-	1	1	1	1	1	1	1	1	1	1	1	1	1	1	1
TIAM-UCL 4.1.2	SSP2-RCP26	CHI	Efficiency|Electricity|Nuclear	-	1	1	1	1	1	1	1	1	1	1	1	1	1	1	1
TIAM-UCL 4.1.2	SSP2-RCP26	CSA	Efficiency|Electricity|Nuclear	-	1	1	1	1	1	1	1	1	1	1	1	1	1	1	1
TIAM-UCL 4.1.2	SSP2-RCP26	EEU	Efficiency|Electricity|Nuclear	-	1	1	1	1	1	1	1	1	1	1	1	1	1	1	1
TIAM-UCL 4.1.2	SSP2-RCP26	FSU	Efficiency|Electricity|Nuclear	-	1	1	1	1	1	1	1	1	1	1	1	1	1	1	1
TIAM-UCL 4.1.2	SSP2-RCP26	IND	Efficiency|Electricity|Nuclear	-	1	1	1	1	1	1	1	1	1	1	1	1	1	1	1
TIAM-UCL 4.1.2	SSP2-RCP26	JPN	Efficiency|Electricity|Nuclear	-	1	1	1	1	1	1	1	1	1	1	1	1	1	1	1
TIAM-UCL 4.1.2	SSP2-RCP26	MEA	Efficiency|Electricity|Nuclear	-	1	1	1	1	1	1	1	1	1	1	1	1	1	1	1
TIAM-UCL 4.1.2	SSP2-RCP26	MEX	Efficiency|Electricity|Nuclear	-	1	1	1	1	1	1	1	1	1	1	1	1	1	1	1
TIAM-UCL 4.1.2	SSP2-RCP26	ODA	Efficiency|Electricity|Nuclear	-	1	1	1	1	1	1	1	1	1	1	1	1	1	1	1
TIAM-UCL 4.1.2	SSP2-RCP26	SKO	Efficiency|Electricity|Nuclear	-	1	1	1	1	1	1	1	1	1	1	1	1	1	1	1
TIAM-UCL 4.1.2	SSP2-RCP26	UK	Efficiency|Electricity|Nuclear	-	1	1	1	1	1	1	1	1	1	1	1	1	1	1	1
TIAM-UCL 4.1.2	SSP2-RCP26	USA	Efficiency|Electricity|Nuclear	-	1	1	1	1	1	1	1	1	1	1	1	1	1	1	1
TIAM-UCL 4.1.2	SSP2-RCP26	WEU	Efficiency|Electricity|Nuclear	-	1	1	1	1	1	1	1	1	1	1	1	1	1	1	1
TIAM-UCL 4.1.2	SSP2-RCP26	AFR	Efficiency|Electricity|Nuclear Fusion	-													0.32	0.32	0.32
TIAM-UCL 4.1.2	SSP2-RCP26	AUS	Efficiency|Electricity|Nuclear Fusion	-													0.32	0.32	0.32
TIAM-UCL 4.1.2	SSP2-RCP26	CAN	Efficiency|Electricity|Nuclear Fusion	-													0.32	0.32	0.32
TIAM-UCL 4.1.2	SSP2-RCP26	CHI	Efficiency|Electricity|Nuclear Fusion	-													0.32	0.32	0.32
TIAM-UCL 4.1.2	SSP2-RCP26	CSA	Efficiency|Electricity|Nuclear Fusion	-													0.32	0.32	0.32
TIAM-UCL 4.1.2	SSP2-RCP26	EEU	Efficiency|Electricity|Nuclear Fusion	-													0.32	0.32	0.32
TIAM-UCL 4.1.2	SSP2-RCP26	FSU	Efficiency|Electricity|Nuclear Fusion	-													0.32	0.32	0.32
TIAM-UCL 4.1.2	SSP2-RCP26	IND	Efficiency|Electricity|Nuclear Fusion	-													0.32	0.32	0.32
TIAM-UCL 4.1.2	SSP2-RCP26	JPN	Efficiency|Electricity|Nuclear Fusion	-													0.32	0.32	0.32
TIAM-UCL 4.1.2	SSP2-RCP26	MEA	Efficiency|Electricity|Nuclear Fusion	-													0.32	0.32	0.32
TIAM-UCL 4.1.2	SSP2-RCP26	MEX	Efficiency|Electricity|Nuclear Fusion	-													0.32	0.32	0.32
TIAM-UCL 4.1.2	SSP2-RCP26	ODA	Efficiency|Electricity|Nuclear Fusion	-													0.32	0.32	0.32
TIAM-UCL 4.1.2	SSP2-RCP26	SKO	Efficiency|Electricity|Nuclear Fusion	-													0.32	0.32	0.32
TIAM-UCL 4.1.2	SSP2-RCP26	UK	Efficiency|Electricity|Nuclear Fusion	-													0.32	0.32	0.32
TIAM-UCL 4.1.2	SSP2-RCP26	USA	Efficiency|Electricity|Nuclear Fusion	-													0.32	0.32	0.32
TIAM-UCL 4.1.2	SSP2-RCP26	WEU	Efficiency|Electricity|Nuclear Fusion	-													0.32	0.32	0.32
TIAM-UCL 4.1.2	SSP2-RCP26	AFR	Efficiency|Electricity|Offshore wind centralised	-	1	1	1	1	1	1	1	1	1	1	1	1	1	1	1
TIAM-UCL 4.1.2	SSP2-RCP26	AUS	Efficiency|Electricity|Offshore wind centralised	-	1	1	1	1	1	1	1	1	1	1	1	1	1	1	1
TIAM-UCL 4.1.2	SSP2-RCP26	CAN	Efficiency|Electricity|Offshore wind centralised	-	1	1	1	1	1	1	1	1	1	1	1	1	1	1	1
TIAM-UCL 4.1.2	SSP2-RCP26	CHI	Efficiency|Electricity|Offshore wind centralised	-	1	1	1	1	1	1	1	1	1	1	1	1	1	1	1
TIAM-UCL 4.1.2	SSP2-RCP26	CSA	Efficiency|Electricity|Offshore wind centralised	-	1	1	1	1	1	1	1	1	1	1	1	1	1	1	1
TIAM-UCL 4.1.2	SSP2-RCP26	EEU	Efficiency|Electricity|Offshore wind centralised	-	1	1	1	1	1	1	1	1	1	1	1	1	1	1	1
TIAM-UCL 4.1.2	SSP2-RCP26	FSU	Efficiency|Electricity|Offshore wind centralised	-	1	1	1	1	1	1	1	1	1	1	1	1	1	1	1
TIAM-UCL 4.1.2	SSP2-RCP26	IND	Efficiency|Electricity|Offshore wind centralised	-	1	1	1	1	1	1	1	1	1	1	1	1	1	1	1
TIAM-UCL 4.1.2	SSP2-RCP26	JPN	Efficiency|Electricity|Offshore wind centralised	-	1	1	1	1	1	1	1	1	1	1	1	1	1	1	1
TIAM-UCL 4.1.2	SSP2-RCP26	MEA	Efficiency|Electricity|Offshore wind centralised	-	1	1	1	1	1	1	1	1	1	1	1	1	1	1	1
TIAM-UCL 4.1.2	SSP2-RCP26	MEX	Efficiency|Electricity|Offshore wind centralised	-	1	1	1	1	1	1	1	1	1	1	1	1	1	1	1
TIAM-UCL 4.1.2	SSP2-RCP26	ODA	Efficiency|Electricity|Offshore wind centralised	-	1	1	1	1	1	1	1	1	1	1	1	1	1	1	1
TIAM-UCL 4.1.2	SSP2-RCP26	SKO	Efficiency|Electricity|Offshore wind centralised	-	1	1	1	1	1	1	1	1	1	1	1	1	1	1	1
TIAM-UCL 4.1.2	SSP2-RCP26	UK	Efficiency|Electricity|Offshore wind centralised	-	1	1	1	1	1	1	1	1	1	1	1	1	1	1	1
TIAM-UCL 4.1.2	SSP2-RCP26	USA	Efficiency|Electricity|Offshore wind centralised	-	1	1	1	1	1	1	1	1	1	1	1	1	1	1	1
TIAM-UCL 4.1.2	SSP2-RCP26	WEU	Efficiency|Electricity|Offshore wind centralised	-	1	1	1	1	1	1	1	1	1	1	1	1	1	1	1
TIAM-UCL 4.1.2	SSP2-RCP26	EEU	Efficiency|Electricity|Oil CHP|w/o CCS	-	0.22	0.22	0.22	0.22	0.22	0.22	0.22	0.22	0.22	0.22	0.22	0.22	0.22	0.22	0.22
TIAM-UCL 4.1.2	SSP2-RCP26	FSU	Efficiency|Electricity|Oil CHP|w/o CCS	-	0.32	0.32	0.32	0.32	0.32	0.32	0.32	0.32	0.32	0.32	0.32	0.32	0.32	0.32	0.32
TIAM-UCL 4.1.2	SSP2-RCP26	MEA	Efficiency|Electricity|Oil CHP|w/o CCS	-	0.02	0.02	0.02	0.02	0.02	0.02	0.02	0.02	0.02	0.02	0.02	0.02	0.02	0.02	0.02
TIAM-UCL 4.1.2	SSP2-RCP26	ODA	Efficiency|Electricity|Oil CHP|w/o CCS	-	0.04	0.04	0.04	0.04	0.04	0.04	0.04	0.04	0.04	0.04	0.04	0.04	0.04	0.04	0.04
TIAM-UCL 4.1.2	SSP2-RCP26	SKO	Efficiency|Electricity|Oil CHP|w/o CCS	-	0.1	0.1	0.1	0.1	0.1	0.1	0.1	0.1	0.1	0.1	0.1	0.1	0.1	0.1	0.1
TIAM-UCL 4.1.2	SSP2-RCP26	USA	Efficiency|Electricity|Oil CHP|w/o CCS	-	0.35	0.35	0.35	0.35	0.35	0.35	0.35	0.35	0.35	0.35	0.35	0.35	0.35	0.35	0.35
TIAM-UCL 4.1.2	SSP2-RCP26	WEU	Efficiency|Electricity|Oil CHP|w/o CCS	-	0.85	0.85	0.85	0.85	0.85	0.85	0.85	0.85	0.85	0.85	0.85	0.85	0.85	0.85	0.85
TIAM-UCL 4.1.2	SSP2-RCP26	AFR	Efficiency|Electricity|Oil steam|w/o CCS	-	0.38	0.38	0.38	0.39	0.39	0.4	0.4	0.4	0.4	0.42	0.42	0.42	0.42	0.42	0.42
TIAM-UCL 4.1.2	SSP2-RCP26	AUS	Efficiency|Electricity|Oil steam|w/o CCS	-	0.38	0.38	0.38	0.39	0.39	0.4	0.4	0.4	0.4	0.42	0.42	0.42	0.42	0.42	0.42
TIAM-UCL 4.1.2	SSP2-RCP26	CAN	Efficiency|Electricity|Oil steam|w/o CCS	-	0.38	0.38	0.38	0.39	0.39	0.4	0.4	0.4	0.4	0.42	0.42	0.42	0.42	0.42	0.42
TIAM-UCL 4.1.2	SSP2-RCP26	CHI	Efficiency|Electricity|Oil steam|w/o CCS	-	0.38	0.38	0.38	0.39	0.39	0.4	0.4	0.4	0.4	0.42	0.42	0.42	0.42	0.42	0.42
TIAM-UCL 4.1.2	SSP2-RCP26	CSA	Efficiency|Electricity|Oil steam|w/o CCS	-	0.38	0.38	0.38	0.39	0.39	0.4	0.4	0.4	0.4	0.42	0.42	0.42	0.42	0.42	0.42
TIAM-UCL 4.1.2	SSP2-RCP26	EEU	Efficiency|Electricity|Oil steam|w/o CCS	-	0.38	0.38	0.38	0.39	0.39	0.4	0.4	0.4	0.4	0.42	0.42	0.42	0.42	0.42	0.42
TIAM-UCL 4.1.2	SSP2-RCP26	FSU	Efficiency|Electricity|Oil steam|w/o CCS	-	0.38	0.38	0.38	0.39	0.39	0.4	0.4	0.4	0.4	0.42	0.42	0.42	0.42	0.42	0.42
TIAM-UCL 4.1.2	SSP2-RCP26	IND	Efficiency|Electricity|Oil steam|w/o CCS	-	0.38	0.38	0.38	0.39	0.39	0.4	0.4	0.4	0.4	0.42	0.42	0.42	0.42	0.42	0.42
TIAM-UCL 4.1.2	SSP2-RCP26	JPN	Efficiency|Electricity|Oil steam|w/o CCS	-	0.38	0.38	0.38	0.39	0.39	0.4	0.4	0.4	0.4	0.42	0.42	0.42	0.42	0.42	0.42
TIAM-UCL 4.1.2	SSP2-RCP26	MEA	Efficiency|Electricity|Oil steam|w/o CCS	-	0.38	0.38	0.38	0.39	0.39	0.4	0.4	0.4	0.4	0.42	0.42	0.42	0.42	0.42	0.42
TIAM-UCL 4.1.2	SSP2-RCP26	MEX	Efficiency|Electricity|Oil steam|w/o CCS	-	0.38	0.38	0.38	0.39	0.39	0.4	0.4	0.4	0.4	0.42	0.42	0.42	0.42	0.42	0.42
TIAM-UCL 4.1.2	SSP2-RCP26	ODA	Efficiency|Electricity|Oil steam|w/o CCS	-	0.38	0.38	0.38	0.39	0.39	0.4	0.4	0.4	0.4	0.42	0.42	0.42	0.42	0.42	0.42
TIAM-UCL 4.1.2	SSP2-RCP26	SKO	Efficiency|Electricity|Oil steam|w/o CCS	-	0.38	0.38	0.38	0.39	0.39	0.4	0.4	0.4	0.4	0.42	0.42	0.42	0.42	0.42	0.42
TIAM-UCL 4.1.2	SSP2-RCP26	UK	Efficiency|Electricity|Oil steam|w/o CCS	-	0.38	0.38	0.38	0.39	0.39	0.4	0.4	0.4	0.4	0.42	0.42	0.42	0.42	0.42	0.42
TIAM-UCL 4.1.2	SSP2-RCP26	USA	Efficiency|Electricity|Oil steam|w/o CCS	-	0.38	0.38	0.38	0.39	0.39	0.4	0.4	0.4	0.4	0.42	0.42	0.42	0.42	0.42	0.42
TIAM-UCL 4.1.2	SSP2-RCP26	WEU	Efficiency|Electricity|Oil steam|w/o CCS	-	0.38	0.38	0.38	0.39	0.39	0.4	0.4	0.4	0.4	0.42	0.42	0.42	0.42	0.42	0.42
TIAM-UCL 4.1.2	SSP2-RCP26	AFR	Efficiency|Electricity|Onshore wind centralised	-	1	1	1	1	1	1	1	1	1	1	1	1	1	1	1
TIAM-UCL 4.1.2	SSP2-RCP26	AUS	Efficiency|Electricity|Onshore wind centralised	-	1	1	1	1	1	1	1	1	1	1	1	1	1	1	1
TIAM-UCL 4.1.2	SSP2-RCP26	CAN	Efficiency|Electricity|Onshore wind centralised	-	1	1	1	1	1	1	1	1	1	1	1	1	1	1	1
TIAM-UCL 4.1.2	SSP2-RCP26	CHI	Efficiency|Electricity|Onshore wind centralised	-	1	1	1	1	1	1	1	1	1	1	1	1	1	1	1
TIAM-UCL 4.1.2	SSP2-RCP26	CSA	Efficiency|Electricity|Onshore wind centralised	-	1	1	1	1	1	1	1	1	1	1	1	1	1	1	1
TIAM-UCL 4.1.2	SSP2-RCP26	EEU	Efficiency|Electricity|Onshore wind centralised	-	1	1	1	1	1	1	1	1	1	1	1	1	1	1	1
TIAM-UCL 4.1.2	SSP2-RCP26	FSU	Efficiency|Electricity|Onshore wind centralised	-	1	1	1	1	1	1	1	1	1	1	1	1	1	1	1
TIAM-UCL 4.1.2	SSP2-RCP26	IND	Efficiency|Electricity|Onshore wind centralised	-	1	1	1	1	1	1	1	1	1	1	1	1	1	1	1
TIAM-UCL 4.1.2	SSP2-RCP26	JPN	Efficiency|Electricity|Onshore wind centralised	-	1	1	1	1	1	1	1	1	1	1	1	1	1	1	1
TIAM-UCL 4.1.2	SSP2-RCP26	MEA	Efficiency|Electricity|Onshore wind centralised	-	1	1	1	1	1	1	1	1	1	1	1	1	1	1	1
TIAM-UCL 4.1.2	SSP2-RCP26	MEX	Efficiency|Electricity|Onshore wind centralised	-	1	1	1	1	1	1	1	1	1	1	1	1	1	1	1
TIAM-UCL 4.1.2	SSP2-RCP26	ODA	Efficiency|Electricity|Onshore wind centralised	-	1	1	1	1	1	1	1	1	1	1	1	1	1	1	1
TIAM-UCL 4.1.2	SSP2-RCP26	SKO	Efficiency|Electricity|Onshore wind centralised	-	1	1	1	1	1	1	1	1	1	1	1	1	1	1	1
TIAM-UCL 4.1.2	SSP2-RCP26	UK	Efficiency|Electricity|Onshore wind centralised	-	1	1	1	1	1	1	1	1	1	1	1	1	1	1	1
TIAM-UCL 4.1.2	SSP2-RCP26	USA	Efficiency|Electricity|Onshore wind centralised	-	1	1	1	1	1	1	1	1	1	1	1	1	1	1	1
TIAM-UCL 4.1.2	SSP2-RCP26	WEU	Efficiency|Electricity|Onshore wind centralised	-	1	1	1	1	1	1	1	1	1	1	1	1	1	1	1
TIAM-UCL 4.1.2	SSP2-RCP26	AFR	Efficiency|Electricity|ROR hydro	-	1	1	1	1	1	1	1	1	1	1	1	1	1	1	1
TIAM-UCL 4.1.2	SSP2-RCP26	AUS	Efficiency|Electricity|ROR hydro	-	1	1	1	1	1	1	1	1	1	1	1	1	1	1	1
TIAM-UCL 4.1.2	SSP2-RCP26	CAN	Efficiency|Electricity|ROR hydro	-	1	1	1	1	1	1	1	1	1	1	1	1	1	1	1
TIAM-UCL 4.1.2	SSP2-RCP26	CHI	Efficiency|Electricity|ROR hydro	-	1	1	1	1	1	1	1	1	1	1	1	1	1	1	1
TIAM-UCL 4.1.2	SSP2-RCP26	CSA	Efficiency|Electricity|ROR hydro	-	1	1	1	1	1	1	1	1	1	1	1	1	1	1	1
TIAM-UCL 4.1.2	SSP2-RCP26	EEU	Efficiency|Electricity|ROR hydro	-	1	1	1	1	1	1	1	1	1	1	1	1	1	1	1
TIAM-UCL 4.1.2	SSP2-RCP26	FSU	Efficiency|Electricity|ROR hydro	-	1	1	1	1	1	1	1	1	1	1	1	1	1	1	1
TIAM-UCL 4.1.2	SSP2-RCP26	IND	Efficiency|Electricity|ROR hydro	-	1	1	1	1	1	1	1	1	1	1	1	1	1	1	1
TIAM-UCL 4.1.2	SSP2-RCP26	JPN	Efficiency|Electricity|ROR hydro	-	1	1	1	1	1	1	1	1	1	1	1	1	1	1	1
TIAM-UCL 4.1.2	SSP2-RCP26	MEA	Efficiency|Electricity|ROR hydro	-	1	1	1	1	1	1	1	1	1	1	1	1	1	1	1
TIAM-UCL 4.1.2	SSP2-RCP26	MEX	Efficiency|Electricity|ROR hydro	-	1	1	1	1	1	1	1	1	1	1	1	1	1	1	1
TIAM-UCL 4.1.2	SSP2-RCP26	ODA	Efficiency|Electricity|ROR hydro	-	1	1	1	1	1	1	1	1	1	1	1	1	1	1	1
TIAM-UCL 4.1.2	SSP2-RCP26	SKO	Efficiency|Electricity|ROR hydro	-	1	1	1	1	1	1	1	1	1	1	1	1	1	1	1
TIAM-UCL 4.1.2	SSP2-RCP26	UK	Efficiency|Electricity|ROR hydro	-	1	1	1	1	1	1	1	1	1	1	1	1	1	1	1
TIAM-UCL 4.1.2	SSP2-RCP26	USA	Efficiency|Electricity|ROR hydro	-	1	1	1	1	1	1	1	1	1	1	1	1	1	1	1
TIAM-UCL 4.1.2	SSP2-RCP26	WEU	Efficiency|Electricity|ROR hydro	-	1	1	1	1	1	1	1	1	1	1	1	1	1	1	1
TIAM-UCL 4.1.2	SSP2-RCP26	AFR	Efficiency|Electricity|Supercritical pulverised coal|w/o CCS	-	0.42	0.42	0.42	0.42	0.42	0.42	0.42	0.42	0.42	0.42	0.42	0.42	0.42	0.42	0.42
TIAM-UCL 4.1.2	SSP2-RCP26	AUS	Efficiency|Electricity|Supercritical pulverised coal|w/o CCS	-	0.42	0.42	0.42	0.42	0.42	0.42	0.42	0.42	0.42	0.42	0.42	0.42	0.42	0.42	0.42
TIAM-UCL 4.1.2	SSP2-RCP26	CAN	Efficiency|Electricity|Supercritical pulverised coal|w/o CCS	-	0.42	0.42	0.42	0.42	0.42	0.42	0.42	0.42	0.42	0.42	0.42	0.42	0.42	0.42	0.42
TIAM-UCL 4.1.2	SSP2-RCP26	CHI	Efficiency|Electricity|Supercritical pulverised coal|w/o CCS	-	0.42	0.42	0.42	0.42	0.42	0.42	0.42	0.42	0.42	0.42	0.42	0.42	0.42	0.42	0.42
TIAM-UCL 4.1.2	SSP2-RCP26	CSA	Efficiency|Electricity|Supercritical pulverised coal|w/o CCS	-	0.42	0.42	0.42	0.42	0.42	0.42	0.42	0.42	0.42	0.42	0.42	0.42	0.42	0.42	0.42
TIAM-UCL 4.1.2	SSP2-RCP26	EEU	Efficiency|Electricity|Supercritical pulverised coal|w/o CCS	-	0.42	0.42	0.42	0.42	0.42	0.42	0.42	0.42	0.42	0.42	0.42	0.42	0.42	0.42	0.42
TIAM-UCL 4.1.2	SSP2-RCP26	FSU	Efficiency|Electricity|Supercritical pulverised coal|w/o CCS	-	0.42	0.42	0.42	0.42	0.42	0.42	0.42	0.42	0.42	0.42	0.42	0.42	0.42	0.42	0.42
TIAM-UCL 4.1.2	SSP2-RCP26	IND	Efficiency|Electricity|Supercritical pulverised coal|w/o CCS	-	0.42	0.42	0.42	0.42	0.42	0.42	0.42	0.42	0.42	0.42	0.42	0.42	0.42	0.42	0.42
TIAM-UCL 4.1.2	SSP2-RCP26	JPN	Efficiency|Electricity|Supercritical pulverised coal|w/o CCS	-	0.42	0.42	0.42	0.42	0.42	0.42	0.42	0.42	0.42	0.42	0.42	0.42	0.42	0.42	0.42
TIAM-UCL 4.1.2	SSP2-RCP26	MEA	Efficiency|Electricity|Supercritical pulverised coal|w/o CCS	-	0.42	0.42	0.42	0.42	0.42	0.42	0.42	0.42	0.42	0.42	0.42	0.42	0.42	0.42	0.42
TIAM-UCL 4.1.2	SSP2-RCP26	MEX	Efficiency|Electricity|Supercritical pulverised coal|w/o CCS	-	0.42	0.42	0.42	0.42	0.42	0.42	0.42	0.42	0.42	0.42	0.42	0.42	0.42	0.42	0.42
TIAM-UCL 4.1.2	SSP2-RCP26	ODA	Efficiency|Electricity|Supercritical pulverised coal|w/o CCS	-	0.42	0.42	0.42	0.42	0.42	0.42	0.42	0.42	0.42	0.42	0.42	0.42	0.42	0.42	0.42
TIAM-UCL 4.1.2	SSP2-RCP26	SKO	Efficiency|Electricity|Supercritical pulverised coal|w/o CCS	-	0.42	0.42	0.42	0.42	0.42	0.42	0.42	0.42	0.42	0.42	0.42	0.42	0.42	0.42	0.42
TIAM-UCL 4.1.2	SSP2-RCP26	UK	Efficiency|Electricity|Supercritical pulverised coal|w/o CCS	-	0.42	0.42	0.42	0.42	0.42	0.42	0.42	0.42	0.42	0.42	0.42	0.42	0.42	0.42	0.42
TIAM-UCL 4.1.2	SSP2-RCP26	USA	Efficiency|Electricity|Supercritical pulverised coal|w/o CCS	-	0.42	0.42	0.42	0.42	0.42	0.42	0.42	0.42	0.42	0.42	0.42	0.42	0.42	0.42	0.42
TIAM-UCL 4.1.2	SSP2-RCP26	WEU	Efficiency|Electricity|Supercritical pulverised coal|w/o CCS	-	0.42	0.42	0.42	0.42	0.42	0.42	0.42	0.42	0.42	0.42	0.42	0.42	0.42	0.42	0.42
TIAM-UCL 4.1.2	SSP2-RCP26	AFR	Efficiency|Electricity|Tidal	-		1	1	1	1	1	1	1	1	1	1	1	1	1	1
TIAM-UCL 4.1.2	SSP2-RCP26	AUS	Efficiency|Electricity|Tidal	-		1	1	1	1	1	1	1	1	1	1	1	1	1	1
TIAM-UCL 4.1.2	SSP2-RCP26	CAN	Efficiency|Electricity|Tidal	-		1	1	1	1	1	1	1	1	1	1	1	1	1	1
TIAM-UCL 4.1.2	SSP2-RCP26	CHI	Efficiency|Electricity|Tidal	-		1	1	1	1	1	1	1	1	1	1	1	1	1	1
TIAM-UCL 4.1.2	SSP2-RCP26	CSA	Efficiency|Electricity|Tidal	-		1	1	1	1	1	1	1	1	1	1	1	1	1	1
TIAM-UCL 4.1.2	SSP2-RCP26	EEU	Efficiency|Electricity|Tidal	-		1	1	1	1	1	1	1	1	1	1	1	1	1	1
TIAM-UCL 4.1.2	SSP2-RCP26	FSU	Efficiency|Electricity|Tidal	-		1	1	1	1	1	1	1	1	1	1	1	1	1	1
TIAM-UCL 4.1.2	SSP2-RCP26	IND	Efficiency|Electricity|Tidal	-		1	1	1	1	1	1	1	1	1	1	1	1	1	1
TIAM-UCL 4.1.2	SSP2-RCP26	JPN	Efficiency|Electricity|Tidal	-		1	1	1	1	1	1	1	1	1	1	1	1	1	1
TIAM-UCL 4.1.2	SSP2-RCP26	MEA	Efficiency|Electricity|Tidal	-		1	1	1	1	1	1	1	1	1	1	1	1	1	1
TIAM-UCL 4.1.2	SSP2-RCP26	MEX	Efficiency|Electricity|Tidal	-		1	1	1	1	1	1	1	1	1	1	1	1	1	1
TIAM-UCL 4.1.2	SSP2-RCP26	ODA	Efficiency|Electricity|Tidal	-		1	1	1	1	1	1	1	1	1	1	1	1	1	1
TIAM-UCL 4.1.2	SSP2-RCP26	SKO	Efficiency|Electricity|Tidal	-		1	1	1	1	1	1	1	1	1	1	1	1	1	1
TIAM-UCL 4.1.2	SSP2-RCP26	UK	Efficiency|Electricity|Tidal	-		1	1	1	1	1	1	1	1	1	1	1	1	1	1
TIAM-UCL 4.1.2	SSP2-RCP26	USA	Efficiency|Electricity|Tidal	-		1	1	1	1	1	1	1	1	1	1	1	1	1	1
TIAM-UCL 4.1.2	SSP2-RCP26	WEU	Efficiency|Electricity|Tidal	-		1	1	1	1	1	1	1	1	1	1	1	1	1	1
TIAM-UCL 4.1.2	SSP2-RCP26	AFR	Efficiency|Electricity|Ultra-supercritical pulverised coal|w CCS	-				0.39	0.39	0.42	0.42	0.42	0.42	0.46	0.46	0.46	0.46	0.46	0.46
TIAM-UCL 4.1.2	SSP2-RCP26	AUS	Efficiency|Electricity|Ultra-supercritical pulverised coal|w CCS	-				0.39	0.39	0.42	0.42	0.42	0.42	0.46	0.46	0.46	0.46	0.46	0.46
TIAM-UCL 4.1.2	SSP2-RCP26	CAN	Efficiency|Electricity|Ultra-supercritical pulverised coal|w CCS	-				0.39	0.39	0.42	0.42	0.42	0.42	0.46	0.46	0.46	0.46	0.46	0.46
TIAM-UCL 4.1.2	SSP2-RCP26	CHI	Efficiency|Electricity|Ultra-supercritical pulverised coal|w CCS	-				0.39	0.39	0.42	0.42	0.42	0.42	0.46	0.46	0.46	0.46	0.46	0.46
TIAM-UCL 4.1.2	SSP2-RCP26	CSA	Efficiency|Electricity|Ultra-supercritical pulverised coal|w CCS	-				0.39	0.39	0.42	0.42	0.42	0.42	0.46	0.46	0.46	0.46	0.46	0.46
TIAM-UCL 4.1.2	SSP2-RCP26	EEU	Efficiency|Electricity|Ultra-supercritical pulverised coal|w CCS	-				0.39	0.39	0.42	0.42	0.42	0.42	0.46	0.46	0.46	0.46	0.46	0.46
TIAM-UCL 4.1.2	SSP2-RCP26	FSU	Efficiency|Electricity|Ultra-supercritical pulverised coal|w CCS	-				0.39	0.39	0.42	0.42	0.42	0.42	0.46	0.46	0.46	0.46	0.46	0.46
TIAM-UCL 4.1.2	SSP2-RCP26	IND	Efficiency|Electricity|Ultra-supercritical pulverised coal|w CCS	-				0.39	0.39	0.42	0.42	0.42	0.42	0.46	0.46	0.46	0.46	0.46	0.46
TIAM-UCL 4.1.2	SSP2-RCP26	JPN	Efficiency|Electricity|Ultra-supercritical pulverised coal|w CCS	-				0.39	0.39	0.42	0.42	0.42	0.42	0.46	0.46	0.46	0.46	0.46	0.46
TIAM-UCL 4.1.2	SSP2-RCP26	MEA	Efficiency|Electricity|Ultra-supercritical pulverised coal|w CCS	-				0.39	0.39	0.42	0.42	0.42	0.42	0.46	0.46	0.46	0.46	0.46	0.46
TIAM-UCL 4.1.2	SSP2-RCP26	MEX	Efficiency|Electricity|Ultra-supercritical pulverised coal|w CCS	-				0.39	0.39	0.42	0.42	0.42	0.42	0.46	0.46	0.46	0.46	0.46	0.46
TIAM-UCL 4.1.2	SSP2-RCP26	ODA	Efficiency|Electricity|Ultra-supercritical pulverised coal|w CCS	-				0.39	0.39	0.42	0.42	0.42	0.42	0.46	0.46	0.46	0.46	0.46	0.46
TIAM-UCL 4.1.2	SSP2-RCP26	SKO	Efficiency|Electricity|Ultra-supercritical pulverised coal|w CCS	-				0.39	0.39	0.42	0.42	0.42	0.42	0.46	0.46	0.46	0.46	0.46	0.46
TIAM-UCL 4.1.2	SSP2-RCP26	UK	Efficiency|Electricity|Ultra-supercritical pulverised coal|w CCS	-				0.39	0.39	0.42	0.42	0.42	0.42	0.46	0.46	0.46	0.46	0.46	0.46
TIAM-UCL 4.1.2	SSP2-RCP26	USA	Efficiency|Electricity|Ultra-supercritical pulverised coal|w CCS	-				0.39	0.39	0.42	0.42	0.42	0.42	0.46	0.46	0.46	0.46	0.46	0.46
TIAM-UCL 4.1.2	SSP2-RCP26	WEU	Efficiency|Electricity|Ultra-supercritical pulverised coal|w CCS	-				0.39	0.39	0.42	0.42	0.42	0.42	0.46	0.46	0.46	0.46	0.46	0.46
TIAM-UCL 4.1.2	SSP2-RCP26	AFR	Efficiency|Electricity|Ultra-supercritical pulverised coal|w/o CCS	-	0.47	0.47	0.47	0.48	0.48	0.49	0.49	0.49	0.49	0.5	0.5	0.5	0.5	0.5	0.5
TIAM-UCL 4.1.2	SSP2-RCP26	AUS	Efficiency|Electricity|Ultra-supercritical pulverised coal|w/o CCS	-	0.47	0.47	0.47	0.48	0.48	0.49	0.49	0.49	0.49	0.5	0.5	0.5	0.5	0.5	0.5
TIAM-UCL 4.1.2	SSP2-RCP26	CAN	Efficiency|Electricity|Ultra-supercritical pulverised coal|w/o CCS	-	0.47	0.47	0.47	0.48	0.48	0.49	0.49	0.49	0.49	0.5	0.5	0.5	0.5	0.5	0.5
TIAM-UCL 4.1.2	SSP2-RCP26	CHI	Efficiency|Electricity|Ultra-supercritical pulverised coal|w/o CCS	-	0.47	0.47	0.47	0.48	0.48	0.49	0.49	0.49	0.49	0.5	0.5	0.5	0.5	0.5	0.5
TIAM-UCL 4.1.2	SSP2-RCP26	CSA	Efficiency|Electricity|Ultra-supercritical pulverised coal|w/o CCS	-	0.47	0.47	0.47	0.48	0.48	0.49	0.49	0.49	0.49	0.5	0.5	0.5	0.5	0.5	0.5
TIAM-UCL 4.1.2	SSP2-RCP26	EEU	Efficiency|Electricity|Ultra-supercritical pulverised coal|w/o CCS	-	0.47	0.47	0.47	0.48	0.48	0.49	0.49	0.49	0.49	0.5	0.5	0.5	0.5	0.5	0.5
TIAM-UCL 4.1.2	SSP2-RCP26	FSU	Efficiency|Electricity|Ultra-supercritical pulverised coal|w/o CCS	-	0.47	0.47	0.47	0.48	0.48	0.49	0.49	0.49	0.49	0.5	0.5	0.5	0.5	0.5	0.5
TIAM-UCL 4.1.2	SSP2-RCP26	IND	Efficiency|Electricity|Ultra-supercritical pulverised coal|w/o CCS	-	0.47	0.47	0.47	0.48	0.48	0.49	0.49	0.49	0.49	0.5	0.5	0.5	0.5	0.5	0.5
TIAM-UCL 4.1.2	SSP2-RCP26	JPN	Efficiency|Electricity|Ultra-supercritical pulverised coal|w/o CCS	-	0.47	0.47	0.47	0.48	0.48	0.49	0.49	0.49	0.49	0.5	0.5	0.5	0.5	0.5	0.5
TIAM-UCL 4.1.2	SSP2-RCP26	MEA	Efficiency|Electricity|Ultra-supercritical pulverised coal|w/o CCS	-	0.47	0.47	0.47	0.48	0.48	0.49	0.49	0.49	0.49	0.5	0.5	0.5	0.5	0.5	0.5
TIAM-UCL 4.1.2	SSP2-RCP26	MEX	Efficiency|Electricity|Ultra-supercritical pulverised coal|w/o CCS	-	0.47	0.47	0.47	0.48	0.48	0.49	0.49	0.49	0.49	0.5	0.5	0.5	0.5	0.5	0.5
TIAM-UCL 4.1.2	SSP2-RCP26	ODA	Efficiency|Electricity|Ultra-supercritical pulverised coal|w/o CCS	-	0.47	0.47	0.47	0.48	0.48	0.49	0.49	0.49	0.49	0.5	0.5	0.5	0.5	0.5	0.5
TIAM-UCL 4.1.2	SSP2-RCP26	SKO	Efficiency|Electricity|Ultra-supercritical pulverised coal|w/o CCS	-	0.47	0.47	0.47	0.48	0.48	0.49	0.49	0.49	0.49	0.5	0.5	0.5	0.5	0.5	0.5
TIAM-UCL 4.1.2	SSP2-RCP26	UK	Efficiency|Electricity|Ultra-supercritical pulverised coal|w/o CCS	-	0.47	0.47	0.47	0.48	0.48	0.49	0.49	0.49	0.49	0.5	0.5	0.5	0.5	0.5	0.5
TIAM-UCL 4.1.2	SSP2-RCP26	USA	Efficiency|Electricity|Ultra-supercritical pulverised coal|w/o CCS	-	0.47	0.47	0.47	0.48	0.48	0.49	0.49	0.49	0.49	0.5	0.5	0.5	0.5	0.5	0.5
TIAM-UCL 4.1.2	SSP2-RCP26	WEU	Efficiency|Electricity|Ultra-supercritical pulverised coal|w/o CCS	-	0.47	0.47	0.47	0.48	0.48	0.49	0.49	0.49	0.49	0.5	0.5	0.5	0.5	0.5	0.5
TIAM-UCL 4.1.2	SSP2-RCP26	AFR	Efficiency|Hydrogen|Electrolysis	-	0.73	0.73	0.73	0.73	0.73	0.73	0.73	0.73	0.73	0.84	0.84	0.84	0.84	0.84	0.84
TIAM-UCL 4.1.2	SSP2-RCP26	AUS	Efficiency|Hydrogen|Electrolysis	-	0.73	0.73	0.73	0.73	0.73	0.73	0.73	0.73	0.73	0.84	0.84	0.84	0.84	0.84	0.84
TIAM-UCL 4.1.2	SSP2-RCP26	CAN	Efficiency|Hydrogen|Electrolysis	-	0.73	0.73	0.73	0.73	0.73	0.73	0.73	0.73	0.73	0.84	0.84	0.84	0.84	0.84	0.84
TIAM-UCL 4.1.2	SSP2-RCP26	CHI	Efficiency|Hydrogen|Electrolysis	-	0.73	0.73	0.73	0.73	0.73	0.73	0.73	0.73	0.73	0.84	0.84	0.84	0.84	0.84	0.84
TIAM-UCL 4.1.2	SSP2-RCP26	CSA	Efficiency|Hydrogen|Electrolysis	-	0.73	0.73	0.73	0.73	0.73	0.73	0.73	0.73	0.73	0.84	0.84	0.84	0.84	0.84	0.84
TIAM-UCL 4.1.2	SSP2-RCP26	EEU	Efficiency|Hydrogen|Electrolysis	-	0.73	0.73	0.73	0.73	0.73	0.73	0.73	0.73	0.73	0.84	0.84	0.84	0.84	0.84	0.84
TIAM-UCL 4.1.2	SSP2-RCP26	FSU	Efficiency|Hydrogen|Electrolysis	-	0.73	0.73	0.73	0.73	0.73	0.73	0.73	0.73	0.73	0.84	0.84	0.84	0.84	0.84	0.84
TIAM-UCL 4.1.2	SSP2-RCP26	IND	Efficiency|Hydrogen|Electrolysis	-	0.73	0.73	0.73	0.73	0.73	0.73	0.73	0.73	0.73	0.84	0.84	0.84	0.84	0.84	0.84
TIAM-UCL 4.1.2	SSP2-RCP26	JPN	Efficiency|Hydrogen|Electrolysis	-	0.73	0.73	0.73	0.73	0.73	0.73	0.73	0.73	0.73	0.84	0.84	0.84	0.84	0.84	0.84
TIAM-UCL 4.1.2	SSP2-RCP26	MEA	Efficiency|Hydrogen|Electrolysis	-	0.73	0.73	0.73	0.73	0.73	0.73	0.73	0.73	0.73	0.84	0.84	0.84	0.84	0.84	0.84
TIAM-UCL 4.1.2	SSP2-RCP26	MEX	Efficiency|Hydrogen|Electrolysis	-	0.73	0.73	0.73	0.73	0.73	0.73	0.73	0.73	0.73	0.84	0.84	0.84	0.84	0.84	0.84
TIAM-UCL 4.1.2	SSP2-RCP26	ODA	Efficiency|Hydrogen|Electrolysis	-	0.73	0.73	0.73	0.73	0.73	0.73	0.73	0.73	0.73	0.84	0.84	0.84	0.84	0.84	0.84
TIAM-UCL 4.1.2	SSP2-RCP26	SKO	Efficiency|Hydrogen|Electrolysis	-	0.73	0.73	0.73	0.73	0.73	0.73	0.73	0.73	0.73	0.84	0.84	0.84	0.84	0.84	0.84
TIAM-UCL 4.1.2	SSP2-RCP26	UK	Efficiency|Hydrogen|Electrolysis	-	0.73	0.73	0.73	0.73	0.73	0.73	0.73	0.73	0.73	0.84	0.84	0.84	0.84	0.84	0.84
TIAM-UCL 4.1.2	SSP2-RCP26	USA	Efficiency|Hydrogen|Electrolysis	-	0.73	0.73	0.73	0.73	0.73	0.73	0.73	0.73	0.73	0.84	0.84	0.84	0.84	0.84	0.84
TIAM-UCL 4.1.2	SSP2-RCP26	WEU	Efficiency|Hydrogen|Electrolysis	-	0.73	0.73	0.73	0.73	0.73	0.73	0.73	0.73	0.73	0.84	0.84	0.84	0.84	0.84	0.84
TIAM-UCL 4.1.2	SSP2-RCP26	World	Efficiency|Hydrogen|Electrolysis	-	0.73	0.73	0.73	0.73	0.73	0.73	0.73	0.73	0.73	0.84	0.84	0.84	0.84	0.84	0.84
TIAM-UCL 4.1.2	SSP2-RCP26	AFR	Efficiency|Liquids|Biomass|FT fuel mix (diesel, kerosene, naptha, ELC)|w CCS	-					0.34	0.34	0.34	0.42	0.42	0.42	0.42	0.42	0.42	0.42	0.42
TIAM-UCL 4.1.2	SSP2-RCP26	AUS	Efficiency|Liquids|Biomass|FT fuel mix (diesel, kerosene, naptha, ELC)|w CCS	-					0.34	0.34	0.34	0.42	0.42	0.42	0.42	0.42	0.42	0.42	0.42
TIAM-UCL 4.1.2	SSP2-RCP26	CAN	Efficiency|Liquids|Biomass|FT fuel mix (diesel, kerosene, naptha, ELC)|w CCS	-					0.34	0.34	0.34	0.42	0.42	0.42	0.42	0.42	0.42	0.42	0.42
TIAM-UCL 4.1.2	SSP2-RCP26	CHI	Efficiency|Liquids|Biomass|FT fuel mix (diesel, kerosene, naptha, ELC)|w CCS	-					0.34	0.34	0.34	0.42	0.42	0.42	0.42	0.42	0.42	0.42	0.42
TIAM-UCL 4.1.2	SSP2-RCP26	CSA	Efficiency|Liquids|Biomass|FT fuel mix (diesel, kerosene, naptha, ELC)|w CCS	-					0.34	0.34	0.34	0.42	0.42	0.42	0.42	0.42	0.42	0.42	0.42
TIAM-UCL 4.1.2	SSP2-RCP26	EEU	Efficiency|Liquids|Biomass|FT fuel mix (diesel, kerosene, naptha, ELC)|w CCS	-					0.34	0.34	0.34	0.42	0.42	0.42	0.42	0.42	0.42	0.42	0.42
TIAM-UCL 4.1.2	SSP2-RCP26	FSU	Efficiency|Liquids|Biomass|FT fuel mix (diesel, kerosene, naptha, ELC)|w CCS	-					0.34	0.34	0.34	0.42	0.42	0.42	0.42	0.42	0.42	0.42	0.42
TIAM-UCL 4.1.2	SSP2-RCP26	IND	Efficiency|Liquids|Biomass|FT fuel mix (diesel, kerosene, naptha, ELC)|w CCS	-					0.34	0.34	0.34	0.42	0.42	0.42	0.42	0.42	0.42	0.42	0.42
TIAM-UCL 4.1.2	SSP2-RCP26	JPN	Efficiency|Liquids|Biomass|FT fuel mix (diesel, kerosene, naptha, ELC)|w CCS	-					0.34	0.34	0.34	0.42	0.42	0.42	0.42	0.42	0.42	0.42	0.42
TIAM-UCL 4.1.2	SSP2-RCP26	MEA	Efficiency|Liquids|Biomass|FT fuel mix (diesel, kerosene, naptha, ELC)|w CCS	-					0.34	0.34	0.34	0.42	0.42	0.42	0.42	0.42	0.42	0.42	0.42
TIAM-UCL 4.1.2	SSP2-RCP26	MEX	Efficiency|Liquids|Biomass|FT fuel mix (diesel, kerosene, naptha, ELC)|w CCS	-					0.34	0.34	0.34	0.42	0.42	0.42	0.42	0.42	0.42	0.42	0.42
TIAM-UCL 4.1.2	SSP2-RCP26	ODA	Efficiency|Liquids|Biomass|FT fuel mix (diesel, kerosene, naptha, ELC)|w CCS	-					0.34	0.34	0.34	0.42	0.42	0.42	0.42	0.42	0.42	0.42	0.42
TIAM-UCL 4.1.2	SSP2-RCP26	SKO	Efficiency|Liquids|Biomass|FT fuel mix (diesel, kerosene, naptha, ELC)|w CCS	-					0.34	0.34	0.34	0.42	0.42	0.42	0.42	0.42	0.42	0.42	0.42
TIAM-UCL 4.1.2	SSP2-RCP26	UK	Efficiency|Liquids|Biomass|FT fuel mix (diesel, kerosene, naptha, ELC)|w CCS	-					0.34	0.34	0.34	0.42	0.42	0.42	0.42	0.42	0.42	0.42	0.42
TIAM-UCL 4.1.2	SSP2-RCP26	USA	Efficiency|Liquids|Biomass|FT fuel mix (diesel, kerosene, naptha, ELC)|w CCS	-					0.34	0.34	0.34	0.42	0.42	0.42	0.42	0.42	0.42	0.42	0.42
TIAM-UCL 4.1.2	SSP2-RCP26	WEU	Efficiency|Liquids|Biomass|FT fuel mix (diesel, kerosene, naptha, ELC)|w CCS	-					0.34	0.34	0.34	0.42	0.42	0.42	0.42	0.42	0.42	0.42	0.42
TIAM-UCL 4.1.2	SSP2-RCP26	AFR	Efficiency|Liquids|Biomass|FT fuel mix (diesel, kerosene, naptha, ELC)|w/o CCS	-		0.44	0.44	0.44	0.47	0.47	0.47	0.5	0.5	0.5	0.5	0.5	0.5	0.5	0.5
TIAM-UCL 4.1.2	SSP2-RCP26	AUS	Efficiency|Liquids|Biomass|FT fuel mix (diesel, kerosene, naptha, ELC)|w/o CCS	-		0.44	0.44	0.44	0.47	0.47	0.47	0.5	0.5	0.5	0.5	0.5	0.5	0.5	0.5
TIAM-UCL 4.1.2	SSP2-RCP26	CAN	Efficiency|Liquids|Biomass|FT fuel mix (diesel, kerosene, naptha, ELC)|w/o CCS	-		0.44	0.44	0.44	0.47	0.47	0.47	0.5	0.5	0.5	0.5	0.5	0.5	0.5	0.5
TIAM-UCL 4.1.2	SSP2-RCP26	CHI	Efficiency|Liquids|Biomass|FT fuel mix (diesel, kerosene, naptha, ELC)|w/o CCS	-		0.44	0.44	0.44	0.47	0.47	0.47	0.5	0.5	0.5	0.5	0.5	0.5	0.5	0.5
TIAM-UCL 4.1.2	SSP2-RCP26	CSA	Efficiency|Liquids|Biomass|FT fuel mix (diesel, kerosene, naptha, ELC)|w/o CCS	-		0.44	0.44	0.44	0.47	0.47	0.47	0.5	0.5	0.5	0.5	0.5	0.5	0.5	0.5
TIAM-UCL 4.1.2	SSP2-RCP26	EEU	Efficiency|Liquids|Biomass|FT fuel mix (diesel, kerosene, naptha, ELC)|w/o CCS	-		0.44	0.44	0.44	0.47	0.47	0.47	0.5	0.5	0.5	0.5	0.5	0.5	0.5	0.5
TIAM-UCL 4.1.2	SSP2-RCP26	FSU	Efficiency|Liquids|Biomass|FT fuel mix (diesel, kerosene, naptha, ELC)|w/o CCS	-		0.44	0.44	0.44	0.47	0.47	0.47	0.5	0.5	0.5	0.5	0.5	0.5	0.5	0.5
TIAM-UCL 4.1.2	SSP2-RCP26	IND	Efficiency|Liquids|Biomass|FT fuel mix (diesel, kerosene, naptha, ELC)|w/o CCS	-		0.44	0.44	0.44	0.47	0.47	0.47	0.5	0.5	0.5	0.5	0.5	0.5	0.5	0.5
TIAM-UCL 4.1.2	SSP2-RCP26	JPN	Efficiency|Liquids|Biomass|FT fuel mix (diesel, kerosene, naptha, ELC)|w/o CCS	-		0.44	0.44	0.44	0.47	0.47	0.47	0.5	0.5	0.5	0.5	0.5	0.5	0.5	0.5
TIAM-UCL 4.1.2	SSP2-RCP26	MEA	Efficiency|Liquids|Biomass|FT fuel mix (diesel, kerosene, naptha, ELC)|w/o CCS	-		0.44	0.44	0.44	0.47	0.47	0.47	0.5	0.5	0.5	0.5	0.5	0.5	0.5	0.5
TIAM-UCL 4.1.2	SSP2-RCP26	MEX	Efficiency|Liquids|Biomass|FT fuel mix (diesel, kerosene, naptha, ELC)|w/o CCS	-		0.44	0.44	0.44	0.47	0.47	0.47	0.5	0.5	0.5	0.5	0.5	0.5	0.5	0.5
TIAM-UCL 4.1.2	SSP2-RCP26	ODA	Efficiency|Liquids|Biomass|FT fuel mix (diesel, kerosene, naptha, ELC)|w/o CCS	-		0.44	0.44	0.44	0.47	0.47	0.47	0.5	0.5	0.5	0.5	0.5	0.5	0.5	0.5
TIAM-UCL 4.1.2	SSP2-RCP26	SKO	Efficiency|Liquids|Biomass|FT fuel mix (diesel, kerosene, naptha, ELC)|w/o CCS	-		0.44	0.44	0.44	0.47	0.47	0.47	0.5	0.5	0.5	0.5	0.5	0.5	0.5	0.5
TIAM-UCL 4.1.2	SSP2-RCP26	UK	Efficiency|Liquids|Biomass|FT fuel mix (diesel, kerosene, naptha, ELC)|w/o CCS	-		0.44	0.44	0.44	0.47	0.47	0.47	0.5	0.5	0.5	0.5	0.5	0.5	0.5	0.5
TIAM-UCL 4.1.2	SSP2-RCP26	USA	Efficiency|Liquids|Biomass|FT fuel mix (diesel, kerosene, naptha, ELC)|w/o CCS	-		0.44	0.44	0.44	0.47	0.47	0.47	0.5	0.5	0.5	0.5	0.5	0.5	0.5	0.5
TIAM-UCL 4.1.2	SSP2-RCP26	WEU	Efficiency|Liquids|Biomass|FT fuel mix (diesel, kerosene, naptha, ELC)|w/o CCS	-		0.44	0.44	0.44	0.47	0.47	0.47	0.5	0.5	0.5	0.5	0.5	0.5	0.5	0.5
TIAM-UCL 4.1.2	SSP2-RCP26	AFR	Efficiency|Liquids|Coal|FT fuel mix (diesel, kerosene, naptha, ELC)|w CCS	-					0.39	0.39	0.39	0.44	0.44	0.44	0.44	0.44	0.44	0.44	0.44
TIAM-UCL 4.1.2	SSP2-RCP26	AUS	Efficiency|Liquids|Coal|FT fuel mix (diesel, kerosene, naptha, ELC)|w CCS	-					0.39	0.39	0.39	0.44	0.44	0.44	0.44	0.44	0.44	0.44	0.44
TIAM-UCL 4.1.2	SSP2-RCP26	CAN	Efficiency|Liquids|Coal|FT fuel mix (diesel, kerosene, naptha, ELC)|w CCS	-					0.39	0.39	0.39	0.44	0.44	0.44	0.44	0.44	0.44	0.44	0.44
TIAM-UCL 4.1.2	SSP2-RCP26	CHI	Efficiency|Liquids|Coal|FT fuel mix (diesel, kerosene, naptha, ELC)|w CCS	-					0.39	0.39	0.39	0.44	0.44	0.44	0.44	0.44	0.44	0.44	0.44
TIAM-UCL 4.1.2	SSP2-RCP26	CSA	Efficiency|Liquids|Coal|FT fuel mix (diesel, kerosene, naptha, ELC)|w CCS	-					0.39	0.39	0.39	0.44	0.44	0.44	0.44	0.44	0.44	0.44	0.44
TIAM-UCL 4.1.2	SSP2-RCP26	EEU	Efficiency|Liquids|Coal|FT fuel mix (diesel, kerosene, naptha, ELC)|w CCS	-					0.39	0.39	0.39	0.44	0.44	0.44	0.44	0.44	0.44	0.44	0.44
TIAM-UCL 4.1.2	SSP2-RCP26	FSU	Efficiency|Liquids|Coal|FT fuel mix (diesel, kerosene, naptha, ELC)|w CCS	-					0.39	0.39	0.39	0.44	0.44	0.44	0.44	0.44	0.44	0.44	0.44
TIAM-UCL 4.1.2	SSP2-RCP26	IND	Efficiency|Liquids|Coal|FT fuel mix (diesel, kerosene, naptha, ELC)|w CCS	-					0.39	0.39	0.39	0.44	0.44	0.44	0.44	0.44	0.44	0.44	0.44
TIAM-UCL 4.1.2	SSP2-RCP26	JPN	Efficiency|Liquids|Coal|FT fuel mix (diesel, kerosene, naptha, ELC)|w CCS	-					0.39	0.39	0.39	0.44	0.44	0.44	0.44	0.44	0.44	0.44	0.44
TIAM-UCL 4.1.2	SSP2-RCP26	MEA	Efficiency|Liquids|Coal|FT fuel mix (diesel, kerosene, naptha, ELC)|w CCS	-					0.39	0.39	0.39	0.44	0.44	0.44	0.44	0.44	0.44	0.44	0.44
TIAM-UCL 4.1.2	SSP2-RCP26	MEX	Efficiency|Liquids|Coal|FT fuel mix (diesel, kerosene, naptha, ELC)|w CCS	-					0.39	0.39	0.39	0.44	0.44	0.44	0.44	0.44	0.44	0.44	0.44
TIAM-UCL 4.1.2	SSP2-RCP26	ODA	Efficiency|Liquids|Coal|FT fuel mix (diesel, kerosene, naptha, ELC)|w CCS	-					0.39	0.39	0.39	0.44	0.44	0.44	0.44	0.44	0.44	0.44	0.44
TIAM-UCL 4.1.2	SSP2-RCP26	SKO	Efficiency|Liquids|Coal|FT fuel mix (diesel, kerosene, naptha, ELC)|w CCS	-					0.39	0.39	0.39	0.44	0.44	0.44	0.44	0.44	0.44	0.44	0.44
TIAM-UCL 4.1.2	SSP2-RCP26	UK	Efficiency|Liquids|Coal|FT fuel mix (diesel, kerosene, naptha, ELC)|w CCS	-					0.39	0.39	0.39	0.44	0.44	0.44	0.44	0.44	0.44	0.44	0.44
TIAM-UCL 4.1.2	SSP2-RCP26	USA	Efficiency|Liquids|Coal|FT fuel mix (diesel, kerosene, naptha, ELC)|w CCS	-					0.39	0.39	0.39	0.44	0.44	0.44	0.44	0.44	0.44	0.44	0.44
TIAM-UCL 4.1.2	SSP2-RCP26	WEU	Efficiency|Liquids|Coal|FT fuel mix (diesel, kerosene, naptha, ELC)|w CCS	-					0.39	0.39	0.39	0.44	0.44	0.44	0.44	0.44	0.44	0.44	0.44
TIAM-UCL 4.1.2	SSP2-RCP26	AFR	Efficiency|Liquids|Coal|FT fuel mix (diesel, kerosene, naptha, ELC)|w/o CCS	-		0.49	0.49	0.49	0.51	0.51	0.51	0.52	0.52	0.52	0.52	0.52	0.52	0.52	0.52
TIAM-UCL 4.1.2	SSP2-RCP26	AUS	Efficiency|Liquids|Coal|FT fuel mix (diesel, kerosene, naptha, ELC)|w/o CCS	-		0.49	0.49	0.49	0.51	0.51	0.51	0.52	0.52	0.52	0.52	0.52	0.52	0.52	0.52
TIAM-UCL 4.1.2	SSP2-RCP26	CAN	Efficiency|Liquids|Coal|FT fuel mix (diesel, kerosene, naptha, ELC)|w/o CCS	-		0.49	0.49	0.49	0.51	0.51	0.51	0.52	0.52	0.52	0.52	0.52	0.52	0.52	0.52
TIAM-UCL 4.1.2	SSP2-RCP26	CHI	Efficiency|Liquids|Coal|FT fuel mix (diesel, kerosene, naptha, ELC)|w/o CCS	-		0.49	0.49	0.49	0.51	0.51	0.51	0.52	0.52	0.52	0.52	0.52	0.52	0.52	0.52
TIAM-UCL 4.1.2	SSP2-RCP26	CSA	Efficiency|Liquids|Coal|FT fuel mix (diesel, kerosene, naptha, ELC)|w/o CCS	-		0.49	0.49	0.49	0.51	0.51	0.51	0.52	0.52	0.52	0.52	0.52	0.52	0.52	0.52
TIAM-UCL 4.1.2	SSP2-RCP26	EEU	Efficiency|Liquids|Coal|FT fuel mix (diesel, kerosene, naptha, ELC)|w/o CCS	-		0.49	0.49	0.49	0.51	0.51	0.51	0.52	0.52	0.52	0.52	0.52	0.52	0.52	0.52
TIAM-UCL 4.1.2	SSP2-RCP26	FSU	Efficiency|Liquids|Coal|FT fuel mix (diesel, kerosene, naptha, ELC)|w/o CCS	-		0.49	0.49	0.49	0.51	0.51	0.51	0.52	0.52	0.52	0.52	0.52	0.52	0.52	0.52
TIAM-UCL 4.1.2	SSP2-RCP26	IND	Efficiency|Liquids|Coal|FT fuel mix (diesel, kerosene, naptha, ELC)|w/o CCS	-		0.49	0.49	0.49	0.51	0.51	0.51	0.52	0.52	0.52	0.52	0.52	0.52	0.52	0.52
TIAM-UCL 4.1.2	SSP2-RCP26	JPN	Efficiency|Liquids|Coal|FT fuel mix (diesel, kerosene, naptha, ELC)|w/o CCS	-		0.49	0.49	0.49	0.51	0.51	0.51	0.52	0.52	0.52	0.52	0.52	0.52	0.52	0.52
TIAM-UCL 4.1.2	SSP2-RCP26	MEA	Efficiency|Liquids|Coal|FT fuel mix (diesel, kerosene, naptha, ELC)|w/o CCS	-		0.49	0.49	0.49	0.51	0.51	0.51	0.52	0.52	0.52	0.52	0.52	0.52	0.52	0.52
TIAM-UCL 4.1.2	SSP2-RCP26	MEX	Efficiency|Liquids|Coal|FT fuel mix (diesel, kerosene, naptha, ELC)|w/o CCS	-		0.49	0.49	0.49	0.51	0.51	0.51	0.52	0.52	0.52	0.52	0.52	0.52	0.52	0.52
TIAM-UCL 4.1.2	SSP2-RCP26	ODA	Efficiency|Liquids|Coal|FT fuel mix (diesel, kerosene, naptha, ELC)|w/o CCS	-		0.49	0.49	0.49	0.51	0.51	0.51	0.52	0.52	0.52	0.52	0.52	0.52	0.52	0.52
TIAM-UCL 4.1.2	SSP2-RCP26	SKO	Efficiency|Liquids|Coal|FT fuel mix (diesel, kerosene, naptha, ELC)|w/o CCS	-		0.49	0.49	0.49	0.51	0.51	0.51	0.52	0.52	0.52	0.52	0.52	0.52	0.52	0.52
TIAM-UCL 4.1.2	SSP2-RCP26	UK	Efficiency|Liquids|Coal|FT fuel mix (diesel, kerosene, naptha, ELC)|w/o CCS	-		0.49	0.49	0.49	0.51	0.51	0.51	0.52	0.52	0.52	0.52	0.52	0.52	0.52	0.52
TIAM-UCL 4.1.2	SSP2-RCP26	USA	Efficiency|Liquids|Coal|FT fuel mix (diesel, kerosene, naptha, ELC)|w/o CCS	-		0.49	0.49	0.49	0.51	0.51	0.51	0.52	0.52	0.52	0.52	0.52	0.52	0.52	0.52
TIAM-UCL 4.1.2	SSP2-RCP26	WEU	Efficiency|Liquids|Coal|FT fuel mix (diesel, kerosene, naptha, ELC)|w/o CCS	-		0.49	0.49	0.49	0.51	0.51	0.51	0.52	0.52	0.52	0.52	0.52	0.52	0.52	0.52
TIAM-UCL 4.1.2	SSP2-RCP26	AFR	Efficiency|Liquids|Natural gas|FT fuel mix (diesel, kerosene, naptha, ELC)|w CCS	-					0.53	0.53	0.53	0.57	0.57	0.57	0.57	0.57	0.57	0.57	0.57
TIAM-UCL 4.1.2	SSP2-RCP26	AUS	Efficiency|Liquids|Natural gas|FT fuel mix (diesel, kerosene, naptha, ELC)|w CCS	-					0.53	0.53	0.53	0.57	0.57	0.57	0.57	0.57	0.57	0.57	0.57
TIAM-UCL 4.1.2	SSP2-RCP26	CAN	Efficiency|Liquids|Natural gas|FT fuel mix (diesel, kerosene, naptha, ELC)|w CCS	-					0.53	0.53	0.53	0.57	0.57	0.57	0.57	0.57	0.57	0.57	0.57
TIAM-UCL 4.1.2	SSP2-RCP26	CHI	Efficiency|Liquids|Natural gas|FT fuel mix (diesel, kerosene, naptha, ELC)|w CCS	-					0.53	0.53	0.53	0.57	0.57	0.57	0.57	0.57	0.57	0.57	0.57
TIAM-UCL 4.1.2	SSP2-RCP26	CSA	Efficiency|Liquids|Natural gas|FT fuel mix (diesel, kerosene, naptha, ELC)|w CCS	-					0.53	0.53	0.53	0.57	0.57	0.57	0.57	0.57	0.57	0.57	0.57
TIAM-UCL 4.1.2	SSP2-RCP26	EEU	Efficiency|Liquids|Natural gas|FT fuel mix (diesel, kerosene, naptha, ELC)|w CCS	-					0.53	0.53	0.53	0.57	0.57	0.57	0.57	0.57	0.57	0.57	0.57
TIAM-UCL 4.1.2	SSP2-RCP26	FSU	Efficiency|Liquids|Natural gas|FT fuel mix (diesel, kerosene, naptha, ELC)|w CCS	-					0.53	0.53	0.53	0.57	0.57	0.57	0.57	0.57	0.57	0.57	0.57
TIAM-UCL 4.1.2	SSP2-RCP26	IND	Efficiency|Liquids|Natural gas|FT fuel mix (diesel, kerosene, naptha, ELC)|w CCS	-					0.53	0.53	0.53	0.57	0.57	0.57	0.57	0.57	0.57	0.57	0.57
TIAM-UCL 4.1.2	SSP2-RCP26	JPN	Efficiency|Liquids|Natural gas|FT fuel mix (diesel, kerosene, naptha, ELC)|w CCS	-					0.53	0.53	0.53	0.57	0.57	0.57	0.57	0.57	0.57	0.57	0.57
TIAM-UCL 4.1.2	SSP2-RCP26	MEA	Efficiency|Liquids|Natural gas|FT fuel mix (diesel, kerosene, naptha, ELC)|w CCS	-					0.53	0.53	0.53	0.57	0.57	0.57	0.57	0.57	0.57	0.57	0.57
TIAM-UCL 4.1.2	SSP2-RCP26	MEX	Efficiency|Liquids|Natural gas|FT fuel mix (diesel, kerosene, naptha, ELC)|w CCS	-					0.53	0.53	0.53	0.57	0.57	0.57	0.57	0.57	0.57	0.57	0.57
TIAM-UCL 4.1.2	SSP2-RCP26	ODA	Efficiency|Liquids|Natural gas|FT fuel mix (diesel, kerosene, naptha, ELC)|w CCS	-					0.53	0.53	0.53	0.57	0.57	0.57	0.57	0.57	0.57	0.57	0.57
TIAM-UCL 4.1.2	SSP2-RCP26	SKO	Efficiency|Liquids|Natural gas|FT fuel mix (diesel, kerosene, naptha, ELC)|w CCS	-					0.53	0.53	0.53	0.57	0.57	0.57	0.57	0.57	0.57	0.57	0.57
TIAM-UCL 4.1.2	SSP2-RCP26	UK	Efficiency|Liquids|Natural gas|FT fuel mix (diesel, kerosene, naptha, ELC)|w CCS	-					0.53	0.53	0.53	0.57	0.57	0.57	0.57	0.57	0.57	0.57	0.57
TIAM-UCL 4.1.2	SSP2-RCP26	USA	Efficiency|Liquids|Natural gas|FT fuel mix (diesel, kerosene, naptha, ELC)|w CCS	-					0.53	0.53	0.53	0.57	0.57	0.57	0.57	0.57	0.57	0.57	0.57
TIAM-UCL 4.1.2	SSP2-RCP26	WEU	Efficiency|Liquids|Natural gas|FT fuel mix (diesel, kerosene, naptha, ELC)|w CCS	-					0.53	0.53	0.53	0.57	0.57	0.57	0.57	0.57	0.57	0.57	0.57
TIAM-UCL 4.1.2	SSP2-RCP26	AFR	Efficiency|Liquids|Natural gas|FT fuel mix (diesel, kerosene, naptha, ELC)|w/o CCS	-		0.6	0.6	0.6	0.63	0.63	0.63	0.65	0.65	0.65	0.65	0.65	0.65	0.65	0.65
TIAM-UCL 4.1.2	SSP2-RCP26	AUS	Efficiency|Liquids|Natural gas|FT fuel mix (diesel, kerosene, naptha, ELC)|w/o CCS	-		0.6	0.6	0.6	0.63	0.63	0.63	0.65	0.65	0.65	0.65	0.65	0.65	0.65	0.65
TIAM-UCL 4.1.2	SSP2-RCP26	CAN	Efficiency|Liquids|Natural gas|FT fuel mix (diesel, kerosene, naptha, ELC)|w/o CCS	-		0.6	0.6	0.6	0.63	0.63	0.63	0.65	0.65	0.65	0.65	0.65	0.65	0.65	0.65
TIAM-UCL 4.1.2	SSP2-RCP26	CHI	Efficiency|Liquids|Natural gas|FT fuel mix (diesel, kerosene, naptha, ELC)|w/o CCS	-		0.6	0.6	0.6	0.63	0.63	0.63	0.65	0.65	0.65	0.65	0.65	0.65	0.65	0.65
TIAM-UCL 4.1.2	SSP2-RCP26	CSA	Efficiency|Liquids|Natural gas|FT fuel mix (diesel, kerosene, naptha, ELC)|w/o CCS	-		0.6	0.6	0.6	0.63	0.63	0.63	0.65	0.65	0.65	0.65	0.65	0.65	0.65	0.65
TIAM-UCL 4.1.2	SSP2-RCP26	EEU	Efficiency|Liquids|Natural gas|FT fuel mix (diesel, kerosene, naptha, ELC)|w/o CCS	-		0.6	0.6	0.6	0.63	0.63	0.63	0.65	0.65	0.65	0.65	0.65	0.65	0.65	0.65
TIAM-UCL 4.1.2	SSP2-RCP26	FSU	Efficiency|Liquids|Natural gas|FT fuel mix (diesel, kerosene, naptha, ELC)|w/o CCS	-		0.6	0.6	0.6	0.63	0.63	0.63	0.65	0.65	0.65	0.65	0.65	0.65	0.65	0.65
TIAM-UCL 4.1.2	SSP2-RCP26	IND	Efficiency|Liquids|Natural gas|FT fuel mix (diesel, kerosene, naptha, ELC)|w/o CCS	-		0.6	0.6	0.6	0.63	0.63	0.63	0.65	0.65	0.65	0.65	0.65	0.65	0.65	0.65
TIAM-UCL 4.1.2	SSP2-RCP26	JPN	Efficiency|Liquids|Natural gas|FT fuel mix (diesel, kerosene, naptha, ELC)|w/o CCS	-		0.6	0.6	0.6	0.63	0.63	0.63	0.65	0.65	0.65	0.65	0.65	0.65	0.65	0.65
TIAM-UCL 4.1.2	SSP2-RCP26	MEA	Efficiency|Liquids|Natural gas|FT fuel mix (diesel, kerosene, naptha, ELC)|w/o CCS	-		0.6	0.6	0.6	0.63	0.63	0.63	0.65	0.65	0.65	0.65	0.65	0.65	0.65	0.65
TIAM-UCL 4.1.2	SSP2-RCP26	MEX	Efficiency|Liquids|Natural gas|FT fuel mix (diesel, kerosene, naptha, ELC)|w/o CCS	-		0.6	0.6	0.6	0.63	0.63	0.63	0.65	0.65	0.65	0.65	0.65	0.65	0.65	0.65
TIAM-UCL 4.1.2	SSP2-RCP26	ODA	Efficiency|Liquids|Natural gas|FT fuel mix (diesel, kerosene, naptha, ELC)|w/o CCS	-		0.6	0.6	0.6	0.63	0.63	0.63	0.65	0.65	0.65	0.65	0.65	0.65	0.65	0.65
TIAM-UCL 4.1.2	SSP2-RCP26	SKO	Efficiency|Liquids|Natural gas|FT fuel mix (diesel, kerosene, naptha, ELC)|w/o CCS	-		0.6	0.6	0.6	0.63	0.63	0.63	0.65	0.65	0.65	0.65	0.65	0.65	0.65	0.65
TIAM-UCL 4.1.2	SSP2-RCP26	UK	Efficiency|Liquids|Natural gas|FT fuel mix (diesel, kerosene, naptha, ELC)|w/o CCS	-		0.6	0.6	0.6	0.63	0.63	0.63	0.65	0.65	0.65	0.65	0.65	0.65	0.65	0.65
TIAM-UCL 4.1.2	SSP2-RCP26	USA	Efficiency|Liquids|Natural gas|FT fuel mix (diesel, kerosene, naptha, ELC)|w/o CCS	-		0.6	0.6	0.6	0.63	0.63	0.63	0.65	0.65	0.65	0.65	0.65	0.65	0.65	0.65
TIAM-UCL 4.1.2	SSP2-RCP26	WEU	Efficiency|Liquids|Natural gas|FT fuel mix (diesel, kerosene, naptha, ELC)|w/o CCS	-		0.6	0.6	0.6	0.63	0.63	0.63	0.65	0.65	0.65	0.65	0.65	0.65	0.65	0.65
TIAM-UCL 4.1.2	SSP2-RCP26	AFR	Electricity|Biogas|w/o CCS	PJ/yr		1.62544e-07	2.5204e-07	3.97561e-07	6.6196e-07	6.9133e-07	7.92587e-07	7.11511e-07	9.23774e-07	1.11038e-06	1.41299e-06	1.58471e-06	1.50742e-06	1.68889e-06	1.88494e-06
TIAM-UCL 4.1.2	SSP2-RCP26	AUS	Electricity|Biogas|w/o CCS	PJ/yr		1.71238e-07	2.53346e-07	4.49725e-07	7.60851e-07	1.18749e-06	1.7207e-06	2.03127e-06	2.83872e-06	3.97999e-06	5.0012e-06	7.91685e-06	7.59195e-06	5.25177e-06	3.66759e-06
TIAM-UCL 4.1.2	SSP2-RCP26	CAN	Electricity|Biogas|w/o CCS	PJ/yr		1.49352e-07	2.52753e-07	4.05645e-07	6.28296e-07	9.10641e-07	1.23322e-06	1.52375e-06	1.74186e-06	2.11177e-06	2.21432e-06	2.0375e-06	2.01896e-06	1.91519e-06	2.25847e-06
TIAM-UCL 4.1.2	SSP2-RCP26	CHI	Electricity|Biogas|w/o CCS	PJ/yr		2.03279e-07	3.11791e-06	3.84582e-06	1.17791e-06	2.26605e-06	1.88408e-06	1.20317e-06	1.07885e-06	1.58093e-06	2.02798e-06	4.45934e-06	3.24071e-06	3.11754e-06	3.51526e-06
TIAM-UCL 4.1.2	SSP2-RCP26	CSA	Electricity|Biogas|w/o CCS	PJ/yr		1.79771e-07	2.79956e-07	3.84052e-07	6.28265e-07	6.36755e-07	7.03979e-07	6.85166e-07	7.65833e-07	1.07778e-06	1.88089e-06	2.33173e-06	1.79956e-06	1.49155e-06	1.72971e-06
TIAM-UCL 4.1.2	SSP2-RCP26	EEU	Electricity|Biogas|w/o CCS	PJ/yr		2.08608e-07	2.6457e-06	6.6617e-06	1.16265e-06	2.20179e-06	1.78322e-06	2.90147e-06	1.66275e-06	4.20605e-06	2.25e-06	2.289e-06	2.1499e-06	2.38035e-06	4.35038e-06
TIAM-UCL 4.1.2	SSP2-RCP26	FSU	Electricity|Biogas|w/o CCS	PJ/yr		2.49439e-07	3.37264e-07	4.08318e-07	7.27152e-07	1.14029e-06	1.65579e-06	1.91506e-06	2.49789e-06	2.69054e-06	1.85026e-06	1.82402e-06	1.89659e-06	1.81587e-06	2.07146e-06
TIAM-UCL 4.1.2	SSP2-RCP26	IND	Electricity|Biogas|w/o CCS	PJ/yr		3.13837e-07	6.03048e-07	7.91388e-07	1.23849e-06	2.0022e-06	2.17857e-06	1.12868e-06	1.21022e-06	1.49459e-06	2.42326e-06	4.08154e-06	2.40926e-06	2.21577e-06	2.45791e-06
TIAM-UCL 4.1.2	SSP2-RCP26	JPN	Electricity|Biogas|w/o CCS	PJ/yr		6.73782e-06	5.63876e-07	8.19302e-07	1.04784e-06	1.56244e-06	1.55456e-06	2.32571e-06	2.47248e-06	3.51214e-06	2.39979e-06	3.74621e-06	3.31263e-06	3.00707e-06	3.4994e-06
TIAM-UCL 4.1.2	SSP2-RCP26	MEA	Electricity|Biogas|w/o CCS	PJ/yr		1.73816e-07	2.3125e-07	3.90175e-07	6.23171e-07	4.71404e-07	6.58701e-07	7.86789e-07	9.70614e-07	1.31278e-06	5.44396e-06	3.66078e-06	2.45824e-06	3.43562e-06	2.47004e-06
TIAM-UCL 4.1.2	SSP2-RCP26	MEX	Electricity|Biogas|w/o CCS	PJ/yr		16.6096	10.1683	0.977037	0.977037	0.977038	1.92391e-06	2.63138e-06	3.30003e-06	3.91912e-06	5.345e-06	5.713e-06	5.1927e-06	4.50288e-06	5.01641e-06
TIAM-UCL 4.1.2	SSP2-RCP26	ODA	Electricity|Biogas|w/o CCS	PJ/yr		1.7588e-07	3.28718e-07	4.70984e-07	8.31005e-07	1.49161e-06	1.51101e-06	2.01475e-06	2.48262e-06	2.05319e-06	1.61938e-06	1.28092e-06	1.5813e-06	1.44188e-06	1.75989e-06
TIAM-UCL 4.1.2	SSP2-RCP26	SKO	Electricity|Biogas|w/o CCS	PJ/yr		1.42184e-07	2.45963e-07	4.16974e-07	7.62998e-07	1.94637e-06	1.69467e-06	1.51151e-06	1.85979e-06	2.95654e-06	5.44561e-06	7.36827e-06	4.74485e-06	4.57027e-06	5.39764e-06
TIAM-UCL 4.1.2	SSP2-RCP26	UK	Electricity|Biogas|w/o CCS	PJ/yr		1.55545e-07	3.15196e-07	4.75989e-07	7.9163e-07	1.06803e-06	1.40249e-06	1.59108e-06	1.63088e-06	1.66282e-06	4.40841e-06	8.29418e-06	6.35938e-06	3.77252e-06	4.52152e-06
TIAM-UCL 4.1.2	SSP2-RCP26	USA	Electricity|Biogas|w/o CCS	PJ/yr		1.73428e-07	3.09997e-07	4.60218e-07	7.52223e-07	1.57722e-06	1.2025e-06	1.31178e-06	1.79391e-06	1.95783e-06	2.00755e-06	1.79938e-06	2.28458e-06	2.01962e-06	2.37086e-06
TIAM-UCL 4.1.2	SSP2-RCP26	WEU	Electricity|Biogas|w/o CCS	PJ/yr		2.22947e-07	3.42372e-06	1.11879e-06	1.05852e-06	1.70844e-06	1.80133e-06	1.30087e-06	1.20517e-06	1.35352e-06	1.50266e-06	1.12492e-06	1.27579e-06	1.32938e-06	1.70778e-06
TIAM-UCL 4.1.2	SSP2-RCP26	World	Electricity|Biogas|w/o CCS	PJ/yr	0	16.6096	10.1683	0.977054	0.97705	0.977059	2.37013e-05	2.5574e-05	2.84354e-05	3.698e-05	4.72333e-05	5.95123e-05	4.98238e-05	4.39562e-05	4.86793e-05
TIAM-UCL 4.1.2	SSP2-RCP26	EEU	Electricity|Biomass CHP|w/o CCS	PJ/yr	3.25548e-06	8.60299e-07	4.04172e-07	3.42429e-07	9.67571e-06	0.912543	8.52587e-06	0.331386	0.0931254	0.0586603
TIAM-UCL 4.1.2	SSP2-RCP26	FSU	Electricity|Biomass CHP|w/o CCS	PJ/yr	8.10374e-08	0.087373	0.071216	1.25931e-06	0.0408791	0.0266993	0.0181975	0.00969572	0.00613635	0.00257694
TIAM-UCL 4.1.2	SSP2-RCP26	USA	Electricity|Biomass CHP|w/o CCS	PJ/yr	15.7212	2.95117e-07	1.69965e-06	1.02613e-06	6.37569	4.16413	1.89022	1.00712	0.637398	0.089227
TIAM-UCL 4.1.2	SSP2-RCP26	WEU	Electricity|Biomass CHP|w/o CCS	PJ/yr	106.506	92.3189	4.41458e-07	1.43631e-05	43.1932	28.2107	19.2276	10.2446	6.48374	2.72289
TIAM-UCL 4.1.2	SSP2-RCP26	World	Electricity|Biomass CHP|w/o CCS	PJ/yr	122.227	92.4063	0.0712186	1.6991e-05	49.6098	33.314	21.136	11.5928	7.2204	2.87335	0	0	0	0	0
TIAM-UCL 4.1.2	SSP2-RCP26	AFR	Emission Factor|CO2|Energy|Supply|Biomass|Average|Energy crops	kg CO2/GJ	20	20	20	20	20	20	20	20	20	20	20	20	20	20	20
TIAM-UCL 4.1.2	SSP2-RCP26	AUS	Emission Factor|CO2|Energy|Supply|Biomass|Average|Energy crops	kg CO2/GJ	20	20	20	20	20	20	20	20	20	20	20	20	20	20	20
TIAM-UCL 4.1.2	SSP2-RCP26	CAN	Emission Factor|CO2|Energy|Supply|Biomass|Average|Energy crops	kg CO2/GJ	20	20	20	20	20	20	20	20	20	20	20	20	20	20	20
TIAM-UCL 4.1.2	SSP2-RCP26	CHI	Emission Factor|CO2|Energy|Supply|Biomass|Average|Energy crops	kg CO2/GJ	20	20	20	20	20	20	20	20	20	20	20	20	20	20	20
TIAM-UCL 4.1.2	SSP2-RCP26	CSA	Emission Factor|CO2|Energy|Supply|Biomass|Average|Energy crops	kg CO2/GJ	20	20	20	20	20	20	20	20	20	20	20	20	20	20	20
TIAM-UCL 4.1.2	SSP2-RCP26	EEU	Emission Factor|CO2|Energy|Supply|Biomass|Average|Energy crops	kg CO2/GJ	20	20	20	20	20	20	20	20	20	20	20	20	20	20	20
TIAM-UCL 4.1.2	SSP2-RCP26	FSU	Emission Factor|CO2|Energy|Supply|Biomass|Average|Energy crops	kg CO2/GJ	20	20	20	20	20	20	20	20	20	20	20	20	20	20	20
TIAM-UCL 4.1.2	SSP2-RCP26	IND	Emission Factor|CO2|Energy|Supply|Biomass|Average|Energy crops	kg CO2/GJ	20	20	20	20	20	20	20	20	20	20	20	20	20	20	20
TIAM-UCL 4.1.2	SSP2-RCP26	JPN	Emission Factor|CO2|Energy|Supply|Biomass|Average|Energy crops	kg CO2/GJ	20	20	20	20	20	20	20	20	20	20	20	20	20	20	20
TIAM-UCL 4.1.2	SSP2-RCP26	MEA	Emission Factor|CO2|Energy|Supply|Biomass|Average|Energy crops	kg CO2/GJ	20	20	20	20	20	20	20	20	20	20	20	20	20	20	20
TIAM-UCL 4.1.2	SSP2-RCP26	MEX	Emission Factor|CO2|Energy|Supply|Biomass|Average|Energy crops	kg CO2/GJ	20	20	20	20	20	20	20	20	20	20	20	20	20	20	20
TIAM-UCL 4.1.2	SSP2-RCP26	ODA	Emission Factor|CO2|Energy|Supply|Biomass|Average|Energy crops	kg CO2/GJ	20	20	20	20	20	20	20	20	20	20	20	20	20	20	20
TIAM-UCL 4.1.2	SSP2-RCP26	SKO	Emission Factor|CO2|Energy|Supply|Biomass|Average|Energy crops	kg CO2/GJ	20	20	20	20	20	20	20	20	20	20	20	20	20	20	20
TIAM-UCL 4.1.2	SSP2-RCP26	UK	Emission Factor|CO2|Energy|Supply|Biomass|Average|Energy crops	kg CO2/GJ	20	20	20	20	20	20	20	20	20	20	20	20	20	20	20
TIAM-UCL 4.1.2	SSP2-RCP26	USA	Emission Factor|CO2|Energy|Supply|Biomass|Average|Energy crops	kg CO2/GJ	20	20	20	20	20	20	20	20	20	20	20	20	20	20	20
TIAM-UCL 4.1.2	SSP2-RCP26	WEU	Emission Factor|CO2|Energy|Supply|Biomass|Average|Energy crops	kg CO2/GJ	20	20	20	20	20	20	20	20	20	20	20	20	20	20	20
TIAM-UCL 4.1.2	SSP2-RCP26	World	Emission Factor|CO2|Energy|Supply|Biomass|Average|Energy crops	kg CO2/GJ	20	20	20	20	20	20	20	20	20	20	20	20	20	20	20
TIAM-UCL 4.1.2	SSP2-RCP26	AFR	Emissions|CH4|Energy|Demand|Industry|Non-metallic	Mt/yr	0	0	0	1718.45	1892.98	1661.41	1459.62	564.377	564.611	564.652	115.423	0.0055514	0.00460327	0.00612087	0.00702842
TIAM-UCL 4.1.2	SSP2-RCP26	AUS	Emissions|CH4|Energy|Demand|Industry|Non-metallic	Mt/yr	0	0	0	1157.45	1214.69	1022.19	1170.34	1095.71	1061.35	1030.54	882.701	827.33	770.443	719.408	393.054
TIAM-UCL 4.1.2	SSP2-RCP26	CAN	Emissions|CH4|Energy|Demand|Industry|Non-metallic	Mt/yr	0	0	0	275.644	292.87	333.052	310.003	289.889	289.066	289.948	247.138	191.681	177.893	165.066	153.031
TIAM-UCL 4.1.2	SSP2-RCP26	CHI	Emissions|CH4|Energy|Demand|Industry|Non-metallic	Mt/yr	0	0	0	80401.5	45710.6	52402.7	33422	30742.4	23559.6	23354.6	15088.5	10631.4	4408.8	4408.73	0.160867
TIAM-UCL 4.1.2	SSP2-RCP26	CSA	Emissions|CH4|Energy|Demand|Industry|Non-metallic	Mt/yr	0	0	0	27944.8	22924.9	37455.3	44730.1	45761.7	46327.8	46835.5	44100.8	42080.5	39029.6	36174.5	14868.4
TIAM-UCL 4.1.2	SSP2-RCP26	EEU	Emissions|CH4|Energy|Demand|Industry|Non-metallic	Mt/yr	0	0	0	2895.19	2979.86	2803.21	2558.41	2621.42	2513.62	2416.98	2036.99	1899.89	0.00296506	0.00154958	0.000454875
TIAM-UCL 4.1.2	SSP2-RCP26	FSU	Emissions|CH4|Energy|Demand|Industry|Non-metallic	Mt/yr	0	0	0	1497.21	1982.1	427.405	529.582	239.839	106.566	106.567	0.0030636	0.000614748	0.000439823	0.00034068	0.000195365
TIAM-UCL 4.1.2	SSP2-RCP26	IND	Emissions|CH4|Energy|Demand|Industry|Non-metallic	Mt/yr	0	0	0	8121.02	9434.51	7214.69	7737.22	5845.85	6353.61	6419.78	922.016	900.027	830.567	762.597	695.839
TIAM-UCL 4.1.2	SSP2-RCP26	JPN	Emissions|CH4|Energy|Demand|Industry|Non-metallic	Mt/yr	0	0	0	523.564	660.857	428.005	275.508	201.693	197.571	1132.43	983.516	1.77688	0.000362802	0.000236686	0.000157462
TIAM-UCL 4.1.2	SSP2-RCP26	MEA	Emissions|CH4|Energy|Demand|Industry|Non-metallic	Mt/yr	0	0	0	84.5482	100.689	34.2629	24.0588	19.1079	34.8498	15.1041	19.2224	0.00307961	0.00657066	0.00609928	0.00234238
TIAM-UCL 4.1.2	SSP2-RCP26	MEX	Emissions|CH4|Energy|Demand|Industry|Non-metallic	Mt/yr	0	0	0	622.419	571.604	657.391	804.598	1317.62	1332.61	1346.06	1244.96	1187.6	1101.57	1021.1	945.218
TIAM-UCL 4.1.2	SSP2-RCP26	ODA	Emissions|CH4|Energy|Demand|Industry|Non-metallic	Mt/yr	0	0	0	12160.1	6210.34	6041.17	13803.3	13318.8	13217.8	13352.6	2400.11	0.0105704	3923.3	5961.96	0.0674566
TIAM-UCL 4.1.2	SSP2-RCP26	SKO	Emissions|CH4|Energy|Demand|Industry|Non-metallic	Mt/yr	0	0	0	687.496	735.508	433.206	382.748	347.806	341.165	364.839	362.1	301.703	240.486	93.3747	0.000104802
TIAM-UCL 4.1.2	SSP2-RCP26	UK	Emissions|CH4|Energy|Demand|Industry|Non-metallic	Mt/yr	0	0	0	1171.56	1205.91	1080.44	983.847	997.291	887.836	887.83	75.4932	0.000764842	0.000472011	0.000355793	0.000203688
TIAM-UCL 4.1.2	SSP2-RCP26	USA	Emissions|CH4|Energy|Demand|Industry|Non-metallic	Mt/yr	0	0	0	9053.77	8748.08	8591.89	8432.02	12289.2	12427.4	12551.3	11410.2	4715.9	652.873	142.681	0.00824208
TIAM-UCL 4.1.2	SSP2-RCP26	WEU	Emissions|CH4|Energy|Demand|Industry|Non-metallic	Mt/yr	0	0	0	13477.2	16279.8	12197.3	11418.5	10934.8	10503.9	10117.4	5352.84	4766.95	4663.15	4552.23	1494.11
TIAM-UCL 4.1.2	SSP2-RCP26	World	Emissions|CH4|Energy|Demand|Industry|Non-metallic	Mt/yr	0	0	0	161792	120945	132784	128042	126588	119719	120786	85241.9	67504.8	55798.7	54001.6	18549.9
TIAM-UCL 4.1.2	SSP2-RCP26	World	Emissions|CH4|Industrial Processes|Iron and steel	Mt/yr	0	0	0	105384	207696	170365	221772	273056	281938	217528	138723	39692.6	4761.4	8044.66	13048
TIAM-UCL 4.1.2	SSP2-RCP26	AFR	Emissions|CH4|Industrial Processes|Iron and steel	Mt/yr	0	0	0	657.275	1269.85	657.641	1783.55	2513.91	3446.04	4118.36	3790.86	2657.55	2747.21	4223.71	6628.77
TIAM-UCL 4.1.2	SSP2-RCP26	AUS	Emissions|CH4|Industrial Processes|Iron and steel	Mt/yr	0	0	0	64.6408	50.0058	32.7068	16.2507	15.6896	14.8456	13.765	13.2898	11.1879	4.55915	0.000285644	0.000465691
TIAM-UCL 4.1.2	SSP2-RCP26	CAN	Emissions|CH4|Industrial Processes|Iron and steel	Mt/yr	0	0	0	237.045	8214.48	8634.38	9307.83	10240.2	7116.62	3375.38	2811.33	1072.02	0.000172481	8.87765e-05	0.000103627
TIAM-UCL 4.1.2	SSP2-RCP26	CHI	Emissions|CH4|Industrial Processes|Iron and steel	Mt/yr	0	0	0	31216.3	32474.1	31151.9	38347.9	43486.3	53784.9	46765.8	37759.5	14320	5.42769e-05	5.50773e-05	7.46985e-05
TIAM-UCL 4.1.2	SSP2-RCP26	CSA	Emissions|CH4|Industrial Processes|Iron and steel	Mt/yr	0	0	0	49243.2	37426.2	2853.46	5170.63	8486.43	10408.2	8679.07	8352.1	3025.43	0.000164243	0.000237779	0.000379039
TIAM-UCL 4.1.2	SSP2-RCP26	EEU	Emissions|CH4|Industrial Processes|Iron and steel	Mt/yr	0	0	0	835.719	3251.48	2805.36	4729	6865.01	7036.06	4617.19	4196.94	313.571	5.39317e-05	6.84225e-05	8.55764e-05
TIAM-UCL 4.1.2	SSP2-RCP26	FSU	Emissions|CH4|Industrial Processes|Iron and steel	Mt/yr	0	0	0	6791.97	15293.1	14106.9	21051.1	29265.5	28425.3	20021.4	14978.5	1876.34	4.60066e-05	4.27295e-05	5.30383e-05
TIAM-UCL 4.1.2	SSP2-RCP26	IND	Emissions|CH4|Industrial Processes|Iron and steel	Mt/yr	0	0	0	9332.34	33712.1	22630.8	32569.6	38507.6	37919.6	34753.8	8312.14	1025.97	4.53291e-05	5.11014e-05	6.08743e-05
TIAM-UCL 4.1.2	SSP2-RCP26	JPN	Emissions|CH4|Industrial Processes|Iron and steel	Mt/yr	0	0	0	2624.65	8215.08	12392.9	20796.7	30113.8	34735.6	31107	24374.8	7719.81	363.648	4.74521e-05	6.41887e-05
TIAM-UCL 4.1.2	SSP2-RCP26	MEA	Emissions|CH4|Industrial Processes|Iron and steel	Mt/yr	0	0	0	279.802	240.561	201.319	117.987	57.016	4.15032e-05	5.26807e-05	0.0020315	277.939	1625.66	3820.95	6419.27
TIAM-UCL 4.1.2	SSP2-RCP26	MEX	Emissions|CH4|Industrial Processes|Iron and steel	Mt/yr	0	0	0	54.8545	15.248	3.25889	2.91153	1.94118	0.000369036	6.10043e-05	4.875e-05	1.76616e-05	1.72168e-05	2.27793e-05	3.04536e-05
TIAM-UCL 4.1.2	SSP2-RCP26	ODA	Emissions|CH4|Industrial Processes|Iron and steel	Mt/yr	0	0	0	985.342	3157.28	4201.79	7247.89	9981.91	13571.9	11331.9	9438.22	3599	0.000120465	0.00015925	0.000240898
TIAM-UCL 4.1.2	SSP2-RCP26	SKO	Emissions|CH4|Industrial Processes|Iron and steel	Mt/yr	0	0	0	1039.79	1319.25	1180.44	1595.63	1773.36	1706.31	1578.6	1191.59	49.6034	5.73344e-05	4.7313e-05	5.20736e-05
TIAM-UCL 4.1.2	SSP2-RCP26	UK	Emissions|CH4|Industrial Processes|Iron and steel	Mt/yr	0	0	0	20.5472	37.3183	40.5823	48.8423	47.6336	45.2989	42.0019	40.4519	35.763	20.3267	3.91109e-05	4.12399e-05
TIAM-UCL 4.1.2	SSP2-RCP26	USA	Emissions|CH4|Industrial Processes|Iron and steel	Mt/yr	0	0	0	333.996	54530.3	56230.4	58542.7	61807	52444.1	26954.2	5656.52	697.402	5.02443e-05	5.90853e-05	8.11507e-05
TIAM-UCL 4.1.2	SSP2-RCP26	WEU	Emissions|CH4|Industrial Processes|Iron and steel	Mt/yr	0	0	0	1667.06	8490.04	13241.4	20443	29892.6	31283.5	24169	17806.3	3011.03	0.000130189	0.000175352	0.000285411
TIAM-UCL 4.1.2	SSP2-RCP26	World	Emissions|CO2	kt				3.87286e+07	4.21691e+07	3.50275e+07	3.07589e+07	2.76931e+07	2.34421e+07	1.98471e+07	1.24033e+07	1.08216e+07	9.74674e+06	9.9287e+06	1.0018e+07
TIAM-UCL 4.1.2	SSP2-RCP26	World	Emissions|CO2|Energy|Demand|Industry|Iron and steel	Mt/yr	0	0	0	654139	925560	659191	716583	725447	667796	359635	210872	75086.5	14941.3	16410.2	16760.7
TIAM-UCL 4.1.2	SSP2-RCP26	AFR	Emissions|CO2|Energy|Demand|Industry|Iron and steel	Mt/yr	0	0	0	10690.3	13728.7	3475.51	6833.27	7783.48	8996.21	6810.72	7099.63	7099.63	7099.63	7099.63	7099.63
TIAM-UCL 4.1.2	SSP2-RCP26	AUS	Emissions|CO2|Energy|Demand|Industry|Iron and steel	Mt/yr	0	0	0	1297.38	965.548	594.933	236.589	228.423	216.134	200.403	193.482	162.88	66.3731	0.000302631	0.000465381
TIAM-UCL 4.1.2	SSP2-RCP26	CAN	Emissions|CO2|Energy|Demand|Industry|Iron and steel	Mt/yr	0	0	0	2899.91	7374.09	6410.12	6738.9	8079.24	6735.9	4368.62	3638.59	1387.47	0.000332178	9.7694e-05	0.000109132
TIAM-UCL 4.1.2	SSP2-RCP26	CHI	Emissions|CO2|Energy|Demand|Industry|Iron and steel	Mt/yr	0	0	0	352436	337759	272040	228302	164323	126186	74556.2	49356.2	18770.7	6.39766e-05	6.27662e-05	8.04661e-05
TIAM-UCL 4.1.2	SSP2-RCP26	CSA	Emissions|CO2|Energy|Demand|Industry|Iron and steel	Mt/yr	0	0	0	16010	35817.1	21134.9	25134.9	32704.7	25255.4	12448.3	10026.5	2585.84	0.000193795	0.000267567	0.000403974
TIAM-UCL 4.1.2	SSP2-RCP26	EEU	Emissions|CO2|Energy|Demand|Industry|Iron and steel	Mt/yr	0	0	0	7699.85	13789.5	9758.22	13604.8	16551.6	17423.7	9707.09	8330.81	2276.16	9.5299e-05	0.00011348	0.000145166
TIAM-UCL 4.1.2	SSP2-RCP26	FSU	Emissions|CO2|Energy|Demand|Industry|Iron and steel	Mt/yr	0	0	0	25071.3	87998.6	68223.7	77918.9	83986.7	77891.8	16926.3	13201.2	1386.02	6.0136e-05	5.76464e-05	7.53074e-05
TIAM-UCL 4.1.2	SSP2-RCP26	IND	Emissions|CO2|Energy|Demand|Industry|Iron and steel	Mt/yr	0	0	0	146546	197919	72885	114286	147089	135512	77036.3	9871.53	987.673	5.06182e-05	5.58195e-05	6.3793e-05
TIAM-UCL 4.1.2	SSP2-RCP26	JPN	Emissions|CO2|Energy|Demand|Industry|Iron and steel	Mt/yr	0	0	0	29879	67687.1	59985.1	71866.8	79701.8	85082.3	59096.7	46158.3	23101.4	2604.21	0.000112846	0.000176521
TIAM-UCL 4.1.2	SSP2-RCP26	MEA	Emissions|CO2|Energy|Demand|Industry|Iron and steel	Mt/yr	0	0	0	4005.76	3634.29	3262.81	2104.79	1017.12	0.000101792	0.000124936	0.0140552	1998.52	4779.93	9310.55	9661.07
TIAM-UCL 4.1.2	SSP2-RCP26	MEX	Emissions|CO2|Energy|Demand|Industry|Iron and steel	Mt/yr	0	0	0	1138.99	398.872	125.641	49.2181	32.8123	0.000466926	6.36768e-05	5.38354e-05	1.13924e-05	1.11055e-05	2.60263e-05	3.40439e-05
TIAM-UCL 4.1.2	SSP2-RCP26	ODA	Emissions|CO2|Energy|Demand|Industry|Iron and steel	Mt/yr	0	0	0	20374.4	34838.9	20125.5	35534.6	32541.7	30726	14655.6	12206.5	4654.61	0.000180899	0.000211472	0.000296658
TIAM-UCL 4.1.2	SSP2-RCP26	SKO	Emissions|CO2|Energy|Demand|Industry|Iron and steel	Mt/yr	0	0	0	16286.3	21480.3	19577.2	23444.8	24423.4	23285.6	21118.7	14552	376.344	0.000190268	0.000160522	0.000200006
TIAM-UCL 4.1.2	SSP2-RCP26	UK	Emissions|CO2|Energy|Demand|Industry|Iron and steel	Mt/yr	0	0	0	382.887	709.817	776.81	939.949	916.684	871.757	808.308	778.478	688.242	391.178	8.93414e-05	7.31455e-05
TIAM-UCL 4.1.2	SSP2-RCP26	USA	Emissions|CO2|Energy|Demand|Industry|Iron and steel	Mt/yr	0	0	0	3202.02	37245.4	37166.7	37752	41238.5	35200.7	18763.2	5029.1	449.729	5.81579e-05	6.6088e-05	8.59527e-05
TIAM-UCL 4.1.2	SSP2-RCP26	WEU	Emissions|CO2|Energy|Demand|Industry|Iron and steel	Mt/yr	0	0	0	16218.2	64214	63649.2	71834.6	84828.8	94412.1	43138.8	30430.1	9161.25	0.000223185	0.000274082	0.000399048
TIAM-UCL 4.1.2	SSP2-RCP26	AFR	Emissions|CO2|Energy|Demand|Industry|Non-metallic	Mt/yr	0	0	0	19025.1	22402.8	13258	9290.55	6594.39	6594.39	6594.39	2269.16	0.00109048	0.000823947	0.0006232	0.000435029
TIAM-UCL 4.1.2	SSP2-RCP26	AUS	Emissions|CO2|Energy|Demand|Industry|Non-metallic	Mt/yr	0	0	0	5147.11	6294.95	3423.38	2394.92	1673.36	1673.05	1672.77	7.96837	7.46797	6.95433	6.49359	3.54792
TIAM-UCL 4.1.2	SSP2-RCP26	CAN	Emissions|CO2|Energy|Demand|Industry|Non-metallic	Mt/yr	0	0	0	2811.95	3155.17	2427.54	1982.57	1554.8	1518.41	1518.42	899.968	0.591475	0.548775	0.5091	0.471855
TIAM-UCL 4.1.2	SSP2-RCP26	CHI	Emissions|CO2|Energy|Demand|Industry|Non-metallic	Mt/yr	0	0	0	851060	771626	557256	386390	269625	199407	212260	70145.7	0.566117	0.00230369	0.00211722	0.000447705
TIAM-UCL 4.1.2	SSP2-RCP26	CSA	Emissions|CO2|Energy|Demand|Industry|Non-metallic	Mt/yr	0	0	0	17399.2	24436.6	9883.97	7564.87	7424.75	7424.75	7424.75	0.0173494	0.0159121	0.0146082	0.0134125	0.00570262
TIAM-UCL 4.1.2	SSP2-RCP26	EEU	Emissions|CO2|Energy|Demand|Industry|Non-metallic	Mt/yr	0	0	0	8716.36	10405.1	8038.48	5186.77	4531.57	4524.28	4517.74	137.792	128.515	0.00134844	0.000988448	0.000590843
TIAM-UCL 4.1.2	SSP2-RCP26	FSU	Emissions|CO2|Energy|Demand|Industry|Non-metallic	Mt/yr	0	0	0	29978.9	39700.9	8446.85	10534.5	4740.03	2106.1	2106.1	0.00486936	0.00134204	0.0010283	0.000861982	0.000571669
TIAM-UCL 4.1.2	SSP2-RCP26	IND	Emissions|CO2|Energy|Demand|Industry|Non-metallic	Mt/yr	0	0	0	151102	185762	139850	137529	99197.2	107742	107742	0.0023478	0.00123047	0.00104578	0.000868274	0.000643676
TIAM-UCL 4.1.2	SSP2-RCP26	JPN	Emissions|CO2|Energy|Demand|Industry|Non-metallic	Mt/yr	0	0	0	10318.6	10638	7958.44	5416.49	3965.27	3884.23	3494.36	566.488	34.9081	0.00123583	0.00101024	0.000584028
TIAM-UCL 4.1.2	SSP2-RCP26	MEA	Emissions|CO2|Energy|Demand|Industry|Non-metallic	Mt/yr	0	0	0	1687.96	2010.64	676.912	475.314	377.49	308.942	298.366	0.0850873	0.00101231	0.000828266	0.000647519	0.000445098
TIAM-UCL 4.1.2	SSP2-RCP26	MEX	Emissions|CO2|Energy|Demand|Industry|Non-metallic	Mt/yr	0	0	0	3074.55	2055.03	1252.44	860.878	691.693	691.693	691.693	0.00228422	0.00151606	0.00119582	0.000977995	0.000759359
TIAM-UCL 4.1.2	SSP2-RCP26	ODA	Emissions|CO2|Energy|Demand|Industry|Non-metallic	Mt/yr	0	0	0	113723	122461	91358.5	75674	62796.5	57841.7	57841.7	38514.5	0.00112579	0.0021467	0.00265098	0.0004619
TIAM-UCL 4.1.2	SSP2-RCP26	SKO	Emissions|CO2|Energy|Demand|Industry|Non-metallic	Mt/yr	0	0	0	13547.8	14456.8	8429.55	7432.21	6801.8	6701.97	7172.71	7118.88	5931.48	4727.95	1835.74	0.000720228
TIAM-UCL 4.1.2	SSP2-RCP26	UK	Emissions|CO2|Energy|Demand|Industry|Non-metallic	Mt/yr	0	0	0	3306.56	3984.37	2788.68	2015.61	1993.55	1981.84	1981.84	788.824	0.00144341	0.00098813	0.00074858	0.000512235
TIAM-UCL 4.1.2	SSP2-RCP26	USA	Emissions|CO2|Energy|Demand|Industry|Non-metallic	Mt/yr	0	0	0	13790	28119.7	20986.4	14377.5	10584.3	10586.3	10588.1	163.83	67.7123	9.37484	2.04927	0.000577218
TIAM-UCL 4.1.2	SSP2-RCP26	WEU	Emissions|CO2|Energy|Demand|Industry|Non-metallic	Mt/yr	0	0	0	28840.3	36696.8	15351.3	10750.7	10744	10737.9	10732.5	74.9316	66.7292	65.2759	63.723	20.9151
TIAM-UCL 4.1.2	SSP2-RCP26	World	Emissions|CO2|Energy|Demand|Industry|Non-metallic	Mt/yr	0	0	0	1.27353e+06	1.28421e+06	891387	677876	493295	423725	436637	120688	6237.99	4810.13	1908.54	24.9473
TIAM-UCL 4.1.2	SSP2-RCP26	World	Emissions|CO2|Industrial Processes|Iron and steel	Mt/yr	0	0	0	2870.32	3789.32	3405.71	3246.71	2563.38	1864.37	1071.46	543.721	458.704	427.836	393.817	395.43
TIAM-UCL 4.1.2	SSP2-RCP26	AFR	Emissions|CO2|Industrial Processes|Iron and steel	Mt/yr	0	0	0	8.73337	31.323	11.4621	27.462	30.9336	30.7216	17.7415	12.9501	18.439	24.5932	30.768	36.292
TIAM-UCL 4.1.2	SSP2-RCP26	AUS	Emissions|CO2|Industrial Processes|Iron and steel	Mt/yr	0	0	0	6.01252	12.1658	15.1751	19.1789	18.517	17.5207	16.2455	15.6866	13.3522	6.00115	0.945636	0.945636
TIAM-UCL 4.1.2	SSP2-RCP26	CAN	Emissions|CO2|Industrial Processes|Iron and steel	Mt/yr	0	0	0	9.36039	26.4601	20.0649	21.0035	21.1601	10.8146	2.97143	1.15144	1.59232	1.90327	1.9902	2.00488
TIAM-UCL 4.1.2	SSP2-RCP26	CHI	Emissions|CO2|Industrial Processes|Iron and steel	Mt/yr	0	0	0	2050.08	1956.87	1892.76	1475.52	858.955	399.273	243.013	121.621	122.665	120.506	117.527	115.197
TIAM-UCL 4.1.2	SSP2-RCP26	CSA	Emissions|CO2|Industrial Processes|Iron and steel	Mt/yr	0	0	0	48.2258	118.336	63.6027	63.8671	70.807	44.7567	6.95994	5.2256	6.57333	7.09307	7.09459	7.09459
TIAM-UCL 4.1.2	SSP2-RCP26	EEU	Emissions|CO2|Industrial Processes|Iron and steel	Mt/yr	0	0	0	29.9973	76.1775	67.0484	73.8921	66.6762	47.7994	3.74822	3.06816	4.08916	4.45334	4.45322	4.45322
TIAM-UCL 4.1.2	SSP2-RCP26	FSU	Emissions|CO2|Industrial Processes|Iron and steel	Mt/yr	0	0	0	80.3222	262.369	170.145	194.865	191.804	175.258	18.1307	11.1282	13.106	13.4436	13.4569	13.4569
TIAM-UCL 4.1.2	SSP2-RCP26	IND	Emissions|CO2|Industrial Processes|Iron and steel	Mt/yr	0	0	0	130.294	278.549	196.797	228.642	246.577	250.983	233.169	70.7927	77.6912	78.9406	78.9406	78.9406
TIAM-UCL 4.1.2	SSP2-RCP26	JPN	Emissions|CO2|Industrial Processes|Iron and steel	Mt/yr	0	0	0	131.711	246.023	215.228	212.942	169.844	116.633	18.3361	5.53722	8.94111	12.0136	12.3139	12.3139
TIAM-UCL 4.1.2	SSP2-RCP26	MEA	Emissions|CO2|Industrial Processes|Iron and steel	Mt/yr	0	0	0	62.5006	86.8886	111.272	116.375	109.95	100.147	95.2387	93.1686	81.6939	46.7321	20.3494	17.2821
TIAM-UCL 4.1.2	SSP2-RCP26	MEX	Emissions|CO2|Industrial Processes|Iron and steel	Mt/yr	0	0	0	11.3507	13.2338	10.6213	14.4427	16.2148	14.5954	9.34091	3.58387	3.72714	3.82009	3.82001	3.82001
TIAM-UCL 4.1.2	SSP2-RCP26	ODA	Emissions|CO2|Industrial Processes|Iron and steel	Mt/yr	0	0	0	60.1648	107.515	65.8864	124.598	116.884	97.6922	59.0549	49.105	48.6321	55.3629	58.1976	59.669
TIAM-UCL 4.1.2	SSP2-RCP26	SKO	Emissions|CO2|Industrial Processes|Iron and steel	Mt/yr	0	0	0	107.688	176.117	177.047	206.261	200.233	188.921	167.806	106.122	10.9909	10.8076	10.8072	10.8072
TIAM-UCL 4.1.2	SSP2-RCP26	UK	Emissions|CO2|Industrial Processes|Iron and steel	Mt/yr	0	0	0	1.93152	12.5735	16.7618	23.3372	22.7595	21.6441	20.0688	19.3336	17.2243	10.2938	1.16818	1.16818
TIAM-UCL 4.1.2	SSP2-RCP26	USA	Emissions|CO2|Industrial Processes|Iron and steel	Mt/yr	0	0	0	25.5479	143.918	131.892	143.231	147.772	126.084	69.7617	11.5734	12.4948	12.7055	12.7241	12.7241
TIAM-UCL 4.1.2	SSP2-RCP26	WEU	Emissions|CO2|Industrial Processes|Iron and steel	Mt/yr	0	0	0	106.4	240.809	239.942	301.09	274.294	221.529	89.8781	13.6735	17.4911	19.1667	19.2611	19.2611
TIAM-UCL 4.1.2	SSP2-RCP26	AFR	Emissions|N2O|Energy|Demand|Industry|Non-metallic	Mt/yr	0	0	0	279.004	327.829	201.987	145.483	96.9719	96.9751	96.9756	32.3177	8.47805e-05	6.94384e-05	8.76486e-05	9.79594e-05
TIAM-UCL 4.1.2	SSP2-RCP26	AUS	Emissions|N2O|Energy|Demand|Industry|Non-metallic	Mt/yr	0	0	0	83.8149	99.8405	59.1808	47.4167	36.8035	36.3453	35.9346	11.7694	11.0311	10.2726	9.59211	5.24073
TIAM-UCL 4.1.2	SSP2-RCP26	CAN	Emissions|N2O|Energy|Demand|Industry|Non-metallic	Mt/yr	0	0	0	42.1327	46.9548	37.6295	30.8428	24.9163	24.4239	24.4357	15.4837	2.55576	2.37191	2.20089	2.04043
TIAM-UCL 4.1.2	SSP2-RCP26	CHI	Emissions|N2O|Energy|Demand|Industry|Non-metallic	Mt/yr	0	0	0	12254.3	11075.5	8257.28	5686.59	4067.07	3018.87	3190.47	1152.63	141.76	58.784	58.7831	0.00214925
TIAM-UCL 4.1.2	SSP2-RCP26	CSA	Emissions|N2O|Energy|Demand|Industry|Non-metallic	Mt/yr	0	0	0	626.965	649.651	662.341	733.738	746.41	754.404	761.572	622.684	594.158	551.081	510.768	209.936
TIAM-UCL 4.1.2	SSP2-RCP26	EEU	Emissions|N2O|Energy|Demand|Industry|Non-metallic	Mt/yr	0	0	0	153.446	177.15	143.095	101.698	93.6193	92.1819	90.8934	27.1599	25.3319	5.07268e-05	2.95452e-05	1.16591e-05
TIAM-UCL 4.1.2	SSP2-RCP26	FSU	Emissions|N2O|Energy|Demand|Industry|Non-metallic	Mt/yr	0	0	0	419.217	554.993	119.672	148.282	67.1549	29.8384	29.8384	8.27106e-05	2.0877e-05	1.56859e-05	1.30062e-05	8.2251e-06
TIAM-UCL 4.1.2	SSP2-RCP26	IND	Emissions|N2O|Energy|Demand|Industry|Non-metallic	Mt/yr	0	0	0	2154.77	2641.67	1990.29	1965.82	1421.45	1543.94	1544.82	12.2936	12.0004	11.0742	10.168	9.27786
TIAM-UCL 4.1.2	SSP2-RCP26	JPN	Emissions|N2O|Energy|Demand|Industry|Non-metallic	Mt/yr	0	0	0	146.612	152.906	113.648	77.1422	56.4739	55.3196	62.2206	20.5216	0.497173	1.73392e-05	1.34129e-05	7.89894e-06
TIAM-UCL 4.1.2	SSP2-RCP26	MEA	Emissions|N2O|Energy|Demand|Industry|Non-metallic	Mt/yr	0	0	0	23.6735	28.193	9.59358	6.73642	5.35001	4.63353	4.22864	0.256319	5.05492e-05	9.52596e-05	8.725e-05	3.5422e-05
TIAM-UCL 4.1.2	SSP2-RCP26	MEX	Emissions|N2O|Energy|Demand|Industry|Non-metallic	Mt/yr	0	0	0	49.1641	34.9789	25.3164	22.0838	26.6814	26.8814	27.0607	16.5995	15.8347	14.6876	13.6147	12.6029
TIAM-UCL 4.1.2	SSP2-RCP26	ODA	Emissions|N2O|Energy|Demand|Industry|Non-metallic	Mt/yr	0	0	0	1698.68	1738.92	1315.57	1207.88	1027.19	958.812	960.61	553.085	0.0001522	52.3127	79.496	0.000903974
TIAM-UCL 4.1.2	SSP2-RCP26	SKO	Emissions|N2O|Energy|Demand|Industry|Non-metallic	Mt/yr	0	0	0	192.503	205.944	121.298	107.169	97.3847	95.5259	102.155	101.388	84.4768	67.3359	26.1449	8.99525e-06
TIAM-UCL 4.1.2	SSP2-RCP26	UK	Emissions|N2O|Energy|Demand|Industry|Non-metallic	Mt/yr	0	0	0	58.8934	68.5077	50.8625	39.1723	39.0311	37.5717	37.5716	11.6545	2.44474e-05	1.57654e-05	1.17759e-05	7.57229e-06
TIAM-UCL 4.1.2	SSP2-RCP26	USA	Emissions|N2O|Energy|Demand|Industry|Non-metallic	Mt/yr	0	0	0	302.83	493.91	396.799	305.292	304.657	306.5	308.152	152.136	62.8787	8.70498	1.90242	0.000114375
TIAM-UCL 4.1.2	SSP2-RCP26	WEU	Emissions|N2O|Energy|Demand|Industry|Non-metallic	Mt/yr	0	0	0	562.765	704.683	367.452	295.154	288.703	282.955	277.802	71.3931	63.5789	62.1945	60.715	19.9276
TIAM-UCL 4.1.2	SSP2-RCP26	World	Emissions|N2O|Energy|Demand|Industry|Non-metallic	Mt/yr	0	0	0	19048.7	19001.6	13872	10920.5	8399.86	7365.18	7554.74	2801.37	1014.1	838.819	773.385	259.028
TIAM-UCL 4.1.2	SSP2-RCP26	World	Emissions|N2O|Industrial Processes|Iron and steel	Mt/yr	0	0	0	13263.2	17641	13260.5	13906.8	14079.7	12951.9	7849.38	4660.17	1560.42	267.938	333.562	404.978
TIAM-UCL 4.1.2	SSP2-RCP26	AFR	Emissions|N2O|Industrial Processes|Iron and steel	Mt/yr	0	0	0	164.346	211.592	59.4054	117.897	140.725	169.86	148.729	148.34	133.223	134.419	154.113	186.193
TIAM-UCL 4.1.2	SSP2-RCP26	AUS	Emissions|N2O|Industrial Processes|Iron and steel	Mt/yr	0	0	0	4.39634	4.45026	3.91859	3.57218	3.44889	3.26333	3.02581	2.92133	2.45927	1.00215	7.91727e-06	1.25234e-05
TIAM-UCL 4.1.2	SSP2-RCP26	CAN	Emissions|N2O|Industrial Processes|Iron and steel	Mt/yr	0	0	0	38.8427	208.193	202.421	217.191	248.07	188.027	105.464	87.8398	33.4952	6.90045e-06	2.53513e-06	2.89118e-06
TIAM-UCL 4.1.2	SSP2-RCP26	CHI	Emissions|N2O|Industrial Processes|Iron and steel	Mt/yr	0	0	0	7681.73	7106.85	6084.2	4865.12	3432.09	2590.04	1766.8	1181.83	448.925	1.60301e-06	1.59705e-06	2.10194e-06
TIAM-UCL 4.1.2	SSP2-RCP26	CSA	Emissions|N2O|Industrial Processes|Iron and steel	Mt/yr	0	0	0	881.549	993.199	332.431	420.439	571.893	496.058	294.614	256.522	78.4611	4.99781e-06	7.05584e-06	1.09359e-05
TIAM-UCL 4.1.2	SSP2-RCP26	EEU	Emissions|N2O|Industrial Processes|Iron and steel	Mt/yr	0	0	0	136.449	259.189	194.838	268.146	332.539	339.696	191.369	167.143	35.3374	1.98542e-06	2.41629e-06	3.06679e-06
TIAM-UCL 4.1.2	SSP2-RCP26	FSU	Emissions|N2O|Industrial Processes|Iron and steel	Mt/yr	0	0	0	533.694	1478.44	1146.02	1332.02	1513.3	1418.62	471.56	360.271	41.4077	1.37902e-06	1.30575e-06	1.67297e-06
TIAM-UCL 4.1.2	SSP2-RCP26	IND	Emissions|N2O|Industrial Processes|Iron and steel	Mt/yr	0	0	0	2519.75	3295.63	1335.4	2005.97	2530.79	2366.15	1531.26	247.668	27.3708	1.30606e-06	1.45512e-06	1.69596e-06
TIAM-UCL 4.1.2	SSP2-RCP26	JPN	Emissions|N2O|Industrial Processes|Iron and steel	Mt/yr	0	0	0	459.146	1062.99	1014.78	1288.79	1511.19	1636.18	1227.47	959.753	421.94	40.9602	2.18811e-06	3.29191e-06
TIAM-UCL 4.1.2	SSP2-RCP26	MEA	Emissions|N2O|Industrial Processes|Iron and steel	Mt/yr	0	0	0	54.0543	45.3588	36.6633	20.3595	9.83856	1.8148e-06	2.28836e-06	0.000221196	31.3215	87.6674	179.449	218.785
TIAM-UCL 4.1.2	SSP2-RCP26	MEX	Emissions|N2O|Industrial Processes|Iron and steel	Mt/yr	0	0	0	9.44568	3.21662	0.977646	0.420632	0.280426	1.11815e-05	1.67569e-06	1.37903e-06	3.89761e-07	3.79947e-07	6.56169e-07	8.67067e-07
TIAM-UCL 4.1.2	SSP2-RCP26	ODA	Emissions|N2O|Industrial Processes|Iron and steel	Mt/yr	0	0	0	225.164	464.532	324.687	553.142	566.068	606.52	354.077	294.908	112.455	4.11171e-06	5.0523e-06	7.32079e-06
TIAM-UCL 4.1.2	SSP2-RCP26	SKO	Emissions|N2O|Industrial Processes|Iron and steel	Mt/yr	0	0	0	156.487	187.748	163.274	204.905	224.257	215.322	198.304	146.734	5.62049	3.19874e-06	2.69759e-06	3.30248e-06
TIAM-UCL 4.1.2	SSP2-RCP26	UK	Emissions|N2O|Industrial Processes|Iron and steel	Mt/yr	0	0	0	3.4973	6.85124	7.62061	9.34596	9.11464	8.66792	8.03704	7.74045	6.84322	3.8895	1.58546e-06	1.49023e-06
TIAM-UCL 4.1.2	SSP2-RCP26	USA	Emissions|N2O|Industrial Processes|Iron and steel	Mt/yr	0	0	0	92.359	1267.56	1261.73	1291.94	1383.12	1176.49	613.974	143.968	15.3905	1.46565e-06	1.69163e-06	2.25665e-06
TIAM-UCL 4.1.2	SSP2-RCP26	WEU	Emissions|N2O|Industrial Processes|Iron and steel	Mt/yr	0	0	0	302.243	1045.21	1092.17	1307.5	1602.97	1736.99	934.699	654.527	166.167	4.80464e-06	6.10016e-06	9.26547e-06
TIAM-UCL 4.1.2	SSP2-RCP26	AFR	Emissions|SOX|Energy|Demand|Industry|Non-metallic	Mt/yr	0	0	0	203.586	248.492	161.847	113.415	80.5012	80.5012	80.5012	27.7008	1.04139e-05	7.82391e-06	5.8695e-06	4.09974e-06
TIAM-UCL 4.1.2	SSP2-RCP26	AUS	Emissions|SOX|Energy|Demand|Industry|Non-metallic	Mt/yr	0	0	0	54.27	64.6911	40.9965	28.6309	19.9746	19.9746	19.9746	1.45777e-05	8.77141e-06	6.77825e-06	5.69086e-06	3.96802e-06
TIAM-UCL 4.1.2	SSP2-RCP26	CAN	Emissions|SOX|Energy|Demand|Industry|Non-metallic	Mt/yr	0	0	0	31.0749	34.0698	26.32	21.1375	18.7185	18.5127	18.5127	10.9697	1.06187e-05	8.57085e-06	7.01313e-06	5.37471e-06
TIAM-UCL 4.1.2	SSP2-RCP26	CHI	Emissions|SOX|Energy|Demand|Industry|Non-metallic	Mt/yr	0	0	0	10253.6	9419.5	6802.72	4716.86	3291.45	2434.27	2591.17	856.306	0.0068649	7.92497e-06	6.10413e-06	4.24051e-06
TIAM-UCL 4.1.2	SSP2-RCP26	CSA	Emissions|SOX|Energy|Demand|Industry|Non-metallic	Mt/yr	0	0	0	158.091	214.529	120.495	92.2229	90.5147	90.5147	90.5147	1.66988e-05	1.01306e-05	7.89678e-06	6.08002e-06	4.30193e-06
TIAM-UCL 4.1.2	SSP2-RCP26	EEU	Emissions|SOX|Energy|Demand|Industry|Non-metallic	Mt/yr	0	0	0	103.365	119.746	91.2122	60.8268	52.8003	52.8004	52.8004	4.96754e-05	1.50091e-05	1.09221e-05	8.58753e-06	5.40742e-06
TIAM-UCL 4.1.2	SSP2-RCP26	FSU	Emissions|SOX|Energy|Demand|Industry|Non-metallic	Mt/yr	0	0	0	235.73	309.355	102.576	105.417	57.5614	25.5757	25.5757	4.19447e-05	1.23163e-05	9.51497e-06	8.14731e-06	5.40597e-06
TIAM-UCL 4.1.2	SSP2-RCP26	IND	Emissions|SOX|Energy|Demand|Industry|Non-metallic	Mt/yr	0	0	0	1841.84	2264.29	1704.68	1676.39	1209.15	1313.3	1313.3	2.03909e-05	8.71648e-06	7.02583e-06	5.64106e-06	3.80262e-06
TIAM-UCL 4.1.2	SSP2-RCP26	JPN	Emissions|SOX|Energy|Demand|Industry|Non-metallic	Mt/yr	0	0	0	118.666	126.184	97.1468	66.1219	48.4062	47.4168	42.4093	6.66726	0.426136	1.24441e-05	1.02113e-05	5.81423e-06
TIAM-UCL 4.1.2	SSP2-RCP26	MEA	Emissions|SOX|Energy|Demand|Industry|Non-metallic	Mt/yr	0	0	0	14.7988	17.4912	8.22307	5.77408	4.58572	3.75199	3.62453	1.96217e-05	9.30837e-06	7.49957e-06	5.81857e-06	4.08518e-06
TIAM-UCL 4.1.2	SSP2-RCP26	MEX	Emissions|SOX|Energy|Demand|Industry|Non-metallic	Mt/yr	0	0	0	22.7428	22.7162	14.896	10.2203	8.20188	8.20189	8.20189	1.70946e-05	1.06827e-05	7.8005e-06	5.95146e-06	4.1233e-06
TIAM-UCL 4.1.2	SSP2-RCP26	ODA	Emissions|SOX|Energy|Demand|Industry|Non-metallic	Mt/yr	0	0	0	1351.58	1481.44	1090.46	921.449	764.645	704.313	704.313	468.975	1.08661e-05	7.96885e-06	6.25728e-06	4.37886e-06
TIAM-UCL 4.1.2	SSP2-RCP26	SKO	Emissions|SOX|Energy|Demand|Industry|Non-metallic	Mt/yr	0	0	0	144.31	155.828	103.97	91.8594	83.4725	81.8793	87.561	86.904	72.4087	57.7165	22.4099	7.18658e-06
TIAM-UCL 4.1.2	SSP2-RCP26	UK	Emissions|SOX|Energy|Demand|Industry|Non-metallic	Mt/yr	0	0	0	38.9599	45.4405	32.811	23.4489	23.1605	23.1605	23.1605	9.58317	1.3643e-05	9.12384e-06	6.83791e-06	4.7122e-06
TIAM-UCL 4.1.2	SSP2-RCP26	USA	Emissions|SOX|Energy|Demand|Industry|Non-metallic	Mt/yr	0	0	0	159.897	335.375	254.016	173.579	126.721	126.721	126.721	1.73316e-05	1.09587e-05	8.1152e-06	6.10877e-06	4.35117e-06
TIAM-UCL 4.1.2	SSP2-RCP26	WEU	Emissions|SOX|Energy|Demand|Industry|Non-metallic	Mt/yr	0	0	0	267.606	334.786	184.297	128.577	128.577	128.577	128.577	2.30547e-05	1.26242e-05	1.00624e-05	7.88817e-06	5.15354e-06
TIAM-UCL 4.1.2	SSP2-RCP26	World	Emissions|SOX|Energy|Demand|Industry|Non-metallic	Mt/yr	0	0	0	15000.1	15193.9	10836.7	8235.93	6008.44	5159.47	5316.92	1467.11	72.8418	57.7167	22.41	7.6406e-05
TIAM-UCL 4.1.2	SSP2-RCP26	World	Emissions|SOX|Industrial Processes|Iron and steel	Mt/yr	0	0	0	7402.48	10683.1	7568.77	8333.19	8492.66	7856.42	4203.21	2464.17	884.978	176.694	194.042	198.065
TIAM-UCL 4.1.2	SSP2-RCP26	AFR	Emissions|SOX|Industrial Processes|Iron and steel	Mt/yr	0	0	0	126.093	161.961	41.0612	80.7013	91.9233	106.246	80.4349	83.847	83.847	83.847	83.847	83.847
TIAM-UCL 4.1.2	SSP2-RCP26	AUS	Emissions|SOX|Industrial Processes|Iron and steel	Mt/yr	0	0	0	14.1746	10.4868	6.3993	2.43826	2.35411	2.22745	2.06533	1.99401	1.67862	0.684035	3.51854e-06	5.4102e-06
TIAM-UCL 4.1.2	SSP2-RCP26	CAN	Emissions|SOX|Industrial Processes|Iron and steel	Mt/yr	0	0	0	30.7057	84.705	74.8702	79.824	95.6539	79.8686	51.8449	43.1811	16.4659	3.94522e-06	1.1589e-06	1.29442e-06
TIAM-UCL 4.1.2	SSP2-RCP26	CHI	Emissions|SOX|Industrial Processes|Iron and steel	Mt/yr	0	0	0	3935.99	3806.42	3055.09	2605.69	1895.18	1477.55	870.436	581.721	221.235	7.54039e-07	7.39773e-07	9.48387e-07
TIAM-UCL 4.1.2	SSP2-RCP26	CSA	Emissions|SOX|Industrial Processes|Iron and steel	Mt/yr	0	0	0	181.817	419.67	251.341	298.909	388.932	300.343	148.038	119.238	30.7514	2.30466e-06	3.18196e-06	4.80415e-06
TIAM-UCL 4.1.2	SSP2-RCP26	EEU	Emissions|SOX|Industrial Processes|Iron and steel	Mt/yr	0	0	0	86.231	156.587	110.329	155.561	189.004	199.8	111.313	95.343	26.7175	1.08591e-06	1.28971e-06	1.6514e-06
TIAM-UCL 4.1.2	SSP2-RCP26	FSU	Emissions|SOX|Industrial Processes|Iron and steel	Mt/yr	0	0	0	269.026	1012.79	790.64	901.557	963.086	891.501	175.457	137.683	14.0548	6.56526e-07	6.31158e-07	8.28196e-07
TIAM-UCL 4.1.2	SSP2-RCP26	IND	Emissions|SOX|Industrial Processes|Iron and steel	Mt/yr	0	0	0	1765.43	2383.29	865.552	1370.43	1768.97	1627.85	915.734	117.343	11.7405	6.017e-07	6.63529e-07	7.5831e-07
TIAM-UCL 4.1.2	SSP2-RCP26	JPN	Emissions|SOX|Industrial Processes|Iron and steel	Mt/yr	0	0	0	326.635	781.111	693.126	841.147	937.376	1006.79	697.528	544.795	273.797	30.9936	1.33497e-06	2.09081e-06
TIAM-UCL 4.1.2	SSP2-RCP26	MEA	Emissions|SOX|Industrial Processes|Iron and steel	Mt/yr	0	0	0	44.5487	40.8696	37.1905	24.3951	11.7887	1.19706e-06	1.47117e-06	0.000166535	23.6811	56.5898	110.195	114.218
TIAM-UCL 4.1.2	SSP2-RCP26	MEX	Emissions|SOX|Industrial Processes|Iron and steel	Mt/yr	0	0	0	9.90969	3.23712	0.928762	0.460069	0.306715	5.39788e-06	7.39448e-07	6.25164e-07	1.32294e-07	1.28963e-07	3.02231e-07	3.95336e-07
TIAM-UCL 4.1.2	SSP2-RCP26	ODA	Emissions|SOX|Industrial Processes|Iron and steel	Mt/yr	0	0	0	214.473	391.063	234.226	410.327	380.667	364.925	174.061	144.973	55.2815	2.14849e-06	2.5116e-06	3.52332e-06
TIAM-UCL 4.1.2	SSP2-RCP26	SKO	Emissions|SOX|Industrial Processes|Iron and steel	Mt/yr	0	0	0	183.656	245.046	224.521	270.967	282.467	269.335	244.324	168.53	4.39065	2.12908e-06	1.79977e-06	2.26271e-06
TIAM-UCL 4.1.2	SSP2-RCP26	UK	Emissions|SOX|Industrial Processes|Iron and steel	Mt/yr	0	0	0	4.224	8.13729	9.00764	11.0035	10.7312	10.2052	9.46245	9.11325	8.0569	4.57932	1.01446e-06	8.22403e-07
TIAM-UCL 4.1.2	SSP2-RCP26	USA	Emissions|SOX|Industrial Processes|Iron and steel	Mt/yr	0	0	0	28.2611	426.59	428.822	438.514	479.377	409.244	218.312	58.7817	5.22389	6.82354e-07	7.75057e-07	1.00729e-06
TIAM-UCL 4.1.2	SSP2-RCP26	WEU	Emissions|SOX|Industrial Processes|Iron and steel	Mt/yr	0	0	0	181.311	751.183	745.666	841.264	994.845	1110.54	504.196	357.626	108.056	2.62169e-06	3.2175e-06	4.68116e-06
TIAM-UCL 4.1.2	SSP2-RCP26	AFR	Final Energy|Industry|Non-Metallic|Electricity	PJ/yr	0	0	0	27.1174	28.3292	29.178	29.9734	30.6674	31.2597	31.8157	140.566	215.427	239.087	250.255	237.902
TIAM-UCL 4.1.2	SSP2-RCP26	AUS	Final Energy|Industry|Non-Metallic|Electricity	PJ/yr	0	0	0	8.87276	8.50554	8.16013	7.80538	7.4913	7.20435	8.75334	41.0687	53.504	56.716	53.8411	51.3154
TIAM-UCL 4.1.2	SSP2-RCP26	CAN	Final Energy|Industry|Non-Metallic|Electricity	PJ/yr	0	0	0	4.30112	4.34981	4.38446	4.39197	4.39347	4.3923	4.39001	15.2709	14.156	12.0032	10.085	13.8823
TIAM-UCL 4.1.2	SSP2-RCP26	CHI	Final Energy|Industry|Non-Metallic|Electricity	PJ/yr	0	0	0	758.276	522.83	415.546	363.178	316.688	264.744	246.437	2043.03	2398.3	2259.66	2122.76	2018.98
TIAM-UCL 4.1.2	SSP2-RCP26	CSA	Final Energy|Industry|Non-Metallic|Electricity	PJ/yr	0	0	0	38.3089	34.9734	35.5407	35.9763	36.3634	87.3695	65.1737	266.201	392.388	430.769	409.345	444.559
TIAM-UCL 4.1.2	SSP2-RCP26	EEU	Final Energy|Industry|Non-Metallic|Electricity	PJ/yr	0	0	0	28.459	26.8887	25.3903	24.0175	22.7901	21.6765	20.5713	29.8793	59.2567	56.6892	48.8697	43.2802
TIAM-UCL 4.1.2	SSP2-RCP26	FSU	Final Energy|Industry|Non-Metallic|Electricity	PJ/yr	0	0	0	128.408	117.653	112.632	109.318	106.41	103.683	100.007	392.303	547.453	474.558	398.848	267.22
TIAM-UCL 4.1.2	SSP2-RCP26	IND	Final Energy|Industry|Non-Metallic|Electricity	PJ/yr	0	0	0	19.4465	1.36267	1.70914	22.0075	411.472	53.9742	20.8882	2130.48	2602.13	2401.28	2204.75	2011.76
TIAM-UCL 4.1.2	SSP2-RCP26	JPN	Final Energy|Industry|Non-Metallic|Electricity	PJ/yr	0	0	0	21.3482	18.698	16.4181	14.1231	12.0926	10.3881	8.96922	17.8308	20.0548	18.1341	31.6256	36.4707
TIAM-UCL 4.1.2	SSP2-RCP26	MEA	Final Energy|Industry|Non-Metallic|Electricity	PJ/yr	0	0	0	18.2472	16.8	15.4068	14.2548	13.2257	12.2931	11.3499	22.5786	19.9475	20.1629	24.8596	29.7546
TIAM-UCL 4.1.2	SSP2-RCP26	MEX	Final Energy|Industry|Non-Metallic|Electricity	PJ/yr	0	0	0	19.1442	16.6781	16.9894	17.1444	17.2951	17.4211	32.9926	51.263	71.4849	76.9318	82.2717	76.1577
TIAM-UCL 4.1.2	SSP2-RCP26	ODA	Final Energy|Industry|Non-Metallic|Electricity	PJ/yr	0	0	0	43.1454	43.9713	51.8604	52.6985	53.4673	54.0739	64.8235	675.339	1003.21	1091.81	1030.46	971.634
TIAM-UCL 4.1.2	SSP2-RCP26	SKO	Final Energy|Industry|Non-Metallic|Electricity	PJ/yr	0	0	0	17.3257	16.2322	15.2735	14.2854	13.3988	14.6284	16.1495	43.3446	45.8969	48.5719	62.6268	71.1452
TIAM-UCL 4.1.2	SSP2-RCP26	UK	Final Energy|Industry|Non-Metallic|Electricity	PJ/yr	0	0	0	14.8188	14.0183	13.309	12.5082	11.7867	11.8438	11.9856	28.5225	37.5706	38.7846	35.534	30.2478
TIAM-UCL 4.1.2	SSP2-RCP26	USA	Final Energy|Industry|Non-Metallic|Electricity	PJ/yr	0	0	0	57.8743	62.5669	66.9552	67.9727	68.5725	68.8523	94.5035	266.5	393.499	439.688	489.483	453.541
TIAM-UCL 4.1.2	SSP2-RCP26	WEU	Final Energy|Industry|Non-Metallic|Electricity	PJ/yr	0	0	0	125.191	118.977	113.349	107.543	102.319	97.5962	93.1871	342.903	323.624	278.697	378.353	531.44
TIAM-UCL 4.1.2	SSP2-RCP26	World	Final Energy|Industry|Non-Metallic|Electricity	PJ/yr	0	0	0	1330.28	1052.83	942.102	897.198	1228.43	861.4	831.998	6507.08	8197.9	7943.54	7633.98	7289.29
TIAM-UCL 4.1.2	SSP2-RCP26	AFR	Final Energy|Industry|Non-Metallic|Gases	PJ/yr	0	0	0	84.7485	75.9423	154.656	191.826	223.716	230.02	237.643	157.117	85.0029	39.301	7.36125	1.28596e-05
TIAM-UCL 4.1.2	SSP2-RCP26	AUS	Final Energy|Industry|Non-Metallic|Gases	PJ/yr	0	0	0	36.34	26.5531	44.2445	48.5324	51.4196	49.3563	46.0604	25.023	8.42248	0.945848	1.21938e-05	1.05745e-05
TIAM-UCL 4.1.2	SSP2-RCP26	CAN	Final Energy|Industry|Non-Metallic|Gases	PJ/yr	0	0	0	7.22358	6.88977	13.0593	16.3361	19.6404	20.5265	21.1649	14.929	20.8016	20.4409	19.446	13.0897
TIAM-UCL 4.1.2	SSP2-RCP26	CHI	Final Energy|Industry|Non-Metallic|Gases	PJ/yr	0	0	0	189.147	52.5127	628.658	1265.45	1284.47	1105.37	890.143	59.6739	2.48954e-05	1.44084e-05	1.05675e-05	9.27285e-06
TIAM-UCL 4.1.2	SSP2-RCP26	CSA	Final Energy|Industry|Non-Metallic|Gases	PJ/yr	0	0	0	330.384	317.601	388.624	388.908	395.101	349.645	377.192	233.115	83.891	10.894	1.38347e-05	1.02223e-05
TIAM-UCL 4.1.2	SSP2-RCP26	EEU	Final Energy|Industry|Non-Metallic|Gases	PJ/yr	0	0	0	111.989	100.119	109.035	119.615	114.693	106.792	102.879	112.538	74.9357	72.4864	71.4119	70.5497
TIAM-UCL 4.1.2	SSP2-RCP26	FSU	Final Energy|Industry|Non-Metallic|Gases	PJ/yr	0	0	0	1269.08	1159.96	1343.05	1220.39	1228.17	1223.3	1203.86	910.955	635.51	613.369	584.45	544.493
TIAM-UCL 4.1.2	SSP2-RCP26	IND	Final Energy|Industry|Non-Metallic|Gases	PJ/yr	0	0	0	43.0274	25.6592	609.707	906.292	997.936	1513.81	1761.46	535.832	2.06902e-05	1.12294e-05	9.50539e-06	7.89307e-06
TIAM-UCL 4.1.2	SSP2-RCP26	JPN	Final Energy|Industry|Non-Metallic|Gases	PJ/yr	0	0	0	9.68458	3.12997	22.2716	28.5951	29.1404	20.8638	14.513	21.9107	20.5001	20.5002	5.5846	3.98986e-05
TIAM-UCL 4.1.2	SSP2-RCP26	MEA	Final Energy|Industry|Non-Metallic|Gases	PJ/yr	0	0	0	33.1922	27.7468	34.7384	32.7113	31.1253	29.14	27.6044	16.3872	16.0651	13.3904	6.64122	1.67746e-05
TIAM-UCL 4.1.2	SSP2-RCP26	MEX	Final Energy|Industry|Non-Metallic|Gases	PJ/yr	0	0	0	54.6343	68.4152	73.9803	77.2986	78.2212	77.5185	63.293	49.106	24.2264	11.8352	2.04975e-05	1.19558e-05
TIAM-UCL 4.1.2	SSP2-RCP26	ODA	Final Energy|Industry|Non-Metallic|Gases	PJ/yr	0	0	0	35.8945	30.7829	421.21	544.338	665.164	725.274	748.51	330.345	219.456	28.7569	1.24981e-05	1.02506e-05
TIAM-UCL 4.1.2	SSP2-RCP26	SKO	Final Energy|Industry|Non-Metallic|Gases	PJ/yr	0	0	0	9.28652	0.856545	40.7013	42.9594	42.6725	37.7834	29.3701	0.870743	5.55742e-05	4.47845e-05	4.12175e-05	1.61152e-05
TIAM-UCL 4.1.2	SSP2-RCP26	UK	Final Energy|Industry|Non-Metallic|Gases	PJ/yr	0	0	0	34.0258	26.8794	30.9104	35.0682	32.1842	28.8651	26.7445	19.851	12.7344	8.13476	8.41421	11.0662
TIAM-UCL 4.1.2	SSP2-RCP26	USA	Final Energy|Industry|Non-Metallic|Gases	PJ/yr	0	0	0	329.023	253.866	320.906	374.337	400.951	406.089	386.111	293.207	160.802	86.7964	1.43664e-05	1.16385e-05
TIAM-UCL 4.1.2	SSP2-RCP26	WEU	Final Energy|Industry|Non-Metallic|Gases	PJ/yr	0	0	0	672.861	599.736	724.439	705.462	663.829	629.664	606.778	432.695	404.767	392.266	247.806	64.3056
TIAM-UCL 4.1.2	SSP2-RCP26	World	Final Energy|Industry|Non-Metallic|Gases	PJ/yr	0	0	0	3250.54	2776.65	4960.19	5998.12	6258.44	6554.02	6543.33	3213.55	1767.11	1319.12	951.115	703.504
TIAM-UCL 4.1.2	SSP2-RCP26	AFR	Final Energy|Industry|Non-Metallic|Heat	PJ/yr	0	0	0	2.01026e-06	2.72997e-06	2.50797e-06	1.57923e-06	2.6216e-06	3.50385e-06	8.98853e-06	0.000212959	1.36614e-05	1.29197e-05	2.01187e-05	1.72003e-05
TIAM-UCL 4.1.2	SSP2-RCP26	AUS	Final Energy|Industry|Non-Metallic|Heat	PJ/yr	0	0	0	0.586296	0.405709	1.71511e-06	4.67522e-06	1.16051e-05	1.28432e-05	1.56353e-05	5.96137e-06	5.93348e-06	6.50626e-06	5.64359e-06	4.93728e-06
TIAM-UCL 4.1.2	SSP2-RCP26	CAN	Final Energy|Industry|Non-Metallic|Heat	PJ/yr	0	0	0	8.39641e-06	3.61282e-05	0.500302	0.499357	0.505978	8.91458e-06	0.00454949	4.64558e-05	3.58045e-05	7.10822e-05	7.79503e-05	5.38801e-05
TIAM-UCL 4.1.2	SSP2-RCP26	CHI	Final Energy|Industry|Non-Metallic|Heat	PJ/yr	0	0	0	3.54339	7.60547e-06	2.10377e-05	2.64202e-06	9.97701	1.18981	2.39291e-05	3.35321e-05	2.40958e-05	4.49178e-05	4.38468e-05	4.53003e-05
TIAM-UCL 4.1.2	SSP2-RCP26	CSA	Final Energy|Industry|Non-Metallic|Heat	PJ/yr	0	0	0	3.51589e-06	2.17449e-06	1.20693e-06	1.0492e-06	2.60328e-06	1.16595e-05	0.000117804	6.3542e-06	7.21216e-06	1.30445e-05	9.7382e-06	3.51977e-05
TIAM-UCL 4.1.2	SSP2-RCP26	EEU	Final Energy|Industry|Non-Metallic|Heat	PJ/yr	0	0	0	7.94318	0.413467	2.84047e-06	4.93797e-06	6.11809e-06	1.30398e-05	0.0200346	0.000693102	1.67338	1.56004	1.45971	3.41912e-05
TIAM-UCL 4.1.2	SSP2-RCP26	FSU	Final Energy|Industry|Non-Metallic|Heat	PJ/yr	0	0	0	5.43132e-06	7.63532e-06	1.52936e-06	1.56847e-06	2.23009e-06	4.54991e-06	8.10068e-06	6.53452e-05	53.8511	50.0983	58.1025	131.238
TIAM-UCL 4.1.2	SSP2-RCP26	IND	Final Energy|Industry|Non-Metallic|Heat	PJ/yr	0	0	0	4.69098e-06	4.30213e-06	1.40048e-06	6.57892e-06	7.04561e-06	4.36193e-05	4.0577e-05	8.8507e-06	6.18087e-06	7.94437e-06	6.01143e-06	9.74557e-06
TIAM-UCL 4.1.2	SSP2-RCP26	JPN	Final Energy|Industry|Non-Metallic|Heat	PJ/yr	0	0	0	3.66689e-06	5.24957e-06	1.06762e-06	8.71809e-07	2.37453e-06	0.186939	8.55422e-05	8.29337e-06	0.379416	0.359392	0.345861	0.337721
TIAM-UCL 4.1.2	SSP2-RCP26	MEA	Final Energy|Industry|Non-Metallic|Heat	PJ/yr	0	0	0	4.01278e-06	3.68815e-06	1.00484e-06	1.46968e-06	1.80794e-06	6.6175e-06	1.51879e-05	7.43535e-06	6.30655e-06	5.01686e-06	4.06055e-06	6.48265e-06
TIAM-UCL 4.1.2	SSP2-RCP26	MEX	Final Energy|Industry|Non-Metallic|Heat	PJ/yr	0	0	0	0.251159	2.26147e-06	8.45979e-07	2.12844e-06	1.47015e-05	1.71185	1.20879	4.30896e-05	0.000194716	4.5921e-05	6.16778e-05	5.1517e-05
TIAM-UCL 4.1.2	SSP2-RCP26	ODA	Final Energy|Industry|Non-Metallic|Heat	PJ/yr	0	0	0	2.39045e-06	3.22935e-06	1.28129e-06	3.05589e-06	4.13843e-06	1.66303e-05	0.00016093	6.90524e-06	3.8244e-06	3.38004e-05	3.26226e-05	2.85538e-05
TIAM-UCL 4.1.2	SSP2-RCP26	SKO	Final Energy|Industry|Non-Metallic|Heat	PJ/yr	0	0	0	2.7519e-06	2.22525e-06	1.62297e-06	1.75546e-06	5.69825e-06	7.5813e-06	2.14463e-05	7.40956e-05	1.56827e-05	5.29084e-05	1.41729	1.4202
TIAM-UCL 4.1.2	SSP2-RCP26	UK	Final Energy|Industry|Non-Metallic|Heat	PJ/yr	0	0	0	1.46004e-05	4.36731e-05	1.14755	0.340211	0.34	0.624015	0.276245	1.67723e-05	1.5795e-05	1.8671e-05	2.08468e-05	1.42173e-05
TIAM-UCL 4.1.2	SSP2-RCP26	USA	Final Energy|Industry|Non-Metallic|Heat	PJ/yr	0	0	0	0.0324148	3.89493e-06	2.0739e-06	3.28756e-05	6.31563e-06	3.52503e-05	6.20411e-05	3.10869e-05	1.67283e-05	9.39371e-05	2.92335e-05	2.53044e-05
TIAM-UCL 4.1.2	SSP2-RCP26	WEU	Final Energy|Industry|Non-Metallic|Heat	PJ/yr	0	0	0	12.9304	1.01181e-05	7.19837e-07	2.03198e-05	1.26389e-05	0.000287512	8.55056e-05	0.000149323	3.41563e-05	5.64539e-05	6.75694e-05	4.80103e-05
TIAM-UCL 4.1.2	SSP2-RCP26	World	Final Energy|Industry|Non-Metallic|Heat	PJ/yr	0	0	0	25.2869	0.819311	1.64789	0.839654	10.8231	3.71307	1.51026	0.00140956	55.9043	52.0182	61.3257	132.996
TIAM-UCL 4.1.2	SSP2-RCP26	AFR	Final Energy|Industry|Non-Metallic|Liquids	PJ/yr	0	0	0	1.08612	0.00278544	8.27514e-06	1.09017e-05	1.36524e-05	3.00874e-05	2.81033e-05	1.72486e-05	8.23991e-06	6.35061e-06	4.9579e-06	3.43427e-06
TIAM-UCL 4.1.2	SSP2-RCP26	AUS	Final Energy|Industry|Non-Metallic|Liquids	PJ/yr	0	0	0	0.0600012	0.0300049	5.91671e-06	1.28717e-05	1.07666e-05	1.40365e-05	1.34044e-05	1.3409e-05	7.70024e-06	6.08297e-06	5.09252e-06	3.46672e-06
TIAM-UCL 4.1.2	SSP2-RCP26	CAN	Final Energy|Industry|Non-Metallic|Liquids	PJ/yr	0	0	0	6.56173e-06	7.52557e-06	8.02243e-06	1.73009e-05	1.64259e-05	1.38166e-05	1.39049e-05	1.87374e-05	9.26182e-06	6.88818e-06	5.35432e-06	3.67242e-06
TIAM-UCL 4.1.2	SSP2-RCP26	CHI	Final Energy|Industry|Non-Metallic|Liquids	PJ/yr	0	0	0	527.912	1.85601	3.239e-05	1.82297e-05	3.53822e-05	2.23592e-05	1.95292e-05	2.04677e-05	7.89371e-06	6.54291e-06	5.21855e-06	3.52109e-06
TIAM-UCL 4.1.2	SSP2-RCP26	CSA	Final Energy|Industry|Non-Metallic|Liquids	PJ/yr	0	0	0	1.09441e-05	0.0984324	6.88745e-06	1.14691e-05	1.86195e-05	1.90185e-05	1.76618e-05	1.43355e-05	8.00492e-06	6.50236e-06	5.14111e-06	3.5826e-06
TIAM-UCL 4.1.2	SSP2-RCP26	EEU	Final Energy|Industry|Non-Metallic|Liquids	PJ/yr	0	0	0	0.122744	0.0613872	1.07588e-05	4.49355e-05	1.245e-05	1.69749e-05	1.80375e-05	2.82955e-05	1.3401e-05	8.95613e-06	6.3465e-06	4.10716e-06
TIAM-UCL 4.1.2	SSP2-RCP26	FSU	Final Energy|Industry|Non-Metallic|Liquids	PJ/yr	0	0	0	8.60665e-06	0.123378	6.53756e-06	1.67657e-05	1.20482e-05	1.93244e-05	1.67991e-05	3.88575e-05	9.4163e-06	7.0935e-06	5.57724e-06	3.79484e-06
TIAM-UCL 4.1.2	SSP2-RCP26	IND	Final Energy|Industry|Non-Metallic|Liquids	PJ/yr	0	0	0	1.26217e-05	0.0803838	1.07933e-05	0.000111362	3.13855e-05	2.56111e-05	2.06538e-05	1.27476e-05	7.54456e-06	6.73744e-06	5.29759e-06	3.46459e-06
TIAM-UCL 4.1.2	SSP2-RCP26	JPN	Final Energy|Industry|Non-Metallic|Liquids	PJ/yr	0	0	0	0.424192	0.212117	1.17923e-05	2.67126e-05	3.46445e-05	7.81909e-05	4.94941e-05	3.35634e-05	1.75347e-05	8.90592e-06	7.4717e-06	4.59757e-06
TIAM-UCL 4.1.2	SSP2-RCP26	MEA	Final Energy|Industry|Non-Metallic|Liquids	PJ/yr	0	0	0	6.98935e-06	1.09275e-05	6.1405e-06	1.04892e-05	1.09001e-05	3.35434e-05	1.686e-05	1.8873e-05	8.19314e-06	6.4186e-06	5.01643e-06	3.45244e-06
TIAM-UCL 4.1.2	SSP2-RCP26	MEX	Final Energy|Industry|Non-Metallic|Liquids	PJ/yr	0	0	0	0.0340619	0.00206223	6.38368e-06	1.10011e-05	1.08487e-05	1.62269e-05	1.61838e-05	1.5776e-05	8.28605e-06	6.42191e-06	5.08009e-06	3.53456e-06
TIAM-UCL 4.1.2	SSP2-RCP26	ODA	Final Energy|Industry|Non-Metallic|Liquids	PJ/yr	0	0	0	1.30869	0.654354	1.205e-05	2.22444e-05	2.49309e-05	2.38038e-05	1.82321e-05	1.49415e-05	8.1016e-06	6.40357e-06	5.23215e-06	3.54907e-06
TIAM-UCL 4.1.2	SSP2-RCP26	SKO	Final Energy|Industry|Non-Metallic|Liquids	PJ/yr	0	0	0	0.10918	0.0545946	1.05635e-05	1.81435e-05	4.60507e-05	2.16033e-05	2.0126e-05	2.11262e-05	9.10946e-06	7.99799e-06	6.66482e-06	3.97263e-06
TIAM-UCL 4.1.2	SSP2-RCP26	UK	Final Energy|Industry|Non-Metallic|Liquids	PJ/yr	0	0	0	0.268562	0.134291	7.37461e-06	1.34809e-05	2.00543e-05	2.34253e-05	1.79352e-05	1.81783e-05	8.8721e-06	6.78393e-06	5.40765e-06	3.73962e-06
TIAM-UCL 4.1.2	SSP2-RCP26	USA	Final Energy|Industry|Non-Metallic|Liquids	PJ/yr	0	0	0	5.98991	2.99496	6.64505e-06	9.78192e-06	1.0594e-05	1.70356e-05	1.67603e-05	1.62648e-05	8.71305e-06	6.66465e-06	5.19723e-06	3.60115e-06
TIAM-UCL 4.1.2	SSP2-RCP26	WEU	Final Energy|Industry|Non-Metallic|Liquids	PJ/yr	0	0	0	0.837029	0.418524	7.21478e-06	1.042e-05	1.16186e-05	1.8213e-05	1.7322e-05	2.12486e-05	9.69525e-06	7.34199e-06	5.59396e-06	3.82174e-06
TIAM-UCL 4.1.2	SSP2-RCP26	World	Final Energy|Industry|Non-Metallic|Liquids	PJ/yr	0	0	0	538.152	6.72331	0.000157746	0.00036611	0.000320372	0.000393271	0.000321008	0.000324071	0.000149968	0.000112093	8.86498e-05	5.93125e-05
TIAM-UCL 4.1.2	SSP2-RCP26	AFR	Final Energy|Industry|Non-Metallic|Solids|Biomass	PJ/yr	0	0	0	2.52861	2.52861	3.29144	3.29146	0.76348	0.76426	0.764397	1.06055e-05	1.83633e-05	1.52384e-05	2.0327e-05	2.33786e-05
TIAM-UCL 4.1.2	SSP2-RCP26	AUS	Final Energy|Industry|Non-Metallic|Solids|Biomass	PJ/yr	0	0	0	3.00341	3.00342	2.83789	3.5035	3.37494	3.2604	3.15772	2.94234	2.75777	2.56814	2.39803	1.31018
TIAM-UCL 4.1.2	SSP2-RCP26	CAN	Final Energy|Industry|Non-Metallic|Solids|Biomass	PJ/yr	0	0	0	0.438096	0.438109	0.695314	0.699476	0.703157	0.706433	0.709372	0.671436	0.638937	0.592976	0.55022	0.510105
TIAM-UCL 4.1.2	SSP2-RCP26	CHI	Final Energy|Industry|Non-Metallic|Solids|Biomass	PJ/yr	0	0	0	122.941	21.5446	80.1935	45.8945	56.7601	44.7227	41.8603	38.4018	35.438	14.696	14.6958	0.000536163
TIAM-UCL 4.1.2	SSP2-RCP26	CSA	Final Energy|Industry|Non-Metallic|Solids|Biomass	PJ/yr	0	0	0	95.5568	76.5949	130.441	156.536	160.202	162.201	163.993	155.671	148.539	137.77	127.692	52.4839
TIAM-UCL 4.1.2	SSP2-RCP26	EEU	Final Energy|Industry|Non-Metallic|Solids|Biomass	PJ/yr	0	0	0	8.21514	8.21516	8.02253	7.68323	8.00473	7.64538	7.32326	6.78997	6.33298	9.73002e-06	5.04456e-06	1.4401e-06
TIAM-UCL 4.1.2	SSP2-RCP26	FSU	Final Energy|Industry|Non-Metallic|Solids|Biomass	PJ/yr	0	0	0	1.53525e-05	5.27211e-06	2.03131e-05	1.14714e-05	1.20944e-06	2.71028e-06	3.78636e-06	9.69631e-06	1.94365e-06	1.4311e-06	1.14696e-06	7.21765e-07
TIAM-UCL 4.1.2	SSP2-RCP26	IND	Final Energy|Industry|Non-Metallic|Solids|Biomass	PJ/yr	0	0	0	1.48893	4.6491e-06	0.37282	2.50751	2.6924	2.93837	3.15891	3.07339	3.00009	2.76856	2.54199	2.31946
TIAM-UCL 4.1.2	SSP2-RCP26	JPN	Final Energy|Industry|Non-Metallic|Solids|Biomass	PJ/yr	0	0	0	2.67522e-06	0.40177	0.077422	1.60636e-06	1.22302e-06	3.9889e-06	3.18576	3.18579	4.37258e-06	1.03584e-06	6.49093e-07	4.45105e-07
TIAM-UCL 4.1.2	SSP2-RCP26	MEA	Final Energy|Industry|Non-Metallic|Solids|Biomass	PJ/yr	0	0	0	4.49487e-07	5.98601e-07	3.90905e-07	4.42666e-07	2.51355e-06	0.064055	6.53842e-06	0.0640746	1.02032e-05	2.18976e-05	2.03775e-05	7.90077e-06
TIAM-UCL 4.1.2	SSP2-RCP26	MEX	Final Energy|Industry|Non-Metallic|Solids|Biomass	PJ/yr	0	0	0	1.56336	1.56338	1.98441	2.54004	4.27814	4.32813	4.37296	4.14986	3.95868	3.6719	3.40367	3.15073
TIAM-UCL 4.1.2	SSP2-RCP26	ODA	Final Energy|Industry|Non-Metallic|Solids|Biomass	PJ/yr	0	0	0	21.3286	2.86317e-06	4.69969	33.2145	33.7772	34.2785	34.728	1.48689	3.50816e-05	13.0782	19.874	0.000224802
TIAM-UCL 4.1.2	SSP2-RCP26	SKO	Final Energy|Industry|Non-Metallic|Solids|Biomass	PJ/yr	0	0	0	2.7264e-06	5.7344e-07	5.95211e-07	1.71859e-06	1.12095e-05	3.66602e-06	5.73605e-06	1.71023e-06	6.01489e-07	5.65198e-07	4.64533e-07	2.48256e-07
TIAM-UCL 4.1.2	SSP2-RCP26	UK	Final Energy|Industry|Non-Metallic|Solids|Biomass	PJ/yr	0	0	0	3.69846	3.69847	3.45809	3.24709	3.30076	2.89968	2.89966	0.130315	2.592e-06	1.58771e-06	1.19681e-06	6.72727e-07
TIAM-UCL 4.1.2	SSP2-RCP26	USA	Final Energy|Industry|Non-Metallic|Solids|Biomass	PJ/yr	0	0	0	27.9058	24.4459	25.1116	25.6959	39.2042	39.6648	40.0778	38.0339	15.7197	2.17624	0.475604	2.74118e-05
TIAM-UCL 4.1.2	SSP2-RCP26	WEU	Final Energy|Industry|Non-Metallic|Solids|Biomass	PJ/yr	0	0	0	40.1491	48.1866	38.1096	36.2868	34.6742	33.2372	31.9488	17.8483	15.8947	15.5486	15.1787	4.98189
TIAM-UCL 4.1.2	SSP2-RCP26	World	Final Energy|Industry|Non-Metallic|Solids|Biomass	PJ/yr	0	0	0	328.818	190.621	299.295	321.1	347.736	336.711	338.18	272.449	232.28	192.871	186.81	64.7571
TIAM-UCL 4.1.2	SSP2-RCP26	AFR	Final Energy|Industry|Non-Metallic|Solids|Fossil	PJ/yr	0	0	0	191.599	226.938	134.872	94.5122	67.0843	67.0843	67.0843	23.084	4.95118e-06	3.64644e-06	2.64341e-06	1.86402e-06
TIAM-UCL 4.1.2	SSP2-RCP26	AUS	Final Energy|Industry|Non-Metallic|Solids|Fossil	PJ/yr	0	0	0	51.2609	62.7206	34.1637	23.8591	16.6455	16.6455	16.6455	6.10476e-06	3.83143e-06	2.89826e-06	2.42933e-06	1.73814e-06
TIAM-UCL 4.1.2	SSP2-RCP26	CAN	Final Energy|Industry|Non-Metallic|Solids|Fossil	PJ/yr	0	0	0	28.8431	32.2874	24.8916	20.0321	15.7883	15.4273	15.4273	9.14139	4.59872e-06	3.99364e-06	3.39768e-06	2.80756e-06
TIAM-UCL 4.1.2	SSP2-RCP26	CHI	Final Energy|Industry|Non-Metallic|Solids|Fossil	PJ/yr	0	0	0	8293.87	7848.7	5668.93	3930.72	2742.88	2028.56	2159.31	713.588	0.00571714	3.61208e-06	2.7023e-06	1.93312e-06
TIAM-UCL 4.1.2	SSP2-RCP26	CSA	Final Energy|Industry|Non-Metallic|Solids|Fossil	PJ/yr	0	0	0	174.813	245.152	100.413	76.8524	75.4289	75.4289	75.4289	7.44609e-06	4.82217e-06	3.63296e-06	2.73184e-06	1.96217e-06
TIAM-UCL 4.1.2	SSP2-RCP26	EEU	Final Energy|Industry|Non-Metallic|Solids|Fossil	PJ/yr	0	0	0	86.0796	103.038	79.289	50.689	44.0003	44.0003	44.0003	2.82687e-05	6.32031e-06	4.98026e-06	4.24404e-06	2.62962e-06
TIAM-UCL 4.1.2	SSP2-RCP26	FSU	Final Energy|Industry|Non-Metallic|Solids|Fossil	PJ/yr	0	0	0	299.441	396.37	85.4798	105.916	47.9678	21.3131	21.3131	1.71695e-05	5.99736e-06	4.71558e-06	4.25708e-06	2.78512e-06
TIAM-UCL 4.1.2	SSP2-RCP26	IND	Final Energy|Industry|Non-Metallic|Solids|Fossil	PJ/yr	0	0	0	1534.87	1886.87	1420.57	1396.99	1007.63	1094.42	1094.42	1.11598e-05	3.81496e-06	2.76755e-06	2.27541e-06	1.59322e-06
TIAM-UCL 4.1.2	SSP2-RCP26	JPN	Final Energy|Industry|Non-Metallic|Solids|Fossil	PJ/yr	0	0	0	104.564	107.991	80.9557	55.1016	40.3385	39.5139	35.3411	5.55603	0.355105	6.30809e-06	5.08057e-06	2.74703e-06
TIAM-UCL 4.1.2	SSP2-RCP26	MEA	Final Energy|Industry|Non-Metallic|Solids|Fossil	PJ/yr	0	0	0	16.9096	20.1378	6.85256	4.81173	3.82143	3.12664	3.02043	7.80547e-06	4.04562e-06	3.34393e-06	2.57388e-06	1.84385e-06
TIAM-UCL 4.1.2	SSP2-RCP26	MEX	Final Energy|Industry|Non-Metallic|Solids|Fossil	PJ/yr	0	0	0	30.648	20.5173	12.4134	8.5169	6.8349	6.8349	6.8349	7.00502e-06	5.08319e-06	3.54759e-06	2.63145e-06	1.83726e-06
TIAM-UCL 4.1.2	SSP2-RCP26	ODA	Final Energy|Industry|Non-Metallic|Solids|Fossil	PJ/yr	0	0	0	1151.84	1241.81	926.264	767.874	637.204	586.927	586.927	390.812	5.39035e-06	3.74142e-06	2.83708e-06	2.04283e-06
TIAM-UCL 4.1.2	SSP2-RCP26	SKO	Final Energy|Industry|Non-Metallic|Solids|Fossil	PJ/yr	0	0	0	137.455	147.08	86.6413	76.5495	69.5604	68.2328	72.9675	72.42	60.3405	48.0971	18.6749	4.18594e-06
TIAM-UCL 4.1.2	SSP2-RCP26	UK	Final Energy|Industry|Non-Metallic|Solids|Fossil	PJ/yr	0	0	0	32.339	39.2639	27.3425	19.5408	19.3004	19.3004	19.3004	7.98596	7.30492e-06	4.52678e-06	3.24048e-06	2.23157e-06
TIAM-UCL 4.1.2	SSP2-RCP26	USA	Final Energy|Industry|Non-Metallic|Solids|Fossil	PJ/yr	0	0	0	134.009	281.664	211.68	144.649	105.6	105.6	105.6	6.96466e-06	5.1412e-06	3.71825e-06	2.71736e-06	1.99488e-06
TIAM-UCL 4.1.2	SSP2-RCP26	WEU	Final Energy|Industry|Non-Metallic|Solids|Fossil	PJ/yr	0	0	0	286.904	365.49	153.581	107.147	107.147	107.147	107.147	9.56768e-06	6.11661e-06	5.05105e-06	4.02949e-06	2.56141e-06
TIAM-UCL 4.1.2	SSP2-RCP26	World	Final Energy|Industry|Non-Metallic|Solids|Fossil	PJ/yr	0	0	0	12555.4	13026	9054.34	6883.76	5007.22	4299.56	4430.77	1222.59	60.7014	48.0972	18.6749	3.67577e-05
TIAM-UCL 4.1.2	SSP2-RCP26	AFR	Final Energy|Production|Steel|Primary|BF and BOF 1|w CCS|Biofuels	PJ/yr						1.29492	2.94761	5.05691	7.74896	11.1848	9.88985	5.89688	6.21278	11.4149	19.8886
TIAM-UCL 4.1.2	SSP2-RCP26	AUS	Final Energy|Production|Steel|Primary|BF and BOF 1|w CCS|Biofuels	PJ/yr						8.03411e-08	1.82713e-07	1.21024e-07	2.544e-07	3.18288e-07	5.22e-07	7.24863e-07	7.02461e-07	8.61043e-07	1.41693e-06
TIAM-UCL 4.1.2	SSP2-RCP26	CAN	Final Energy|Production|Steel|Primary|BF and BOF 1|w CCS|Biofuels	PJ/yr						1.62844	3.7068	6.35936	9.74478	9.74478	8.11634	3.09494	4.44387e-07	2.64759e-07	3.11461e-07
TIAM-UCL 4.1.2	SSP2-RCP26	CHI	Final Energy|Production|Steel|Primary|BF and BOF 1|w CCS|Biofuels	PJ/yr						22.0005	50.0793	85.9159	130.941	130.941	108.94	41.2891	1.5999e-07	1.63398e-07	2.2388e-07
TIAM-UCL 4.1.2	SSP2-RCP26	CSA	Final Energy|Production|Steel|Primary|BF and BOF 1|w CCS|Biofuels	PJ/yr						1.65206e-07	6.62792	15.1828	26.1011	26.1011	26.1011	9.98153	5.14974e-07	7.52087e-07	1.21024e-06
TIAM-UCL 4.1.2	SSP2-RCP26	EEU	Final Energy|Production|Steel|Primary|BF and BOF 1|w CCS|Biofuels	PJ/yr						0.210631	4.97288	11.0508	11.0508	11.0508	10.8402	1.05533e-06	1.45056e-07	1.87667e-07	2.33132e-07
TIAM-UCL 4.1.2	SSP2-RCP26	FSU	Final Energy|Production|Steel|Primary|BF and BOF 1|w CCS|Biofuels	PJ/yr						16.1993	36.8742	63.2612	63.2612	63.2612	47.0618	6.02736	1.34894e-07	1.24401e-07	1.52562e-07
TIAM-UCL 4.1.2	SSP2-RCP26	IND	Final Energy|Production|Steel|Primary|BF and BOF 1|w CCS|Biofuels	PJ/yr						1.46737e-07	10.7299	24.4242	24.4242	24.4242	24.4242	3.12809	1.34774e-07	1.52548e-07	1.83049e-07
TIAM-UCL 4.1.2	SSP2-RCP26	JPN	Final Energy|Production|Steel|Primary|BF and BOF 1|w CCS|Biofuels	PJ/yr						17.399	39.605	67.9461	80.7323	80.7323	63.3333	15.8745	8.03371e-08	1.11957e-07	1.39669e-07
TIAM-UCL 4.1.2	SSP2-RCP26	MEA	Final Energy|Production|Steel|Primary|BF and BOF 1|w CCS|Biofuels	PJ/yr								7.2305e-08	1.04944e-07	1.32681e-07	2.76874e-07	1.64434e-05	3.38628	8.90214	17.8869
TIAM-UCL 4.1.2	SSP2-RCP26	MEX	Final Energy|Production|Steel|Primary|BF and BOF 1|w CCS|Biofuels	PJ/yr						8.71282e-08	1.88227e-07	3.28638e-07	3.79901e-07	1.84286e-07	1.45852e-07	5.6734e-08	5.53054e-08	6.77339e-08	9.09136e-08
TIAM-UCL 4.1.2	SSP2-RCP26	ODA	Final Energy|Production|Steel|Primary|BF and BOF 1|w CCS|Biofuels	PJ/yr						5.46724	12.445	21.3505	32.7165	32.7165	27.2493	10.3907	3.35474e-07	4.57068e-07	7.02814e-07
TIAM-UCL 4.1.2	SSP2-RCP26	SKO	Final Energy|Production|Steel|Primary|BF and BOF 1|w CCS|Biofuels	PJ/yr						5.62335e-08	1.35917e-07	2.11644e-07	2.11803e-07	2.83816e-07	3.23902e-07	1.07953e-07	1.15967e-07	9.35898e-08	9.11546e-08
TIAM-UCL 4.1.2	SSP2-RCP26	UK	Final Energy|Production|Steel|Primary|BF and BOF 1|w CCS|Biofuels	PJ/yr							6.84406e-08	1.53783e-07	7.45242e-08	1.1863e-07	1.30841e-07	1.53111e-07	1.00385e-07	1.15951e-07	1.2556e-07
TIAM-UCL 4.1.2	SSP2-RCP26	USA	Final Energy|Production|Steel|Primary|BF and BOF 1|w CCS|Biofuels	PJ/yr						6.02097	13.7054	23.513	23.513	23.513	17.492	2.24026	1.48751e-07	1.76056e-07	2.44169e-07
TIAM-UCL 4.1.2	SSP2-RCP26	WEU	Final Energy|Production|Steel|Primary|BF and BOF 1|w CCS|Biofuels	PJ/yr						16.504	37.5678	64.4511	64.4511	64.4511	47.9471	6.14074	3.50339e-07	4.84807e-07	8.1198e-07
TIAM-UCL 4.1.2	SSP2-RCP26	World	Final Energy|Production|Steel|Primary|BF and BOF 1|w CCS|Biofuels	PJ/yr	0	0	0	0	0	86.725	219.262	388.512	474.685	478.12	391.395	104.064	9.59906	20.317	37.7755
TIAM-UCL 4.1.2	SSP2-RCP26	AFR	Final Energy|Production|Steel|Primary|BF and BOF 1|w CCS|Blast Furnace Gas	PJ/yr						0.400519	0.911693	1.5641	2.39675	3.45944	3.05892	1.8239	1.92161	3.53061	6.15151
TIAM-UCL 4.1.2	SSP2-RCP26	AUS	Final Energy|Production|Steel|Primary|BF and BOF 1|w CCS|Blast Furnace Gas	PJ/yr						2.48494e-08	5.65129e-08	3.74326e-08	7.86857e-08	9.84462e-08	1.61454e-07	2.24199e-07	2.17271e-07	2.6632e-07	4.38254e-07
TIAM-UCL 4.1.2	SSP2-RCP26	CAN	Final Energy|Production|Steel|Primary|BF and BOF 1|w CCS|Blast Furnace Gas	PJ/yr						0.503676	1.14651	1.96695	3.01405	3.01405	2.51038	0.957261	1.37448e-07	8.18898e-08	9.63346e-08
TIAM-UCL 4.1.2	SSP2-RCP26	CHI	Final Energy|Production|Steel|Primary|BF and BOF 1|w CCS|Blast Furnace Gas	PJ/yr						6.80474	15.4895	26.5737	40.4998	40.4998	33.6951	12.7707	4.94848e-08	5.0539e-08	6.92458e-08
TIAM-UCL 4.1.2	SSP2-RCP26	CSA	Final Energy|Production|Steel|Primary|BF and BOF 1|w CCS|Blast Furnace Gas	PJ/yr						5.1098e-08	2.05001	4.69601	8.07306	8.07306	8.07306	3.08728	1.59281e-07	2.3262e-07	3.74327e-07
TIAM-UCL 4.1.2	SSP2-RCP26	EEU	Final Energy|Production|Steel|Primary|BF and BOF 1|w CCS|Blast Furnace Gas	PJ/yr						0.065148	1.53811	3.41802	3.41802	3.41802	3.35287	3.26412e-07	4.48658e-08	5.80453e-08	7.21074e-08
TIAM-UCL 4.1.2	SSP2-RCP26	FSU	Final Energy|Production|Steel|Primary|BF and BOF 1|w CCS|Blast Furnace Gas	PJ/yr						5.01043	11.4052	19.5666	19.5666	19.5666	14.5562	1.86426	4.17225e-08	3.8477e-08	4.71874e-08
TIAM-UCL 4.1.2	SSP2-RCP26	IND	Final Energy|Production|Steel|Primary|BF and BOF 1|w CCS|Blast Furnace Gas	PJ/yr						4.53855e-08	3.31874	7.55438	7.55438	7.55438	7.55438	0.967514	4.16854e-08	4.71828e-08	5.66169e-08
TIAM-UCL 4.1.2	SSP2-RCP26	JPN	Final Energy|Production|Steel|Primary|BF and BOF 1|w CCS|Blast Furnace Gas	PJ/yr						5.38149	12.2498	21.0156	24.9704	24.9704	19.5889	4.90995	2.48482e-08	3.46283e-08	4.31995e-08
TIAM-UCL 4.1.2	SSP2-RCP26	MEA	Final Energy|Production|Steel|Primary|BF and BOF 1|w CCS|Blast Furnace Gas	PJ/yr								2.23639e-08	3.24591e-08	4.1038e-08	8.56368e-08	5.08592e-06	1.04737	2.75342	5.5324
TIAM-UCL 4.1.2	SSP2-RCP26	MEX	Final Energy|Production|Steel|Primary|BF and BOF 1|w CCS|Blast Furnace Gas	PJ/yr						2.69487e-08	5.82185e-08	1.01647e-07	1.17503e-07	5.69996e-08	4.51118e-08	1.75478e-08	1.71059e-08	2.095e-08	2.81195e-08
TIAM-UCL 4.1.2	SSP2-RCP26	ODA	Final Energy|Production|Steel|Primary|BF and BOF 1|w CCS|Blast Furnace Gas	PJ/yr						1.69101	3.84922	6.6037	10.1192	10.1192	8.42818	3.21385	1.03762e-07	1.41371e-07	2.1738e-07
TIAM-UCL 4.1.2	SSP2-RCP26	SKO	Final Energy|Production|Steel|Primary|BF and BOF 1|w CCS|Blast Furnace Gas	PJ/yr						1.7393e-08	4.2039e-08	6.54612e-08	6.55105e-08	8.77839e-08	1.00183e-07	3.33897e-08	3.58686e-08	2.89472e-08	2.8194e-08
TIAM-UCL 4.1.2	SSP2-RCP26	UK	Final Energy|Production|Steel|Primary|BF and BOF 1|w CCS|Blast Furnace Gas	PJ/yr							2.11686e-08	4.7565e-08	2.30503e-08	3.66923e-08	4.04689e-08	4.73569e-08	3.10491e-08	3.58634e-08	3.88357e-08
TIAM-UCL 4.1.2	SSP2-RCP26	USA	Final Energy|Production|Steel|Primary|BF and BOF 1|w CCS|Blast Furnace Gas	PJ/yr						1.86228	4.23908	7.27254	7.27254	7.27254	5.41026	0.692909	4.60085e-08	5.44539e-08	7.55213e-08
TIAM-UCL 4.1.2	SSP2-RCP26	WEU	Final Energy|Production|Steel|Primary|BF and BOF 1|w CCS|Blast Furnace Gas	PJ/yr						5.10467	11.6197	19.9347	19.9347	19.9347	14.83	1.89932	1.08359e-07	1.4995e-07	2.51144e-07
TIAM-UCL 4.1.2	SSP2-RCP26	World	Final Energy|Production|Steel|Primary|BF and BOF 1|w CCS|Blast Furnace Gas	PJ/yr	0	0	0	0	0	26.824	67.8175	120.166	146.82	147.882	121.058	32.1869	2.96898	6.28404	11.6839
TIAM-UCL 4.1.2	SSP2-RCP26	AFR	Final Energy|Production|Steel|Primary|BF and BOF 1|w CCS|Coal	PJ/yr						2.18156	4.96584	8.51938	13.0547	18.843	16.6614	9.93449	10.4667	19.2307	33.5063
TIAM-UCL 4.1.2	SSP2-RCP26	AUS	Final Energy|Production|Steel|Primary|BF and BOF 1|w CCS|Coal	PJ/yr						1.35351e-07	3.07817e-07	2.03889e-07	4.28588e-07	5.3622e-07	8.79415e-07	1.22118e-06	1.18344e-06	1.4506e-06	2.3871e-06
TIAM-UCL 4.1.2	SSP2-RCP26	CAN	Final Energy|Production|Steel|Primary|BF and BOF 1|w CCS|Coal	PJ/yr						2.74344	6.24485	10.7136	16.417	16.417	13.6736	5.21404	7.48659e-07	4.46041e-07	5.24719e-07
TIAM-UCL 4.1.2	SSP2-RCP26	CHI	Final Energy|Production|Steel|Primary|BF and BOF 1|w CCS|Coal	PJ/yr						37.0643	84.3687	144.743	220.596	220.596	183.532	69.5597	2.69535e-07	2.75278e-07	3.7717e-07
TIAM-UCL 4.1.2	SSP2-RCP26	CSA	Final Energy|Production|Steel|Primary|BF and BOF 1|w CCS|Coal	PJ/yr						2.78323e-07	11.1661	25.5784	43.9726	43.9726	43.9726	16.8159	8.67578e-07	1.26704e-06	2.0389e-06
TIAM-UCL 4.1.2	SSP2-RCP26	EEU	Final Energy|Production|Steel|Primary|BF and BOF 1|w CCS|Coal	PJ/yr						0.354851	8.37781	18.6174	18.6174	18.6174	18.2625	1.77791e-06	2.44376e-07	3.16163e-07	3.92757e-07
TIAM-UCL 4.1.2	SSP2-RCP26	FSU	Final Energy|Production|Steel|Primary|BF and BOF 1|w CCS|Coal	PJ/yr						27.291	62.122	106.576	106.576	106.576	79.2851	10.1543	2.27256e-07	2.09578e-07	2.57022e-07
TIAM-UCL 4.1.2	SSP2-RCP26	IND	Final Energy|Production|Steel|Primary|BF and BOF 1|w CCS|Coal	PJ/yr						2.47207e-07	18.0766	41.1475	41.1475	41.1475	41.1475	5.26989	2.27053e-07	2.56997e-07	3.08383e-07
TIAM-UCL 4.1.2	SSP2-RCP26	JPN	Final Energy|Production|Steel|Primary|BF and BOF 1|w CCS|Coal	PJ/yr						29.3121	66.7225	114.469	136.01	136.01	106.698	26.7437	1.35344e-07	1.88615e-07	2.35301e-07
TIAM-UCL 4.1.2	SSP2-RCP26	MEA	Final Energy|Production|Steel|Primary|BF and BOF 1|w CCS|Coal	PJ/yr								1.21812e-07	1.76799e-07	2.23527e-07	4.6645e-07	2.77022e-05	5.70486	14.9974	30.1341
TIAM-UCL 4.1.2	SSP2-RCP26	MEX	Final Energy|Production|Steel|Primary|BF and BOF 1|w CCS|Coal	PJ/yr						1.46785e-07	3.17107e-07	5.53656e-07	6.4002e-07	3.10468e-07	2.45717e-07	9.55798e-08	9.31731e-08	1.14111e-07	1.53162e-07
TIAM-UCL 4.1.2	SSP2-RCP26	ODA	Final Energy|Production|Steel|Primary|BF and BOF 1|w CCS|Coal	PJ/yr						9.21066	20.9661	35.9692	55.1175	55.1175	45.9069	17.5053	5.65173e-07	7.70023e-07	1.18403e-06
TIAM-UCL 4.1.2	SSP2-RCP26	SKO	Final Energy|Production|Steel|Primary|BF and BOF 1|w CCS|Coal	PJ/yr						9.47366e-08	2.2898e-07	3.56556e-07	3.56825e-07	4.78145e-07	5.45678e-07	1.81868e-07	1.95371e-07	1.57671e-07	1.53568e-07
TIAM-UCL 4.1.2	SSP2-RCP26	UK	Final Energy|Production|Steel|Primary|BF and BOF 1|w CCS|Coal	PJ/yr							1.15302e-07	2.59079e-07	1.25551e-07	1.99857e-07	2.20427e-07	2.57945e-07	1.69119e-07	1.95342e-07	2.11531e-07
TIAM-UCL 4.1.2	SSP2-RCP26	USA	Final Energy|Production|Steel|Primary|BF and BOF 1|w CCS|Coal	PJ/yr						10.1435	23.0896	39.6123	39.6123	39.6123	29.4688	3.77416	2.50601e-07	2.96602e-07	4.11352e-07
TIAM-UCL 4.1.2	SSP2-RCP26	WEU	Final Energy|Production|Steel|Primary|BF and BOF 1|w CCS|Coal	PJ/yr						27.8043	63.2905	108.581	108.581	108.581	80.7765	10.3453	5.90216e-07	8.16755e-07	1.36794e-06
TIAM-UCL 4.1.2	SSP2-RCP26	World	Final Energy|Production|Steel|Primary|BF and BOF 1|w CCS|Coal	PJ/yr	0	0	0	0	0	146.106	369.391	654.526	799.702	805.49	659.384	175.317	16.1716	34.2281	63.6404
TIAM-UCL 4.1.2	SSP2-RCP26	AFR	Final Energy|Production|Steel|Primary|BF and BOF 1|w CCS|Coke Oven Coke	PJ/yr						0.872624	1.98634	3.40775	5.22187	7.5372	6.66458	3.97379	4.18667	7.69227	13.4025
TIAM-UCL 4.1.2	SSP2-RCP26	AUS	Final Energy|Production|Steel|Primary|BF and BOF 1|w CCS|Coke Oven Coke	PJ/yr						5.41403e-08	1.23127e-07	8.15556e-08	1.71435e-07	2.14488e-07	3.51766e-07	4.88471e-07	4.73375e-07	5.8024e-07	9.5484e-07
TIAM-UCL 4.1.2	SSP2-RCP26	CAN	Final Energy|Production|Steel|Primary|BF and BOF 1|w CCS|Coke Oven Coke	PJ/yr						1.09738	2.49794	4.28545	6.56682	6.56682	5.46944	2.08562	2.99463e-07	1.78416e-07	2.09887e-07
TIAM-UCL 4.1.2	SSP2-RCP26	CHI	Final Energy|Production|Steel|Primary|BF and BOF 1|w CCS|Coke Oven Coke	PJ/yr						14.8257	33.7475	57.897	88.2384	88.2384	73.4127	27.8239	1.07814e-07	1.10111e-07	1.50868e-07
TIAM-UCL 4.1.2	SSP2-RCP26	CSA	Final Energy|Production|Steel|Primary|BF and BOF 1|w CCS|Coke Oven Coke	PJ/yr						1.11329e-07	4.46643	10.2314	17.589	17.589	17.589	6.72636	3.47031e-07	5.06817e-07	8.15559e-07
TIAM-UCL 4.1.2	SSP2-RCP26	EEU	Final Energy|Production|Steel|Primary|BF and BOF 1|w CCS|Coke Oven Coke	PJ/yr						0.14194	3.35113	7.44695	7.44695	7.44695	7.30501	7.11164e-07	9.77506e-08	1.26465e-07	1.57103e-07
TIAM-UCL 4.1.2	SSP2-RCP26	FSU	Final Energy|Production|Steel|Primary|BF and BOF 1|w CCS|Coke Oven Coke	PJ/yr						10.9164	24.8488	42.6305	42.6305	42.6305	31.7141	4.06172	9.09022e-08	8.38312e-08	1.02809e-07
TIAM-UCL 4.1.2	SSP2-RCP26	IND	Final Energy|Production|Steel|Primary|BF and BOF 1|w CCS|Coke Oven Coke	PJ/yr						9.88829e-08	7.23065	16.459	16.459	16.459	16.459	2.10796	9.08213e-08	1.02799e-07	1.23353e-07
TIAM-UCL 4.1.2	SSP2-RCP26	JPN	Final Energy|Production|Steel|Primary|BF and BOF 1|w CCS|Coke Oven Coke	PJ/yr						11.7248	26.689	45.7875	54.4039	54.4039	42.6791	10.6975	5.41376e-08	7.54459e-08	9.41203e-08
TIAM-UCL 4.1.2	SSP2-RCP26	MEA	Final Energy|Production|Steel|Primary|BF and BOF 1|w CCS|Coke Oven Coke	PJ/yr								4.87249e-08	7.07197e-08	8.94109e-08	1.8658e-07	1.10809e-05	2.28195	5.99898	12.0536
TIAM-UCL 4.1.2	SSP2-RCP26	MEX	Final Energy|Production|Steel|Primary|BF and BOF 1|w CCS|Coke Oven Coke	PJ/yr						5.8714e-08	1.26843e-07	2.21463e-07	2.56008e-07	1.24187e-07	9.82867e-08	3.82319e-08	3.72692e-08	4.56446e-08	6.12649e-08
TIAM-UCL 4.1.2	SSP2-RCP26	ODA	Final Energy|Production|Steel|Primary|BF and BOF 1|w CCS|Coke Oven Coke	PJ/yr						3.68426	8.38642	14.3877	22.047	22.047	18.3628	7.00212	2.26069e-07	3.08009e-07	4.73613e-07
TIAM-UCL 4.1.2	SSP2-RCP26	SKO	Final Energy|Production|Steel|Primary|BF and BOF 1|w CCS|Coke Oven Coke	PJ/yr						3.78946e-08	9.15919e-08	1.42622e-07	1.4273e-07	1.91258e-07	2.18271e-07	7.27472e-08	7.81482e-08	6.30683e-08	6.14273e-08
TIAM-UCL 4.1.2	SSP2-RCP26	UK	Final Energy|Production|Steel|Primary|BF and BOF 1|w CCS|Coke Oven Coke	PJ/yr							4.61208e-08	1.03631e-07	5.02204e-08	7.99427e-08	8.8171e-08	1.03178e-07	6.76476e-08	7.81369e-08	8.46126e-08
TIAM-UCL 4.1.2	SSP2-RCP26	USA	Final Energy|Production|Steel|Primary|BF and BOF 1|w CCS|Coke Oven Coke	PJ/yr						4.05742	9.23582	15.8449	15.8449	15.8449	11.7875	1.50966	1.0024e-07	1.18641e-07	1.64541e-07
TIAM-UCL 4.1.2	SSP2-RCP26	WEU	Final Energy|Production|Steel|Primary|BF and BOF 1|w CCS|Coke Oven Coke	PJ/yr						11.1217	25.3162	43.4323	43.4323	43.4323	32.3106	4.13812	2.36086e-07	3.26702e-07	5.47177e-07
TIAM-UCL 4.1.2	SSP2-RCP26	World	Final Energy|Production|Steel|Primary|BF and BOF 1|w CCS|Coke Oven Coke	PJ/yr	0	0	0	0	0	58.4423	147.756	261.81	319.881	322.196	263.754	70.1267	6.46862	13.6913	25.4561
TIAM-UCL 4.1.2	SSP2-RCP26	AFR	Final Energy|Production|Steel|Primary|BF and BOF 1|w CCS|Coke Oven Gas	PJ/yr						0.277738	0.63221	1.08462	1.66201	2.39894	2.1212	1.26478	1.33253	2.44829	4.26574
TIAM-UCL 4.1.2	SSP2-RCP26	AUS	Final Energy|Production|Steel|Primary|BF and BOF 1|w CCS|Coke Oven Gas	PJ/yr						1.72317e-08	3.91886e-08	2.59575e-08	5.45642e-08	6.82671e-08	1.1196e-07	1.5547e-07	1.50665e-07	1.84678e-07	3.03906e-07
TIAM-UCL 4.1.2	SSP2-RCP26	CAN	Final Energy|Production|Steel|Primary|BF and BOF 1|w CCS|Coke Oven Gas	PJ/yr						0.349272	0.795042	1.36397	2.09008	2.09008	1.74081	0.663809	9.5313e-08	5.67862e-08	6.68028e-08
TIAM-UCL 4.1.2	SSP2-RCP26	CHI	Final Energy|Production|Steel|Primary|BF and BOF 1|w CCS|Coke Oven Gas	PJ/yr						4.71872	10.7411	18.4274	28.0844	28.0844	23.3657	8.85577	3.4315e-08	3.50461e-08	4.80182e-08
TIAM-UCL 4.1.2	SSP2-RCP26	CSA	Final Energy|Production|Steel|Primary|BF and BOF 1|w CCS|Coke Oven Gas	PJ/yr						3.54337e-08	1.42157	3.25643	5.59823	5.59823	5.59823	2.14086	1.10453e-07	1.61309e-07	2.59576e-07
TIAM-UCL 4.1.2	SSP2-RCP26	EEU	Final Energy|Production|Steel|Primary|BF and BOF 1|w CCS|Coke Oven Gas	PJ/yr						0.0451766	1.06659	2.37021	2.37021	2.37021	2.32503	2.26349e-07	3.1112e-08	4.02513e-08	5.00026e-08
TIAM-UCL 4.1.2	SSP2-RCP26	FSU	Final Energy|Production|Steel|Primary|BF and BOF 1|w CCS|Coke Oven Gas	PJ/yr						3.47446	7.90886	13.5684	13.5684	13.5684	10.0939	1.29276	2.89323e-08	2.66817e-08	3.27219e-08
TIAM-UCL 4.1.2	SSP2-RCP26	IND	Final Energy|Production|Steel|Primary|BF and BOF 1|w CCS|Coke Oven Gas	PJ/yr						3.14724e-08	2.30137	5.23856	5.23856	5.23856	5.23856	0.670919	2.89065e-08	3.27187e-08	3.92607e-08
TIAM-UCL 4.1.2	SSP2-RCP26	JPN	Final Energy|Production|Steel|Primary|BF and BOF 1|w CCS|Coke Oven Gas	PJ/yr						3.73177	8.49456	14.5732	17.3156	17.3156	13.5839	3.40479	1.72309e-08	2.40129e-08	2.99566e-08
TIAM-UCL 4.1.2	SSP2-RCP26	MEA	Final Energy|Production|Steel|Primary|BF and BOF 1|w CCS|Coke Oven Gas	PJ/yr								1.55081e-08	2.25086e-08	2.84576e-08	5.93845e-08	3.52681e-06	0.726296	1.90935	3.83642
TIAM-UCL 4.1.2	SSP2-RCP26	MEX	Final Energy|Production|Steel|Primary|BF and BOF 1|w CCS|Coke Oven Gas	PJ/yr						1.86875e-08	4.03714e-08	7.04869e-08	8.1482e-08	3.95262e-08	3.12826e-08	1.21684e-08	1.1862e-08	1.45277e-08	1.94994e-08
TIAM-UCL 4.1.2	SSP2-RCP26	ODA	Final Energy|Production|Steel|Primary|BF and BOF 1|w CCS|Coke Oven Gas	PJ/yr						1.17262	2.66922	4.57931	7.01711	7.01711	5.84448	2.22863	7.19531e-08	9.8033e-08	1.50741e-07
TIAM-UCL 4.1.2	SSP2-RCP26	SKO	Final Energy|Production|Steel|Primary|BF and BOF 1|w CCS|Coke Oven Gas	PJ/yr						1.20611e-08	2.91518e-08	4.53938e-08	4.5428e-08	6.08734e-08	6.94712e-08	2.31539e-08	2.4873e-08	2.00733e-08	1.9551e-08
TIAM-UCL 4.1.2	SSP2-RCP26	UK	Final Energy|Production|Steel|Primary|BF and BOF 1|w CCS|Coke Oven Gas	PJ/yr							1.46793e-08	3.29838e-08	1.59841e-08	2.54441e-08	2.8063e-08	3.28395e-08	2.15308e-08	2.48693e-08	2.69304e-08
TIAM-UCL 4.1.2	SSP2-RCP26	USA	Final Energy|Production|Steel|Primary|BF and BOF 1|w CCS|Coke Oven Gas	PJ/yr						1.29139	2.93957	5.04311	5.04311	5.04311	3.75172	0.480495	3.19044e-08	3.77609e-08	5.23699e-08
TIAM-UCL 4.1.2	SSP2-RCP26	WEU	Final Energy|Production|Steel|Primary|BF and BOF 1|w CCS|Coke Oven Gas	PJ/yr						3.53982	8.05762	13.8236	13.8236	13.8236	10.2838	1.31708	7.51414e-08	1.03982e-07	1.74155e-07
TIAM-UCL 4.1.2	SSP2-RCP26	World	Final Energy|Production|Steel|Primary|BF and BOF 1|w CCS|Coke Oven Gas	PJ/yr	0	0	0	0	0	18.601	47.0277	83.3288	101.811	102.548	83.9474	22.3199	2.05883	4.35764	8.10216
TIAM-UCL 4.1.2	SSP2-RCP26	AFR	Final Energy|Production|Steel|Primary|BF and BOF 1|w CCS|Electricity	PJ/yr						0.130894	0.297951	0.511163	0.783281	1.13058	0.999687	0.596069	0.628001	1.15384	2.01038
TIAM-UCL 4.1.2	SSP2-RCP26	AUS	Final Energy|Production|Steel|Primary|BF and BOF 1|w CCS|Electricity	PJ/yr						8.12104e-09	1.8469e-08	1.22333e-08	2.57153e-08	3.21732e-08	5.27649e-08	7.32706e-08	7.10062e-08	8.7036e-08	1.43226e-07
TIAM-UCL 4.1.2	SSP2-RCP26	CAN	Final Energy|Production|Steel|Primary|BF and BOF 1|w CCS|Electricity	PJ/yr						0.164607	0.374691	0.642818	0.985023	0.985023	0.820416	0.312843	4.49195e-08	2.67624e-08	3.14831e-08
TIAM-UCL 4.1.2	SSP2-RCP26	CHI	Final Energy|Production|Steel|Primary|BF and BOF 1|w CCS|Electricity	PJ/yr						2.22386	5.06212	8.68455	13.2358	13.2358	11.0119	4.17358	1.61721e-08	1.65167e-08	2.26302e-08
TIAM-UCL 4.1.2	SSP2-RCP26	CSA	Final Energy|Production|Steel|Primary|BF and BOF 1|w CCS|Electricity	PJ/yr						1.66994e-08	0.669964	1.5347	2.63836	2.63836	2.63836	1.00895	5.20547e-08	7.60225e-08	1.22334e-07
TIAM-UCL 4.1.2	SSP2-RCP26	EEU	Final Energy|Production|Steel|Primary|BF and BOF 1|w CCS|Electricity	PJ/yr						0.021291	0.502669	1.11704	1.11704	1.11704	1.09575	1.06675e-07	1.46626e-08	1.89698e-08	2.35654e-08
TIAM-UCL 4.1.2	SSP2-RCP26	FSU	Final Energy|Production|Steel|Primary|BF and BOF 1|w CCS|Electricity	PJ/yr						1.63746	3.72732	6.39457	6.39457	6.39457	4.75711	0.609258	1.36353e-08	1.25747e-08	1.54213e-08
TIAM-UCL 4.1.2	SSP2-RCP26	IND	Final Energy|Production|Steel|Primary|BF and BOF 1|w CCS|Electricity	PJ/yr						1.48324e-08	1.0846	2.46885	2.46885	2.46885	2.46885	0.316193	1.36232e-08	1.54198e-08	1.8503e-08
TIAM-UCL 4.1.2	SSP2-RCP26	JPN	Final Energy|Production|Steel|Primary|BF and BOF 1|w CCS|Electricity	PJ/yr						1.75872	4.00335	6.86813	8.16059	8.16059	6.40187	1.60462	8.12064e-09	1.13169e-08	1.41181e-08
TIAM-UCL 4.1.2	SSP2-RCP26	MEA	Final Energy|Production|Steel|Primary|BF and BOF 1|w CCS|Electricity	PJ/yr								7.30874e-09	1.0608e-08	1.34116e-08	2.7987e-08	1.66213e-06	0.342292	0.899846	1.80804
TIAM-UCL 4.1.2	SSP2-RCP26	MEX	Final Energy|Production|Steel|Primary|BF and BOF 1|w CCS|Electricity	PJ/yr						8.8071e-09	1.90264e-08	3.32194e-08	3.84012e-08	1.86281e-08	1.4743e-08	5.73479e-09	5.59039e-09	6.84669e-09	9.18974e-09
TIAM-UCL 4.1.2	SSP2-RCP26	ODA	Final Energy|Production|Steel|Primary|BF and BOF 1|w CCS|Electricity	PJ/yr						0.55264	1.25796	2.15815	3.30705	3.30705	2.75441	1.05032	3.39104e-08	4.62014e-08	7.10419e-08
TIAM-UCL 4.1.2	SSP2-RCP26	SKO	Final Energy|Production|Steel|Primary|BF and BOF 1|w CCS|Electricity	PJ/yr						5.68419e-09	1.37388e-08	2.13934e-08	2.14095e-08	2.86887e-08	3.27407e-08	1.09121e-08	1.17222e-08	9.46025e-09	9.2141e-09
TIAM-UCL 4.1.2	SSP2-RCP26	UK	Final Energy|Production|Steel|Primary|BF and BOF 1|w CCS|Electricity	PJ/yr							6.91812e-09	1.55447e-08	7.53306e-09	1.19914e-08	1.32256e-08	1.54767e-08	1.01471e-08	1.17205e-08	1.26919e-08
TIAM-UCL 4.1.2	SSP2-RCP26	USA	Final Energy|Production|Steel|Primary|BF and BOF 1|w CCS|Electricity	PJ/yr						0.608612	1.38537	2.37674	2.37674	2.37674	1.76813	0.22645	1.5036e-08	1.77961e-08	2.46811e-08
TIAM-UCL 4.1.2	SSP2-RCP26	WEU	Final Energy|Production|Steel|Primary|BF and BOF 1|w CCS|Electricity	PJ/yr						1.66826	3.79743	6.51485	6.51485	6.51485	4.84659	0.620718	3.5413e-08	4.90053e-08	8.20766e-08
TIAM-UCL 4.1.2	SSP2-RCP26	World	Final Energy|Production|Steel|Primary|BF and BOF 1|w CCS|Electricity	PJ/yr	0	0	0	0	0	8.76634	22.1634	39.2716	47.9821	48.3294	39.5631	10.519	0.970293	2.05369	3.81842
TIAM-UCL 4.1.2	SSP2-RCP26	AFR	Final Energy|Production|Steel|Primary|BF and BOF 1|w CCS|Heat	PJ/yr						0.0953349	0.217009	0.3723	0.570494	0.823446	0.728111	0.43414	0.457398	0.840387	1.46424
TIAM-UCL 4.1.2	SSP2-RCP26	AUS	Final Energy|Production|Steel|Primary|BF and BOF 1|w CCS|Heat	PJ/yr						5.91487e-09	1.34517e-08	8.91002e-09	1.87294e-08	2.3433e-08	3.84307e-08	5.33658e-08	5.17166e-08	6.33917e-08	1.04317e-07
TIAM-UCL 4.1.2	SSP2-RCP26	CAN	Final Energy|Production|Steel|Primary|BF and BOF 1|w CCS|Heat	PJ/yr						0.119889	0.272902	0.468189	0.717431	0.717431	0.597541	0.227855	3.27166e-08	1.94921e-08	2.29304e-08
TIAM-UCL 4.1.2	SSP2-RCP26	CHI	Final Energy|Production|Steel|Primary|BF and BOF 1|w CCS|Heat	PJ/yr						1.61972	3.68694	6.3253	9.64012	9.64012	8.0204	3.03978	1.17788e-08	1.20297e-08	1.64825e-08
TIAM-UCL 4.1.2	SSP2-RCP26	CSA	Final Energy|Production|Steel|Primary|BF and BOF 1|w CCS|Heat	PJ/yr						1.21628e-08	0.487961	1.11779	1.92162	1.92162	1.92162	0.73486	3.79134e-08	5.53702e-08	8.91006e-08
TIAM-UCL 4.1.2	SSP2-RCP26	EEU	Final Energy|Production|Steel|Primary|BF and BOF 1|w CCS|Heat	PJ/yr						0.0155071	0.366113	0.813586	0.813586	0.813586	0.798079	7.76953e-08	1.06793e-08	1.38164e-08	1.71636e-08
TIAM-UCL 4.1.2	SSP2-RCP26	FSU	Final Energy|Production|Steel|Primary|BF and BOF 1|w CCS|Heat	PJ/yr						1.19263	2.71475	4.65741	4.65741	4.65741	3.46479	0.443746	9.93115e-09	9.15863e-09	1.1232e-08
TIAM-UCL 4.1.2	SSP2-RCP26	IND	Final Energy|Production|Steel|Primary|BF and BOF 1|w CCS|Heat	PJ/yr						1.0803e-08	0.789955	1.79816	1.79816	1.79816	1.79816	0.230296	9.92231e-09	1.12309e-08	1.34764e-08
TIAM-UCL 4.1.2	SSP2-RCP26	JPN	Final Energy|Production|Steel|Primary|BF and BOF 1|w CCS|Heat	PJ/yr						1.28095	2.9158	5.00233	5.94368	5.94368	4.66273	1.16871	5.91458e-09	8.24253e-09	1.02827e-08
TIAM-UCL 4.1.2	SSP2-RCP26	MEA	Final Energy|Production|Steel|Primary|BF and BOF 1|w CCS|Heat	PJ/yr								5.32324e-09	7.72619e-09	9.76822e-09	2.0384e-08	1.21059e-06	0.249304	0.655393	1.31687
TIAM-UCL 4.1.2	SSP2-RCP26	MEX	Final Energy|Production|Steel|Primary|BF and BOF 1|w CCS|Heat	PJ/yr						6.41456e-09	1.38577e-08	2.4195e-08	2.79691e-08	1.35675e-08	1.07379e-08	4.17687e-09	4.0717e-09	4.98671e-09	6.69324e-09
TIAM-UCL 4.1.2	SSP2-RCP26	ODA	Final Energy|Production|Steel|Primary|BF and BOF 1|w CCS|Heat	PJ/yr						0.402509	0.916224	1.57187	2.40866	2.40866	2.00615	0.764987	2.46982e-08	3.36503e-08	5.17426e-08
TIAM-UCL 4.1.2	SSP2-RCP26	SKO	Final Energy|Production|Steel|Primary|BF and BOF 1|w CCS|Heat	PJ/yr						4.14002e-09	1.00065e-08	1.55816e-08	1.55934e-08	2.08951e-08	2.38463e-08	7.94769e-09	8.53776e-09	6.89027e-09	6.71098e-09
TIAM-UCL 4.1.2	SSP2-RCP26	UK	Final Energy|Production|Steel|Primary|BF and BOF 1|w CCS|Heat	PJ/yr							5.03874e-09	1.13218e-08	5.48662e-09	8.73381e-09	9.63276e-09	1.12723e-08	7.39056e-09	8.53652e-09	9.244e-09
TIAM-UCL 4.1.2	SSP2-RCP26	USA	Final Energy|Production|Steel|Primary|BF and BOF 1|w CCS|Heat	PJ/yr						0.443276	1.00902	1.73107	1.73107	1.73107	1.2878	0.164932	1.09513e-08	1.29616e-08	1.79762e-08
TIAM-UCL 4.1.2	SSP2-RCP26	WEU	Final Energy|Production|Steel|Primary|BF and BOF 1|w CCS|Heat	PJ/yr						1.21506	2.76582	4.74502	4.74502	4.74502	3.52996	0.452093	2.57926e-08	3.56925e-08	5.97796e-08
TIAM-UCL 4.1.2	SSP2-RCP26	World	Final Energy|Production|Steel|Primary|BF and BOF 1|w CCS|Heat	PJ/yr	0	0	0	0	0	6.38487	16.1425	28.603	34.9472	35.2002	28.8153	7.66141	0.706702	1.49578	2.78111
TIAM-UCL 4.1.2	SSP2-RCP26	AFR	Final Energy|Production|Steel|Primary|BF and BOF 1|w CCS|Heavy Fuel Oil	PJ/yr						0.0439873	0.100128	0.171778	0.263225	0.379936	0.335949	0.200312	0.211042	0.387753	0.675596
TIAM-UCL 4.1.2	SSP2-RCP26	AUS	Final Energy|Production|Steel|Primary|BF and BOF 1|w CCS|Heavy Fuel Oil	PJ/yr						2.72911e-09	6.20658e-09	4.11107e-09	8.64173e-09	1.08119e-08	1.77319e-08	2.46229e-08	2.38619e-08	2.92488e-08	4.81317e-08
TIAM-UCL 4.1.2	SSP2-RCP26	CAN	Final Energy|Production|Steel|Primary|BF and BOF 1|w CCS|Heavy Fuel Oil	PJ/yr						0.0553167	0.125916	0.216022	0.331021	0.331021	0.275704	0.105132	1.50954e-08	8.99363e-09	1.058e-08
TIAM-UCL 4.1.2	SSP2-RCP26	CHI	Final Energy|Production|Steel|Primary|BF and BOF 1|w CCS|Heavy Fuel Oil	PJ/yr						0.747336	1.70115	2.91848	4.44793	4.44793	3.7006	1.40255	5.43471e-09	5.55049e-09	7.60498e-09
TIAM-UCL 4.1.2	SSP2-RCP26	CSA	Final Energy|Production|Steel|Primary|BF and BOF 1|w CCS|Heavy Fuel Oil	PJ/yr						5.61189e-09	0.225144	0.515744	0.886631	0.886631	0.886631	0.339063	1.74932e-08	2.55477e-08	4.11108e-08
TIAM-UCL 4.1.2	SSP2-RCP26	EEU	Final Energy|Production|Steel|Primary|BF and BOF 1|w CCS|Heavy Fuel Oil	PJ/yr						0.00715494	0.168924	0.375387	0.375387	0.375387	0.368232	3.58485e-08	4.92742e-09	6.37488e-09	7.91926e-09
TIAM-UCL 4.1.2	SSP2-RCP26	FSU	Final Energy|Production|Steel|Primary|BF and BOF 1|w CCS|Heavy Fuel Oil	PJ/yr						0.550275	1.25258	2.14892	2.14892	2.14892	1.59865	0.204744	4.58221e-09	4.22577e-09	5.1824e-09
TIAM-UCL 4.1.2	SSP2-RCP26	IND	Final Energy|Production|Steel|Primary|BF and BOF 1|w CCS|Heavy Fuel Oil	PJ/yr						4.9845e-09	0.364484	0.829667	0.829667	0.829667	0.829667	0.106258	4.57813e-09	5.1819e-09	6.218e-09
TIAM-UCL 4.1.2	SSP2-RCP26	JPN	Final Energy|Production|Steel|Primary|BF and BOF 1|w CCS|Heavy Fuel Oil	PJ/yr						0.591027	1.34534	2.30806	2.7424	2.7424	2.15137	0.53924	2.72898e-09	3.80309e-09	4.74443e-09
TIAM-UCL 4.1.2	SSP2-RCP26	MEA	Final Energy|Production|Steel|Primary|BF and BOF 1|w CCS|Heavy Fuel Oil	PJ/yr								2.45613e-09	3.56485e-09	4.50704e-09	9.40515e-09	5.58566e-07	0.115029	0.302397	0.607601
TIAM-UCL 4.1.2	SSP2-RCP26	MEX	Final Energy|Production|Steel|Primary|BF and BOF 1|w CCS|Heavy Fuel Oil	PJ/yr						2.95966e-09	6.3939e-09	1.11635e-08	1.29049e-08	6.26004e-09	4.95445e-09	1.9272e-09	1.87867e-09	2.30086e-09	3.08825e-09
TIAM-UCL 4.1.2	SSP2-RCP26	ODA	Final Energy|Production|Steel|Primary|BF and BOF 1|w CCS|Heavy Fuel Oil	PJ/yr						0.185717	0.422744	0.725257	1.11135	1.11135	0.925632	0.352964	1.13957e-08	1.55262e-08	2.38739e-08
TIAM-UCL 4.1.2	SSP2-RCP26	SKO	Final Energy|Production|Steel|Primary|BF and BOF 1|w CCS|Heavy Fuel Oil	PJ/yr						1.9102e-09	4.61698e-09	7.18933e-09	7.19475e-09	9.64095e-09	1.10026e-08	3.66705e-09	3.93931e-09	3.17916e-09	3.09644e-09
TIAM-UCL 4.1.2	SSP2-RCP26	UK	Final Energy|Production|Steel|Primary|BF and BOF 1|w CCS|Heavy Fuel Oil	PJ/yr							2.32486e-09	5.22387e-09	2.53152e-09	4.02976e-09	4.44454e-09	5.20102e-09	3.40999e-09	3.93873e-09	4.26516e-09
TIAM-UCL 4.1.2	SSP2-RCP26	USA	Final Energy|Production|Steel|Primary|BF and BOF 1|w CCS|Heavy Fuel Oil	PJ/yr						0.204527	0.465561	0.798713	0.798713	0.798713	0.594187	0.0760994	5.05292e-09	5.98046e-09	8.29419e-09
TIAM-UCL 4.1.2	SSP2-RCP26	WEU	Final Energy|Production|Steel|Primary|BF and BOF 1|w CCS|Heavy Fuel Oil	PJ/yr						0.560626	1.27614	2.18934	2.18934	2.18934	1.62872	0.208595	1.19007e-08	1.64684e-08	2.75822e-08
TIAM-UCL 4.1.2	SSP2-RCP26	World	Final Energy|Production|Steel|Primary|BF and BOF 1|w CCS|Heavy Fuel Oil	PJ/yr	0	0	0	0	0	2.94597	7.44812	13.1974	16.1246	16.2413	13.2953	3.53496	0.326071	0.69015	1.2832
TIAM-UCL 4.1.2	SSP2-RCP26	AFR	Final Energy|Production|Steel|Primary|BF and BOF 1|w CCS|Liquified Petroleum Gases	PJ/yr						0.0190923	0.0434594	0.0745586	0.11425	0.164908	0.145815	0.0869432	0.0916008	0.1683	0.293235
TIAM-UCL 4.1.2	SSP2-RCP26	AUS	Final Energy|Production|Steel|Primary|BF and BOF 1|w CCS|Liquified Petroleum Gases	PJ/yr						1.18454e-09	2.6939e-09	1.78437e-09	3.75085e-09	4.69281e-09	7.69633e-09	1.06873e-08	1.0357e-08	1.26952e-08	2.08911e-08
TIAM-UCL 4.1.2	SSP2-RCP26	CAN	Final Energy|Production|Steel|Primary|BF and BOF 1|w CCS|Liquified Petroleum Gases	PJ/yr						0.0240097	0.0546528	0.093762	0.143676	0.143676	0.119667	0.0456315	6.552e-09	3.90359e-09	4.59216e-09
TIAM-UCL 4.1.2	SSP2-RCP26	CHI	Final Energy|Production|Steel|Primary|BF and BOF 1|w CCS|Liquified Petroleum Gases	PJ/yr						0.324374	0.738366	1.26674	1.93058	1.93058	1.60621	0.608763	2.35888e-09	2.40913e-09	3.30087e-09
TIAM-UCL 4.1.2	SSP2-RCP26	CSA	Final Energy|Production|Steel|Primary|BF and BOF 1|w CCS|Liquified Petroleum Gases	PJ/yr						2.43578e-09	0.0977216	0.223853	0.384833	0.384833	0.384833	0.147167	7.59274e-09	1.10887e-08	1.78437e-08
TIAM-UCL 4.1.2	SSP2-RCP26	EEU	Final Energy|Production|Steel|Primary|BF and BOF 1|w CCS|Liquified Petroleum Gases	PJ/yr						0.00310553	0.0733197	0.162933	0.162933	0.162933	0.159827	1.55597e-08	2.1387e-09	2.76695e-09	3.43727e-09
TIAM-UCL 4.1.2	SSP2-RCP26	FSU	Final Energy|Production|Steel|Primary|BF and BOF 1|w CCS|Liquified Petroleum Gases	PJ/yr						0.238841	0.54367	0.932718	0.932718	0.932718	0.693876	0.0888669	1.98886e-09	1.83415e-09	2.24937e-09
TIAM-UCL 4.1.2	SSP2-RCP26	IND	Final Energy|Production|Steel|Primary|BF and BOF 1|w CCS|Liquified Petroleum Gases	PJ/yr						2.16347e-09	0.1582	0.360109	0.360109	0.360109	0.360109	0.0461203	1.98709e-09	2.24915e-09	2.69886e-09
TIAM-UCL 4.1.2	SSP2-RCP26	JPN	Final Energy|Production|Steel|Primary|BF and BOF 1|w CCS|Liquified Petroleum Gases	PJ/yr						0.256529	0.583932	1.00179	1.19031	1.19031	0.933782	0.234052	1.18448e-09	1.65069e-09	2.05927e-09
TIAM-UCL 4.1.2	SSP2-RCP26	MEA	Final Energy|Production|Steel|Primary|BF and BOF 1|w CCS|Liquified Petroleum Gases	PJ/yr								1.06606e-09	1.54729e-09	1.95623e-09	4.08221e-09	2.4244e-07	0.049927	0.131252	0.263723
TIAM-UCL 4.1.2	SSP2-RCP26	MEX	Final Energy|Production|Steel|Primary|BF and BOF 1|w CCS|Liquified Petroleum Gases	PJ/yr						1.28461e-09	2.77521e-09	4.84541e-09	5.60123e-09	2.71711e-09	2.15043e-09	8.36482e-10	8.15419e-10	9.98664e-10	1.34042e-09
TIAM-UCL 4.1.2	SSP2-RCP26	ODA	Final Energy|Production|Steel|Primary|BF and BOF 1|w CCS|Liquified Petroleum Gases	PJ/yr						0.0806085	0.183488	0.31479	0.48237	0.48237	0.401761	0.1532	4.9462e-09	6.73898e-09	1.03622e-08
TIAM-UCL 4.1.2	SSP2-RCP26	SKO	Final Energy|Production|Steel|Primary|BF and BOF 1|w CCS|Liquified Petroleum Gases	PJ/yr						8.29102e-10	2.00395e-09	3.12046e-09	3.12281e-09	4.18456e-09	4.77558e-09	1.59165e-09	1.70982e-09	1.37988e-09	1.34398e-09
TIAM-UCL 4.1.2	SSP2-RCP26	UK	Final Energy|Production|Steel|Primary|BF and BOF 1|w CCS|Liquified Petroleum Gases	PJ/yr							1.00908e-09	2.26737e-09	1.09878e-09	1.74908e-09	1.92911e-09	2.25745e-09	1.48007e-09	1.70957e-09	1.85125e-09
TIAM-UCL 4.1.2	SSP2-RCP26	USA	Final Energy|Production|Steel|Primary|BF and BOF 1|w CCS|Liquified Petroleum Gases	PJ/yr						0.0887727	0.202072	0.346673	0.346673	0.346673	0.257901	0.0330302	2.19317e-09	2.59576e-09	3.60001e-09
TIAM-UCL 4.1.2	SSP2-RCP26	WEU	Final Energy|Production|Steel|Primary|BF and BOF 1|w CCS|Liquified Petroleum Gases	PJ/yr						0.243334	0.553896	0.950262	0.950262	0.950262	0.706928	0.0905386	5.16537e-09	7.14796e-09	1.19718e-08
TIAM-UCL 4.1.2	SSP2-RCP26	World	Final Energy|Production|Steel|Primary|BF and BOF 1|w CCS|Liquified Petroleum Gases	PJ/yr	0	0	0	0	0	1.27867	3.23278	5.72819	6.99871	7.04937	5.7707	1.53431	0.141528	0.299553	0.556958
TIAM-UCL 4.1.2	SSP2-RCP26	AFR	Final Energy|Production|Steel|Primary|BF and BOF 1|w CCS|Natural Gas Mix	PJ/yr						0.218156	0.496584	0.851938	1.30547	1.8843	1.66614	0.993449	1.04667	1.92307	3.35063
TIAM-UCL 4.1.2	SSP2-RCP26	AUS	Final Energy|Production|Steel|Primary|BF and BOF 1|w CCS|Natural Gas Mix	PJ/yr						1.35351e-08	3.07817e-08	2.03889e-08	4.28588e-08	5.3622e-08	8.79415e-08	1.22118e-07	1.18344e-07	1.4506e-07	2.3871e-07
TIAM-UCL 4.1.2	SSP2-RCP26	CAN	Final Energy|Production|Steel|Primary|BF and BOF 1|w CCS|Natural Gas Mix	PJ/yr						0.274344	0.624485	1.07136	1.6417	1.6417	1.36736	0.521404	7.48659e-08	4.46041e-08	5.24719e-08
TIAM-UCL 4.1.2	SSP2-RCP26	CHI	Final Energy|Production|Steel|Primary|BF and BOF 1|w CCS|Natural Gas Mix	PJ/yr						3.70643	8.43687	14.4743	22.0596	22.0596	18.3532	6.95597	2.69535e-08	2.75278e-08	3.7717e-08
TIAM-UCL 4.1.2	SSP2-RCP26	CSA	Final Energy|Production|Steel|Primary|BF and BOF 1|w CCS|Natural Gas Mix	PJ/yr						2.78323e-08	1.11661	2.55784	4.39726	4.39726	4.39726	1.68159	8.67578e-08	1.26704e-07	2.0389e-07
TIAM-UCL 4.1.2	SSP2-RCP26	EEU	Final Energy|Production|Steel|Primary|BF and BOF 1|w CCS|Natural Gas Mix	PJ/yr						0.0354851	0.837781	1.86174	1.86174	1.86174	1.82625	1.77791e-07	2.44376e-08	3.16163e-08	3.92757e-08
TIAM-UCL 4.1.2	SSP2-RCP26	FSU	Final Energy|Production|Steel|Primary|BF and BOF 1|w CCS|Natural Gas Mix	PJ/yr						2.7291	6.2122	10.6576	10.6576	10.6576	7.92851	1.01543	2.27256e-08	2.09578e-08	2.57022e-08
TIAM-UCL 4.1.2	SSP2-RCP26	IND	Final Energy|Production|Steel|Primary|BF and BOF 1|w CCS|Natural Gas Mix	PJ/yr						2.47207e-08	1.80766	4.11475	4.11475	4.11475	4.11475	0.526989	2.27053e-08	2.56997e-08	3.08383e-08
TIAM-UCL 4.1.2	SSP2-RCP26	JPN	Final Energy|Production|Steel|Primary|BF and BOF 1|w CCS|Natural Gas Mix	PJ/yr						2.93121	6.67225	11.4469	13.601	13.601	10.6698	2.67437	1.35344e-08	1.88615e-08	2.35301e-08
TIAM-UCL 4.1.2	SSP2-RCP26	MEA	Final Energy|Production|Steel|Primary|BF and BOF 1|w CCS|Natural Gas Mix	PJ/yr								1.21812e-08	1.76799e-08	2.23527e-08	4.6645e-08	2.77022e-06	0.570486	1.49974	3.01341
TIAM-UCL 4.1.2	SSP2-RCP26	MEX	Final Energy|Production|Steel|Primary|BF and BOF 1|w CCS|Natural Gas Mix	PJ/yr						1.46785e-08	3.17107e-08	5.53656e-08	6.4002e-08	3.10468e-08	2.45717e-08	9.55798e-09	9.31731e-09	1.14111e-08	1.53162e-08
TIAM-UCL 4.1.2	SSP2-RCP26	ODA	Final Energy|Production|Steel|Primary|BF and BOF 1|w CCS|Natural Gas Mix	PJ/yr						0.921066	2.09661	3.59692	5.51175	5.51175	4.59069	1.75053	5.65173e-08	7.70023e-08	1.18403e-07
TIAM-UCL 4.1.2	SSP2-RCP26	SKO	Final Energy|Production|Steel|Primary|BF and BOF 1|w CCS|Natural Gas Mix	PJ/yr						9.47366e-09	2.2898e-08	3.56556e-08	3.56825e-08	4.78145e-08	5.45678e-08	1.81868e-08	1.95371e-08	1.57671e-08	1.53568e-08
TIAM-UCL 4.1.2	SSP2-RCP26	UK	Final Energy|Production|Steel|Primary|BF and BOF 1|w CCS|Natural Gas Mix	PJ/yr							1.15302e-08	2.59079e-08	1.25551e-08	1.99857e-08	2.20427e-08	2.57945e-08	1.69119e-08	1.95342e-08	2.11531e-08
TIAM-UCL 4.1.2	SSP2-RCP26	USA	Final Energy|Production|Steel|Primary|BF and BOF 1|w CCS|Natural Gas Mix	PJ/yr						1.01435	2.30896	3.96123	3.96123	3.96123	2.94688	0.377416	2.50601e-08	2.96602e-08	4.11352e-08
TIAM-UCL 4.1.2	SSP2-RCP26	WEU	Final Energy|Production|Steel|Primary|BF and BOF 1|w CCS|Natural Gas Mix	PJ/yr						2.78043	6.32905	10.8581	10.8581	10.8581	8.07765	1.03453	5.90216e-08	8.16755e-08	1.36794e-07
TIAM-UCL 4.1.2	SSP2-RCP26	World	Final Energy|Production|Steel|Primary|BF and BOF 1|w CCS|Natural Gas Mix	PJ/yr	0	0	0	0	0	14.6106	36.9391	65.4526	79.9702	80.549	65.9384	17.5317	1.61716	3.42281	6.36404
TIAM-UCL 4.1.2	SSP2-RCP26	AFR	Final Energy|Production|Steel|Primary|BF and BOF 1|w CCS|Petroleum Coke	PJ/yr						0.0141038	0.0321042	0.0550778	0.0843986	0.12182	0.107716	0.0642265	0.0676672	0.124326	0.216618
TIAM-UCL 4.1.2	SSP2-RCP26	AUS	Final Energy|Production|Steel|Primary|BF and BOF 1|w CCS|Petroleum Coke	PJ/yr						8.75044e-10	1.99004e-09	1.31814e-09	2.77082e-09	3.46667e-09	5.68542e-09	7.89492e-09	7.65093e-09	9.37815e-09	1.54326e-08
TIAM-UCL 4.1.2	SSP2-RCP26	CAN	Final Energy|Production|Steel|Primary|BF and BOF 1|w CCS|Petroleum Coke	PJ/yr						0.0177364	0.040373	0.0692637	0.106136	0.106136	0.0884	0.0337088	4.84008e-09	2.88366e-09	3.39231e-09
TIAM-UCL 4.1.2	SSP2-RCP26	CHI	Final Energy|Production|Steel|Primary|BF and BOF 1|w CCS|Petroleum Coke	PJ/yr						0.239621	0.545445	0.935762	1.42615	1.42615	1.18653	0.449704	1.74255e-09	1.77967e-09	2.43841e-09
TIAM-UCL 4.1.2	SSP2-RCP26	CSA	Final Energy|Production|Steel|Primary|BF and BOF 1|w CCS|Petroleum Coke	PJ/yr						1.79936e-09	0.0721888	0.165365	0.284283	0.284283	0.284283	0.108715	5.6089e-09	8.19144e-09	1.31815e-08
TIAM-UCL 4.1.2	SSP2-RCP26	EEU	Final Energy|Production|Steel|Primary|BF and BOF 1|w CCS|Petroleum Coke	PJ/yr						0.00229411	0.0541626	0.120361	0.120361	0.120361	0.118067	1.14942e-08	1.5799e-09	2.044e-09	2.53918e-09
TIAM-UCL 4.1.2	SSP2-RCP26	FSU	Final Energy|Production|Steel|Primary|BF and BOF 1|w CCS|Petroleum Coke	PJ/yr						0.176437	0.401619	0.689016	0.689016	0.689016	0.512579	0.0656476	1.46921e-09	1.35492e-09	1.66165e-09
TIAM-UCL 4.1.2	SSP2-RCP26	IND	Final Energy|Production|Steel|Primary|BF and BOF 1|w CCS|Petroleum Coke	PJ/yr						1.5982e-09	0.116866	0.266019	0.266019	0.266019	0.266019	0.0340699	1.4679e-09	1.66149e-09	1.9937e-09
TIAM-UCL 4.1.2	SSP2-RCP26	JPN	Final Energy|Production|Steel|Primary|BF and BOF 1|w CCS|Petroleum Coke	PJ/yr						0.189503	0.431362	0.740042	0.879305	0.879305	0.689802	0.172898	8.75e-10	1.2194e-09	1.52122e-09
TIAM-UCL 4.1.2	SSP2-RCP26	MEA	Final Energy|Production|Steel|Primary|BF and BOF 1|w CCS|Petroleum Coke	PJ/yr								7.87518e-10	1.14301e-09	1.44511e-09	3.0156e-09	1.79095e-07	0.036882	0.0969586	0.194817
TIAM-UCL 4.1.2	SSP2-RCP26	MEX	Final Energy|Production|Steel|Primary|BF and BOF 1|w CCS|Petroleum Coke	PJ/yr						9.48966e-10	2.0501e-09	3.57939e-09	4.13774e-09	2.00718e-09	1.58856e-09	6.17924e-10	6.02365e-10	7.37731e-10	9.90195e-10
TIAM-UCL 4.1.2	SSP2-RCP26	ODA	Final Energy|Production|Steel|Primary|BF and BOF 1|w CCS|Petroleum Coke	PJ/yr						0.059547	0.135546	0.232542	0.356335	0.356335	0.296788	0.113172	3.65385e-09	4.97821e-09	7.65477e-09
TIAM-UCL 4.1.2	SSP2-RCP26	SKO	Final Energy|Production|Steel|Primary|BF and BOF 1|w CCS|Petroleum Coke	PJ/yr						6.12473e-10	1.48036e-09	2.30514e-09	2.30688e-09	3.09121e-09	3.52781e-09	1.17578e-09	1.26307e-09	1.01934e-09	9.9282e-10
TIAM-UCL 4.1.2	SSP2-RCP26	UK	Final Energy|Production|Steel|Primary|BF and BOF 1|w CCS|Petroleum Coke	PJ/yr							7.45428e-10	1.67495e-09	8.11688e-10	1.29208e-09	1.42507e-09	1.66762e-09	1.09336e-09	1.26289e-09	1.36755e-09
TIAM-UCL 4.1.2	SSP2-RCP26	USA	Final Energy|Production|Steel|Primary|BF and BOF 1|w CCS|Petroleum Coke	PJ/yr						0.0655781	0.149274	0.256094	0.256094	0.256094	0.190516	0.0244	1.62014e-09	1.91753e-09	2.65939e-09
TIAM-UCL 4.1.2	SSP2-RCP26	WEU	Final Energy|Production|Steel|Primary|BF and BOF 1|w CCS|Petroleum Coke	PJ/yr						0.179755	0.409173	0.701976	0.701976	0.701976	0.522221	0.0668825	3.81575e-09	5.28033e-09	8.84376e-09
TIAM-UCL 4.1.2	SSP2-RCP26	World	Final Energy|Production|Steel|Primary|BF and BOF 1|w CCS|Petroleum Coke	PJ/yr	0	0	0	0	0	0.944575	2.38811	4.23152	5.17008	5.2075	4.26293	1.13342	0.104549	0.221285	0.411435
TIAM-UCL 4.1.2	SSP2-RCP26	AFR	Final Energy|Production|Steel|Primary|BF and BOF 1|w CCS|Refined Petroleum Products (Oil)	PJ/yr						0.0427844	0.0973893	0.167081	0.256026	0.369546	0.326762	0.194834	0.205271	0.377149	0.65712
TIAM-UCL 4.1.2	SSP2-RCP26	AUS	Final Energy|Production|Steel|Primary|BF and BOF 1|w CCS|Refined Petroleum Products (Oil)	PJ/yr						2.65448e-09	6.03685e-09	3.99864e-09	8.40539e-09	1.05163e-08	1.72469e-08	2.39495e-08	2.32094e-08	2.84489e-08	4.68154e-08
TIAM-UCL 4.1.2	SSP2-RCP26	CAN	Final Energy|Production|Steel|Primary|BF and BOF 1|w CCS|Refined Petroleum Products (Oil)	PJ/yr						0.0538039	0.122473	0.210114	0.321968	0.321968	0.268165	0.102257	1.46826e-08	8.74767e-09	1.02907e-08
TIAM-UCL 4.1.2	SSP2-RCP26	CHI	Final Energy|Production|Steel|Primary|BF and BOF 1|w CCS|Refined Petroleum Products (Oil)	PJ/yr						0.726899	1.65463	2.83867	4.32629	4.32629	3.59939	1.36419	5.28608e-09	5.3987e-09	7.39701e-09
TIAM-UCL 4.1.2	SSP2-RCP26	CSA	Final Energy|Production|Steel|Primary|BF and BOF 1|w CCS|Refined Petroleum Products (Oil)	PJ/yr						5.45842e-09	0.218987	0.50164	0.862384	0.862384	0.862384	0.329791	1.70148e-08	2.4849e-08	3.99865e-08
TIAM-UCL 4.1.2	SSP2-RCP26	EEU	Final Energy|Production|Steel|Primary|BF and BOF 1|w CCS|Refined Petroleum Products (Oil)	PJ/yr						0.00695927	0.164304	0.365121	0.365121	0.365121	0.358162	3.48681e-08	4.79267e-09	6.20054e-09	7.70269e-09
TIAM-UCL 4.1.2	SSP2-RCP26	FSU	Final Energy|Production|Steel|Primary|BF and BOF 1|w CCS|Refined Petroleum Products (Oil)	PJ/yr						0.535226	1.21833	2.09015	2.09015	2.09015	1.55493	0.199144	4.4569e-09	4.11021e-09	5.04068e-09
TIAM-UCL 4.1.2	SSP2-RCP26	IND	Final Energy|Production|Steel|Primary|BF and BOF 1|w CCS|Refined Petroleum Products (Oil)	PJ/yr						4.84819e-09	0.354516	0.806978	0.806978	0.806978	0.806978	0.103352	4.45293e-09	5.04019e-09	6.04795e-09
TIAM-UCL 4.1.2	SSP2-RCP26	JPN	Final Energy|Production|Steel|Primary|BF and BOF 1|w CCS|Refined Petroleum Products (Oil)	PJ/yr						0.574863	1.30855	2.24494	2.6674	2.6674	2.09254	0.524493	2.65434e-09	3.69908e-09	4.61468e-09
TIAM-UCL 4.1.2	SSP2-RCP26	MEA	Final Energy|Production|Steel|Primary|BF and BOF 1|w CCS|Refined Petroleum Products (Oil)	PJ/yr								2.38896e-09	3.46736e-09	4.38378e-09	9.14794e-09	5.4329e-07	0.111883	0.294127	0.590984
TIAM-UCL 4.1.2	SSP2-RCP26	MEX	Final Energy|Production|Steel|Primary|BF and BOF 1|w CCS|Refined Petroleum Products (Oil)	PJ/yr						2.87872e-09	6.21904e-09	1.08582e-08	1.2552e-08	6.08884e-09	4.81895e-09	1.8745e-09	1.8273e-09	2.23793e-09	3.00379e-09
TIAM-UCL 4.1.2	SSP2-RCP26	ODA	Final Energy|Production|Steel|Primary|BF and BOF 1|w CCS|Refined Petroleum Products (Oil)	PJ/yr						0.180638	0.411183	0.705423	1.08096	1.08096	0.900318	0.343311	1.10841e-08	1.51016e-08	2.3221e-08
TIAM-UCL 4.1.2	SSP2-RCP26	SKO	Final Energy|Production|Steel|Primary|BF and BOF 1|w CCS|Refined Petroleum Products (Oil)	PJ/yr						1.85796e-09	4.49071e-09	6.99272e-09	6.99799e-09	9.37729e-09	1.07017e-08	3.56676e-09	3.83157e-09	3.09221e-09	3.01176e-09
TIAM-UCL 4.1.2	SSP2-RCP26	UK	Final Energy|Production|Steel|Primary|BF and BOF 1|w CCS|Refined Petroleum Products (Oil)	PJ/yr							2.26128e-09	5.08101e-09	2.46229e-09	3.91956e-09	4.32299e-09	5.05878e-09	3.31674e-09	3.83102e-09	4.14852e-09
TIAM-UCL 4.1.2	SSP2-RCP26	USA	Final Energy|Production|Steel|Primary|BF and BOF 1|w CCS|Refined Petroleum Products (Oil)	PJ/yr						0.198933	0.452829	0.77687	0.77687	0.77687	0.577937	0.0740182	4.91474e-09	5.8169e-09	8.06737e-09
TIAM-UCL 4.1.2	SSP2-RCP26	WEU	Final Energy|Production|Steel|Primary|BF and BOF 1|w CCS|Refined Petroleum Products (Oil)	PJ/yr						0.545294	1.24124	2.12947	2.12947	2.12947	1.58417	0.20289	1.15752e-08	1.60181e-08	2.68279e-08
TIAM-UCL 4.1.2	SSP2-RCP26	World	Final Energy|Production|Steel|Primary|BF and BOF 1|w CCS|Refined Petroleum Products (Oil)	PJ/yr	0	0	0	0	0	2.8654	7.24443	12.8365	15.6836	15.7971	12.9317	3.43829	0.317154	0.671276	1.2481
TIAM-UCL 4.1.2	SSP2-RCP26	AFR	Final Energy|Production|Steel|Primary|BF and BOF 1|w/o CCS|Biofuels	PJ/yr					1.50583e-06	1.16598e-06	1.6433e-06	1.92751e-06	2.09018e-06	1.54958e-06	2.39746e-07
TIAM-UCL 4.1.2	SSP2-RCP26	AUS	Final Energy|Production|Steel|Primary|BF and BOF 1|w/o CCS|Biofuels	PJ/yr					3.6827e-07	2.73634e-07	5.50163e-07		1.95051e-07		1.3638e-07
TIAM-UCL 4.1.2	SSP2-RCP26	CAN	Final Energy|Production|Steel|Primary|BF and BOF 1|w/o CCS|Biofuels	PJ/yr					25.775	25.775	25.775	25.775	12.0179	4.9443e-07	3.05827e-07
TIAM-UCL 4.1.2	SSP2-RCP26	CHI	Final Energy|Production|Steel|Primary|BF and BOF 1|w/o CCS|Biofuels	PJ/yr					6.50951e-06	2.05336e-06	6.73739e-06	7.1336e-06	7.3615e-06	4.42798e-07	2.86143e-07
TIAM-UCL 4.1.2	SSP2-RCP26	CSA	Final Energy|Production|Steel|Primary|BF and BOF 1|w/o CCS|Biofuels	PJ/yr					2.52865e-06	2.43105e-06	2.41176e-06	2.64158e-06	2.7134e-06	2.8491e-06	1.36691e-07
TIAM-UCL 4.1.2	SSP2-RCP26	EEU	Final Energy|Production|Steel|Primary|BF and BOF 1|w/o CCS|Biofuels	PJ/yr					5.7317	5.7317	5.7317	5.7317	5.7317	0.609346
TIAM-UCL 4.1.2	SSP2-RCP26	FSU	Final Energy|Production|Steel|Primary|BF and BOF 1|w/o CCS|Biofuels	PJ/yr					1.55904e-06	8.59276e-07	1.73852e-06	1.78287e-06	8.10936e-07	1.46267e-06	9.00146e-08
TIAM-UCL 4.1.2	SSP2-RCP26	IND	Final Energy|Production|Steel|Primary|BF and BOF 1|w/o CCS|Biofuels	PJ/yr					60.1235	45.451	60.1235	60.1235	60.1235	60.1235	9.0979e-08
TIAM-UCL 4.1.2	SSP2-RCP26	JPN	Final Energy|Production|Steel|Primary|BF and BOF 1|w/o CCS|Biofuels	PJ/yr					4.39211e-07	2.7571e-07	6.266e-07	6.6588e-07	8.3217e-07	6.5816e-07
TIAM-UCL 4.1.2	SSP2-RCP26	MEA	Final Energy|Production|Steel|Primary|BF and BOF 1|w/o CCS|Biofuels	PJ/yr					5.37692e-08
TIAM-UCL 4.1.2	SSP2-RCP26	MEX	Final Energy|Production|Steel|Primary|BF and BOF 1|w/o CCS|Biofuels	PJ/yr					1.66811e-07	1.31413e-07	2.69969e-07	4.67571e-07	6.98596e-07
TIAM-UCL 4.1.2	SSP2-RCP26	ODA	Final Energy|Production|Steel|Primary|BF and BOF 1|w/o CCS|Biofuels	PJ/yr					9.27458e-07	4.94376e-07	1.10278e-06	1.33024e-06	1.47611e-06	5.04091e-07	1.88895e-07
TIAM-UCL 4.1.2	SSP2-RCP26	SKO	Final Energy|Production|Steel|Primary|BF and BOF 1|w/o CCS|Biofuels	PJ/yr					4.8915e-07	1.82655e-07	5.41666e-07	4.44551e-07		1.88159e-07	2.31566e-07
TIAM-UCL 4.1.2	SSP2-RCP26	UK	Final Energy|Production|Steel|Primary|BF and BOF 1|w/o CCS|Biofuels	PJ/yr					1.2129e-07	4.60264e-08		3.82087e-07
TIAM-UCL 4.1.2	SSP2-RCP26	USA	Final Energy|Production|Steel|Primary|BF and BOF 1|w/o CCS|Biofuels	PJ/yr					174.351	174.351	174.351	174.351	144.274	62.3934
TIAM-UCL 4.1.2	SSP2-RCP26	WEU	Final Energy|Production|Steel|Primary|BF and BOF 1|w/o CCS|Biofuels	PJ/yr					1.12676e-05	1.12092e-05	1.13207e-05	1.14291e-05	1.15326e-05	7.18058e-07	1.34553e-07
TIAM-UCL 4.1.2	SSP2-RCP26	World	Final Energy|Production|Steel|Primary|BF and BOF 1|w/o CCS|Biofuels	PJ/yr	0	0	0	0	265.981	251.308	265.981	265.981	222.147	123.126	1.84079e-06	0	0	0	0
TIAM-UCL 4.1.2	SSP2-RCP26	AFR	Final Energy|Production|Steel|Primary|BF and BOF 1|w/o CCS|Blast Furnace Gas	PJ/yr					4.65752e-07	3.60637e-07	5.08272e-07	5.96178e-07	6.46491e-07	4.79284e-07	7.41532e-08
TIAM-UCL 4.1.2	SSP2-RCP26	AUS	Final Energy|Production|Steel|Primary|BF and BOF 1|w/o CCS|Blast Furnace Gas	PJ/yr					1.13906e-07	8.46347e-08	1.70165e-07		6.03291e-08		4.21822e-08
TIAM-UCL 4.1.2	SSP2-RCP26	CAN	Final Energy|Production|Steel|Primary|BF and BOF 1|w/o CCS|Blast Furnace Gas	PJ/yr					7.97218	7.97218	7.97218	7.97218	3.71713	1.52927e-07	9.45921e-08
TIAM-UCL 4.1.2	SSP2-RCP26	CHI	Final Energy|Production|Steel|Primary|BF and BOF 1|w/o CCS|Blast Furnace Gas	PJ/yr					2.01339e-06	6.35101e-07	2.08387e-06	2.20642e-06	2.27691e-06	1.36957e-07	8.85038e-08
TIAM-UCL 4.1.2	SSP2-RCP26	CSA	Final Energy|Production|Steel|Primary|BF and BOF 1|w/o CCS|Blast Furnace Gas	PJ/yr					7.82109e-07	7.51922e-07	7.45954e-07	8.17038e-07	8.39251e-07	8.81223e-07	4.22785e-08
TIAM-UCL 4.1.2	SSP2-RCP26	EEU	Final Energy|Production|Steel|Primary|BF and BOF 1|w/o CCS|Blast Furnace Gas	PJ/yr					1.77281	1.77281	1.77281	1.77281	1.77281	0.18847
TIAM-UCL 4.1.2	SSP2-RCP26	FSU	Final Energy|Production|Steel|Primary|BF and BOF 1|w/o CCS|Blast Furnace Gas	PJ/yr					4.82209e-07	2.65773e-07	5.37723e-07	5.51441e-07	2.50822e-07	4.52401e-07	2.78414e-08
TIAM-UCL 4.1.2	SSP2-RCP26	IND	Final Energy|Production|Steel|Primary|BF and BOF 1|w/o CCS|Blast Furnace Gas	PJ/yr					18.5961	14.0579	18.5961	18.5961	18.5961	18.5961	2.81397e-08
TIAM-UCL 4.1.2	SSP2-RCP26	JPN	Final Energy|Production|Steel|Primary|BF and BOF 1|w/o CCS|Blast Furnace Gas	PJ/yr					1.35848e-07	8.52767e-08	1.93807e-07	2.05956e-07	2.57389e-07	2.03568e-07
TIAM-UCL 4.1.2	SSP2-RCP26	MEA	Final Energy|Production|Steel|Primary|BF and BOF 1|w/o CCS|Blast Furnace Gas	PJ/yr					1.66308e-08
TIAM-UCL 4.1.2	SSP2-RCP26	MEX	Final Energy|Production|Steel|Primary|BF and BOF 1|w/o CCS|Blast Furnace Gas	PJ/yr					5.15943e-08	4.06458e-08	8.35012e-08	1.44619e-07	2.16075e-07
TIAM-UCL 4.1.2	SSP2-RCP26	ODA	Final Energy|Production|Steel|Primary|BF and BOF 1|w/o CCS|Blast Furnace Gas	PJ/yr					2.86862e-07	1.5291e-07	3.41087e-07	4.11442e-07	4.56559e-07	1.55915e-07	5.84251e-08
TIAM-UCL 4.1.2	SSP2-RCP26	SKO	Final Energy|Production|Steel|Primary|BF and BOF 1|w/o CCS|Blast Furnace Gas	PJ/yr					1.51294e-07	5.64951e-08	1.67537e-07	1.37499e-07		5.81974e-08	7.1623e-08
TIAM-UCL 4.1.2	SSP2-RCP26	UK	Final Energy|Production|Steel|Primary|BF and BOF 1|w/o CCS|Blast Furnace Gas	PJ/yr					3.75148e-08	1.42359e-08		1.18179e-07
TIAM-UCL 4.1.2	SSP2-RCP26	USA	Final Energy|Production|Steel|Primary|BF and BOF 1|w/o CCS|Blast Furnace Gas	PJ/yr					53.9265	53.9265	53.9265	53.9265	44.6238	19.2982
TIAM-UCL 4.1.2	SSP2-RCP26	WEU	Final Energy|Production|Steel|Primary|BF and BOF 1|w/o CCS|Blast Furnace Gas	PJ/yr					3.48506e-06	3.467e-06	3.50148e-06	3.535e-06	3.56702e-06	2.22095e-07	4.1617e-08
TIAM-UCL 4.1.2	SSP2-RCP26	World	Final Energy|Production|Steel|Primary|BF and BOF 1|w/o CCS|Blast Furnace Gas	PJ/yr	0	0	0	0	82.2676	77.7294	82.2676	82.2676	68.7099	38.0828	5.69356e-07	0	0	0	0
TIAM-UCL 4.1.2	SSP2-RCP26	AFR	Final Energy|Production|Steel|Primary|BF and BOF 1|w/o CCS|Coal	PJ/yr					2.53688e-06	1.96433e-06	2.76847e-06	3.24728e-06	3.52133e-06	2.61058e-06	4.039e-07
TIAM-UCL 4.1.2	SSP2-RCP26	AUS	Final Energy|Production|Steel|Primary|BF and BOF 1|w/o CCS|Coal	PJ/yr					6.20425e-07	4.60991e-07	9.2686e-07		3.28603e-07		2.29759e-07
TIAM-UCL 4.1.2	SSP2-RCP26	CAN	Final Energy|Production|Steel|Primary|BF and BOF 1|w/o CCS|Coal	PJ/yr					43.4232	43.4232	43.4232	43.4232	20.2466	8.32967e-07	5.15227e-07
TIAM-UCL 4.1.2	SSP2-RCP26	CHI	Final Energy|Production|Steel|Primary|BF and BOF 1|w/o CCS|Coal	PJ/yr					1.09666e-05	3.45929e-06	1.13505e-05	1.2018e-05	1.24019e-05	7.45983e-07	4.82066e-07
TIAM-UCL 4.1.2	SSP2-RCP26	CSA	Final Energy|Production|Steel|Primary|BF and BOF 1|w/o CCS|Coal	PJ/yr					4.26002e-06	4.0956e-06	4.06309e-06	4.45027e-06	4.57126e-06	4.79988e-06	2.30284e-07
TIAM-UCL 4.1.2	SSP2-RCP26	EEU	Final Energy|Production|Steel|Primary|BF and BOF 1|w/o CCS|Coal	PJ/yr					9.6562	9.65619	9.6562	9.6562	9.6562	1.02657
TIAM-UCL 4.1.2	SSP2-RCP26	FSU	Final Energy|Production|Steel|Primary|BF and BOF 1|w/o CCS|Coal	PJ/yr					2.62651e-06	1.44762e-06	2.92889e-06	3.00361e-06	1.36618e-06	2.46416e-06	1.51648e-07
TIAM-UCL 4.1.2	SSP2-RCP26	IND	Final Energy|Production|Steel|Primary|BF and BOF 1|w/o CCS|Coal	PJ/yr					101.29	76.5713	101.29	101.29	101.29	101.29	1.53272e-07
TIAM-UCL 4.1.2	SSP2-RCP26	JPN	Final Energy|Production|Steel|Primary|BF and BOF 1|w/o CCS|Coal	PJ/yr					7.3994e-07	4.64488e-07	1.05563e-06	1.12181e-06	1.40196e-06	1.1088e-06
TIAM-UCL 4.1.2	SSP2-RCP26	MEA	Final Energy|Production|Steel|Primary|BF and BOF 1|w/o CCS|Coal	PJ/yr					9.0585e-08
TIAM-UCL 4.1.2	SSP2-RCP26	MEX	Final Energy|Production|Steel|Primary|BF and BOF 1|w/o CCS|Coal	PJ/yr					2.81026e-07	2.21391e-07	4.54817e-07	7.87718e-07	1.17693e-06
TIAM-UCL 4.1.2	SSP2-RCP26	ODA	Final Energy|Production|Steel|Primary|BF and BOF 1|w/o CCS|Coal	PJ/yr					1.56249e-06	8.32875e-07	1.85785e-06	2.24106e-06	2.4868e-06	8.49242e-07	3.18232e-07
TIAM-UCL 4.1.2	SSP2-RCP26	SKO	Final Energy|Production|Steel|Primary|BF and BOF 1|w/o CCS|Coal	PJ/yr					8.24072e-07	3.07719e-07	9.12546e-07	7.48936e-07		3.16992e-07	3.90119e-07
TIAM-UCL 4.1.2	SSP2-RCP26	UK	Final Energy|Production|Steel|Primary|BF and BOF 1|w/o CCS|Coal	PJ/yr					2.04337e-07	7.75407e-08		6.43702e-07
TIAM-UCL 4.1.2	SSP2-RCP26	USA	Final Energy|Production|Steel|Primary|BF and BOF 1|w/o CCS|Coal	PJ/yr					293.729	293.729	293.729	293.729	243.059	105.114
TIAM-UCL 4.1.2	SSP2-RCP26	WEU	Final Energy|Production|Steel|Primary|BF and BOF 1|w/o CCS|Coal	PJ/yr					1.89826e-05	1.88842e-05	1.9072e-05	1.92545e-05	1.9429e-05	1.20971e-06	2.26681e-07
TIAM-UCL 4.1.2	SSP2-RCP26	World	Final Energy|Production|Steel|Primary|BF and BOF 1|w/o CCS|Coal	PJ/yr	0	0	0	0	448.098	423.379	448.098	448.098	374.252	207.431	3.10119e-06	0	0	0	0
TIAM-UCL 4.1.2	SSP2-RCP26	AFR	Final Energy|Production|Steel|Primary|BF and BOF 1|w/o CCS|Coke Oven Coke	PJ/yr					1.01475e-06	7.85731e-07	1.10739e-06	1.29891e-06	1.40853e-06	1.04423e-06	1.6156e-07
TIAM-UCL 4.1.2	SSP2-RCP26	AUS	Final Energy|Production|Steel|Primary|BF and BOF 1|w/o CCS|Coke Oven Coke	PJ/yr					2.4817e-07	1.84396e-07	3.70744e-07		1.31441e-07		9.19037e-08
TIAM-UCL 4.1.2	SSP2-RCP26	CAN	Final Energy|Production|Steel|Primary|BF and BOF 1|w/o CCS|Coke Oven Coke	PJ/yr					17.3693	17.3693	17.3693	17.3693	8.09864	3.33187e-07	2.06091e-07
TIAM-UCL 4.1.2	SSP2-RCP26	CHI	Final Energy|Production|Steel|Primary|BF and BOF 1|w/o CCS|Coke Oven Coke	PJ/yr					4.38663e-06	1.38372e-06	4.5402e-06	4.80719e-06	4.96077e-06	2.98393e-07	1.92826e-07
TIAM-UCL 4.1.2	SSP2-RCP26	CSA	Final Energy|Production|Steel|Primary|BF and BOF 1|w/o CCS|Coke Oven Coke	PJ/yr					1.70401e-06	1.63824e-06	1.62523e-06	1.78011e-06	1.82851e-06	1.91995e-06	9.21137e-08
TIAM-UCL 4.1.2	SSP2-RCP26	EEU	Final Energy|Production|Steel|Primary|BF and BOF 1|w/o CCS|Coke Oven Coke	PJ/yr					3.86248	3.86248	3.86248	3.86248	3.86248	0.410626
TIAM-UCL 4.1.2	SSP2-RCP26	FSU	Final Energy|Production|Steel|Primary|BF and BOF 1|w/o CCS|Coke Oven Coke	PJ/yr					1.0506e-06	5.7905e-07	1.17156e-06	1.20144e-06	5.46474e-07	9.85662e-07	6.06591e-08
TIAM-UCL 4.1.2	SSP2-RCP26	IND	Final Energy|Production|Steel|Primary|BF and BOF 1|w/o CCS|Coke Oven Coke	PJ/yr					40.5161	30.6285	40.5161	40.5161	40.5161	40.5161	6.1309e-08
TIAM-UCL 4.1.2	SSP2-RCP26	JPN	Final Energy|Production|Steel|Primary|BF and BOF 1|w/o CCS|Coke Oven Coke	PJ/yr					2.95976e-07	1.85795e-07	4.22254e-07	4.48724e-07	5.60783e-07	4.43521e-07
TIAM-UCL 4.1.2	SSP2-RCP26	MEA	Final Energy|Production|Steel|Primary|BF and BOF 1|w/o CCS|Coke Oven Coke	PJ/yr					3.6234e-08
TIAM-UCL 4.1.2	SSP2-RCP26	MEX	Final Energy|Production|Steel|Primary|BF and BOF 1|w/o CCS|Coke Oven Coke	PJ/yr					1.1241e-07	8.85565e-08	1.81927e-07	3.15087e-07	4.7077e-07
TIAM-UCL 4.1.2	SSP2-RCP26	ODA	Final Energy|Production|Steel|Primary|BF and BOF 1|w/o CCS|Coke Oven Coke	PJ/yr					6.24996e-07	3.3315e-07	7.43139e-07	8.96424e-07	9.94721e-07	3.39697e-07	1.27293e-07
TIAM-UCL 4.1.2	SSP2-RCP26	SKO	Final Energy|Production|Steel|Primary|BF and BOF 1|w/o CCS|Coke Oven Coke	PJ/yr					3.29629e-07	1.23088e-07	3.65018e-07	2.99574e-07		1.26797e-07	1.56048e-07
TIAM-UCL 4.1.2	SSP2-RCP26	UK	Final Energy|Production|Steel|Primary|BF and BOF 1|w/o CCS|Coke Oven Coke	PJ/yr					8.17349e-08	3.10163e-08		2.57481e-07
TIAM-UCL 4.1.2	SSP2-RCP26	USA	Final Energy|Production|Steel|Primary|BF and BOF 1|w/o CCS|Coke Oven Coke	PJ/yr					117.491	117.491	117.491	117.491	97.2235	42.0457
TIAM-UCL 4.1.2	SSP2-RCP26	WEU	Final Energy|Production|Steel|Primary|BF and BOF 1|w/o CCS|Coke Oven Coke	PJ/yr					7.59303e-06	7.55367e-06	7.6288e-06	7.70182e-06	7.77158e-06	4.83885e-07	9.06725e-08
TIAM-UCL 4.1.2	SSP2-RCP26	World	Final Energy|Production|Steel|Primary|BF and BOF 1|w/o CCS|Coke Oven Coke	PJ/yr	0	0	0	0	179.239	169.352	179.239	179.239	149.701	82.9724	1.24048e-06	0	0	0	0
TIAM-UCL 4.1.2	SSP2-RCP26	AFR	Final Energy|Production|Steel|Primary|BF and BOF 1|w/o CCS|Coke Oven Gas	PJ/yr					3.22974e-07	2.50082e-07	3.52459e-07	4.13417e-07	4.48307e-07	3.32358e-07	5.14212e-08
TIAM-UCL 4.1.2	SSP2-RCP26	AUS	Final Energy|Production|Steel|Primary|BF and BOF 1|w/o CCS|Coke Oven Gas	PJ/yr					7.89874e-08	5.86896e-08	1.18e-07		4.1835e-08		2.9251e-08
TIAM-UCL 4.1.2	SSP2-RCP26	CAN	Final Energy|Production|Steel|Primary|BF and BOF 1|w/o CCS|Coke Oven Gas	PJ/yr					5.52828	5.52828	5.52828	5.52828	2.57763	1.06046e-07	6.55945e-08
TIAM-UCL 4.1.2	SSP2-RCP26	CHI	Final Energy|Production|Steel|Primary|BF and BOF 1|w/o CCS|Coke Oven Gas	PJ/yr					1.39617e-06	4.40408e-07	1.44505e-06	1.53003e-06	1.57891e-06	9.49724e-08	6.13726e-08
TIAM-UCL 4.1.2	SSP2-RCP26	CSA	Final Energy|Production|Steel|Primary|BF and BOF 1|w/o CCS|Coke Oven Gas	PJ/yr					5.4235e-07	5.21417e-07	5.17278e-07	5.66572e-07	5.81975e-07	6.1108e-07	2.93179e-08
TIAM-UCL 4.1.2	SSP2-RCP26	EEU	Final Energy|Production|Steel|Primary|BF and BOF 1|w/o CCS|Coke Oven Gas	PJ/yr					1.22935	1.22935	1.22935	1.22935	1.22935	0.130694
TIAM-UCL 4.1.2	SSP2-RCP26	FSU	Final Energy|Production|Steel|Primary|BF and BOF 1|w/o CCS|Coke Oven Gas	PJ/yr					3.34386e-07	1.84299e-07	3.72882e-07	3.82395e-07	1.73931e-07	3.13716e-07	1.93065e-08
TIAM-UCL 4.1.2	SSP2-RCP26	IND	Final Energy|Production|Steel|Primary|BF and BOF 1|w/o CCS|Coke Oven Gas	PJ/yr					12.8954	9.74842	12.8954	12.8954	12.8954	12.8954	1.95134e-08
TIAM-UCL 4.1.2	SSP2-RCP26	JPN	Final Energy|Production|Steel|Primary|BF and BOF 1|w/o CCS|Coke Oven Gas	PJ/yr					9.4203e-08	5.91348e-08	1.34395e-07	1.42819e-07	1.78486e-07	1.41164e-07
TIAM-UCL 4.1.2	SSP2-RCP26	MEA	Final Energy|Production|Steel|Primary|BF and BOF 1|w/o CCS|Coke Oven Gas	PJ/yr					1.15325e-08
TIAM-UCL 4.1.2	SSP2-RCP26	MEX	Final Energy|Production|Steel|Primary|BF and BOF 1|w/o CCS|Coke Oven Gas	PJ/yr					3.57779e-08	2.81857e-08	5.79036e-08	1.00286e-07	1.49836e-07
TIAM-UCL 4.1.2	SSP2-RCP26	ODA	Final Energy|Production|Steel|Primary|BF and BOF 1|w/o CCS|Coke Oven Gas	PJ/yr					1.98923e-07	1.06035e-07	2.36526e-07	2.85313e-07	3.16599e-07	1.08118e-07	4.05147e-08
TIAM-UCL 4.1.2	SSP2-RCP26	SKO	Final Energy|Production|Steel|Primary|BF and BOF 1|w/o CCS|Coke Oven Gas	PJ/yr					1.04914e-07	3.91763e-08	1.16178e-07	9.53483e-08		4.03568e-08	4.96667e-08
TIAM-UCL 4.1.2	SSP2-RCP26	UK	Final Energy|Production|Steel|Primary|BF and BOF 1|w/o CCS|Coke Oven Gas	PJ/yr					2.60145e-08	9.87184e-09		8.19508e-08
TIAM-UCL 4.1.2	SSP2-RCP26	USA	Final Energy|Production|Steel|Primary|BF and BOF 1|w/o CCS|Coke Oven Gas	PJ/yr					37.3951	37.3951	37.3951	37.3951	30.9442	13.3823
TIAM-UCL 4.1.2	SSP2-RCP26	WEU	Final Energy|Production|Steel|Primary|BF and BOF 1|w/o CCS|Coke Oven Gas	PJ/yr					2.4167e-06	2.40418e-06	2.42809e-06	2.45133e-06	2.47353e-06	1.54011e-07	2.88592e-08
TIAM-UCL 4.1.2	SSP2-RCP26	World	Final Energy|Production|Steel|Primary|BF and BOF 1|w/o CCS|Coke Oven Gas	PJ/yr	0	0	0	0	57.0481	53.9011	57.0481	57.0481	47.6466	26.4084	3.94818e-07	0	0	0	0
TIAM-UCL 4.1.2	SSP2-RCP26	AFR	Final Energy|Production|Steel|Primary|BF and BOF 1|w/o CCS|Electricity	PJ/yr					1.52213e-07	1.1786e-07	1.66108e-07	1.94837e-07	2.1128e-07	1.56635e-07	2.4234e-08
TIAM-UCL 4.1.2	SSP2-RCP26	AUS	Final Energy|Production|Steel|Primary|BF and BOF 1|w/o CCS|Electricity	PJ/yr					3.72255e-08	2.76595e-08	5.56116e-08		1.97162e-08		1.37856e-08
TIAM-UCL 4.1.2	SSP2-RCP26	CAN	Final Energy|Production|Steel|Primary|BF and BOF 1|w/o CCS|Electricity	PJ/yr					2.60539	2.60539	2.60539	2.60539	1.2148	4.9978e-08	3.09136e-08
TIAM-UCL 4.1.2	SSP2-RCP26	CHI	Final Energy|Production|Steel|Primary|BF and BOF 1|w/o CCS|Electricity	PJ/yr					6.57995e-07	2.07557e-07	6.81029e-07	7.21079e-07	7.44116e-07	4.4759e-08	2.89239e-08
TIAM-UCL 4.1.2	SSP2-RCP26	CSA	Final Energy|Production|Steel|Primary|BF and BOF 1|w/o CCS|Electricity	PJ/yr					2.55601e-07	2.45736e-07	2.43785e-07	2.67016e-07	2.74276e-07	2.87993e-07	1.38171e-08
TIAM-UCL 4.1.2	SSP2-RCP26	EEU	Final Energy|Production|Steel|Primary|BF and BOF 1|w/o CCS|Electricity	PJ/yr					0.579372	0.579372	0.579372	0.579372	0.579372	0.0615939
TIAM-UCL 4.1.2	SSP2-RCP26	FSU	Final Energy|Production|Steel|Primary|BF and BOF 1|w/o CCS|Electricity	PJ/yr					1.57591e-07	8.68574e-08	1.75733e-07	1.80217e-07	8.19711e-08	1.47849e-07	9.09886e-09
TIAM-UCL 4.1.2	SSP2-RCP26	IND	Final Energy|Production|Steel|Primary|BF and BOF 1|w/o CCS|Electricity	PJ/yr					6.07741	4.59428	6.07741	6.07741	6.07741	6.07741	9.19635e-09
TIAM-UCL 4.1.2	SSP2-RCP26	JPN	Final Energy|Production|Steel|Primary|BF and BOF 1|w/o CCS|Electricity	PJ/yr					4.43964e-08	2.78693e-08	6.33381e-08	6.73085e-08	8.41175e-08	6.65282e-08
TIAM-UCL 4.1.2	SSP2-RCP26	MEA	Final Energy|Production|Steel|Primary|BF and BOF 1|w/o CCS|Electricity	PJ/yr					5.4351e-09
TIAM-UCL 4.1.2	SSP2-RCP26	MEX	Final Energy|Production|Steel|Primary|BF and BOF 1|w/o CCS|Electricity	PJ/yr					1.68616e-08	1.32835e-08	2.7289e-08	4.72631e-08	7.06155e-08
TIAM-UCL 4.1.2	SSP2-RCP26	ODA	Final Energy|Production|Steel|Primary|BF and BOF 1|w/o CCS|Electricity	PJ/yr					9.37494e-08	4.99725e-08	1.11471e-07	1.34464e-07	1.49208e-07	5.09545e-08	1.90939e-08
TIAM-UCL 4.1.2	SSP2-RCP26	SKO	Final Energy|Production|Steel|Primary|BF and BOF 1|w/o CCS|Electricity	PJ/yr					4.94443e-08	1.84632e-08	5.47528e-08	4.49362e-08		1.90195e-08	2.34071e-08
TIAM-UCL 4.1.2	SSP2-RCP26	UK	Final Energy|Production|Steel|Primary|BF and BOF 1|w/o CCS|Electricity	PJ/yr					1.22602e-08	4.65244e-09		3.86221e-08
TIAM-UCL 4.1.2	SSP2-RCP26	USA	Final Energy|Production|Steel|Primary|BF and BOF 1|w/o CCS|Electricity	PJ/yr					17.6237	17.6237	17.6237	17.6237	14.5835	6.30686
TIAM-UCL 4.1.2	SSP2-RCP26	WEU	Final Energy|Production|Steel|Primary|BF and BOF 1|w/o CCS|Electricity	PJ/yr					1.13895e-06	1.13305e-06	1.14432e-06	1.15527e-06	1.16574e-06	7.25827e-08	1.36009e-08
TIAM-UCL 4.1.2	SSP2-RCP26	World	Final Energy|Production|Steel|Primary|BF and BOF 1|w/o CCS|Electricity	PJ/yr	0	0	0	0	26.8859	25.4028	26.8859	26.8859	22.4551	12.4459	1.86071e-07	0	0	0	0
TIAM-UCL 4.1.2	SSP2-RCP26	AFR	Final Energy|Production|Steel|Primary|BF and BOF 1|w/o CCS|Heat	PJ/yr					1.10862e-07	8.58418e-08	1.20983e-07	1.41907e-07	1.53883e-07	1.14083e-07	1.76506e-08
TIAM-UCL 4.1.2	SSP2-RCP26	AUS	Final Energy|Production|Steel|Primary|BF and BOF 1|w/o CCS|Heat	PJ/yr					2.71128e-08	2.01455e-08	4.05041e-08		1.43601e-08		1.00406e-08
TIAM-UCL 4.1.2	SSP2-RCP26	CAN	Final Energy|Production|Steel|Primary|BF and BOF 1|w/o CCS|Heat	PJ/yr					1.89761	1.89761	1.89761	1.89761	0.884784	3.6401e-08	2.25156e-08
TIAM-UCL 4.1.2	SSP2-RCP26	CHI	Final Energy|Production|Steel|Primary|BF and BOF 1|w/o CCS|Heat	PJ/yr					4.79243e-07	1.51172e-07	4.9602e-07	5.2519e-07	5.41969e-07	3.25997e-08	2.10664e-08
TIAM-UCL 4.1.2	SSP2-RCP26	CSA	Final Energy|Production|Steel|Primary|BF and BOF 1|w/o CCS|Heat	PJ/yr					1.86164e-07	1.78979e-07	1.77558e-07	1.94478e-07	1.99766e-07	2.09756e-07	1.00635e-08
TIAM-UCL 4.1.2	SSP2-RCP26	EEU	Final Energy|Production|Steel|Primary|BF and BOF 1|w/o CCS|Heat	PJ/yr					0.421979	0.421979	0.421979	0.421979	0.421979	0.0448613
TIAM-UCL 4.1.2	SSP2-RCP26	FSU	Final Energy|Production|Steel|Primary|BF and BOF 1|w/o CCS|Heat	PJ/yr					1.14779e-07	6.32617e-08	1.27994e-07	1.31259e-07	5.97027e-08	1.07684e-07	6.62705e-09
TIAM-UCL 4.1.2	SSP2-RCP26	IND	Final Energy|Production|Steel|Primary|BF and BOF 1|w/o CCS|Heat	PJ/yr					4.42641	3.34619	4.42641	4.42641	4.42641	4.42641	6.69806e-09
TIAM-UCL 4.1.2	SSP2-RCP26	JPN	Final Energy|Production|Steel|Primary|BF and BOF 1|w/o CCS|Heat	PJ/yr					3.23356e-08	2.02983e-08	4.61316e-08	4.90234e-08	6.1266e-08	4.84551e-08
TIAM-UCL 4.1.2	SSP2-RCP26	MEA	Final Energy|Production|Steel|Primary|BF and BOF 1|w/o CCS|Heat	PJ/yr					3.95859e-09
TIAM-UCL 4.1.2	SSP2-RCP26	MEX	Final Energy|Production|Steel|Primary|BF and BOF 1|w/o CCS|Heat	PJ/yr					1.22809e-08	9.67487e-09	1.98757e-08	3.44235e-08	5.14321e-08
TIAM-UCL 4.1.2	SSP2-RCP26	ODA	Final Energy|Production|Steel|Primary|BF and BOF 1|w/o CCS|Heat	PJ/yr					6.82814e-08	3.63969e-08	8.11886e-08	9.79351e-08	1.08674e-07	3.71122e-08	1.39069e-08
TIAM-UCL 4.1.2	SSP2-RCP26	SKO	Final Energy|Production|Steel|Primary|BF and BOF 1|w/o CCS|Heat	PJ/yr					3.60122e-08	1.34474e-08	3.98786e-08	3.27288e-08		1.38527e-08	1.70483e-08
TIAM-UCL 4.1.2	SSP2-RCP26	UK	Final Energy|Production|Steel|Primary|BF and BOF 1|w/o CCS|Heat	PJ/yr					8.9296e-09	3.38855e-09		2.813e-08
TIAM-UCL 4.1.2	SSP2-RCP26	USA	Final Energy|Production|Steel|Primary|BF and BOF 1|w/o CCS|Heat	PJ/yr					12.836	12.836	12.836	12.836	10.6217	4.59353
TIAM-UCL 4.1.2	SSP2-RCP26	WEU	Final Energy|Production|Steel|Primary|BF and BOF 1|w/o CCS|Heat	PJ/yr					8.29545e-07	8.25245e-07	8.33453e-07	8.4143e-07	8.49052e-07	5.28648e-08	9.90605e-09
TIAM-UCL 4.1.2	SSP2-RCP26	World	Final Energy|Production|Steel|Primary|BF and BOF 1|w/o CCS|Heat	PJ/yr	0	0	0	0	19.582	18.5018	19.582	19.582	16.3549	9.06481	1.35523e-07	0	0	0	0
TIAM-UCL 4.1.2	SSP2-RCP26	AFR	Final Energy|Production|Steel|Primary|BF and BOF 1|w/o CCS|Heavy Fuel Oil	PJ/yr					5.11517e-08	3.96072e-08	5.58214e-08	6.54758e-08	7.10015e-08	5.26378e-08	8.14394e-09
TIAM-UCL 4.1.2	SSP2-RCP26	AUS	Final Energy|Production|Steel|Primary|BF and BOF 1|w/o CCS|Heavy Fuel Oil	PJ/yr					1.25098e-08	9.29508e-09	1.86885e-08		6.6257e-09		4.6327e-09
TIAM-UCL 4.1.2	SSP2-RCP26	CAN	Final Energy|Production|Steel|Primary|BF and BOF 1|w/o CCS|Heavy Fuel Oil	PJ/yr					0.875553	0.875553	0.875553	0.875553	0.408238	1.67953e-08	1.03887e-08
TIAM-UCL 4.1.2	SSP2-RCP26	CHI	Final Energy|Production|Steel|Primary|BF and BOF 1|w/o CCS|Heavy Fuel Oil	PJ/yr					2.21122e-07	6.97506e-08	2.28863e-07	2.42322e-07	2.50063e-07	1.50414e-08	9.72002e-09
TIAM-UCL 4.1.2	SSP2-RCP26	CSA	Final Energy|Production|Steel|Primary|BF and BOF 1|w/o CCS|Heavy Fuel Oil	PJ/yr					8.58958e-08	8.25806e-08	8.1925e-08	8.9732e-08	9.21716e-08	9.67811e-08	4.64328e-09
TIAM-UCL 4.1.2	SSP2-RCP26	EEU	Final Energy|Production|Steel|Primary|BF and BOF 1|w/o CCS|Heavy Fuel Oil	PJ/yr					0.1947	0.1947	0.1947	0.1947	0.1947	0.0206989
TIAM-UCL 4.1.2	SSP2-RCP26	FSU	Final Energy|Production|Steel|Primary|BF and BOF 1|w/o CCS|Heavy Fuel Oil	PJ/yr					5.2959e-08	2.91888e-08	5.9056e-08	6.05626e-08	2.75467e-08	4.96854e-08	3.05771e-09
TIAM-UCL 4.1.2	SSP2-RCP26	IND	Final Energy|Production|Steel|Primary|BF and BOF 1|w/o CCS|Heavy Fuel Oil	PJ/yr					2.04234	1.54393	2.04234	2.04234	2.04234	2.04234	3.09047e-09
TIAM-UCL 4.1.2	SSP2-RCP26	JPN	Final Energy|Production|Steel|Primary|BF and BOF 1|w/o CCS|Heavy Fuel Oil	PJ/yr					1.49196e-08	9.3656e-09	2.1285e-08	2.26193e-08	2.8268e-08	2.23571e-08
TIAM-UCL 4.1.2	SSP2-RCP26	MEA	Final Energy|Production|Steel|Primary|BF and BOF 1|w/o CCS|Heavy Fuel Oil	PJ/yr					1.82649e-09
TIAM-UCL 4.1.2	SSP2-RCP26	MEX	Final Energy|Production|Steel|Primary|BF and BOF 1|w/o CCS|Heavy Fuel Oil	PJ/yr					5.6664e-09	4.46397e-09	9.1706e-09	1.5883e-08	2.37307e-08
TIAM-UCL 4.1.2	SSP2-RCP26	ODA	Final Energy|Production|Steel|Primary|BF and BOF 1|w/o CCS|Heavy Fuel Oil	PJ/yr					3.15049e-08	1.67935e-08	3.74602e-08	4.5187e-08	5.0142e-08	1.71235e-08	6.4166e-09
TIAM-UCL 4.1.2	SSP2-RCP26	SKO	Final Energy|Production|Steel|Primary|BF and BOF 1|w/o CCS|Heavy Fuel Oil	PJ/yr					1.6616e-08	6.20462e-09	1.83999e-08	1.5101e-08		6.39159e-09	7.86607e-09
TIAM-UCL 4.1.2	SSP2-RCP26	UK	Final Energy|Production|Steel|Primary|BF and BOF 1|w/o CCS|Heavy Fuel Oil	PJ/yr					4.1201e-09	1.56347e-09		1.29791e-08
TIAM-UCL 4.1.2	SSP2-RCP26	USA	Final Energy|Production|Steel|Primary|BF and BOF 1|w/o CCS|Heavy Fuel Oil	PJ/yr					5.92252	5.92252	5.92252	5.92252	4.90085	2.11945
TIAM-UCL 4.1.2	SSP2-RCP26	WEU	Final Energy|Production|Steel|Primary|BF and BOF 1|w/o CCS|Heavy Fuel Oil	PJ/yr					3.8275e-07	3.80767e-07	3.84553e-07	3.88234e-07	3.91751e-07	2.43917e-08	4.57063e-09
TIAM-UCL 4.1.2	SSP2-RCP26	World	Final Energy|Production|Steel|Primary|BF and BOF 1|w/o CCS|Heavy Fuel Oil	PJ/yr	0	0	0	0	9.03512	8.5367	9.03512	9.03512	7.54613	4.18248	6.25301e-08	0	0	0	0
TIAM-UCL 4.1.2	SSP2-RCP26	AFR	Final Energy|Production|Steel|Primary|BF and BOF 1|w/o CCS|Liquified Petroleum Gases	PJ/yr					2.22019e-08	1.71911e-08	2.42287e-08	2.84191e-08	3.08175e-08	2.28469e-08	3.53479e-09
TIAM-UCL 4.1.2	SSP2-RCP26	AUS	Final Energy|Production|Steel|Primary|BF and BOF 1|w/o CCS|Liquified Petroleum Gases	PJ/yr					5.42975e-09	4.03444e-09	8.11156e-09		2.87582e-09		2.01077e-09
TIAM-UCL 4.1.2	SSP2-RCP26	CAN	Final Energy|Production|Steel|Primary|BF and BOF 1|w/o CCS|Liquified Petroleum Gases	PJ/yr					0.380025	0.380025	0.380025	0.380025	0.177191	7.28984e-09	4.50909e-09
TIAM-UCL 4.1.2	SSP2-RCP26	CHI	Final Energy|Production|Steel|Primary|BF and BOF 1|w/o CCS|Liquified Petroleum Gases	PJ/yr					9.59757e-08	3.02745e-08	9.93356e-08	1.05177e-07	1.08537e-07	6.52859e-09	4.21887e-09
TIAM-UCL 4.1.2	SSP2-RCP26	CSA	Final Energy|Production|Steel|Primary|BF and BOF 1|w/o CCS|Liquified Petroleum Gases	PJ/yr					3.72822e-08	3.58433e-08	3.55587e-08	3.89473e-08	4.00061e-08	4.20069e-08	2.01537e-09
TIAM-UCL 4.1.2	SSP2-RCP26	EEU	Final Energy|Production|Steel|Primary|BF and BOF 1|w/o CCS|Liquified Petroleum Gases	PJ/yr					0.0845077	0.0845077	0.0845077	0.0845077	0.0845077	0.00898414
TIAM-UCL 4.1.2	SSP2-RCP26	FSU	Final Energy|Production|Steel|Primary|BF and BOF 1|w/o CCS|Liquified Petroleum Gases	PJ/yr					2.29863e-08	1.26691e-08	2.56326e-08	2.62866e-08	1.19564e-08	2.15654e-08	1.32717e-09
TIAM-UCL 4.1.2	SSP2-RCP26	IND	Final Energy|Production|Steel|Primary|BF and BOF 1|w/o CCS|Liquified Petroleum Gases	PJ/yr					0.886457	0.670125	0.886457	0.886457	0.886457	0.886457	1.34139e-09
TIAM-UCL 4.1.2	SSP2-RCP26	JPN	Final Energy|Production|Steel|Primary|BF and BOF 1|w/o CCS|Liquified Petroleum Gases	PJ/yr					6.4757e-09	4.06504e-09	9.23855e-09	9.81769e-09	1.22695e-08	9.70386e-09
TIAM-UCL 4.1.2	SSP2-RCP26	MEA	Final Energy|Production|Steel|Primary|BF and BOF 1|w/o CCS|Liquified Petroleum Gases	PJ/yr					7.92769e-10
TIAM-UCL 4.1.2	SSP2-RCP26	MEX	Final Energy|Production|Steel|Primary|BF and BOF 1|w/o CCS|Liquified Petroleum Gases	PJ/yr					2.45944e-09	1.93754e-09	3.9804e-09	6.89383e-09	1.03e-08
TIAM-UCL 4.1.2	SSP2-RCP26	ODA	Final Energy|Production|Steel|Primary|BF and BOF 1|w/o CCS|Liquified Petroleum Gases	PJ/yr					1.36744e-08	7.28903e-09	1.62592e-08	1.9613e-08	2.17636e-08	7.43227e-09	2.78506e-09
TIAM-UCL 4.1.2	SSP2-RCP26	SKO	Final Energy|Production|Steel|Primary|BF and BOF 1|w/o CCS|Liquified Petroleum Gases	PJ/yr					7.212e-09	2.69305e-09	7.98629e-09	6.55443e-09		2.7742e-09	3.41419e-09
TIAM-UCL 4.1.2	SSP2-RCP26	UK	Final Energy|Production|Steel|Primary|BF and BOF 1|w/o CCS|Liquified Petroleum Gases	PJ/yr					1.78829e-09	6.78609e-10		5.63346e-09
TIAM-UCL 4.1.2	SSP2-RCP26	USA	Final Energy|Production|Steel|Primary|BF and BOF 1|w/o CCS|Liquified Petroleum Gases	PJ/yr					2.57061	2.57061	2.57061	2.57061	2.12717	0.919924
TIAM-UCL 4.1.2	SSP2-RCP26	WEU	Final Energy|Production|Steel|Primary|BF and BOF 1|w/o CCS|Liquified Petroleum Gases	PJ/yr					1.66129e-07	1.65268e-07	1.66912e-07	1.68509e-07	1.70036e-07	1.0587e-08	1.98384e-09
TIAM-UCL 4.1.2	SSP2-RCP26	World	Final Energy|Production|Steel|Primary|BF and BOF 1|w/o CCS|Liquified Petroleum Gases	PJ/yr	0	0	0	0	3.9216	3.70527	3.9216	3.9216	3.27532	1.81536	2.71405e-08	0	0	0	0
TIAM-UCL 4.1.2	SSP2-RCP26	AFR	Final Energy|Production|Steel|Primary|BF and BOF 1|w/o CCS|Natural Gas Mix	PJ/yr					2.53688e-07	1.96433e-07	2.76847e-07	3.24728e-07	3.52133e-07	2.61058e-07	4.039e-08
TIAM-UCL 4.1.2	SSP2-RCP26	AUS	Final Energy|Production|Steel|Primary|BF and BOF 1|w/o CCS|Natural Gas Mix	PJ/yr					6.20425e-08	4.60991e-08	9.2686e-08		3.28603e-08		2.29759e-08
TIAM-UCL 4.1.2	SSP2-RCP26	CAN	Final Energy|Production|Steel|Primary|BF and BOF 1|w/o CCS|Natural Gas Mix	PJ/yr					4.34232	4.34232	4.34232	4.34232	2.02466	8.32967e-08	5.15227e-08
TIAM-UCL 4.1.2	SSP2-RCP26	CHI	Final Energy|Production|Steel|Primary|BF and BOF 1|w/o CCS|Natural Gas Mix	PJ/yr					1.09666e-06	3.45929e-07	1.13505e-06	1.2018e-06	1.24019e-06	7.45983e-08	4.82066e-08
TIAM-UCL 4.1.2	SSP2-RCP26	CSA	Final Energy|Production|Steel|Primary|BF and BOF 1|w/o CCS|Natural Gas Mix	PJ/yr					4.26002e-07	4.0956e-07	4.06309e-07	4.45027e-07	4.57126e-07	4.79988e-07	2.30284e-08
TIAM-UCL 4.1.2	SSP2-RCP26	EEU	Final Energy|Production|Steel|Primary|BF and BOF 1|w/o CCS|Natural Gas Mix	PJ/yr					0.96562	0.965619	0.96562	0.96562	0.96562	0.102657
TIAM-UCL 4.1.2	SSP2-RCP26	FSU	Final Energy|Production|Steel|Primary|BF and BOF 1|w/o CCS|Natural Gas Mix	PJ/yr					2.62651e-07	1.44762e-07	2.92889e-07	3.00361e-07	1.36618e-07	2.46416e-07	1.51648e-08
TIAM-UCL 4.1.2	SSP2-RCP26	IND	Final Energy|Production|Steel|Primary|BF and BOF 1|w/o CCS|Natural Gas Mix	PJ/yr					10.129	7.65713	10.129	10.129	10.129	10.129	1.53272e-08
TIAM-UCL 4.1.2	SSP2-RCP26	JPN	Final Energy|Production|Steel|Primary|BF and BOF 1|w/o CCS|Natural Gas Mix	PJ/yr					7.3994e-08	4.64488e-08	1.05563e-07	1.12181e-07	1.40196e-07	1.1088e-07
TIAM-UCL 4.1.2	SSP2-RCP26	MEA	Final Energy|Production|Steel|Primary|BF and BOF 1|w/o CCS|Natural Gas Mix	PJ/yr					9.0585e-09
TIAM-UCL 4.1.2	SSP2-RCP26	MEX	Final Energy|Production|Steel|Primary|BF and BOF 1|w/o CCS|Natural Gas Mix	PJ/yr					2.81026e-08	2.21391e-08	4.54817e-08	7.87718e-08	1.17693e-07
TIAM-UCL 4.1.2	SSP2-RCP26	ODA	Final Energy|Production|Steel|Primary|BF and BOF 1|w/o CCS|Natural Gas Mix	PJ/yr					1.56249e-07	8.32875e-08	1.85785e-07	2.24106e-07	2.4868e-07	8.49242e-08	3.18232e-08
TIAM-UCL 4.1.2	SSP2-RCP26	SKO	Final Energy|Production|Steel|Primary|BF and BOF 1|w/o CCS|Natural Gas Mix	PJ/yr					8.24072e-08	3.07719e-08	9.12546e-08	7.48936e-08		3.16992e-08	3.90119e-08
TIAM-UCL 4.1.2	SSP2-RCP26	UK	Final Energy|Production|Steel|Primary|BF and BOF 1|w/o CCS|Natural Gas Mix	PJ/yr					2.04337e-08	7.75407e-09		6.43702e-08
TIAM-UCL 4.1.2	SSP2-RCP26	USA	Final Energy|Production|Steel|Primary|BF and BOF 1|w/o CCS|Natural Gas Mix	PJ/yr					29.3729	29.3729	29.3729	29.3729	24.3059	10.5114
TIAM-UCL 4.1.2	SSP2-RCP26	WEU	Final Energy|Production|Steel|Primary|BF and BOF 1|w/o CCS|Natural Gas Mix	PJ/yr					1.89826e-06	1.88842e-06	1.9072e-06	1.92545e-06	1.9429e-06	1.20971e-07	2.26681e-08
TIAM-UCL 4.1.2	SSP2-RCP26	World	Final Energy|Production|Steel|Primary|BF and BOF 1|w/o CCS|Natural Gas Mix	PJ/yr	0	0	0	0	44.8098	42.3379	44.8098	44.8098	37.4252	20.7431	3.10119e-07	0	0	0	0
TIAM-UCL 4.1.2	SSP2-RCP26	AFR	Final Energy|Production|Steel|Primary|BF and BOF 1|w/o CCS|Petroleum Coke	PJ/yr					1.64009e-08	1.26994e-08	1.78982e-08	2.09937e-08	2.27654e-08	1.68774e-08	2.61122e-09
TIAM-UCL 4.1.2	SSP2-RCP26	AUS	Final Energy|Production|Steel|Primary|BF and BOF 1|w/o CCS|Petroleum Coke	PJ/yr					4.01105e-09	2.98031e-09	5.99216e-09		2.12442e-09		1.4854e-09
TIAM-UCL 4.1.2	SSP2-RCP26	CAN	Final Energy|Production|Steel|Primary|BF and BOF 1|w/o CCS|Petroleum Coke	PJ/yr					0.280731	0.280731	0.280731	0.280731	0.130894	5.38514e-09	3.33095e-09
TIAM-UCL 4.1.2	SSP2-RCP26	CHI	Final Energy|Production|Steel|Primary|BF and BOF 1|w/o CCS|Petroleum Coke	PJ/yr					7.0899e-08	2.23643e-08	7.3381e-08	7.76964e-08	8.01786e-08	4.82279e-09	3.11656e-09
TIAM-UCL 4.1.2	SSP2-RCP26	CSA	Final Energy|Production|Steel|Primary|BF and BOF 1|w/o CCS|Petroleum Coke	PJ/yr					2.75411e-08	2.64781e-08	2.62679e-08	2.87711e-08	2.95533e-08	3.10312e-08	1.48879e-09
TIAM-UCL 4.1.2	SSP2-RCP26	EEU	Final Energy|Production|Steel|Primary|BF and BOF 1|w/o CCS|Petroleum Coke	PJ/yr					0.0624274	0.0624274	0.0624274	0.0624274	0.0624274	0.00663675
TIAM-UCL 4.1.2	SSP2-RCP26	FSU	Final Energy|Production|Steel|Primary|BF and BOF 1|w/o CCS|Petroleum Coke	PJ/yr					1.69804e-08	9.3589e-09	1.89353e-08	1.94184e-08	8.83239e-09	1.59308e-08	9.80403e-10
TIAM-UCL 4.1.2	SSP2-RCP26	IND	Final Energy|Production|Steel|Primary|BF and BOF 1|w/o CCS|Petroleum Coke	PJ/yr					0.654842	0.495034	0.654842	0.654842	0.654842	0.654842	9.90908e-10
TIAM-UCL 4.1.2	SSP2-RCP26	JPN	Final Energy|Production|Steel|Primary|BF and BOF 1|w/o CCS|Petroleum Coke	PJ/yr					4.78372e-09	3.00292e-09	6.82469e-09	7.25251e-09	9.06367e-09	7.16842e-09
TIAM-UCL 4.1.2	SSP2-RCP26	MEA	Final Energy|Production|Steel|Primary|BF and BOF 1|w/o CCS|Petroleum Coke	PJ/yr					5.85633e-10
TIAM-UCL 4.1.2	SSP2-RCP26	MEX	Final Energy|Production|Steel|Primary|BF and BOF 1|w/o CCS|Petroleum Coke	PJ/yr					1.81683e-09	1.4313e-09	2.9404e-09	5.0926e-09	7.60884e-09
TIAM-UCL 4.1.2	SSP2-RCP26	ODA	Final Energy|Production|Steel|Primary|BF and BOF 1|w/o CCS|Petroleum Coke	PJ/yr					1.01015e-08	5.38454e-09	1.2011e-08	1.44885e-08	1.60772e-08	5.49036e-09	2.05737e-09
TIAM-UCL 4.1.2	SSP2-RCP26	SKO	Final Energy|Production|Steel|Primary|BF and BOF 1|w/o CCS|Petroleum Coke	PJ/yr					5.32764e-09	1.98941e-09	5.89962e-09	4.84188e-09		2.04935e-09	2.52212e-09
TIAM-UCL 4.1.2	SSP2-RCP26	UK	Final Energy|Production|Steel|Primary|BF and BOF 1|w/o CCS|Petroleum Coke	PJ/yr					1.32104e-09	5.01301e-10		4.16154e-09
TIAM-UCL 4.1.2	SSP2-RCP26	USA	Final Energy|Production|Steel|Primary|BF and BOF 1|w/o CCS|Petroleum Coke	PJ/yr					1.89896	1.89896	1.89896	1.89896	1.57138	0.679565
TIAM-UCL 4.1.2	SSP2-RCP26	WEU	Final Energy|Production|Steel|Primary|BF and BOF 1|w/o CCS|Petroleum Coke	PJ/yr					1.22722e-07	1.22086e-07	1.23301e-07	1.24481e-07	1.25608e-07	7.8208e-09	1.4655e-09
TIAM-UCL 4.1.2	SSP2-RCP26	World	Final Energy|Production|Steel|Primary|BF and BOF 1|w/o CCS|Petroleum Coke	PJ/yr	0	0	0	0	2.89696	2.73715	2.89696	2.89696	2.41954	1.34104	2.00492e-08	0	0	0	0
TIAM-UCL 4.1.2	SSP2-RCP26	AFR	Final Energy|Production|Steel|Primary|BF and BOF 1|w/o CCS|Refined Petroleum Products (Oil)	PJ/yr					4.97528e-08	3.85241e-08	5.42949e-08	6.36852e-08	6.90598e-08	5.11983e-08	7.92122e-09
TIAM-UCL 4.1.2	SSP2-RCP26	AUS	Final Energy|Production|Steel|Primary|BF and BOF 1|w/o CCS|Refined Petroleum Products (Oil)	PJ/yr					1.21677e-08	9.04088e-09	1.81774e-08		6.4445e-09		4.506e-09
TIAM-UCL 4.1.2	SSP2-RCP26	CAN	Final Energy|Production|Steel|Primary|BF and BOF 1|w/o CCS|Refined Petroleum Products (Oil)	PJ/yr					0.851608	0.851608	0.851608	0.851608	0.397073	1.6336e-08	1.01046e-08
TIAM-UCL 4.1.2	SSP2-RCP26	CHI	Final Energy|Production|Steel|Primary|BF and BOF 1|w/o CCS|Refined Petroleum Products (Oil)	PJ/yr					2.15075e-07	6.7843e-08	2.22604e-07	2.35695e-07	2.43225e-07	1.46301e-08	9.45419e-09
TIAM-UCL 4.1.2	SSP2-RCP26	CSA	Final Energy|Production|Steel|Primary|BF and BOF 1|w/o CCS|Refined Petroleum Products (Oil)	PJ/yr					8.35468e-08	8.03222e-08	7.96846e-08	8.7278e-08	8.96509e-08	9.41344e-08	4.5163e-09
TIAM-UCL 4.1.2	SSP2-RCP26	EEU	Final Energy|Production|Steel|Primary|BF and BOF 1|w/o CCS|Refined Petroleum Products (Oil)	PJ/yr					0.189376	0.189376	0.189376	0.189376	0.189376	0.0201328
TIAM-UCL 4.1.2	SSP2-RCP26	FSU	Final Energy|Production|Steel|Primary|BF and BOF 1|w/o CCS|Refined Petroleum Products (Oil)	PJ/yr					5.15107e-08	2.83906e-08	5.74409e-08	5.89063e-08	2.67934e-08	4.83266e-08	2.97409e-09
TIAM-UCL 4.1.2	SSP2-RCP26	IND	Final Energy|Production|Steel|Primary|BF and BOF 1|w/o CCS|Refined Petroleum Products (Oil)	PJ/yr					1.98649	1.5017	1.98649	1.98649	1.98649	1.98649	3.00595e-09
TIAM-UCL 4.1.2	SSP2-RCP26	JPN	Final Energy|Production|Steel|Primary|BF and BOF 1|w/o CCS|Refined Petroleum Products (Oil)	PJ/yr					1.45116e-08	9.10947e-09	2.07029e-08	2.20007e-08	2.7495e-08	2.17457e-08
TIAM-UCL 4.1.2	SSP2-RCP26	MEA	Final Energy|Production|Steel|Primary|BF and BOF 1|w/o CCS|Refined Petroleum Products (Oil)	PJ/yr					1.77654e-09
TIAM-UCL 4.1.2	SSP2-RCP26	MEX	Final Energy|Production|Steel|Primary|BF and BOF 1|w/o CCS|Refined Petroleum Products (Oil)	PJ/yr					5.51143e-09	4.34189e-09	8.9198e-09	1.54486e-08	2.30817e-08
TIAM-UCL 4.1.2	SSP2-RCP26	ODA	Final Energy|Production|Steel|Primary|BF and BOF 1|w/o CCS|Refined Petroleum Products (Oil)	PJ/yr					3.06433e-08	1.63342e-08	3.64358e-08	4.39513e-08	4.87708e-08	1.66552e-08	6.24112e-09
TIAM-UCL 4.1.2	SSP2-RCP26	SKO	Final Energy|Production|Steel|Primary|BF and BOF 1|w/o CCS|Refined Petroleum Products (Oil)	PJ/yr					1.61616e-08	6.03494e-09	1.78967e-08	1.4688e-08		6.21679e-09	7.65095e-09
TIAM-UCL 4.1.2	SSP2-RCP26	UK	Final Energy|Production|Steel|Primary|BF and BOF 1|w/o CCS|Refined Petroleum Products (Oil)	PJ/yr					4.00743e-09	1.52072e-09		1.26242e-08
TIAM-UCL 4.1.2	SSP2-RCP26	USA	Final Energy|Production|Steel|Primary|BF and BOF 1|w/o CCS|Refined Petroleum Products (Oil)	PJ/yr					5.76056	5.76056	5.76056	5.76056	4.76683	2.06148
TIAM-UCL 4.1.2	SSP2-RCP26	WEU	Final Energy|Production|Steel|Primary|BF and BOF 1|w/o CCS|Refined Petroleum Products (Oil)	PJ/yr					3.72283e-07	3.70353e-07	3.74037e-07	3.77617e-07	3.81038e-07	2.37247e-08	4.44563e-09
TIAM-UCL 4.1.2	SSP2-RCP26	World	Final Energy|Production|Steel|Primary|BF and BOF 1|w/o CCS|Refined Petroleum Products (Oil)	PJ/yr	0	0	0	0	8.78803	8.30324	8.78803	8.78803	7.33976	4.0681	6.082e-08	0	0	0	0
TIAM-UCL 4.1.2	SSP2-RCP26	CSA	Final Energy|Production|Steel|Primary|BF and BOF 2|Biofuels	PJ/yr				104.027	52.0137
TIAM-UCL 4.1.2	SSP2-RCP26	EEU	Final Energy|Production|Steel|Primary|BF and BOF 2|Biofuels	PJ/yr				0.643846	0.429231	0.214615
TIAM-UCL 4.1.2	SSP2-RCP26	FSU	Final Energy|Production|Steel|Primary|BF and BOF 2|Biofuels	PJ/yr				3.49432	2.32955	1.16477
TIAM-UCL 4.1.2	SSP2-RCP26	SKO	Final Energy|Production|Steel|Primary|BF and BOF 2|Biofuels	PJ/yr				0.016496	0.0109973	0.00549866
TIAM-UCL 4.1.2	SSP2-RCP26	WEU	Final Energy|Production|Steel|Primary|BF and BOF 2|Biofuels	PJ/yr				0.124494	0.0829963	0.0414982
TIAM-UCL 4.1.2	SSP2-RCP26	World	Final Energy|Production|Steel|Primary|BF and BOF 2|Biofuels	PJ/yr	0	0	0	108.307	54.8665	1.42639	0	0	0	0	0	0	0	0	0
TIAM-UCL 4.1.2	SSP2-RCP26	AFR	Final Energy|Production|Steel|Primary|BF and BOF 2|Blast Furnace Gas	PJ/yr				17.537	11.6913	5.84567
TIAM-UCL 4.1.2	SSP2-RCP26	AUS	Final Energy|Production|Steel|Primary|BF and BOF 2|Blast Furnace Gas	PJ/yr				0.704869	0.469912	0.234956
TIAM-UCL 4.1.2	SSP2-RCP26	CAN	Final Energy|Production|Steel|Primary|BF and BOF 2|Blast Furnace Gas	PJ/yr				13.0645	8.70966	4.35483
TIAM-UCL 4.1.2	SSP2-RCP26	CHI	Final Energy|Production|Steel|Primary|BF and BOF 2|Blast Furnace Gas	PJ/yr				754.18	502.787	251.393
TIAM-UCL 4.1.2	SSP2-RCP26	CSA	Final Energy|Production|Steel|Primary|BF and BOF 2|Blast Furnace Gas	PJ/yr				19.8226	9.91129
TIAM-UCL 4.1.2	SSP2-RCP26	EEU	Final Energy|Production|Steel|Primary|BF and BOF 2|Blast Furnace Gas	PJ/yr				28.777	19.1846	9.59232
TIAM-UCL 4.1.2	SSP2-RCP26	FSU	Final Energy|Production|Steel|Primary|BF and BOF 2|Blast Furnace Gas	PJ/yr				128.931	85.9538	42.9769
TIAM-UCL 4.1.2	SSP2-RCP26	IND	Final Energy|Production|Steel|Primary|BF and BOF 2|Blast Furnace Gas	PJ/yr				82.6586	55.1057	27.5529
TIAM-UCL 4.1.2	SSP2-RCP26	JPN	Final Energy|Production|Steel|Primary|BF and BOF 2|Blast Furnace Gas	PJ/yr				84.0763	56.0509	28.0254
TIAM-UCL 4.1.2	SSP2-RCP26	MEA	Final Energy|Production|Steel|Primary|BF and BOF 2|Blast Furnace Gas	PJ/yr				14.7312	9.82078	4.91039
TIAM-UCL 4.1.2	SSP2-RCP26	ODA	Final Energy|Production|Steel|Primary|BF and BOF 2|Blast Furnace Gas	PJ/yr				6.8427	4.5618	2.2809
TIAM-UCL 4.1.2	SSP2-RCP26	SKO	Final Energy|Production|Steel|Primary|BF and BOF 2|Blast Furnace Gas	PJ/yr				31.218	20.812	10.406
TIAM-UCL 4.1.2	SSP2-RCP26	UK	Final Energy|Production|Steel|Primary|BF and BOF 2|Blast Furnace Gas	PJ/yr				0.586382	0.390922	0.195461
TIAM-UCL 4.1.2	SSP2-RCP26	USA	Final Energy|Production|Steel|Primary|BF and BOF 2|Blast Furnace Gas	PJ/yr				29.5608	19.7072	9.85361
TIAM-UCL 4.1.2	SSP2-RCP26	WEU	Final Energy|Production|Steel|Primary|BF and BOF 2|Blast Furnace Gas	PJ/yr				73.2529	48.8353	24.4176
TIAM-UCL 4.1.2	SSP2-RCP26	World	Final Energy|Production|Steel|Primary|BF and BOF 2|Blast Furnace Gas	PJ/yr	0	0	0	1285.94	853.992	422.04	0	0	0	0	0	0	0	0	0
TIAM-UCL 4.1.2	SSP2-RCP26	AFR	Final Energy|Production|Steel|Primary|BF and BOF 2|Coal	PJ/yr				63.7916	42.5277	21.2639
TIAM-UCL 4.1.2	SSP2-RCP26	AUS	Final Energy|Production|Steel|Primary|BF and BOF 2|Coal	PJ/yr				0.57826	0.385507	0.192753
TIAM-UCL 4.1.2	SSP2-RCP26	CHI	Final Energy|Production|Steel|Primary|BF and BOF 2|Coal	PJ/yr				586.12	390.747	195.373
TIAM-UCL 4.1.2	SSP2-RCP26	CSA	Final Energy|Production|Steel|Primary|BF and BOF 2|Coal	PJ/yr				36.6809	18.3405
TIAM-UCL 4.1.2	SSP2-RCP26	EEU	Final Energy|Production|Steel|Primary|BF and BOF 2|Coal	PJ/yr				28.1472	18.7648	9.3824
TIAM-UCL 4.1.2	SSP2-RCP26	FSU	Final Energy|Production|Steel|Primary|BF and BOF 2|Coal	PJ/yr				50.4904	33.6603	16.8301
TIAM-UCL 4.1.2	SSP2-RCP26	IND	Final Energy|Production|Steel|Primary|BF and BOF 2|Coal	PJ/yr				55.0138	36.6758	18.3379
TIAM-UCL 4.1.2	SSP2-RCP26	JPN	Final Energy|Production|Steel|Primary|BF and BOF 2|Coal	PJ/yr				42.833	28.5553	14.2777
TIAM-UCL 4.1.2	SSP2-RCP26	MEA	Final Energy|Production|Steel|Primary|BF and BOF 2|Coal	PJ/yr				1.31867	0.879116	0.439558
TIAM-UCL 4.1.2	SSP2-RCP26	ODA	Final Energy|Production|Steel|Primary|BF and BOF 2|Coal	PJ/yr				3.75278	2.50185	1.25093
TIAM-UCL 4.1.2	SSP2-RCP26	SKO	Final Energy|Production|Steel|Primary|BF and BOF 2|Coal	PJ/yr				14.1729	9.4486	4.7243
TIAM-UCL 4.1.2	SSP2-RCP26	UK	Final Energy|Production|Steel|Primary|BF and BOF 2|Coal	PJ/yr				0.987834	0.658556	0.329278
TIAM-UCL 4.1.2	SSP2-RCP26	USA	Final Energy|Production|Steel|Primary|BF and BOF 2|Coal	PJ/yr				5.1653	3.44353	1.72177
TIAM-UCL 4.1.2	SSP2-RCP26	WEU	Final Energy|Production|Steel|Primary|BF and BOF 2|Coal	PJ/yr				45.1756	30.1171	15.0585
TIAM-UCL 4.1.2	SSP2-RCP26	World	Final Energy|Production|Steel|Primary|BF and BOF 2|Coal	PJ/yr	0	0	0	934.228	616.705	299.182	0	0	0	0	0	0	0	0	0
TIAM-UCL 4.1.2	SSP2-RCP26	AFR	Final Energy|Production|Steel|Primary|BF and BOF 2|Coke Oven Coke	PJ/yr				14.0172	9.34481	4.6724
TIAM-UCL 4.1.2	SSP2-RCP26	AUS	Final Energy|Production|Steel|Primary|BF and BOF 2|Coke Oven Coke	PJ/yr				1.04208	0.694718	0.347359
TIAM-UCL 4.1.2	SSP2-RCP26	CAN	Final Energy|Production|Steel|Primary|BF and BOF 2|Coke Oven Coke	PJ/yr				11.3996	7.59973	3.79987
TIAM-UCL 4.1.2	SSP2-RCP26	CHI	Final Energy|Production|Steel|Primary|BF and BOF 2|Coke Oven Coke	PJ/yr				587.547	391.698	195.849
TIAM-UCL 4.1.2	SSP2-RCP26	CSA	Final Energy|Production|Steel|Primary|BF and BOF 2|Coke Oven Coke	PJ/yr				25.5532	12.7766
TIAM-UCL 4.1.2	SSP2-RCP26	EEU	Final Energy|Production|Steel|Primary|BF and BOF 2|Coke Oven Coke	PJ/yr				73.3727	48.9151	24.4576
TIAM-UCL 4.1.2	SSP2-RCP26	FSU	Final Energy|Production|Steel|Primary|BF and BOF 2|Coke Oven Coke	PJ/yr				179.564	119.709	59.8546
TIAM-UCL 4.1.2	SSP2-RCP26	IND	Final Energy|Production|Steel|Primary|BF and BOF 2|Coke Oven Coke	PJ/yr				39.1448	26.0965	13.0483
TIAM-UCL 4.1.2	SSP2-RCP26	JPN	Final Energy|Production|Steel|Primary|BF and BOF 2|Coke Oven Coke	PJ/yr				63.5746	42.3831	21.1915
TIAM-UCL 4.1.2	SSP2-RCP26	MEA	Final Energy|Production|Steel|Primary|BF and BOF 2|Coke Oven Coke	PJ/yr				3.27121	2.18081	1.0904
TIAM-UCL 4.1.2	SSP2-RCP26	MEX	Final Energy|Production|Steel|Primary|BF and BOF 2|Coke Oven Coke	PJ/yr				31.2417	20.8278	10.4139
TIAM-UCL 4.1.2	SSP2-RCP26	ODA	Final Energy|Production|Steel|Primary|BF and BOF 2|Coke Oven Coke	PJ/yr				9.65851	6.43901	3.2195
TIAM-UCL 4.1.2	SSP2-RCP26	UK	Final Energy|Production|Steel|Primary|BF and BOF 2|Coke Oven Coke	PJ/yr				14.7832	9.85546	4.92773
TIAM-UCL 4.1.2	SSP2-RCP26	USA	Final Energy|Production|Steel|Primary|BF and BOF 2|Coke Oven Coke	PJ/yr				39.9262	26.6175	13.3087
TIAM-UCL 4.1.2	SSP2-RCP26	WEU	Final Energy|Production|Steel|Primary|BF and BOF 2|Coke Oven Coke	PJ/yr				118.494	78.9963	39.4982
TIAM-UCL 4.1.2	SSP2-RCP26	World	Final Energy|Production|Steel|Primary|BF and BOF 2|Coke Oven Coke	PJ/yr	0	0	0	1212.59	804.135	395.679	0	0	0	0	0	0	0	0	0
TIAM-UCL 4.1.2	SSP2-RCP26	AFR	Final Energy|Production|Steel|Primary|BF and BOF 2|Coke Oven Gas	PJ/yr				7.81156	5.20771	2.60385
TIAM-UCL 4.1.2	SSP2-RCP26	AUS	Final Energy|Production|Steel|Primary|BF and BOF 2|Coke Oven Gas	PJ/yr				10.1658	6.77717	3.38859
TIAM-UCL 4.1.2	SSP2-RCP26	CAN	Final Energy|Production|Steel|Primary|BF and BOF 2|Coke Oven Gas	PJ/yr				12.3755	8.25034	4.12517
TIAM-UCL 4.1.2	SSP2-RCP26	CHI	Final Energy|Production|Steel|Primary|BF and BOF 2|Coke Oven Gas	PJ/yr				292.027	194.684	97.3422
TIAM-UCL 4.1.2	SSP2-RCP26	CSA	Final Energy|Production|Steel|Primary|BF and BOF 2|Coke Oven Gas	PJ/yr				19.0083	9.50417
TIAM-UCL 4.1.2	SSP2-RCP26	EEU	Final Energy|Production|Steel|Primary|BF and BOF 2|Coke Oven Gas	PJ/yr				16.3947	10.9298	5.46489
TIAM-UCL 4.1.2	SSP2-RCP26	FSU	Final Energy|Production|Steel|Primary|BF and BOF 2|Coke Oven Gas	PJ/yr				41.9523	27.9682	13.9841
TIAM-UCL 4.1.2	SSP2-RCP26	IND	Final Energy|Production|Steel|Primary|BF and BOF 2|Coke Oven Gas	PJ/yr				18.3889	12.2593	6.12965
TIAM-UCL 4.1.2	SSP2-RCP26	JPN	Final Energy|Production|Steel|Primary|BF and BOF 2|Coke Oven Gas	PJ/yr				73.9504	49.3002	24.6501
TIAM-UCL 4.1.2	SSP2-RCP26	MEA	Final Energy|Production|Steel|Primary|BF and BOF 2|Coke Oven Gas	PJ/yr				5.44705	3.63137	1.81568
TIAM-UCL 4.1.2	SSP2-RCP26	ODA	Final Energy|Production|Steel|Primary|BF and BOF 2|Coke Oven Gas	PJ/yr				12.7372	8.49147	4.24574
TIAM-UCL 4.1.2	SSP2-RCP26	SKO	Final Energy|Production|Steel|Primary|BF and BOF 2|Coke Oven Gas	PJ/yr				31.4199	20.9466	10.4733
TIAM-UCL 4.1.2	SSP2-RCP26	UK	Final Energy|Production|Steel|Primary|BF and BOF 2|Coke Oven Gas	PJ/yr				1.47874	0.985824	0.492912
TIAM-UCL 4.1.2	SSP2-RCP26	USA	Final Energy|Production|Steel|Primary|BF and BOF 2|Coke Oven Gas	PJ/yr				0.12416	0.082773	0.0413865
TIAM-UCL 4.1.2	SSP2-RCP26	WEU	Final Energy|Production|Steel|Primary|BF and BOF 2|Coke Oven Gas	PJ/yr				36.7077	24.4718	12.2359
TIAM-UCL 4.1.2	SSP2-RCP26	World	Final Energy|Production|Steel|Primary|BF and BOF 2|Coke Oven Gas	PJ/yr	0	0	0	579.989	383.491	186.994	0	0	0	0	0	0	0	0	0
TIAM-UCL 4.1.2	SSP2-RCP26	AFR	Final Energy|Production|Steel|Primary|BF and BOF 2|Electricity	PJ/yr				0.143802	0.0958679	0.047934
TIAM-UCL 4.1.2	SSP2-RCP26	AUS	Final Energy|Production|Steel|Primary|BF and BOF 2|Electricity	PJ/yr				12.7599	8.5066	4.2533
TIAM-UCL 4.1.2	SSP2-RCP26	CAN	Final Energy|Production|Steel|Primary|BF and BOF 2|Electricity	PJ/yr				13.2522	8.83477	4.41739
TIAM-UCL 4.1.2	SSP2-RCP26	CHI	Final Energy|Production|Steel|Primary|BF and BOF 2|Electricity	PJ/yr				418.491	278.994	139.497
TIAM-UCL 4.1.2	SSP2-RCP26	CSA	Final Energy|Production|Steel|Primary|BF and BOF 2|Electricity	PJ/yr				46.7864	23.3932
TIAM-UCL 4.1.2	SSP2-RCP26	EEU	Final Energy|Production|Steel|Primary|BF and BOF 2|Electricity	PJ/yr				38.649	25.766	12.883
TIAM-UCL 4.1.2	SSP2-RCP26	FSU	Final Energy|Production|Steel|Primary|BF and BOF 2|Electricity	PJ/yr				152.142	101.428	50.7139
TIAM-UCL 4.1.2	SSP2-RCP26	JPN	Final Energy|Production|Steel|Primary|BF and BOF 2|Electricity	PJ/yr				95.5675	63.7117	31.8558
TIAM-UCL 4.1.2	SSP2-RCP26	MEA	Final Energy|Production|Steel|Primary|BF and BOF 2|Electricity	PJ/yr				-0.858932	-0.572622	-0.286311
TIAM-UCL 4.1.2	SSP2-RCP26	MEX	Final Energy|Production|Steel|Primary|BF and BOF 2|Electricity	PJ/yr				2.72224	1.81482	0.907412
TIAM-UCL 4.1.2	SSP2-RCP26	ODA	Final Energy|Production|Steel|Primary|BF and BOF 2|Electricity	PJ/yr				14.5229	9.68193	4.84096
TIAM-UCL 4.1.2	SSP2-RCP26	SKO	Final Energy|Production|Steel|Primary|BF and BOF 2|Electricity	PJ/yr				57.8013	38.5342	19.2671
TIAM-UCL 4.1.2	SSP2-RCP26	UK	Final Energy|Production|Steel|Primary|BF and BOF 2|Electricity	PJ/yr				6.49824	4.33216	2.16608
TIAM-UCL 4.1.2	SSP2-RCP26	USA	Final Energy|Production|Steel|Primary|BF and BOF 2|Electricity	PJ/yr				95.3362	63.5575	31.7787
TIAM-UCL 4.1.2	SSP2-RCP26	WEU	Final Energy|Production|Steel|Primary|BF and BOF 2|Electricity	PJ/yr				145.702	97.135	48.5675
TIAM-UCL 4.1.2	SSP2-RCP26	World	Final Energy|Production|Steel|Primary|BF and BOF 2|Electricity	PJ/yr	0	0	0	1099.52	725.213	350.91	0	0	0	0	0	0	0	0	0
TIAM-UCL 4.1.2	SSP2-RCP26	AFR	Final Energy|Production|Steel|Primary|BF and BOF 2|Heat	PJ/yr				0.0179467	0.0119645	0.00598224
TIAM-UCL 4.1.2	SSP2-RCP26	CAN	Final Energy|Production|Steel|Primary|BF and BOF 2|Heat	PJ/yr				0.0342156	0.0228104	0.0114052
TIAM-UCL 4.1.2	SSP2-RCP26	CHI	Final Energy|Production|Steel|Primary|BF and BOF 2|Heat	PJ/yr				80.6767	53.7845	26.8922
TIAM-UCL 4.1.2	SSP2-RCP26	CSA	Final Energy|Production|Steel|Primary|BF and BOF 2|Heat	PJ/yr				0.0853839	0.042692
TIAM-UCL 4.1.2	SSP2-RCP26	EEU	Final Energy|Production|Steel|Primary|BF and BOF 2|Heat	PJ/yr				7.80602	5.20401	2.60201
TIAM-UCL 4.1.2	SSP2-RCP26	FSU	Final Energy|Production|Steel|Primary|BF and BOF 2|Heat	PJ/yr				154.917	103.278	51.6392
TIAM-UCL 4.1.2	SSP2-RCP26	IND	Final Energy|Production|Steel|Primary|BF and BOF 2|Heat	PJ/yr				0.0986981	0.0657987	0.0328994
TIAM-UCL 4.1.2	SSP2-RCP26	ODA	Final Energy|Production|Steel|Primary|BF and BOF 2|Heat	PJ/yr				0.0426415	0.0284277	0.0142138
TIAM-UCL 4.1.2	SSP2-RCP26	USA	Final Energy|Production|Steel|Primary|BF and BOF 2|Heat	PJ/yr				1.97862	1.31908	0.65954
TIAM-UCL 4.1.2	SSP2-RCP26	WEU	Final Energy|Production|Steel|Primary|BF and BOF 2|Heat	PJ/yr				0.576899	0.384599	0.1923
TIAM-UCL 4.1.2	SSP2-RCP26	World	Final Energy|Production|Steel|Primary|BF and BOF 2|Heat	PJ/yr	0	0	0	246.235	164.142	82.0497	0	0	0	0	0	0	0	0	0
TIAM-UCL 4.1.2	SSP2-RCP26	CAN	Final Energy|Production|Steel|Primary|BF and BOF 2|Heavy Fuel Oil	PJ/yr				6.07019	4.04679	2.0234
TIAM-UCL 4.1.2	SSP2-RCP26	CHI	Final Energy|Production|Steel|Primary|BF and BOF 2|Heavy Fuel Oil	PJ/yr				60.4781	40.3187	20.1594
TIAM-UCL 4.1.2	SSP2-RCP26	CSA	Final Energy|Production|Steel|Primary|BF and BOF 2|Heavy Fuel Oil	PJ/yr				5.96302	2.98151
TIAM-UCL 4.1.2	SSP2-RCP26	EEU	Final Energy|Production|Steel|Primary|BF and BOF 2|Heavy Fuel Oil	PJ/yr				8.41811	5.61207	2.80604
TIAM-UCL 4.1.2	SSP2-RCP26	FSU	Final Energy|Production|Steel|Primary|BF and BOF 2|Heavy Fuel Oil	PJ/yr				27.741	18.494	9.24702
TIAM-UCL 4.1.2	SSP2-RCP26	IND	Final Energy|Production|Steel|Primary|BF and BOF 2|Heavy Fuel Oil	PJ/yr				12.462	8.30801	4.154
TIAM-UCL 4.1.2	SSP2-RCP26	JPN	Final Energy|Production|Steel|Primary|BF and BOF 2|Heavy Fuel Oil	PJ/yr				13.3977	8.9318	4.4659
TIAM-UCL 4.1.2	SSP2-RCP26	MEA	Final Energy|Production|Steel|Primary|BF and BOF 2|Heavy Fuel Oil	PJ/yr				5.12	3.41333	1.70667
TIAM-UCL 4.1.2	SSP2-RCP26	MEX	Final Energy|Production|Steel|Primary|BF and BOF 2|Heavy Fuel Oil	PJ/yr				4.46221	2.97481	1.4874
TIAM-UCL 4.1.2	SSP2-RCP26	ODA	Final Energy|Production|Steel|Primary|BF and BOF 2|Heavy Fuel Oil	PJ/yr				30.5842	20.3895	10.1947
TIAM-UCL 4.1.2	SSP2-RCP26	SKO	Final Energy|Production|Steel|Primary|BF and BOF 2|Heavy Fuel Oil	PJ/yr				10.7139	7.1426	3.5713
TIAM-UCL 4.1.2	SSP2-RCP26	UK	Final Energy|Production|Steel|Primary|BF and BOF 2|Heavy Fuel Oil	PJ/yr				0.620002	0.413335	0.206667
TIAM-UCL 4.1.2	SSP2-RCP26	USA	Final Energy|Production|Steel|Primary|BF and BOF 2|Heavy Fuel Oil	PJ/yr				0.723605	0.482403	0.241202
TIAM-UCL 4.1.2	SSP2-RCP26	WEU	Final Energy|Production|Steel|Primary|BF and BOF 2|Heavy Fuel Oil	PJ/yr				7.87851	5.25234	2.62617
TIAM-UCL 4.1.2	SSP2-RCP26	World	Final Energy|Production|Steel|Primary|BF and BOF 2|Heavy Fuel Oil	PJ/yr	0	0	0	194.633	128.761	62.8899	0	0	0	0	0	0	0	0	0
TIAM-UCL 4.1.2	SSP2-RCP26	AUS	Final Energy|Production|Steel|Primary|BF and BOF 2|Liquified Petroleum Gases	PJ/yr				0.162174	0.108116	0.0540579
TIAM-UCL 4.1.2	SSP2-RCP26	CHI	Final Energy|Production|Steel|Primary|BF and BOF 2|Liquified Petroleum Gases	PJ/yr				2.39152	1.59435	0.797173
TIAM-UCL 4.1.2	SSP2-RCP26	CSA	Final Energy|Production|Steel|Primary|BF and BOF 2|Liquified Petroleum Gases	PJ/yr				1.58666	0.79333
TIAM-UCL 4.1.2	SSP2-RCP26	EEU	Final Energy|Production|Steel|Primary|BF and BOF 2|Liquified Petroleum Gases	PJ/yr				0.136853	0.0912353	0.0456176
TIAM-UCL 4.1.2	SSP2-RCP26	FSU	Final Energy|Production|Steel|Primary|BF and BOF 2|Liquified Petroleum Gases	PJ/yr				0.293243	0.195496	0.0977478
TIAM-UCL 4.1.2	SSP2-RCP26	JPN	Final Energy|Production|Steel|Primary|BF and BOF 2|Liquified Petroleum Gases	PJ/yr				7.25041	4.8336	2.4168
TIAM-UCL 4.1.2	SSP2-RCP26	ODA	Final Energy|Production|Steel|Primary|BF and BOF 2|Liquified Petroleum Gases	PJ/yr				2.26495	1.50997	0.754983
TIAM-UCL 4.1.2	SSP2-RCP26	SKO	Final Energy|Production|Steel|Primary|BF and BOF 2|Liquified Petroleum Gases	PJ/yr				1.11498	0.743322	0.371661
TIAM-UCL 4.1.2	SSP2-RCP26	USA	Final Energy|Production|Steel|Primary|BF and BOF 2|Liquified Petroleum Gases	PJ/yr				0.34175	0.227833	0.113917
TIAM-UCL 4.1.2	SSP2-RCP26	WEU	Final Energy|Production|Steel|Primary|BF and BOF 2|Liquified Petroleum Gases	PJ/yr				7.45198	4.96799	2.48399
TIAM-UCL 4.1.2	SSP2-RCP26	World	Final Energy|Production|Steel|Primary|BF and BOF 2|Liquified Petroleum Gases	PJ/yr	0	0	0	22.9945	15.0652	7.13595	0	0	0	0	0	0	0	0	0
TIAM-UCL 4.1.2	SSP2-RCP26	AFR	Final Energy|Production|Steel|Primary|BF and BOF 2|Natural Gas Mix	PJ/yr				4.98395	3.32264	1.66132
TIAM-UCL 4.1.2	SSP2-RCP26	AUS	Final Energy|Production|Steel|Primary|BF and BOF 2|Natural Gas Mix	PJ/yr				11.1301	7.42007	3.71003
TIAM-UCL 4.1.2	SSP2-RCP26	CAN	Final Energy|Production|Steel|Primary|BF and BOF 2|Natural Gas Mix	PJ/yr				29.349	19.566	9.78301
TIAM-UCL 4.1.2	SSP2-RCP26	CHI	Final Energy|Production|Steel|Primary|BF and BOF 2|Natural Gas Mix	PJ/yr				7.85851	5.23901	2.6195
TIAM-UCL 4.1.2	SSP2-RCP26	CSA	Final Energy|Production|Steel|Primary|BF and BOF 2|Natural Gas Mix	PJ/yr				68.7381	34.3691
TIAM-UCL 4.1.2	SSP2-RCP26	EEU	Final Energy|Production|Steel|Primary|BF and BOF 2|Natural Gas Mix	PJ/yr				40.8213	27.2142	13.6071
TIAM-UCL 4.1.2	SSP2-RCP26	FSU	Final Energy|Production|Steel|Primary|BF and BOF 2|Natural Gas Mix	PJ/yr				406.613	271.075	135.538
TIAM-UCL 4.1.2	SSP2-RCP26	IND	Final Energy|Production|Steel|Primary|BF and BOF 2|Natural Gas Mix	PJ/yr				0.0419047	0.0279364	0.0139682
TIAM-UCL 4.1.2	SSP2-RCP26	JPN	Final Energy|Production|Steel|Primary|BF and BOF 2|Natural Gas Mix	PJ/yr				31.4864	20.9909	10.4955
TIAM-UCL 4.1.2	SSP2-RCP26	MEA	Final Energy|Production|Steel|Primary|BF and BOF 2|Natural Gas Mix	PJ/yr				4.78461	3.18974	1.59487
TIAM-UCL 4.1.2	SSP2-RCP26	MEX	Final Energy|Production|Steel|Primary|BF and BOF 2|Natural Gas Mix	PJ/yr				24.4964	16.331	8.16548
TIAM-UCL 4.1.2	SSP2-RCP26	ODA	Final Energy|Production|Steel|Primary|BF and BOF 2|Natural Gas Mix	PJ/yr				0.243771	0.162514	0.0812569
TIAM-UCL 4.1.2	SSP2-RCP26	SKO	Final Energy|Production|Steel|Primary|BF and BOF 2|Natural Gas Mix	PJ/yr				12.4976	8.3317	4.16585
TIAM-UCL 4.1.2	SSP2-RCP26	UK	Final Energy|Production|Steel|Primary|BF and BOF 2|Natural Gas Mix	PJ/yr				13.4217	8.94779	4.4739
TIAM-UCL 4.1.2	SSP2-RCP26	USA	Final Energy|Production|Steel|Primary|BF and BOF 2|Natural Gas Mix	PJ/yr				166.455	110.97	55.485
TIAM-UCL 4.1.2	SSP2-RCP26	WEU	Final Energy|Production|Steel|Primary|BF and BOF 2|Natural Gas Mix	PJ/yr				143.447	95.6316	47.8158
TIAM-UCL 4.1.2	SSP2-RCP26	World	Final Energy|Production|Steel|Primary|BF and BOF 2|Natural Gas Mix	PJ/yr	0	0	0	966.369	632.79	299.21	0	0	0	0	0	0	0	0	0
TIAM-UCL 4.1.2	SSP2-RCP26	WEU	Final Energy|Production|Steel|Primary|BF and BOF 2|Petroleum Coke	PJ/yr				1.89884e-08	1.2659e-08	6.32948e-09
TIAM-UCL 4.1.2	SSP2-RCP26	World	Final Energy|Production|Steel|Primary|BF and BOF 2|Petroleum Coke	PJ/yr	0	0	0	1.89884e-08	1.2659e-08	6.32948e-09	0	0	0	0	0	0	0	0	0
TIAM-UCL 4.1.2	SSP2-RCP26	AFR	Final Energy|Production|Steel|Primary|BF and BOF 2|Refined Petroleum Products (Oil)	PJ/yr				2.6846	1.78973	0.894866
TIAM-UCL 4.1.2	SSP2-RCP26	AUS	Final Energy|Production|Steel|Primary|BF and BOF 2|Refined Petroleum Products (Oil)	PJ/yr				0.745502	0.497001	0.248501
TIAM-UCL 4.1.2	SSP2-RCP26	CHI	Final Energy|Production|Steel|Primary|BF and BOF 2|Refined Petroleum Products (Oil)	PJ/yr				21.1857	14.1238	7.06189
TIAM-UCL 4.1.2	SSP2-RCP26	CSA	Final Energy|Production|Steel|Primary|BF and BOF 2|Refined Petroleum Products (Oil)	PJ/yr				5.76162	2.88081
TIAM-UCL 4.1.2	SSP2-RCP26	EEU	Final Energy|Production|Steel|Primary|BF and BOF 2|Refined Petroleum Products (Oil)	PJ/yr				0.575057	0.383371	0.191686
TIAM-UCL 4.1.2	SSP2-RCP26	FSU	Final Energy|Production|Steel|Primary|BF and BOF 2|Refined Petroleum Products (Oil)	PJ/yr				8.24389	5.49593	2.74796
TIAM-UCL 4.1.2	SSP2-RCP26	IND	Final Energy|Production|Steel|Primary|BF and BOF 2|Refined Petroleum Products (Oil)	PJ/yr				4.37777	2.91851	1.45926
TIAM-UCL 4.1.2	SSP2-RCP26	JPN	Final Energy|Production|Steel|Primary|BF and BOF 2|Refined Petroleum Products (Oil)	PJ/yr				11.9934	7.99563	3.99781
TIAM-UCL 4.1.2	SSP2-RCP26	MEX	Final Energy|Production|Steel|Primary|BF and BOF 2|Refined Petroleum Products (Oil)	PJ/yr				0.426007	0.284005	0.142002
TIAM-UCL 4.1.2	SSP2-RCP26	ODA	Final Energy|Production|Steel|Primary|BF and BOF 2|Refined Petroleum Products (Oil)	PJ/yr				7.56532	5.04354	2.52177
TIAM-UCL 4.1.2	SSP2-RCP26	SKO	Final Energy|Production|Steel|Primary|BF and BOF 2|Refined Petroleum Products (Oil)	PJ/yr				0.213611	0.142407	0.0712035
TIAM-UCL 4.1.2	SSP2-RCP26	USA	Final Energy|Production|Steel|Primary|BF and BOF 2|Refined Petroleum Products (Oil)	PJ/yr				31.098	20.732	10.366
TIAM-UCL 4.1.2	SSP2-RCP26	WEU	Final Energy|Production|Steel|Primary|BF and BOF 2|Refined Petroleum Products (Oil)	PJ/yr				4.21736	2.81158	1.40579
TIAM-UCL 4.1.2	SSP2-RCP26	World	Final Energy|Production|Steel|Primary|BF and BOF 2|Refined Petroleum Products (Oil)	PJ/yr	0	0	0	99.0879	65.0983	31.1087	0	0	0	0	0	0	0	0	0
TIAM-UCL 4.1.2	SSP2-RCP26	AFR	Final Energy|Production|Steel|Primary|BF and BOF 3|w CCS|Biofuels	PJ/yr						0.0888581	0.202266	0.347006	0.531736	0.767503	1.39575	1.60955	1.59263	1.3141	0.86039
TIAM-UCL 4.1.2	SSP2-RCP26	AUS	Final Energy|Production|Steel|Primary|BF and BOF 3|w CCS|Biofuels	PJ/yr						7.92873e-09	1.81485e-08	1.41157e-08	2.40948e-08	2.6974e-08	3.29807e-08	3.7105e-08	3.15618e-08	3.40826e-08	4.78005e-08
TIAM-UCL 4.1.2	SSP2-RCP26	CAN	Final Energy|Production|Steel|Primary|BF and BOF 3|w CCS|Biofuels	PJ/yr						0.111744	0.254362	0.436382	0.66869	0.66869	0.556946	0.212376	6.6796e-08	1.24345e-08	1.30458e-08
TIAM-UCL 4.1.2	SSP2-RCP26	CHI	Final Energy|Production|Steel|Primary|BF and BOF 3|w CCS|Biofuels	PJ/yr						1.50968	3.43646	5.89557	9.03409	9.03409	7.52441	2.86922	8.74781e-09	8.23774e-09	9.78954e-09
TIAM-UCL 4.1.2	SSP2-RCP26	CSA	Final Energy|Production|Steel|Primary|BF and BOF 3|w CCS|Biofuels	PJ/yr						0.46138	1.05023	1.80177	1.80177	1.80177	1.34039	0.171668	2.53459e-08	3.27948e-08	4.55122e-08
TIAM-UCL 4.1.2	SSP2-RCP26	EEU	Final Energy|Production|Steel|Primary|BF and BOF 3|w CCS|Biofuels	PJ/yr						0.322794	0.734769	1.26057	1.93163	1.93163	1.60884	0.613485	1.71679e-08	1.9566e-08	2.54367e-08
TIAM-UCL 4.1.2	SSP2-RCP26	FSU	Final Energy|Production|Steel|Primary|BF and BOF 3|w CCS|Biofuels	PJ/yr						9.48119e-09	0.641618	0.641618	0.641618	0.641618	0.641618	1.89596e-08	7.85244e-09	7.83178e-09	1.08483e-08
TIAM-UCL 4.1.2	SSP2-RCP26	IND	Final Energy|Production|Steel|Primary|BF and BOF 3|w CCS|Biofuels	PJ/yr						0.736287	1.676	2.12296	2.12296	2.12296	1.38668	0.102097	6.59997e-09	7.068e-09	7.61121e-09
TIAM-UCL 4.1.2	SSP2-RCP26	JPN	Final Energy|Production|Steel|Primary|BF and BOF 3|w CCS|Biofuels	PJ/yr						1.19392	2.7177	4.66248	7.14456	10.3124	9.11847	5.43694	0.711673	2.4659e-08	4.05306e-08
TIAM-UCL 4.1.2	SSP2-RCP26	MEA	Final Energy|Production|Steel|Primary|BF and BOF 3|w CCS|Biofuels	PJ/yr							4.81951e-09	8.68152e-09	1.40688e-08	1.91602e-08	3.80363e-06	0.543764	1.1181	2.05363	1.66494
TIAM-UCL 4.1.2	SSP2-RCP26	MEX	Final Energy|Production|Steel|Primary|BF and BOF 3|w CCS|Biofuels	PJ/yr						6.86127e-09	1.40995e-08	2.19022e-08	2.55487e-08	7.11184e-09	6.54559e-09			3.31311e-09	4.20986e-09
TIAM-UCL 4.1.2	SSP2-RCP26	ODA	Final Energy|Production|Steel|Primary|BF and BOF 3|w CCS|Biofuels	PJ/yr						0.375163	0.853978	1.46508	2.24502	2.24502	1.86985	0.713016	3.13711e-08	3.31981e-08	4.32712e-08
TIAM-UCL 4.1.2	SSP2-RCP26	SKO	Final Energy|Production|Steel|Primary|BF and BOF 3|w CCS|Biofuels	PJ/yr						1.06031e-08	0.734309	1.14645	1.14645	1.14645	1.14645	0.0941419	4.06662e-08	3.49865e-08	4.58116e-08
TIAM-UCL 4.1.2	SSP2-RCP26	UK	Final Energy|Production|Steel|Primary|BF and BOF 3|w CCS|Biofuels	PJ/yr						4.03093e-09	6.74807e-09	1.44922e-08	9.06039e-09	1.1509e-08	1.1053e-08	1.25108e-08	7.9e-09	9.8166e-09	1.10201e-08
TIAM-UCL 4.1.2	SSP2-RCP26	USA	Final Energy|Production|Steel|Primary|BF and BOF 3|w CCS|Biofuels	PJ/yr						3.74444e-08	2.08377e-07	0.413162	0.413162	0.413162	0.413162	8.30951e-08	7.70356e-09	8.3702e-09	1.00557e-08
TIAM-UCL 4.1.2	SSP2-RCP26	WEU	Final Energy|Production|Steel|Primary|BF and BOF 3|w CCS|Biofuels	PJ/yr						1.13251	2.57791	4.42265	6.77706	6.77706	5.64455	2.15239	4.08298e-08	4.74011e-08	6.40125e-08
TIAM-UCL 4.1.2	SSP2-RCP26	World	Final Energy|Production|Steel|Primary|BF and BOF 3|w CCS|Biofuels	PJ/yr	0	0	0	0	0	5.93234	14.8796	24.6157	34.4587	37.8623	32.6471	14.5186	3.42241	3.36773	2.52533
TIAM-UCL 4.1.2	SSP2-RCP26	AFR	Final Energy|Production|Steel|Primary|BF and BOF 3|w CCS|Blast Furnace Gas	PJ/yr						0.5133	1.16841	2.00453	3.07164	4.43357	8.06273	9.29776	9.20005	7.59104	4.97015
TIAM-UCL 4.1.2	SSP2-RCP26	AUS	Final Energy|Production|Steel|Primary|BF and BOF 3|w CCS|Blast Furnace Gas	PJ/yr						4.58013e-08	1.04837e-07	8.15409e-08	1.39187e-07	1.55819e-07	1.90517e-07	2.14342e-07	1.8232e-07	1.96882e-07	2.76125e-07
TIAM-UCL 4.1.2	SSP2-RCP26	CAN	Final Energy|Production|Steel|Primary|BF and BOF 3|w CCS|Blast Furnace Gas	PJ/yr						0.645505	1.46935	2.52081	3.86277	3.86277	3.21727	1.22681	3.85855e-07	7.18295e-08	7.53609e-08
TIAM-UCL 4.1.2	SSP2-RCP26	CHI	Final Energy|Production|Steel|Primary|BF and BOF 3|w CCS|Blast Furnace Gas	PJ/yr						8.72086	19.8511	34.0565	52.1865	52.1865	43.4657	16.5744	5.05328e-08	4.75863e-08	5.65504e-08
TIAM-UCL 4.1.2	SSP2-RCP26	CSA	Final Energy|Production|Steel|Primary|BF and BOF 3|w CCS|Blast Furnace Gas	PJ/yr						2.66522	6.06678	10.4081	10.4081	10.4081	7.74292	0.991661	1.46414e-07	1.89443e-07	2.62907e-07
TIAM-UCL 4.1.2	SSP2-RCP26	EEU	Final Energy|Production|Steel|Primary|BF and BOF 3|w CCS|Blast Furnace Gas	PJ/yr						1.86466	4.24448	7.28181	11.1583	11.1583	9.29364	3.54387	9.91724e-08	1.13025e-07	1.46938e-07
TIAM-UCL 4.1.2	SSP2-RCP26	FSU	Final Energy|Production|Steel|Primary|BF and BOF 3|w CCS|Blast Furnace Gas	PJ/yr						5.47693e-08	3.70638	3.70638	3.70638	3.70638	3.70638	1.09523e-07	4.53606e-08	4.52412e-08	6.26664e-08
TIAM-UCL 4.1.2	SSP2-RCP26	IND	Final Energy|Production|Steel|Primary|BF and BOF 3|w CCS|Blast Furnace Gas	PJ/yr						4.25325	9.6816	12.2636	12.2636	12.2636	8.0103	0.589774	3.81255e-08	4.08292e-08	4.39671e-08
TIAM-UCL 4.1.2	SSP2-RCP26	JPN	Final Energy|Production|Steel|Primary|BF and BOF 3|w CCS|Blast Furnace Gas	PJ/yr						6.89684	15.6992	26.9334	41.2714	59.5708	52.6739	31.4071	4.11107	1.42446e-07	2.3413e-07
TIAM-UCL 4.1.2	SSP2-RCP26	MEA	Final Energy|Production|Steel|Primary|BF and BOF 3|w CCS|Blast Furnace Gas	PJ/yr							2.78405e-08	5.01498e-08	8.12701e-08	1.10681e-07	2.19722e-05	3.14112	6.45884	11.8631	9.6177
TIAM-UCL 4.1.2	SSP2-RCP26	MEX	Final Energy|Production|Steel|Primary|BF and BOF 3|w CCS|Blast Furnace Gas	PJ/yr						3.9635e-08	8.14475e-08	1.26521e-07	1.47585e-07	4.10824e-08	3.78114e-08			1.91386e-08	2.43187e-08
TIAM-UCL 4.1.2	SSP2-RCP26	ODA	Final Energy|Production|Steel|Primary|BF and BOF 3|w CCS|Blast Furnace Gas	PJ/yr						2.16718	4.93311	8.46321	12.9686	12.9686	10.8014	4.11882	1.81219e-07	1.91773e-07	2.49962e-07
TIAM-UCL 4.1.2	SSP2-RCP26	SKO	Final Energy|Production|Steel|Primary|BF and BOF 3|w CCS|Blast Furnace Gas	PJ/yr						6.12504e-08	4.24183	6.62261	6.62261	6.62261	6.62261	0.543822	2.34913e-07	2.02104e-07	2.64636e-07
TIAM-UCL 4.1.2	SSP2-RCP26	UK	Final Energy|Production|Steel|Primary|BF and BOF 3|w CCS|Blast Furnace Gas	PJ/yr						2.32852e-08	3.8981e-08	8.37157e-08	5.23384e-08	6.64833e-08	6.38492e-08	7.22704e-08	4.56353e-08	5.67068e-08	6.3659e-08
TIAM-UCL 4.1.2	SSP2-RCP26	USA	Final Energy|Production|Steel|Primary|BF and BOF 3|w CCS|Blast Furnace Gas	PJ/yr						2.16302e-07	1.20371e-06	2.38668	2.38668	2.38668	2.38668	4.80009e-07	4.45006e-08	4.83515e-08	5.80879e-08
TIAM-UCL 4.1.2	SSP2-RCP26	WEU	Final Energy|Production|Steel|Primary|BF and BOF 3|w CCS|Blast Furnace Gas	PJ/yr						6.54208	14.8916	25.548	39.1485	39.1485	32.6064	12.4335	2.35858e-07	2.73818e-07	3.69776e-07
TIAM-UCL 4.1.2	SSP2-RCP26	World	Final Energy|Production|Steel|Primary|BF and BOF 3|w CCS|Blast Furnace Gas	PJ/yr	0	0	0	0	0	34.2689	85.9539	142.196	199.055	218.716	188.59	83.8687	19.77	19.4541	14.5879
TIAM-UCL 4.1.2	SSP2-RCP26	AFR	Final Energy|Production|Steel|Primary|BF and BOF 3|w CCS|Coal	PJ/yr						2.79586	6.36416	10.9183	16.7307	24.149	43.9164	50.6434	50.1112	41.3472	27.0716
TIAM-UCL 4.1.2	SSP2-RCP26	AUS	Final Energy|Production|Steel|Primary|BF and BOF 3|w CCS|Coal	PJ/yr						2.49472e-07	5.71031e-07	4.4414e-07	7.58127e-07	8.4872e-07	1.03772e-06	1.16748e-06	9.93069e-07	1.07238e-06	1.50401e-06
TIAM-UCL 4.1.2	SSP2-RCP26	CAN	Final Energy|Production|Steel|Primary|BF and BOF 3|w CCS|Coal	PJ/yr						3.51596	8.00332	13.7304	21.0399	21.0399	17.5239	6.68226	2.10169e-06	3.91243e-07	4.10479e-07
TIAM-UCL 4.1.2	SSP2-RCP26	CHI	Final Energy|Production|Steel|Primary|BF and BOF 3|w CCS|Coal	PJ/yr						47.5011	108.126	185.5	284.251	284.251	236.75	90.2781	2.75244e-07	2.59195e-07	3.08021e-07
TIAM-UCL 4.1.2	SSP2-RCP26	CSA	Final Energy|Production|Steel|Primary|BF and BOF 3|w CCS|Coal	PJ/yr						14.517	33.0448	56.6914	56.6914	56.6914	42.1744	5.40141	7.97492e-07	1.03187e-06	1.43201e-06
TIAM-UCL 4.1.2	SSP2-RCP26	EEU	Final Energy|Production|Steel|Primary|BF and BOF 3|w CCS|Coal	PJ/yr						10.1565	23.119	39.6628	60.7774	60.7774	50.621	19.3029	5.40176e-07	6.15631e-07	8.00347e-07
TIAM-UCL 4.1.2	SSP2-RCP26	FSU	Final Energy|Production|Steel|Primary|BF and BOF 3|w CCS|Coal	PJ/yr						2.98319e-07	20.1881	20.1881	20.1881	20.1881	20.1881	5.96552e-07	2.47072e-07	2.46422e-07	3.41334e-07
TIAM-UCL 4.1.2	SSP2-RCP26	IND	Final Energy|Production|Steel|Primary|BF and BOF 3|w CCS|Coal	PJ/yr						23.1668	52.7341	66.7976	66.7976	66.7976	43.6308	3.2124	2.07664e-07	2.2239e-07	2.39481e-07
TIAM-UCL 4.1.2	SSP2-RCP26	JPN	Final Energy|Production|Steel|Primary|BF and BOF 3|w CCS|Coal	PJ/yr						37.566	85.5107	146.702	224.799	324.472	286.906	171.07	22.3923	7.75879e-07	1.27527e-06
TIAM-UCL 4.1.2	SSP2-RCP26	MEA	Final Energy|Production|Steel|Primary|BF and BOF 3|w CCS|Coal	PJ/yr							1.51643e-07	2.73158e-07	4.42665e-07	6.02864e-07	0.000119679	17.1092	35.1802	64.6161	52.3861
TIAM-UCL 4.1.2	SSP2-RCP26	MEX	Final Energy|Production|Steel|Primary|BF and BOF 3|w CCS|Coal	PJ/yr						2.15885e-07	4.43631e-07	6.89138e-07	8.03874e-07	2.23769e-07	2.05953e-07			1.04245e-07	1.3246e-07
TIAM-UCL 4.1.2	SSP2-RCP26	ODA	Final Energy|Production|Steel|Primary|BF and BOF 3|w CCS|Coal	PJ/yr						11.8043	26.8698	46.0977	70.6379	70.6379	58.8337	22.4346	9.8707e-07	1.04456e-06	1.3615e-06
TIAM-UCL 4.1.2	SSP2-RCP26	SKO	Final Energy|Production|Steel|Primary|BF and BOF 3|w CCS|Coal	PJ/yr						3.33621e-07	23.1045	36.0722	36.0722	36.0722	36.0722	2.96211	1.27954e-06	1.10083e-06	1.44143e-06
TIAM-UCL 4.1.2	SSP2-RCP26	UK	Final Energy|Production|Steel|Primary|BF and BOF 3|w CCS|Coal	PJ/yr						1.2683e-07	2.12323e-07	4.55986e-07	2.85079e-07	3.62124e-07	3.47776e-07	3.93645e-07	2.48568e-07	3.08873e-07	3.4674e-07
TIAM-UCL 4.1.2	SSP2-RCP26	USA	Final Energy|Production|Steel|Primary|BF and BOF 3|w CCS|Coal	PJ/yr						1.17816e-06	6.55642e-06	12.9998	12.9998	12.9998	12.9998	2.61453e-06	2.42387e-07	2.63363e-07	3.16395e-07
TIAM-UCL 4.1.2	SSP2-RCP26	WEU	Final Energy|Production|Steel|Primary|BF and BOF 3|w CCS|Coal	PJ/yr						35.6337	81.1122	139.156	213.236	213.236	177.602	67.7234	1.28468e-06	1.49144e-06	2.01411e-06
TIAM-UCL 4.1.2	SSP2-RCP26	World	Final Energy|Production|Steel|Primary|BF and BOF 3|w CCS|Coal	PJ/yr	0	0	0	0	0	186.657	468.177	774.516	1084.22	1191.31	1027.22	456.819	107.684	105.963	79.4576
TIAM-UCL 4.1.2	SSP2-RCP26	AFR	Final Energy|Production|Steel|Primary|BF and BOF 3|w CCS|Coke Oven Coke	PJ/yr						0.915796	2.08461	3.57634	5.48022	7.9101	14.385	16.5885	16.4141	13.5434	8.86741
TIAM-UCL 4.1.2	SSP2-RCP26	AUS	Final Energy|Production|Steel|Primary|BF and BOF 3|w CCS|Coke Oven Coke	PJ/yr						8.99693e-08	2.05936e-07	1.60174e-07	2.7341e-07	3.06081e-07	3.74241e-07	4.2104e-07	3.58139e-07	3.86743e-07	5.42404e-07
TIAM-UCL 4.1.2	SSP2-RCP26	CAN	Final Energy|Production|Steel|Primary|BF and BOF 3|w CCS|Coke Oven Coke	PJ/yr						1.68691	3.83988	6.58768	10.0946	10.0946	8.40774	3.20606	1.00836e-06	1.87713e-07	1.96942e-07
TIAM-UCL 4.1.2	SSP2-RCP26	CHI	Final Energy|Production|Steel|Primary|BF and BOF 3|w CCS|Coke Oven Coke	PJ/yr						17.6628	40.2055	68.9764	105.696	105.696	88.0333	33.569	1.02347e-07	9.6379e-08	1.14535e-07
TIAM-UCL 4.1.2	SSP2-RCP26	CSA	Final Energy|Production|Steel|Primary|BF and BOF 3|w CCS|Coke Oven Coke	PJ/yr						5.87043	13.3628	22.9251	22.9251	22.9251	17.0546	2.18424	3.22493e-07	4.1727e-07	5.79082e-07
TIAM-UCL 4.1.2	SSP2-RCP26	EEU	Final Energy|Production|Steel|Primary|BF and BOF 3|w CCS|Coke Oven Coke	PJ/yr						1.5437	3.5139	6.02842	9.23767	9.23767	7.69397	2.93388	8.21023e-08	9.35708e-08	1.21646e-07
TIAM-UCL 4.1.2	SSP2-RCP26	FSU	Final Energy|Production|Steel|Primary|BF and BOF 3|w CCS|Coke Oven Coke	PJ/yr						4.2919e-07	29.0445	29.0445	29.0445	29.0445	29.0445	8.58256e-07	3.55461e-07	3.54525e-07	4.91075e-07
TIAM-UCL 4.1.2	SSP2-RCP26	IND	Final Energy|Production|Steel|Primary|BF and BOF 3|w CCS|Coke Oven Coke	PJ/yr						14.3427	32.6481	41.3549	41.3549	41.3549	27.0122	1.98883	1.28566e-07	1.37683e-07	1.48265e-07
TIAM-UCL 4.1.2	SSP2-RCP26	JPN	Final Energy|Production|Steel|Primary|BF and BOF 3|w CCS|Coke Oven Coke	PJ/yr						3.96781	9.03186	15.495	23.7438	34.2716	30.3038	18.0688	2.36513	8.19504e-08	1.34697e-07
TIAM-UCL 4.1.2	SSP2-RCP26	MEA	Final Energy|Production|Steel|Primary|BF and BOF 3|w CCS|Coke Oven Coke	PJ/yr							4.33158e-08	7.8026e-08	1.26445e-07	1.72204e-07	3.41855e-05	4.88713	10.049	18.4572	14.9638
TIAM-UCL 4.1.2	SSP2-RCP26	MEX	Final Energy|Production|Steel|Primary|BF and BOF 3|w CCS|Coke Oven Coke	PJ/yr						1.11433e-07	2.28988e-07	3.55711e-07	4.14934e-07	1.15503e-07	1.06306e-07			5.38079e-08	6.83718e-08
TIAM-UCL 4.1.2	SSP2-RCP26	ODA	Final Energy|Production|Steel|Primary|BF and BOF 3|w CCS|Coke Oven Coke	PJ/yr						1.35217	3.07792	5.28045	8.09151	8.09151	6.73935	2.56986	1.13068e-07	1.19653e-07	1.55959e-07
TIAM-UCL 4.1.2	SSP2-RCP26	SKO	Final Energy|Production|Steel|Primary|BF and BOF 3|w CCS|Coke Oven Coke	PJ/yr						7.9724e-08	5.5212	8.62004	8.62004	8.62004	8.62004	0.707843	3.05765e-07	2.6306e-07	3.44453e-07
TIAM-UCL 4.1.2	SSP2-RCP26	UK	Final Energy|Production|Steel|Primary|BF and BOF 3|w CCS|Coke Oven Coke	PJ/yr						4.24645e-08	7.10887e-08	1.5267e-07	9.54482e-08	1.21244e-07	1.1644e-07	1.31798e-07	8.32239e-08	1.03415e-07	1.16093e-07
TIAM-UCL 4.1.2	SSP2-RCP26	USA	Final Energy|Production|Steel|Primary|BF and BOF 3|w CCS|Coke Oven Coke	PJ/yr						5.98169e-07	3.32879e-06	6.60021	6.60021	6.60021	6.60021	1.32743e-06	1.23064e-07	1.33713e-07	1.60638e-07
TIAM-UCL 4.1.2	SSP2-RCP26	WEU	Final Energy|Production|Steel|Primary|BF and BOF 3|w CCS|Coke Oven Coke	PJ/yr						5.07864	11.5604	19.833	30.3911	30.3911	25.3124	9.65219	1.83097e-07	2.12566e-07	2.87058e-07
TIAM-UCL 4.1.2	SSP2-RCP26	World	Final Energy|Production|Steel|Primary|BF and BOF 3|w CCS|Coke Oven Coke	PJ/yr	0	0	0	0	0	52.421	153.891	234.322	301.28	314.237	269.207	96.3563	28.8283	32.0007	23.8312
TIAM-UCL 4.1.2	SSP2-RCP26	AFR	Final Energy|Production|Steel|Primary|BF and BOF 3|w CCS|Coke Oven Gas	PJ/yr						0.355945	0.810232	1.39003	2.13001	3.07444	5.59107	6.44749	6.37974	5.26398	3.44653
TIAM-UCL 4.1.2	SSP2-RCP26	AUS	Final Energy|Production|Steel|Primary|BF and BOF 3|w CCS|Coke Oven Gas	PJ/yr						3.17607e-08	7.2699e-08	5.65442e-08	9.65184e-08	1.08052e-07	1.32113e-07	1.48634e-07	1.26429e-07	1.36527e-07	1.91478e-07
TIAM-UCL 4.1.2	SSP2-RCP26	CAN	Final Energy|Production|Steel|Primary|BF and BOF 3|w CCS|Coke Oven Gas	PJ/yr						0.447623	1.01892	1.74805	2.67862	2.67862	2.231	0.850729	2.6757e-07	4.98099e-08	5.22587e-08
TIAM-UCL 4.1.2	SSP2-RCP26	CHI	Final Energy|Production|Steel|Primary|BF and BOF 3|w CCS|Coke Oven Gas	PJ/yr						6.04744	13.7657	23.6163	36.1885	36.1885	30.1411	11.4935	3.50417e-08	3.29985e-08	3.92147e-08
TIAM-UCL 4.1.2	SSP2-RCP26	CSA	Final Energy|Production|Steel|Primary|BF and BOF 3|w CCS|Coke Oven Gas	PJ/yr						1.84818	4.20698	7.21748	7.21748	7.21748	5.3693	0.687663	1.0153e-07	1.31369e-07	1.82312e-07
TIAM-UCL 4.1.2	SSP2-RCP26	EEU	Final Energy|Production|Steel|Primary|BF and BOF 3|w CCS|Coke Oven Gas	PJ/yr						1.29304	2.94332	5.04954	7.73768	7.73768	6.44464	2.45748	6.87707e-08	7.8377e-08	1.01894e-07
TIAM-UCL 4.1.2	SSP2-RCP26	FSU	Final Energy|Production|Steel|Primary|BF and BOF 3|w CCS|Coke Oven Gas	PJ/yr						3.79795e-08	2.57018	2.57018	2.57018	2.57018	2.57018	7.59481e-08	3.14551e-08	3.13724e-08	4.34558e-08
TIAM-UCL 4.1.2	SSP2-RCP26	IND	Final Energy|Production|Steel|Primary|BF and BOF 3|w CCS|Coke Oven Gas	PJ/yr						2.9494	6.71367	8.50411	8.50411	8.50411	5.55471	0.408977	2.6438e-08	2.83128e-08	3.04888e-08
TIAM-UCL 4.1.2	SSP2-RCP26	JPN	Final Energy|Production|Steel|Primary|BF and BOF 3|w CCS|Coke Oven Gas	PJ/yr						4.78259	10.8865	18.6768	28.6195	41.3091	36.5265	21.7792	2.8508	9.87785e-08	1.62356e-07
TIAM-UCL 4.1.2	SSP2-RCP26	MEA	Final Energy|Production|Steel|Primary|BF and BOF 3|w CCS|Coke Oven Gas	PJ/yr							1.93059e-08	3.47762e-08	5.63564e-08	7.67516e-08	1.52365e-05	2.1782	4.47885	8.22639	6.66936
TIAM-UCL 4.1.2	SSP2-RCP26	MEX	Final Energy|Production|Steel|Primary|BF and BOF 3|w CCS|Coke Oven Gas	PJ/yr						2.74847e-08	5.64794e-08	8.77353e-08	1.02343e-07	2.84884e-08	2.62202e-08			1.32716e-08	1.68637e-08
TIAM-UCL 4.1.2	SSP2-RCP26	ODA	Final Energy|Production|Steel|Primary|BF and BOF 3|w CCS|Coke Oven Gas	PJ/yr						1.50282	3.42084	5.86878	8.99303	8.99303	7.49021	2.85618	1.25666e-07	1.32984e-07	1.73335e-07
TIAM-UCL 4.1.2	SSP2-RCP26	SKO	Final Energy|Production|Steel|Primary|BF and BOF 3|w CCS|Coke Oven Gas	PJ/yr						4.24738e-08	2.94148	4.59242	4.59242	4.59242	4.59242	0.377111	1.629e-07	1.40148e-07	1.83511e-07
TIAM-UCL 4.1.2	SSP2-RCP26	UK	Final Energy|Production|Steel|Primary|BF and BOF 3|w CCS|Coke Oven Gas	PJ/yr						1.6147e-08	2.70312e-08	5.80523e-08	3.62939e-08	4.61026e-08	4.4276e-08	5.01156e-08	3.16456e-08	3.93231e-08	4.4144e-08
TIAM-UCL 4.1.2	SSP2-RCP26	USA	Final Energy|Production|Steel|Primary|BF and BOF 3|w CCS|Coke Oven Gas	PJ/yr						1.49994e-07	8.34709e-07	1.65503	1.65503	1.65503	1.65503	3.3286e-07	3.08587e-08	3.35291e-08	4.02808e-08
TIAM-UCL 4.1.2	SSP2-RCP26	WEU	Final Energy|Production|Steel|Primary|BF and BOF 3|w CCS|Coke Oven Gas	PJ/yr						4.53658	10.3265	17.7161	27.1474	27.1474	22.6108	8.62199	1.63555e-07	1.89878e-07	2.56419e-07
TIAM-UCL 4.1.2	SSP2-RCP26	World	Final Energy|Production|Steel|Primary|BF and BOF 3|w CCS|Coke Oven Gas	PJ/yr	0	0	0	0	0	23.7636	59.6044	98.6049	138.034	151.668	130.777	58.1584	13.7094	13.4904	10.1159
TIAM-UCL 4.1.2	SSP2-RCP26	AFR	Final Energy|Production|Steel|Primary|BF and BOF 3|w CCS|Electricity	PJ/yr						0.167751	0.38185	0.655099	1.00384	1.44894	2.63498	3.0386	3.00667	2.48083	1.62429
TIAM-UCL 4.1.2	SSP2-RCP26	AUS	Final Energy|Production|Steel|Primary|BF and BOF 3|w CCS|Electricity	PJ/yr						1.49683e-08	3.42619e-08	2.66484e-08	4.54876e-08	5.09232e-08	6.2263e-08	7.0049e-08	5.95841e-08	6.43431e-08	9.02405e-08
TIAM-UCL 4.1.2	SSP2-RCP26	CAN	Final Energy|Production|Steel|Primary|BF and BOF 3|w CCS|Electricity	PJ/yr						0.210958	0.480199	0.823827	1.26239	1.26239	1.05144	0.400935	1.26101e-07	2.34746e-08	2.46287e-08
TIAM-UCL 4.1.2	SSP2-RCP26	CHI	Final Energy|Production|Steel|Primary|BF and BOF 3|w CCS|Electricity	PJ/yr						2.85007	6.48755	11.13	17.0551	17.0551	14.205	5.41668	1.65146e-08	1.55517e-08	1.84813e-08
TIAM-UCL 4.1.2	SSP2-RCP26	CSA	Final Energy|Production|Steel|Primary|BF and BOF 3|w CCS|Electricity	PJ/yr						0.87102	1.98269	3.40148	3.40149	3.40149	2.53047	0.324085	4.78495e-08	6.19119e-08	8.59206e-08
TIAM-UCL 4.1.2	SSP2-RCP26	EEU	Final Energy|Production|Steel|Primary|BF and BOF 3|w CCS|Electricity	PJ/yr						0.609389	1.38714	2.37977	3.64665	3.64665	3.03726	1.15817	3.24106e-08	3.69379e-08	4.80208e-08
TIAM-UCL 4.1.2	SSP2-RCP26	FSU	Final Energy|Production|Steel|Primary|BF and BOF 3|w CCS|Electricity	PJ/yr						1.78992e-08	1.21128	1.21128	1.21128	1.21128	1.21128	3.57931e-08	1.48243e-08	1.47853e-08	2.048e-08
TIAM-UCL 4.1.2	SSP2-RCP26	IND	Final Energy|Production|Steel|Primary|BF and BOF 3|w CCS|Electricity	PJ/yr						1.39001	3.16405	4.00785	4.00785	4.00785	2.61785	0.192744	1.24598e-08	1.33434e-08	1.43689e-08
TIAM-UCL 4.1.2	SSP2-RCP26	JPN	Final Energy|Production|Steel|Primary|BF and BOF 3|w CCS|Electricity	PJ/yr						2.25396	5.13064	8.8021	13.4879	19.4683	17.2144	10.2642	1.34354	4.65527e-08	7.6516e-08
TIAM-UCL 4.1.2	SSP2-RCP26	MEA	Final Energy|Production|Steel|Primary|BF and BOF 3|w CCS|Electricity	PJ/yr							9.09855e-09	1.63895e-08	2.65599e-08	3.61718e-08	7.18072e-06	1.02655	2.11081	3.87697	3.14316
TIAM-UCL 4.1.2	SSP2-RCP26	MEX	Final Energy|Production|Steel|Primary|BF and BOF 3|w CCS|Electricity	PJ/yr						1.29531e-08	2.66179e-08	4.13483e-08	4.82324e-08	1.34262e-08	1.23572e-08			6.25469e-09	7.94761e-09
TIAM-UCL 4.1.2	SSP2-RCP26	ODA	Final Energy|Production|Steel|Primary|BF and BOF 3|w CCS|Electricity	PJ/yr						0.708256	1.61219	2.76586	4.23828	4.23828	3.53002	1.34607	5.92242e-08	6.26734e-08	8.169e-08
TIAM-UCL 4.1.2	SSP2-RCP26	SKO	Final Energy|Production|Steel|Primary|BF and BOF 3|w CCS|Electricity	PJ/yr						2.00172e-08	1.38627	2.16433	2.16433	2.16433	2.16433	0.177727	7.67721e-08	6.60496e-08	8.64859e-08
TIAM-UCL 4.1.2	SSP2-RCP26	UK	Final Energy|Production|Steel|Primary|BF and BOF 3|w CCS|Electricity	PJ/yr						7.60982e-09	1.27394e-08	2.73591e-08	1.71047e-08	2.17274e-08	2.08666e-08	2.36187e-08	1.49141e-08	1.85324e-08	2.08044e-08
TIAM-UCL 4.1.2	SSP2-RCP26	USA	Final Energy|Production|Steel|Primary|BF and BOF 3|w CCS|Electricity	PJ/yr						7.06896e-08	3.93385e-07	0.779991	0.779991	0.779991	0.779991	1.56872e-07	1.45432e-08	1.58018e-08	1.89837e-08
TIAM-UCL 4.1.2	SSP2-RCP26	WEU	Final Energy|Production|Steel|Primary|BF and BOF 3|w CCS|Electricity	PJ/yr						2.13802	4.86673	8.34934	12.7941	12.7941	10.6561	4.06341	7.70809e-08	8.94867e-08	1.20846e-07
TIAM-UCL 4.1.2	SSP2-RCP26	World	Final Energy|Production|Steel|Primary|BF and BOF 3|w CCS|Electricity	PJ/yr	0	0	0	0	0	11.1994	28.0906	46.471	65.0532	71.4788	61.6331	27.4092	6.46102	6.3578	4.76746
TIAM-UCL 4.1.2	SSP2-RCP26	AFR	Final Energy|Production|Steel|Primary|BF and BOF 3|w CCS|Heat	PJ/yr						0.12218	0.278116	0.477134	0.731138	1.05532	1.91916	2.21313	2.18987	1.80689	1.18304
TIAM-UCL 4.1.2	SSP2-RCP26	AUS	Final Energy|Production|Steel|Primary|BF and BOF 3|w CCS|Heat	PJ/yr						1.0902e-08	2.49543e-08	1.94091e-08	3.31304e-08	3.70893e-08	4.53485e-08	5.10194e-08	4.33974e-08	4.68636e-08	6.57257e-08
TIAM-UCL 4.1.2	SSP2-RCP26	CAN	Final Energy|Production|Steel|Primary|BF and BOF 3|w CCS|Heat	PJ/yr						0.153649	0.349748	0.600025	0.91945	0.91945	0.765801	0.292017	9.18445e-08	1.70975e-08	1.79381e-08
TIAM-UCL 4.1.2	SSP2-RCP26	CHI	Final Energy|Production|Steel|Primary|BF and BOF 3|w CCS|Heat	PJ/yr						2.07581	4.72514	8.10642	12.4219	12.4219	10.3461	3.94518	1.20282e-08	1.13269e-08	1.34606e-08
TIAM-UCL 4.1.2	SSP2-RCP26	CSA	Final Energy|Production|Steel|Primary|BF and BOF 3|w CCS|Heat	PJ/yr						0.634398	1.44407	2.47743	2.47743	2.47743	1.84304	0.236044	3.48507e-08	4.50929e-08	6.25794e-08
TIAM-UCL 4.1.2	SSP2-RCP26	EEU	Final Energy|Production|Steel|Primary|BF and BOF 3|w CCS|Heat	PJ/yr						0.443842	1.01031	1.73328	2.65599	2.65599	2.21215	0.843542	2.36059e-08	2.69033e-08	3.49754e-08
TIAM-UCL 4.1.2	SSP2-RCP26	FSU	Final Energy|Production|Steel|Primary|BF and BOF 3|w CCS|Heat	PJ/yr						1.30367e-08	0.882225	0.882225	0.882225	0.882225	0.882225	2.60695e-08	1.07971e-08	1.07687e-08	1.49164e-08
TIAM-UCL 4.1.2	SSP2-RCP26	IND	Final Energy|Production|Steel|Primary|BF and BOF 3|w CCS|Heat	PJ/yr						1.0124	2.3045	2.91908	2.91908	2.91908	1.90668	0.140383	9.07497e-09	9.71851e-09	1.04654e-08
TIAM-UCL 4.1.2	SSP2-RCP26	JPN	Final Energy|Production|Steel|Primary|BF and BOF 3|w CCS|Heat	PJ/yr						1.64165	3.73685	6.41091	9.82378	14.1796	12.5379	7.4758	0.978552	3.39062e-08	5.57296e-08
TIAM-UCL 4.1.2	SSP2-RCP26	MEA	Final Energy|Production|Steel|Primary|BF and BOF 3|w CCS|Heat	PJ/yr							6.62683e-09	1.19371e-08	1.93446e-08	2.63453e-08	5.23e-06	0.747676	1.53739	2.82375	2.28929
TIAM-UCL 4.1.2	SSP2-RCP26	MEX	Final Energy|Production|Steel|Primary|BF and BOF 3|w CCS|Heat	PJ/yr						9.43426e-09	1.93868e-08	3.01155e-08	3.51295e-08	9.77879e-09	9.0002e-09			4.55553e-09	5.78856e-09
TIAM-UCL 4.1.2	SSP2-RCP26	ODA	Final Energy|Production|Steel|Primary|BF and BOF 3|w CCS|Heat	PJ/yr						0.51585	1.17422	2.01449	3.0869	3.0869	2.57105	0.980398	4.31353e-08	4.56475e-08	5.9498e-08
TIAM-UCL 4.1.2	SSP2-RCP26	SKO	Final Energy|Production|Steel|Primary|BF and BOF 3|w CCS|Heat	PJ/yr						1.45793e-08	1.00968	1.57637	1.57637	1.57637	1.57637	0.129445	5.59161e-08	4.81065e-08	6.2991e-08
TIAM-UCL 4.1.2	SSP2-RCP26	UK	Final Energy|Production|Steel|Primary|BF and BOF 3|w CCS|Heat	PJ/yr						5.54253e-09	9.2786e-09	1.99267e-08	1.2458e-08	1.58249e-08	1.51979e-08	1.72024e-08	1.08625e-08	1.34978e-08	1.51527e-08
TIAM-UCL 4.1.2	SSP2-RCP26	USA	Final Energy|Production|Steel|Primary|BF and BOF 3|w CCS|Heat	PJ/yr						5.1486e-08	2.86518e-07	0.568098	0.568098	0.568098	0.568098	1.14256e-07	1.05924e-08	1.1509e-08	1.38266e-08
TIAM-UCL 4.1.2	SSP2-RCP26	WEU	Final Energy|Production|Steel|Primary|BF and BOF 3|w CCS|Heat	PJ/yr						1.5572	3.54463	6.08115	9.31847	9.31847	7.76126	2.95954	5.6141e-08	6.51766e-08	8.80172e-08
TIAM-UCL 4.1.2	SSP2-RCP26	World	Final Energy|Production|Steel|Primary|BF and BOF 3|w CCS|Heat	PJ/yr	0	0	0	0	0	8.15698	20.4595	33.8466	47.3808	52.0608	44.8898	19.9632	4.70581	4.63063	3.47233
TIAM-UCL 4.1.2	SSP2-RCP26	AFR	Final Energy|Production|Steel|Primary|BF and BOF 3|w CCS|Heavy Fuel Oil	PJ/yr						0.0563736	0.128322	0.220149	0.337346	0.486921	0.885497	1.02113	1.0104	0.833693	0.545851
TIAM-UCL 4.1.2	SSP2-RCP26	AUS	Final Energy|Production|Steel|Primary|BF and BOF 3|w CCS|Heavy Fuel Oil	PJ/yr						5.03017e-09	1.15138e-08	8.95531e-09	1.52863e-08	1.7113e-08	2.09237e-08	2.35403e-08	2.00235e-08	2.16228e-08	3.03257e-08
TIAM-UCL 4.1.2	SSP2-RCP26	CAN	Final Energy|Production|Steel|Primary|BF and BOF 3|w CCS|Heavy Fuel Oil	PJ/yr						0.0708932	0.161373	0.27685	0.424232	0.424232	0.353339	0.134736	4.23769e-08	7.88874e-09	8.27658e-09
TIAM-UCL 4.1.2	SSP2-RCP26	CHI	Final Energy|Production|Steel|Primary|BF and BOF 3|w CCS|Heavy Fuel Oil	PJ/yr						0.957777	2.18017	3.74029	5.73144	5.73144	4.77366	1.8203	5.54981e-09	5.22621e-09	6.21071e-09
TIAM-UCL 4.1.2	SSP2-RCP26	CSA	Final Energy|Production|Steel|Primary|BF and BOF 3|w CCS|Heavy Fuel Oil	PJ/yr						0.29271	0.66629	1.14308	1.14308	1.14308	0.850374	0.10891	1.608e-08	2.08058e-08	2.8874e-08
TIAM-UCL 4.1.2	SSP2-RCP26	EEU	Final Energy|Production|Steel|Primary|BF and BOF 3|w CCS|Heavy Fuel Oil	PJ/yr						0.204788	0.466154	0.799732	1.22547	1.22547	1.02068	0.389209	1.08917e-08	1.24131e-08	1.61376e-08
TIAM-UCL 4.1.2	SSP2-RCP26	FSU	Final Energy|Production|Steel|Primary|BF and BOF 3|w CCS|Heavy Fuel Oil	PJ/yr						6.01509e-09	0.407057	0.407057	0.407057	0.407057	0.407057	1.20284e-08	4.98177e-09	4.96866e-09	6.8824e-09
TIAM-UCL 4.1.2	SSP2-RCP26	IND	Final Energy|Production|Steel|Primary|BF and BOF 3|w CCS|Heavy Fuel Oil	PJ/yr						0.467117	1.06329	1.34686	1.34686	1.34686	0.879739	0.0647725	4.18717e-09	4.4841e-09	4.82873e-09
TIAM-UCL 4.1.2	SSP2-RCP26	JPN	Final Energy|Production|Steel|Primary|BF and BOF 3|w CCS|Heavy Fuel Oil	PJ/yr						0.757452	1.72417	2.95798	4.53267	6.54242	5.78497	3.44932	0.451502	1.56442e-08	2.57135e-08
TIAM-UCL 4.1.2	SSP2-RCP26	MEA	Final Energy|Production|Steel|Primary|BF and BOF 3|w CCS|Heavy Fuel Oil	PJ/yr							3.05761e-09	5.50775e-09	8.92556e-09	1.21557e-08	2.41311e-06	0.344976	0.709348	1.30287	1.05627
TIAM-UCL 4.1.2	SSP2-RCP26	MEX	Final Energy|Production|Steel|Primary|BF and BOF 3|w CCS|Heavy Fuel Oil	PJ/yr						4.35295e-09	8.94505e-09	1.38953e-08	1.62087e-08	4.51192e-09	4.15267e-09			2.10191e-09	2.67083e-09
TIAM-UCL 4.1.2	SSP2-RCP26	ODA	Final Energy|Production|Steel|Primary|BF and BOF 3|w CCS|Heavy Fuel Oil	PJ/yr						0.238012	0.541783	0.92948	1.42429	1.42429	1.18628	0.452354	1.99026e-08	2.10617e-08	2.74523e-08
TIAM-UCL 4.1.2	SSP2-RCP26	SKO	Final Energy|Production|Steel|Primary|BF and BOF 3|w CCS|Heavy Fuel Oil	PJ/yr						6.72688e-09	0.465863	0.727334	0.727334	0.727334	0.727334	0.0597257	2.57996e-08	2.21962e-08	2.90639e-08
TIAM-UCL 4.1.2	SSP2-RCP26	UK	Final Energy|Production|Steel|Primary|BF and BOF 3|w CCS|Heavy Fuel Oil	PJ/yr						2.55731e-09	4.28113e-09	9.19416e-09	5.74812e-09	7.30159e-09	7.0123e-09	7.93716e-09	5.01194e-09	6.22788e-09	6.9914e-09
TIAM-UCL 4.1.2	SSP2-RCP26	USA	Final Energy|Production|Steel|Primary|BF and BOF 3|w CCS|Heavy Fuel Oil	PJ/yr						2.37556e-08	1.32199e-07	0.262119	0.262119	0.262119	0.262119	5.27174e-08	4.88732e-09	5.31025e-09	6.37956e-09
TIAM-UCL 4.1.2	SSP2-RCP26	WEU	Final Energy|Production|Steel|Primary|BF and BOF 3|w CCS|Heavy Fuel Oil	PJ/yr						0.71849	1.63549	2.80583	4.29952	4.29952	3.58103	1.36552	2.59034e-08	3.00724e-08	4.0611e-08
TIAM-UCL 4.1.2	SSP2-RCP26	World	Final Energy|Production|Steel|Primary|BF and BOF 3|w CCS|Heavy Fuel Oil	PJ/yr	0	0	0	0	0	3.76361	9.43996	15.6168	21.8614	24.0207	20.7121	9.21096	2.17125	2.13656	1.60212
TIAM-UCL 4.1.2	SSP2-RCP26	AFR	Final Energy|Production|Steel|Primary|BF and BOF 3|w CCS|Liquified Petroleum Gases	PJ/yr						0.0244684	0.0556969	0.0955534	0.146421	0.211343	0.384341	0.443213	0.438556	0.361856	0.236921
TIAM-UCL 4.1.2	SSP2-RCP26	AUS	Final Energy|Production|Steel|Primary|BF and BOF 3|w CCS|Liquified Petroleum Gases	PJ/yr						2.18329e-09	4.99747e-09	3.88696e-09	6.63486e-09	7.4277e-09	9.08173e-09	1.02174e-08	8.691e-09	9.38514e-09	1.31626e-08
TIAM-UCL 4.1.2	SSP2-RCP26	CAN	Final Energy|Production|Steel|Primary|BF and BOF 3|w CCS|Liquified Petroleum Gases	PJ/yr						0.0307705	0.0700423	0.120164	0.184134	0.184134	0.153363	0.0584808	1.83933e-08	3.42403e-09	3.59237e-09
TIAM-UCL 4.1.2	SSP2-RCP26	CHI	Final Energy|Production|Steel|Primary|BF and BOF 3|w CCS|Liquified Petroleum Gases	PJ/yr						0.415713	0.94628	1.62343	2.48767	2.48767	2.07196	0.790082	2.40884e-09	2.26838e-09	2.69569e-09
TIAM-UCL 4.1.2	SSP2-RCP26	CSA	Final Energy|Production|Steel|Primary|BF and BOF 3|w CCS|Liquified Petroleum Gases	PJ/yr						0.127048	0.289196	0.496144	0.496144	0.496144	0.369096	0.0472713	6.97938e-09	9.03053e-09	1.25325e-08
TIAM-UCL 4.1.2	SSP2-RCP26	EEU	Final Energy|Production|Steel|Primary|BF and BOF 3|w CCS|Liquified Petroleum Gases	PJ/yr						0.088886	0.20233	0.347116	0.531903	0.531903	0.443017	0.168932	4.72743e-09	5.38779e-09	7.00436e-09
TIAM-UCL 4.1.2	SSP2-RCP26	FSU	Final Energy|Production|Steel|Primary|BF and BOF 3|w CCS|Liquified Petroleum Gases	PJ/yr						2.61079e-09	0.176679	0.176679	0.176679	0.176679	0.176679	5.22082e-09	2.16229e-09	2.1566e-09	2.98724e-09
TIAM-UCL 4.1.2	SSP2-RCP26	IND	Final Energy|Production|Steel|Primary|BF and BOF 3|w CCS|Liquified Petroleum Gases	PJ/yr						0.202748	0.46151	0.584589	0.584589	0.584589	0.381842	0.0281139	1.8174e-09	1.94628e-09	2.09586e-09
TIAM-UCL 4.1.2	SSP2-RCP26	JPN	Final Energy|Production|Steel|Primary|BF and BOF 3|w CCS|Liquified Petroleum Gases	PJ/yr						0.328764	0.74836	1.28388	1.96736	2.83967	2.51091	1.49714	0.19597	6.79022e-09	1.11607e-08
TIAM-UCL 4.1.2	SSP2-RCP26	MEA	Final Energy|Production|Steel|Primary|BF and BOF 3|w CCS|Liquified Petroleum Gases	PJ/yr							1.32712e-09	2.39058e-09	3.87405e-09	5.27605e-09	1.04739e-06	0.149733	0.307885	0.565498	0.458465
TIAM-UCL 4.1.2	SSP2-RCP26	MEX	Final Energy|Production|Steel|Primary|BF and BOF 3|w CCS|Liquified Petroleum Gases	PJ/yr						1.88935e-09	3.88251e-09	6.03109e-09	7.03522e-09	1.95835e-09	1.80243e-09			9.12314e-10	1.15925e-09
TIAM-UCL 4.1.2	SSP2-RCP26	ODA	Final Energy|Production|Steel|Primary|BF and BOF 3|w CCS|Liquified Petroleum Gases	PJ/yr						0.103307	0.235155	0.403431	0.618199	0.618199	0.514892	0.196339	8.6385e-09	9.1416e-09	1.19154e-08
TIAM-UCL 4.1.2	SSP2-RCP26	SKO	Final Energy|Production|Steel|Primary|BF and BOF 3|w CCS|Liquified Petroleum Gases	PJ/yr						2.91973e-09	0.202203	0.315692	0.315692	0.315692	0.315692	0.0259234	1.11981e-08	9.63405e-09	1.26149e-08
TIAM-UCL 4.1.2	SSP2-RCP26	UK	Final Energy|Production|Steel|Primary|BF and BOF 3|w CCS|Liquified Petroleum Gases	PJ/yr						1.10998e-09	1.85818e-09	3.99063e-09	2.49491e-09	3.16918e-09	3.04362e-09	3.44504e-09	2.17538e-09	2.70315e-09	3.03455e-09
TIAM-UCL 4.1.2	SSP2-RCP26	USA	Final Energy|Production|Steel|Primary|BF and BOF 3|w CCS|Liquified Petroleum Gases	PJ/yr						1.03109e-08	5.73796e-08	0.11377	0.11377	0.11377	0.11377	2.28815e-08	2.12129e-09	2.30486e-09	2.76898e-09
TIAM-UCL 4.1.2	SSP2-RCP26	WEU	Final Energy|Production|Steel|Primary|BF and BOF 3|w CCS|Liquified Petroleum Gases	PJ/yr						0.311853	0.709866	1.21784	1.86616	1.86616	1.55431	0.592692	1.12431e-08	1.30526e-08	1.76268e-08
TIAM-UCL 4.1.2	SSP2-RCP26	World	Final Energy|Production|Steel|Primary|BF and BOF 3|w CCS|Liquified Petroleum Gases	PJ/yr	0	0	0	0	0	1.63356	4.09732	6.7783	9.48873	10.426	8.98987	3.99792	0.942411	0.927354	0.695386
TIAM-UCL 4.1.2	SSP2-RCP26	AFR	Final Energy|Production|Steel|Primary|BF and BOF 3|w CCS|Natural Gas Mix	PJ/yr						0.279586	0.636416	1.09183	1.67307	2.4149	4.39164	5.06434	5.01112	4.13472	2.70716
TIAM-UCL 4.1.2	SSP2-RCP26	AUS	Final Energy|Production|Steel|Primary|BF and BOF 3|w CCS|Natural Gas Mix	PJ/yr						2.49472e-08	5.71031e-08	4.4414e-08	7.58127e-08	8.4872e-08	1.03772e-07	1.16748e-07	9.93069e-08	1.07238e-07	1.50401e-07
TIAM-UCL 4.1.2	SSP2-RCP26	CAN	Final Energy|Production|Steel|Primary|BF and BOF 3|w CCS|Natural Gas Mix	PJ/yr						0.351596	0.800332	1.37304	2.10399	2.10399	1.75239	0.668226	2.10169e-07	3.91243e-08	4.10479e-08
TIAM-UCL 4.1.2	SSP2-RCP26	CHI	Final Energy|Production|Steel|Primary|BF and BOF 3|w CCS|Natural Gas Mix	PJ/yr						4.75011	10.8126	18.55	28.4251	28.4251	23.675	9.02781	2.75244e-08	2.59195e-08	3.08021e-08
TIAM-UCL 4.1.2	SSP2-RCP26	CSA	Final Energy|Production|Steel|Primary|BF and BOF 3|w CCS|Natural Gas Mix	PJ/yr						1.4517	3.30448	5.66914	5.66914	5.66914	4.21744	0.540141	7.97492e-08	1.03187e-07	1.43201e-07
TIAM-UCL 4.1.2	SSP2-RCP26	EEU	Final Energy|Production|Steel|Primary|BF and BOF 3|w CCS|Natural Gas Mix	PJ/yr						1.01565	2.3119	3.96628	6.07774	6.07774	5.0621	1.93029	5.40176e-08	6.15631e-08	8.00347e-08
TIAM-UCL 4.1.2	SSP2-RCP26	FSU	Final Energy|Production|Steel|Primary|BF and BOF 3|w CCS|Natural Gas Mix	PJ/yr						2.98319e-08	2.01881	2.01881	2.01881	2.01881	2.01881	5.96552e-08	2.47072e-08	2.46422e-08	3.41334e-08
TIAM-UCL 4.1.2	SSP2-RCP26	IND	Final Energy|Production|Steel|Primary|BF and BOF 3|w CCS|Natural Gas Mix	PJ/yr						2.31668	5.27341	6.67976	6.67976	6.67976	4.36308	0.32124	2.07664e-08	2.2239e-08	2.39481e-08
TIAM-UCL 4.1.2	SSP2-RCP26	JPN	Final Energy|Production|Steel|Primary|BF and BOF 3|w CCS|Natural Gas Mix	PJ/yr						3.7566	8.55107	14.6702	22.4799	32.4472	28.6906	17.107	2.23923	7.75879e-08	1.27527e-07
TIAM-UCL 4.1.2	SSP2-RCP26	MEA	Final Energy|Production|Steel|Primary|BF and BOF 3|w CCS|Natural Gas Mix	PJ/yr							1.51643e-08	2.73158e-08	4.42665e-08	6.02864e-08	1.19679e-05	1.71092	3.51802	6.46161	5.23861
TIAM-UCL 4.1.2	SSP2-RCP26	MEX	Final Energy|Production|Steel|Primary|BF and BOF 3|w CCS|Natural Gas Mix	PJ/yr						2.15885e-08	4.43631e-08	6.89138e-08	8.03874e-08	2.23769e-08	2.05953e-08			1.04245e-08	1.3246e-08
TIAM-UCL 4.1.2	SSP2-RCP26	ODA	Final Energy|Production|Steel|Primary|BF and BOF 3|w CCS|Natural Gas Mix	PJ/yr						1.18043	2.68698	4.60977	7.06379	7.06379	5.88337	2.24346	9.8707e-08	1.04456e-07	1.3615e-07
TIAM-UCL 4.1.2	SSP2-RCP26	SKO	Final Energy|Production|Steel|Primary|BF and BOF 3|w CCS|Natural Gas Mix	PJ/yr						3.33621e-08	2.31045	3.60722	3.60722	3.60722	3.60722	0.296211	1.27954e-07	1.10083e-07	1.44143e-07
TIAM-UCL 4.1.2	SSP2-RCP26	UK	Final Energy|Production|Steel|Primary|BF and BOF 3|w CCS|Natural Gas Mix	PJ/yr						1.2683e-08	2.12323e-08	4.55986e-08	2.85079e-08	3.62124e-08	3.47776e-08	3.93645e-08	2.48568e-08	3.08873e-08	3.4674e-08
TIAM-UCL 4.1.2	SSP2-RCP26	USA	Final Energy|Production|Steel|Primary|BF and BOF 3|w CCS|Natural Gas Mix	PJ/yr						1.17816e-07	6.55642e-07	1.29998	1.29998	1.29998	1.29998	2.61453e-07	2.42387e-08	2.63363e-08	3.16395e-08
TIAM-UCL 4.1.2	SSP2-RCP26	WEU	Final Energy|Production|Steel|Primary|BF and BOF 3|w CCS|Natural Gas Mix	PJ/yr						3.56337	8.11122	13.9156	21.3236	21.3236	17.7602	6.77234	1.28468e-07	1.49144e-07	2.01411e-07
TIAM-UCL 4.1.2	SSP2-RCP26	World	Final Energy|Production|Steel|Primary|BF and BOF 3|w CCS|Natural Gas Mix	PJ/yr	0	0	0	0	0	18.6657	46.8177	77.4516	108.422	119.131	102.722	45.6819	10.7684	10.5963	7.94576
TIAM-UCL 4.1.2	SSP2-RCP26	AFR	Final Energy|Production|Steel|Primary|BF and BOF 3|w CCS|Petroleum Coke	PJ/yr						0.0180752	0.0411444	0.070587	0.108164	0.156123	0.28392	0.32741	0.323969	0.26731	0.175018
TIAM-UCL 4.1.2	SSP2-RCP26	AUS	Final Energy|Production|Steel|Primary|BF and BOF 3|w CCS|Petroleum Coke	PJ/yr						1.61284e-09	3.69172e-09	2.87137e-09	4.90129e-09	5.48698e-09	6.70884e-09	7.54779e-09	6.4202e-09	6.93297e-09	9.72343e-09
TIAM-UCL 4.1.2	SSP2-RCP26	CAN	Final Energy|Production|Steel|Primary|BF and BOF 3|w CCS|Petroleum Coke	PJ/yr						0.0227307	0.0517415	0.0887674	0.136023	0.136023	0.113292	0.0432008	1.35874e-08	2.52939e-09	2.65375e-09
TIAM-UCL 4.1.2	SSP2-RCP26	CHI	Final Energy|Production|Steel|Primary|BF and BOF 3|w CCS|Petroleum Coke	PJ/yr						0.307095	0.699035	1.19926	1.83769	1.83769	1.53059	0.583648	1.77945e-09	1.6757e-09	1.99136e-09
TIAM-UCL 4.1.2	SSP2-RCP26	CSA	Final Energy|Production|Steel|Primary|BF and BOF 3|w CCS|Petroleum Coke	PJ/yr						0.0938525	0.213635	0.36651	0.36651	0.36651	0.272658	0.0349202	5.15579e-09	6.67102e-09	9.25796e-09
TIAM-UCL 4.1.2	SSP2-RCP26	EEU	Final Energy|Production|Steel|Primary|BF and BOF 3|w CCS|Petroleum Coke	PJ/yr						0.0656617	0.149465	0.256421	0.392927	0.392927	0.327265	0.124793	3.49224e-09	3.98006e-09	5.17425e-09
TIAM-UCL 4.1.2	SSP2-RCP26	FSU	Final Energy|Production|Steel|Primary|BF and BOF 3|w CCS|Petroleum Coke	PJ/yr						1.92864e-09	0.130516	0.130516	0.130516	0.130516	0.130516	3.85671e-09	1.59732e-09	1.59312e-09	2.20673e-09
TIAM-UCL 4.1.2	SSP2-RCP26	IND	Final Energy|Production|Steel|Primary|BF and BOF 3|w CCS|Petroleum Coke	PJ/yr						0.149773	0.340926	0.431847	0.431847	0.431847	0.282073	0.0207682	1.34255e-09	1.43775e-09	1.54825e-09
TIAM-UCL 4.1.2	SSP2-RCP26	JPN	Final Energy|Production|Steel|Primary|BF and BOF 3|w CCS|Petroleum Coke	PJ/yr						0.242864	0.552827	0.948428	1.45333	2.09772	1.85485	1.10597	0.144766	5.01606e-09	8.24461e-09
TIAM-UCL 4.1.2	SSP2-RCP26	MEA	Final Energy|Production|Steel|Primary|BF and BOF 3|w CCS|Petroleum Coke	PJ/yr							9.8037e-10	1.76597e-09	2.86183e-09	3.89752e-09	7.73724e-07	0.110611	0.22744	0.417744	0.338676
TIAM-UCL 4.1.2	SSP2-RCP26	MEX	Final Energy|Production|Steel|Primary|BF and BOF 3|w CCS|Petroleum Coke	PJ/yr						1.3957e-09	2.86808e-09	4.45528e-09	5.19705e-09	1.44667e-09	1.33149e-09			6.73943e-10	8.56356e-10
TIAM-UCL 4.1.2	SSP2-RCP26	ODA	Final Energy|Production|Steel|Primary|BF and BOF 3|w CCS|Petroleum Coke	PJ/yr						0.0763146	0.173714	0.298022	0.456675	0.456675	0.38036	0.14504	6.38142e-09	6.75307e-09	8.80211e-09
TIAM-UCL 4.1.2	SSP2-RCP26	SKO	Final Energy|Production|Steel|Primary|BF and BOF 3|w CCS|Petroleum Coke	PJ/yr						2.15686e-09	0.149371	0.233207	0.233207	0.233207	0.233207	0.0191501	8.27221e-09	7.11685e-09	9.31887e-09
TIAM-UCL 4.1.2	SSP2-RCP26	UK	Final Energy|Production|Steel|Primary|BF and BOF 3|w CCS|Petroleum Coke	PJ/yr						8.1996e-10	1.37267e-09	2.94795e-09	1.84304e-09	2.34113e-09	2.24838e-09	2.54492e-09	1.60699e-09	1.99686e-09	2.24168e-09
TIAM-UCL 4.1.2	SSP2-RCP26	USA	Final Energy|Production|Steel|Primary|BF and BOF 3|w CCS|Petroleum Coke	PJ/yr						7.61682e-09	4.23873e-08	0.0840441	0.0840441	0.0840441	0.0840441	1.6903e-08	1.56704e-09	1.70264e-09	2.0455e-09
TIAM-UCL 4.1.2	SSP2-RCP26	WEU	Final Energy|Production|Steel|Primary|BF and BOF 3|w CCS|Petroleum Coke	PJ/yr						0.230372	0.524391	0.899643	1.37857	1.37857	1.1482	0.437833	8.30548e-09	9.6422e-09	1.30212e-08
TIAM-UCL 4.1.2	SSP2-RCP26	World	Final Energy|Production|Steel|Primary|BF and BOF 3|w CCS|Petroleum Coke	PJ/yr	0	0	0	0	0	1.20674	3.02677	5.00725	7.0095	7.70185	6.64098	2.95334	0.696176	0.685054	0.513694
TIAM-UCL 4.1.2	SSP2-RCP26	AFR	Final Energy|Production|Steel|Primary|BF and BOF 3|w CCS|Refined Petroleum Products (Oil)	PJ/yr						0.0548319	0.124813	0.214128	0.32812	0.473605	0.861281	0.993209	0.982772	0.810894	0.530923
TIAM-UCL 4.1.2	SSP2-RCP26	AUS	Final Energy|Production|Steel|Primary|BF and BOF 3|w CCS|Refined Petroleum Products (Oil)	PJ/yr						4.8926e-09	1.1199e-08	8.7104e-09	1.48683e-08	1.66449e-08	2.03515e-08	2.28965e-08	1.94759e-08	2.10314e-08	2.94964e-08
TIAM-UCL 4.1.2	SSP2-RCP26	CAN	Final Energy|Production|Steel|Primary|BF and BOF 3|w CCS|Refined Petroleum Products (Oil)	PJ/yr						0.0689544	0.15696	0.269279	0.412631	0.412631	0.343676	0.131051	4.1218e-08	7.673e-09	8.05024e-09
TIAM-UCL 4.1.2	SSP2-RCP26	CHI	Final Energy|Production|Steel|Primary|BF and BOF 3|w CCS|Refined Petroleum Products (Oil)	PJ/yr						0.931584	2.12055	3.638	5.57469	5.57469	4.64311	1.77052	5.39803e-09	5.08328e-09	6.04086e-09
TIAM-UCL 4.1.2	SSP2-RCP26	CSA	Final Energy|Production|Steel|Primary|BF and BOF 3|w CCS|Refined Petroleum Products (Oil)	PJ/yr						0.284705	0.648068	1.11182	1.11182	1.11182	0.827118	0.105932	1.56403e-08	2.02368e-08	2.80844e-08
TIAM-UCL 4.1.2	SSP2-RCP26	EEU	Final Energy|Production|Steel|Primary|BF and BOF 3|w CCS|Refined Petroleum Products (Oil)	PJ/yr						0.199187	0.453406	0.777861	1.19196	1.19196	0.99277	0.378565	1.05938e-08	1.20737e-08	1.56963e-08
TIAM-UCL 4.1.2	SSP2-RCP26	FSU	Final Energy|Production|Steel|Primary|BF and BOF 3|w CCS|Refined Petroleum Products (Oil)	PJ/yr						5.85059e-09	0.395925	0.395925	0.395925	0.395925	0.395925	1.16995e-08	4.84553e-09	4.83278e-09	6.69418e-09
TIAM-UCL 4.1.2	SSP2-RCP26	IND	Final Energy|Production|Steel|Primary|BF and BOF 3|w CCS|Refined Petroleum Products (Oil)	PJ/yr						0.454343	1.03421	1.31002	1.31002	1.31002	0.85568	0.0630012	4.07266e-09	4.36147e-09	4.69667e-09
TIAM-UCL 4.1.2	SSP2-RCP26	JPN	Final Energy|Production|Steel|Primary|BF and BOF 3|w CCS|Refined Petroleum Products (Oil)	PJ/yr						0.736737	1.67702	2.87709	4.40871	6.3635	5.62676	3.35499	0.439154	1.52164e-08	2.50103e-08
TIAM-UCL 4.1.2	SSP2-RCP26	MEA	Final Energy|Production|Steel|Primary|BF and BOF 3|w CCS|Refined Petroleum Products (Oil)	PJ/yr							2.97399e-09	5.35713e-09	8.68147e-09	1.18233e-08	2.34712e-06	0.335542	0.689949	1.26724	1.02739
TIAM-UCL 4.1.2	SSP2-RCP26	MEX	Final Energy|Production|Steel|Primary|BF and BOF 3|w CCS|Refined Petroleum Products (Oil)	PJ/yr						4.23391e-09	8.70042e-09	1.35153e-08	1.57654e-08	4.38853e-09	4.03911e-09			2.04443e-09	2.59779e-09
TIAM-UCL 4.1.2	SSP2-RCP26	ODA	Final Energy|Production|Steel|Primary|BF and BOF 3|w CCS|Refined Petroleum Products (Oil)	PJ/yr						0.231503	0.526966	0.904061	1.38534	1.38534	1.15384	0.439983	1.93583e-08	2.04857e-08	2.67015e-08
TIAM-UCL 4.1.2	SSP2-RCP26	SKO	Final Energy|Production|Steel|Primary|BF and BOF 3|w CCS|Refined Petroleum Products (Oil)	PJ/yr						6.54291e-09	0.453122	0.707443	0.707443	0.707443	0.707443	0.0580924	2.5094e-08	2.15892e-08	2.82691e-08
TIAM-UCL 4.1.2	SSP2-RCP26	UK	Final Energy|Production|Steel|Primary|BF and BOF 3|w CCS|Refined Petroleum Products (Oil)	PJ/yr						2.48738e-09	4.16405e-09	8.94272e-09	5.59092e-09	7.10191e-09	6.82053e-09	7.7201e-09	4.87487e-09	6.05756e-09	6.80021e-09
TIAM-UCL 4.1.2	SSP2-RCP26	USA	Final Energy|Production|Steel|Primary|BF and BOF 3|w CCS|Refined Petroleum Products (Oil)	PJ/yr						2.31059e-08	1.28584e-07	0.254951	0.254951	0.254951	0.254951	5.12757e-08	4.75366e-09	5.16502e-09	6.20509e-09
TIAM-UCL 4.1.2	SSP2-RCP26	WEU	Final Energy|Production|Steel|Primary|BF and BOF 3|w CCS|Refined Petroleum Products (Oil)	PJ/yr						0.698841	1.59076	2.7291	4.18194	4.18194	3.4831	1.32818	2.5195e-08	2.925e-08	3.95003e-08
TIAM-UCL 4.1.2	SSP2-RCP26	World	Final Energy|Production|Steel|Primary|BF and BOF 3|w CCS|Refined Petroleum Products (Oil)	PJ/yr	0	0	0	0	0	3.66069	9.1818	15.1897	21.2636	23.3638	20.1457	8.95906	2.11188	2.07813	1.55831
TIAM-UCL 4.1.2	SSP2-RCP26	CAN	Final Energy|Production|Steel|Primary|BF and BOF 3|w/o CCS|Biofuels	PJ/yr				0.0222291	0.0222291	1.59112e-10	7.28717e-10	0.00308016	8.71548e-11
TIAM-UCL 4.1.2	SSP2-RCP26	CSA	Final Energy|Production|Steel|Primary|BF and BOF 3|w/o CCS|Biofuels	PJ/yr				66.4434	66.4434	8.34255e-08	1.102e-07	1.63082e-07	5.2698e-08	7.87206e-08	4.91839e-08
TIAM-UCL 4.1.2	SSP2-RCP26	EEU	Final Energy|Production|Steel|Primary|BF and BOF 3|w/o CCS|Biofuels	PJ/yr				0.165726	0.350757	0.349949	0.340104	0.295785	0.185032	2.9419e-09	5.14357e-10
TIAM-UCL 4.1.2	SSP2-RCP26	FSU	Final Energy|Production|Steel|Primary|BF and BOF 3|w/o CCS|Biofuels	PJ/yr				12.0976	12.0976		5.97598e-09
TIAM-UCL 4.1.2	SSP2-RCP26	JPN	Final Energy|Production|Steel|Primary|BF and BOF 3|w/o CCS|Biofuels	PJ/yr				0.831062	0.831062	0.808281	0.609092	0.339048	8.92067e-08	3.0764e-09	4.59776e-10
TIAM-UCL 4.1.2	SSP2-RCP26	ODA	Final Energy|Production|Steel|Primary|BF and BOF 3|w/o CCS|Biofuels	PJ/yr				0.0107376	0.0107376	1.29619e-10	0.0095868	0.0047675	4.47403e-11	2.32135e-11	1.20181e-11
TIAM-UCL 4.1.2	SSP2-RCP26	SKO	Final Energy|Production|Steel|Primary|BF and BOF 3|w/o CCS|Biofuels	PJ/yr				0.262196	0.438127	0.438127	0.513281	0.49943	0.471225	0.417509	0.254725	0.000624426	1.88218e-10	1.24258e-10	1.18221e-10
TIAM-UCL 4.1.2	SSP2-RCP26	UK	Final Energy|Production|Steel|Primary|BF and BOF 3|w/o CCS|Biofuels	PJ/yr				0.000111397	0.000725156	0.000966707	0.00134593	0.00131262	0.00124829	0.00115743	0.00111472	0.000985506	0.000560135	3.87216e-11	6.07791e-12
TIAM-UCL 4.1.2	SSP2-RCP26	USA	Final Energy|Production|Steel|Primary|BF and BOF 3|w/o CCS|Biofuels	PJ/yr				0.0174202	0.0174202	4.72652e-11	6.74361e-11	1.92825e-10	3.60201e-11	4.9779e-11
TIAM-UCL 4.1.2	SSP2-RCP26	WEU	Final Energy|Production|Steel|Primary|BF and BOF 3|w/o CCS|Biofuels	PJ/yr				0.763756	0.772349	0.847379	1.37738	1.13018	0.632736	0.624143	2.13376e-09	2.60471e-10	2.82555e-10	2.40819e-10
TIAM-UCL 4.1.2	SSP2-RCP26	World	Final Energy|Production|Steel|Primary|BF and BOF 3|w/o CCS|Biofuels	PJ/yr	0	0	0	80.6143	80.9845	2.4447	2.85079	2.27361	1.29024	1.04281	0.25584	0.00160993	0.000560135	4.03798e-10	1.24299e-10
TIAM-UCL 4.1.2	SSP2-RCP26	AFR	Final Energy|Production|Steel|Primary|BF and BOF 3|w/o CCS|Blast Furnace Gas	PJ/yr				9.0571	9.0571
TIAM-UCL 4.1.2	SSP2-RCP26	AUS	Final Energy|Production|Steel|Primary|BF and BOF 3|w/o CCS|Blast Furnace Gas	PJ/yr				0.39853	0.80639	1.00585	1.27124	1.22737	1.16133	1.07681	1.03962	0.875188	0.356636	1.37809e-08	1.27427e-08
TIAM-UCL 4.1.2	SSP2-RCP26	CAN	Final Energy|Production|Steel|Primary|BF and BOF 3|w/o CCS|Blast Furnace Gas	PJ/yr				7.87798	7.87798	5.63892e-08	2.58257e-07	1.09161	3.08876e-08
TIAM-UCL 4.1.2	SSP2-RCP26	CHI	Final Energy|Production|Steel|Primary|BF and BOF 3|w/o CCS|Blast Furnace Gas	PJ/yr				2213.07	1947.25	2007.34	1375.14	671.491	156.699	134.04	6.30116e-08
TIAM-UCL 4.1.2	SSP2-RCP26	CSA	Final Energy|Production|Steel|Primary|BF and BOF 3|w/o CCS|Blast Furnace Gas	PJ/yr				16.3794	16.3794	2.05657e-08	2.71659e-08	4.02023e-08	1.29909e-08	1.94059e-08	1.21246e-08
TIAM-UCL 4.1.2	SSP2-RCP26	EEU	Final Energy|Production|Steel|Primary|BF and BOF 3|w/o CCS|Blast Furnace Gas	PJ/yr				18.2309	38.5855	38.4966	37.4136	32.5382	20.3546	3.23627e-07	5.65825e-08
TIAM-UCL 4.1.2	SSP2-RCP26	FSU	Final Energy|Production|Steel|Primary|BF and BOF 3|w/o CCS|Blast Furnace Gas	PJ/yr				72.3642	72.3642		3.57464e-08
TIAM-UCL 4.1.2	SSP2-RCP26	IND	Final Energy|Production|Steel|Primary|BF and BOF 3|w/o CCS|Blast Furnace Gas	PJ/yr				313.396	87.7411
TIAM-UCL 4.1.2	SSP2-RCP26	JPN	Final Energy|Production|Steel|Primary|BF and BOF 3|w/o CCS|Blast Furnace Gas	PJ/yr				108.902	108.902	105.916	79.8149	44.4285	1.16896e-05	4.03129e-07	6.02487e-08
TIAM-UCL 4.1.2	SSP2-RCP26	MEA	Final Energy|Production|Steel|Primary|BF and BOF 3|w/o CCS|Blast Furnace Gas	PJ/yr				4.48799	4.48799	4.48799	3.26709	1.57879	4.54865e-08	4.3839e-08	3.2112e-08	3.05114e-08	1.41601e-08	8.75344e-09	7.43721e-09
TIAM-UCL 4.1.2	SSP2-RCP26	MEX	Final Energy|Production|Steel|Primary|BF and BOF 3|w/o CCS|Blast Furnace Gas	PJ/yr				1.96482	0.38053	1.33342e-07	0.126899	0.0845991	2.76569e-08
TIAM-UCL 4.1.2	SSP2-RCP26	ODA	Final Energy|Production|Steel|Primary|BF and BOF 3|w/o CCS|Blast Furnace Gas	PJ/yr				12.8974	12.8974	1.55692e-07	11.5152	5.72648	5.37397e-08	2.78829e-08	1.44355e-08
TIAM-UCL 4.1.2	SSP2-RCP26	SKO	Final Energy|Production|Steel|Primary|BF and BOF 3|w/o CCS|Blast Furnace Gas	PJ/yr				6.37854	10.6585	10.6585	12.4868	12.1498	11.4637	10.1569	6.19681	0.0151907	4.57887e-09	3.02288e-09	2.87602e-09
TIAM-UCL 4.1.2	SSP2-RCP26	UK	Final Energy|Production|Steel|Primary|BF and BOF 3|w/o CCS|Blast Furnace Gas	PJ/yr				0.0428878	0.279185	0.372182	0.518183	0.505357	0.48059	0.445611	0.429166	0.37942	0.215652	1.49078e-08	2.33999e-09
TIAM-UCL 4.1.2	SSP2-RCP26	USA	Final Energy|Production|Steel|Primary|BF and BOF 3|w/o CCS|Blast Furnace Gas	PJ/yr				14.7384	14.7384	3.99888e-08	5.70544e-08	1.6314e-07	3.04748e-08	4.21156e-08
TIAM-UCL 4.1.2	SSP2-RCP26	WEU	Final Energy|Production|Steel|Primary|BF and BOF 3|w/o CCS|Blast Furnace Gas	PJ/yr				49.7461	50.3058	55.1928	89.7139	73.6128	41.2124	40.6526	1.38979e-07	1.69654e-08	1.84038e-08	1.56854e-08
TIAM-UCL 4.1.2	SSP2-RCP26	World	Final Energy|Production|Steel|Primary|BF and BOF 3|w/o CCS|Blast Furnace Gas	PJ/yr	0	0	0	2849.93	2382.71	2223.47	1611.27	844.434	231.372	186.372	7.6656	1.2698	0.572288	5.61504e-08	2.53959e-08
TIAM-UCL 4.1.2	SSP2-RCP26	AFR	Final Energy|Production|Steel|Primary|BF and BOF 3|w/o CCS|Coal	PJ/yr				24.6782	24.6782
TIAM-UCL 4.1.2	SSP2-RCP26	AUS	Final Energy|Production|Steel|Primary|BF and BOF 3|w/o CCS|Coal	PJ/yr				0.251513	0.508915	0.634796	0.802285	0.774595	0.732919	0.679575	0.656107	0.552333	0.225074	8.69716e-09	8.04194e-09
TIAM-UCL 4.1.2	SSP2-RCP26	CAN	Final Energy|Production|Steel|Primary|BF and BOF 3|w/o CCS|Coal	PJ/yr				2.70906	2.70906	1.9391e-08	8.88091e-08	0.37538	1.06216e-08
TIAM-UCL 4.1.2	SSP2-RCP26	CHI	Final Energy|Production|Steel|Primary|BF and BOF 3|w/o CCS|Coal	PJ/yr				1829.97	1610.17	1659.85	1137.09	555.251	129.573	110.837	5.21038e-08
TIAM-UCL 4.1.2	SSP2-RCP26	CSA	Final Energy|Production|Steel|Primary|BF and BOF 3|w/o CCS|Coal	PJ/yr				56.6869	56.6869	7.11753e-08	9.40179e-08	1.39135e-07	4.49599e-08	6.71613e-08	4.19617e-08
TIAM-UCL 4.1.2	SSP2-RCP26	EEU	Final Energy|Production|Steel|Primary|BF and BOF 3|w/o CCS|Coal	PJ/yr				13.3694	28.2961	28.2309	27.4367	23.8614	14.9268	2.37328e-07	4.1494e-08
TIAM-UCL 4.1.2	SSP2-RCP26	FSU	Final Energy|Production|Steel|Primary|BF and BOF 3|w/o CCS|Coal	PJ/yr				55.9475	55.9475		2.76369e-08
TIAM-UCL 4.1.2	SSP2-RCP26	IND	Final Energy|Production|Steel|Primary|BF and BOF 3|w/o CCS|Coal	PJ/yr				848.565	237.572
TIAM-UCL 4.1.2	SSP2-RCP26	JPN	Final Energy|Production|Steel|Primary|BF and BOF 3|w/o CCS|Coal	PJ/yr				53.1322	53.1322	51.6757	38.941	21.6763	5.70324e-06	1.96683e-07	2.93948e-08
TIAM-UCL 4.1.2	SSP2-RCP26	MEA	Final Energy|Production|Steel|Primary|BF and BOF 3|w/o CCS|Coal	PJ/yr				14.4328	14.4328	14.4328	10.5066	5.0772	1.46279e-07	1.40981e-07	1.03268e-07	9.8121e-08	4.55372e-08	2.815e-08	2.39172e-08
TIAM-UCL 4.1.2	SSP2-RCP26	ODA	Final Energy|Production|Steel|Primary|BF and BOF 3|w/o CCS|Coal	PJ/yr				100.711	100.711	1.21573e-06	89.9174	44.7158	4.19632e-07	2.17726e-07	1.12721e-07
TIAM-UCL 4.1.2	SSP2-RCP26	SKO	Final Energy|Production|Steel|Primary|BF and BOF 3|w/o CCS|Coal	PJ/yr				48.1836	80.5145	80.5145	94.3255	91.7801	86.597	76.7257	46.8108	0.114751	3.45889e-08	2.28349e-08	2.17255e-08
TIAM-UCL 4.1.2	SSP2-RCP26	UK	Final Energy|Production|Steel|Primary|BF and BOF 3|w/o CCS|Coal	PJ/yr				0.483151	3.14515	4.1928	5.83757	5.69308	5.41406	5.02001	4.83475	4.27434	2.42942	1.67943e-07	2.63611e-08
TIAM-UCL 4.1.2	SSP2-RCP26	USA	Final Energy|Production|Steel|Primary|BF and BOF 3|w/o CCS|Coal	PJ/yr				2.31132	2.31132	6.27118e-09	8.94747e-09	2.55842e-08	4.77917e-09	6.60471e-09
TIAM-UCL 4.1.2	SSP2-RCP26	WEU	Final Energy|Production|Steel|Primary|BF and BOF 3|w/o CCS|Coal	PJ/yr				32.4691	32.8344	36.0241	58.5559	48.0468	26.8991	26.5338	9.07111e-08	1.10732e-08	1.20121e-08	1.02378e-08
TIAM-UCL 4.1.2	SSP2-RCP26	World	Final Energy|Production|Steel|Primary|BF and BOF 3|w/o CCS|Coal	PJ/yr	0	0	0	3083.9	2303.65	1875.56	1463.42	797.251	264.143	219.796	52.3017	4.94142	2.65449	2.37863e-07	8.00457e-08
TIAM-UCL 4.1.2	SSP2-RCP26	AFR	Final Energy|Production|Steel|Primary|BF and BOF 3|w/o CCS|Coke Oven Coke	PJ/yr				4.36777	4.36777
TIAM-UCL 4.1.2	SSP2-RCP26	AUS	Final Energy|Production|Steel|Primary|BF and BOF 3|w/o CCS|Coke Oven Coke	PJ/yr				5.08667	10.2924	12.8383	16.2256	15.6656	14.8228	13.7439	13.2693	11.1705	4.55195	1.75894e-07	1.62642e-07
TIAM-UCL 4.1.2	SSP2-RCP26	CAN	Final Energy|Production|Steel|Primary|BF and BOF 3|w/o CCS|Coke Oven Coke	PJ/yr				9.04484	9.04484	6.47414e-08	2.9651e-07	1.25329	3.54626e-08
TIAM-UCL 4.1.2	SSP2-RCP26	CHI	Final Energy|Production|Steel|Primary|BF and BOF 3|w/o CCS|Coke Oven Coke	PJ/yr				1777.48	1563.98	1612.24	1104.48	539.323	125.857	107.657	5.06092e-08
TIAM-UCL 4.1.2	SSP2-RCP26	CSA	Final Energy|Production|Steel|Primary|BF and BOF 3|w/o CCS|Coke Oven Coke	PJ/yr				42.4021	42.4021	5.32395e-08	7.03258e-08	1.04074e-07	3.36302e-08	5.0237e-08	3.13876e-08
TIAM-UCL 4.1.2	SSP2-RCP26	EEU	Final Energy|Production|Steel|Primary|BF and BOF 3|w/o CCS|Coke Oven Coke	PJ/yr				10.4295	22.074	22.0231	21.4036	18.6145	11.6445	1.85141e-07	3.23698e-08
TIAM-UCL 4.1.2	SSP2-RCP26	FSU	Final Energy|Production|Steel|Primary|BF and BOF 3|w/o CCS|Coke Oven Coke	PJ/yr				253.016	253.016		1.24985e-07
TIAM-UCL 4.1.2	SSP2-RCP26	IND	Final Energy|Production|Steel|Primary|BF and BOF 3|w/o CCS|Coke Oven Coke	PJ/yr				155.174	43.4439
TIAM-UCL 4.1.2	SSP2-RCP26	JPN	Final Energy|Production|Steel|Primary|BF and BOF 3|w/o CCS|Coke Oven Coke	PJ/yr				32.4505	32.4505	31.5609	23.7832	13.2388	3.48325e-06	1.20124e-07	1.79529e-08
TIAM-UCL 4.1.2	SSP2-RCP26	MEA	Final Energy|Production|Steel|Primary|BF and BOF 3|w/o CCS|Coke Oven Coke	PJ/yr				23.7755	23.7755	23.7755	17.3077	8.36376	2.40968e-07	2.32241e-07	1.70116e-07	1.61637e-07	7.50142e-08	4.63721e-08	3.93992e-08
TIAM-UCL 4.1.2	SSP2-RCP26	MEX	Final Energy|Production|Steel|Primary|BF and BOF 3|w/o CCS|Coke Oven Coke	PJ/yr				9.14657	1.77143	6.20727e-07	0.590733	0.393822	1.28747e-07
TIAM-UCL 4.1.2	SSP2-RCP26	ODA	Final Energy|Production|Steel|Primary|BF and BOF 3|w/o CCS|Coke Oven Coke	PJ/yr				14.3396	14.3396	1.73101e-07	12.8028	6.3668	5.97488e-08	3.10007e-08	1.60497e-08
TIAM-UCL 4.1.2	SSP2-RCP26	SKO	Final Energy|Production|Steel|Primary|BF and BOF 3|w/o CCS|Coke Oven Coke	PJ/yr				58.9274	98.4672	98.4672	115.358	112.245	105.906	93.8336	57.2485	0.140337	4.23013e-08	2.79266e-08	2.65698e-08
TIAM-UCL 4.1.2	SSP2-RCP26	UK	Final Energy|Production|Steel|Primary|BF and BOF 3|w/o CCS|Coke Oven Coke	PJ/yr				1.51707	9.87562	13.1652	18.3297	17.876	16.9999	15.7626	15.1809	13.4212	7.62825	5.27333e-07	8.27726e-08
TIAM-UCL 4.1.2	SSP2-RCP26	USA	Final Energy|Production|Steel|Primary|BF and BOF 3|w/o CCS|Coke Oven Coke	PJ/yr				21.3479	21.3479	5.79221e-08	8.26409e-08	2.36302e-07	4.41415e-08	6.10027e-08
TIAM-UCL 4.1.2	SSP2-RCP26	WEU	Final Energy|Production|Steel|Primary|BF and BOF 3|w/o CCS|Coke Oven Coke	PJ/yr				33.4556	33.832	37.1186	60.335	49.5066	27.7164	27.34	9.34672e-08	1.14097e-08	1.23771e-08	1.05488e-08
TIAM-UCL 4.1.2	SSP2-RCP26	World	Final Energy|Production|Steel|Primary|BF and BOF 3|w/o CCS|Coke Oven Coke	PJ/yr	0	0	0	2451.96	2184.48	1851.19	1390.61	782.847	302.946	258.338	85.6987	24.7321	12.1802	7.88075e-07	3.11384e-07
TIAM-UCL 4.1.2	SSP2-RCP26	AFR	Final Energy|Production|Steel|Primary|BF and BOF 3|w/o CCS|Coke Oven Gas	PJ/yr				7.42434	7.42434
TIAM-UCL 4.1.2	SSP2-RCP26	AUS	Final Energy|Production|Steel|Primary|BF and BOF 3|w/o CCS|Coke Oven Gas	PJ/yr				0.232894	0.471241	0.587803	0.742893	0.717253	0.678663	0.629267	0.607537	0.511445	0.208412	8.05332e-09	7.44661e-09
TIAM-UCL 4.1.2	SSP2-RCP26	CAN	Final Energy|Production|Steel|Primary|BF and BOF 3|w/o CCS|Coke Oven Gas	PJ/yr				7.62017	7.62017	5.45438e-08	2.49806e-07	1.05588	2.98768e-08
TIAM-UCL 4.1.2	SSP2-RCP26	CHI	Final Energy|Production|Steel|Primary|BF and BOF 3|w/o CCS|Coke Oven Gas	PJ/yr				518.229	455.983	470.053	322.014	157.241	36.6939	31.3879	1.47553e-08
TIAM-UCL 4.1.2	SSP2-RCP26	CSA	Final Energy|Production|Steel|Primary|BF and BOF 3|w/o CCS|Coke Oven Gas	PJ/yr				29.5594	29.5594	3.71144e-08	4.90257e-08	7.25522e-08	2.34444e-08	3.50213e-08	2.1881e-08
TIAM-UCL 4.1.2	SSP2-RCP26	EEU	Final Energy|Production|Steel|Primary|BF and BOF 3|w/o CCS|Coke Oven Gas	PJ/yr				8.92116	18.8816	18.8381	18.3081	15.9224	9.96042	1.58365e-07	2.76883e-08
TIAM-UCL 4.1.2	SSP2-RCP26	FSU	Final Energy|Production|Steel|Primary|BF and BOF 3|w/o CCS|Coke Oven Gas	PJ/yr				50.8321	50.8321		2.511e-08
TIAM-UCL 4.1.2	SSP2-RCP26	IND	Final Energy|Production|Steel|Primary|BF and BOF 3|w/o CCS|Coke Oven Gas	PJ/yr				51.1357	14.3164
TIAM-UCL 4.1.2	SSP2-RCP26	JPN	Final Energy|Production|Steel|Primary|BF and BOF 3|w/o CCS|Coke Oven Gas	PJ/yr				73.1612	73.1612	71.1557	53.6204	29.8475	7.85316e-06	2.70826e-07	4.04756e-08
TIAM-UCL 4.1.2	SSP2-RCP26	MEA	Final Energy|Production|Steel|Primary|BF and BOF 3|w/o CCS|Coke Oven Gas	PJ/yr				13.3669	13.3669	13.3669	9.73059	4.70222	1.35475e-07	1.30569e-07	9.56412e-08	9.08741e-08	4.2174e-08	2.6071e-08	2.21507e-08
TIAM-UCL 4.1.2	SSP2-RCP26	MEX	Final Energy|Production|Steel|Primary|BF and BOF 3|w/o CCS|Coke Oven Gas	PJ/yr				4.56935	0.884952	3.10096e-07	0.295112	0.196742	6.43182e-08
TIAM-UCL 4.1.2	SSP2-RCP26	ODA	Final Energy|Production|Steel|Primary|BF and BOF 3|w/o CCS|Coke Oven Gas	PJ/yr				20.71	20.71	2.50001e-07	18.4905	9.19528	8.62924e-08	4.47729e-08	2.31798e-08
TIAM-UCL 4.1.2	SSP2-RCP26	SKO	Final Energy|Production|Steel|Primary|BF and BOF 3|w/o CCS|Coke Oven Gas	PJ/yr				52.6163	87.9214	87.9214	103.003	100.223	94.5634	83.784	51.1172	0.125307	3.77709e-08	2.49356e-08	2.37241e-08
TIAM-UCL 4.1.2	SSP2-RCP26	UK	Final Energy|Production|Steel|Primary|BF and BOF 3|w/o CCS|Coke Oven Gas	PJ/yr				0.266484	1.73472	2.31256	3.21973	3.14004	2.98615	2.76881	2.66663	2.35753	1.33995	9.26297e-08	1.45396e-08
TIAM-UCL 4.1.2	SSP2-RCP26	USA	Final Energy|Production|Steel|Primary|BF and BOF 3|w/o CCS|Coke Oven Gas	PJ/yr				0.00474736	0.00474736	1.28808e-11	1.83777e-11	5.25489e-11	9.81622e-12	1.35658e-11
TIAM-UCL 4.1.2	SSP2-RCP26	WEU	Final Energy|Production|Steel|Primary|BF and BOF 3|w/o CCS|Coke Oven Gas	PJ/yr				22.2864	22.5371	24.7265	40.192	32.9787	18.4632	18.2125	6.2263e-08	7.60053e-09	8.24496e-09	7.02708e-09
TIAM-UCL 4.1.2	SSP2-RCP26	World	Final Energy|Production|Steel|Primary|BF and BOF 3|w/o CCS|Coke Oven Gas	PJ/yr	0	0	0	860.937	805.41	688.962	569.616	355.221	163.346	136.782	54.3914	2.99428	1.54837	1.58717e-07	6.7861e-08
TIAM-UCL 4.1.2	SSP2-RCP26	AFR	Final Energy|Production|Steel|Primary|BF and BOF 3|w/o CCS|Electricity	PJ/yr				17.4705	17.4705
TIAM-UCL 4.1.2	SSP2-RCP26	AUS	Final Energy|Production|Steel|Primary|BF and BOF 3|w/o CCS|Electricity	PJ/yr				6.05884	12.2595	15.292	19.3267	18.6597	17.6557	16.3707	15.8053	13.3055	5.42193	2.09511e-07	1.93727e-07
TIAM-UCL 4.1.2	SSP2-RCP26	CAN	Final Energy|Production|Steel|Primary|BF and BOF 3|w/o CCS|Electricity	PJ/yr				7.68853	7.68853	5.50331e-08	2.52047e-07	1.06536	3.01449e-08
TIAM-UCL 4.1.2	SSP2-RCP26	CHI	Final Energy|Production|Steel|Primary|BF and BOF 3|w/o CCS|Electricity	PJ/yr				1547.63	1361.74	1403.75	961.653	469.581	109.582	93.7359	4.40647e-08
TIAM-UCL 4.1.2	SSP2-RCP26	CSA	Final Energy|Production|Steel|Primary|BF and BOF 3|w/o CCS|Electricity	PJ/yr				75.9816	75.9816	9.54014e-08	1.26019e-07	1.86493e-07	6.0263e-08	9.00212e-08	5.62444e-08
TIAM-UCL 4.1.2	SSP2-RCP26	EEU	Final Energy|Production|Steel|Primary|BF and BOF 3|w/o CCS|Electricity	PJ/yr				26.814	56.7516	56.6207	55.0278	47.8572	29.9376	4.75991e-07	8.32215e-08
TIAM-UCL 4.1.2	SSP2-RCP26	FSU	Final Energy|Production|Steel|Primary|BF and BOF 3|w/o CCS|Electricity	PJ/yr				123.398	123.398		6.09562e-08
TIAM-UCL 4.1.2	SSP2-RCP26	IND	Final Energy|Production|Steel|Primary|BF and BOF 3|w/o CCS|Electricity	PJ/yr				109.675	30.7058
TIAM-UCL 4.1.2	SSP2-RCP26	JPN	Final Energy|Production|Steel|Primary|BF and BOF 3|w/o CCS|Electricity	PJ/yr				113.883	113.883	110.762	83.4659	46.4609	1.22243e-05	4.21569e-07	6.30047e-08
TIAM-UCL 4.1.2	SSP2-RCP26	MEA	Final Energy|Production|Steel|Primary|BF and BOF 3|w/o CCS|Electricity	PJ/yr				5.21556	5.21556	5.21556	3.79673	1.83473	5.28605e-08	5.0946e-08	3.73178e-08	3.54577e-08	1.64557e-08	1.01725e-08	8.64289e-09
TIAM-UCL 4.1.2	SSP2-RCP26	MEX	Final Energy|Production|Steel|Primary|BF and BOF 3|w/o CCS|Electricity	PJ/yr				0.843987	0.163456	5.72767e-08	0.054509	0.0363394	1.188e-08
TIAM-UCL 4.1.2	SSP2-RCP26	ODA	Final Energy|Production|Steel|Primary|BF and BOF 3|w/o CCS|Electricity	PJ/yr				63.248	63.248	7.63499e-07	56.4695	28.0822	2.63535e-07	1.36736e-07	7.07906e-08
TIAM-UCL 4.1.2	SSP2-RCP26	SKO	Final Energy|Production|Steel|Primary|BF and BOF 3|w/o CCS|Electricity	PJ/yr				112.281	187.621	187.621	219.805	213.873	201.795	178.792	109.082	0.267401	8.06016e-08	5.32117e-08	5.06264e-08
TIAM-UCL 4.1.2	SSP2-RCP26	UK	Final Energy|Production|Steel|Primary|BF and BOF 3|w/o CCS|Electricity	PJ/yr				0.721515	4.69682	6.26134	8.71755	8.50178	8.08511	7.49665	7.22	6.38309	3.62798	2.50798e-07	3.93664e-08
TIAM-UCL 4.1.2	SSP2-RCP26	USA	Final Energy|Production|Steel|Primary|BF and BOF 3|w/o CCS|Electricity	PJ/yr				20.9596	20.9596	5.68686e-08	8.11378e-08	2.32004e-07	4.33386e-08	5.98931e-08
TIAM-UCL 4.1.2	SSP2-RCP26	WEU	Final Energy|Production|Steel|Primary|BF and BOF 3|w/o CCS|Electricity	PJ/yr				115.501	116.801	128.147	208.299	170.915	95.6875	94.3879	3.22684e-07	3.93905e-08	4.27303e-08	3.64185e-08
TIAM-UCL 4.1.2	SSP2-RCP26	World	Final Energy|Production|Steel|Primary|BF and BOF 3|w/o CCS|Electricity	PJ/yr	0	0	0	2347.37	2198.58	1913.67	1616.62	1006.87	462.742	390.783	132.108	19.956	9.04991	5.60112e-07	2.92363e-07
TIAM-UCL 4.1.2	SSP2-RCP26	CAN	Final Energy|Production|Steel|Primary|BF and BOF 3|w/o CCS|Heat	PJ/yr				0.0207705	0.0207705	1.48672e-10	6.80903e-10	0.00287805	8.14361e-11
TIAM-UCL 4.1.2	SSP2-RCP26	CHI	Final Energy|Production|Steel|Primary|BF and BOF 3|w/o CCS|Heat	PJ/yr				172.873	152.109	156.802	107.419	52.4532	12.2405	10.4705	4.92212e-09
TIAM-UCL 4.1.2	SSP2-RCP26	EEU	Final Energy|Production|Steel|Primary|BF and BOF 3|w/o CCS|Heat	PJ/yr				4.96478	10.5079	10.4837	10.1888	8.86107	5.54315	8.81329e-08	1.5409e-08
TIAM-UCL 4.1.2	SSP2-RCP26	FSU	Final Energy|Production|Steel|Primary|BF and BOF 3|w/o CCS|Heat	PJ/yr				121.452	121.452		5.99945e-08
TIAM-UCL 4.1.2	SSP2-RCP26	ODA	Final Energy|Production|Steel|Primary|BF and BOF 3|w/o CCS|Heat	PJ/yr				0.172183	0.172183	2.07851e-09	0.15373	0.0764496	7.17436e-10	3.72242e-10	1.92717e-10
TIAM-UCL 4.1.2	SSP2-RCP26	SKO	Final Energy|Production|Steel|Primary|BF and BOF 3|w/o CCS|Heat	PJ/yr				0.167189	0.279371	0.279371	0.327293	0.318461	0.300476	0.266225	0.162425	0.000398165	1.20017e-10	7.92332e-11	7.53837e-11
TIAM-UCL 4.1.2	SSP2-RCP26	USA	Final Energy|Production|Steel|Primary|BF and BOF 3|w/o CCS|Heat	PJ/yr				1.65952	1.65952	4.50268e-09	6.42425e-09	1.83694e-08	3.43142e-09	4.74216e-09
TIAM-UCL 4.1.2	SSP2-RCP26	WEU	Final Energy|Production|Steel|Primary|BF and BOF 3|w/o CCS|Heat	PJ/yr				4.14943	4.19612	4.60375	7.48323	6.1402	3.43761	3.39092	1.15926e-08	1.41512e-09	1.5351e-09	1.30835e-09
TIAM-UCL 4.1.2	SSP2-RCP26	World	Final Energy|Production|Steel|Primary|BF and BOF 3|w/o CCS|Heat	PJ/yr	0	0	0	305.459	290.396	172.169	125.572	67.8523	21.5217	14.1276	0.162425	0.000398166	1.65512e-09	1.38758e-09	7.53837e-11
TIAM-UCL 4.1.2	SSP2-RCP26	AUS	Final Energy|Production|Steel|Primary|BF and BOF 3|w/o CCS|Heavy Fuel Oil	PJ/yr				0.0498752	0.100918	0.125881	0.159094	0.153603	0.145338	0.13476	0.130107	0.109528	0.0446323	1.72465e-09	1.59472e-09
TIAM-UCL 4.1.2	SSP2-RCP26	CHI	Final Energy|Production|Steel|Primary|BF and BOF 3|w/o CCS|Heavy Fuel Oil	PJ/yr				0.75838	0.667288	0.687878	0.471236	0.230108	0.053698	0.0459332	2.15929e-11
TIAM-UCL 4.1.2	SSP2-RCP26	CSA	Final Energy|Production|Steel|Primary|BF and BOF 3|w/o CCS|Heavy Fuel Oil	PJ/yr				1.25435	1.25435	1.57494e-09	2.08039e-09	3.07873e-09	9.94855e-10	1.48612e-09	9.28513e-10
TIAM-UCL 4.1.2	SSP2-RCP26	EEU	Final Energy|Production|Steel|Primary|BF and BOF 3|w/o CCS|Heavy Fuel Oil	PJ/yr				0.418427	0.885599	0.883557	0.858701	0.746803	0.467171	7.42776e-09	1.29866e-09
TIAM-UCL 4.1.2	SSP2-RCP26	FSU	Final Energy|Production|Steel|Primary|BF and BOF 3|w/o CCS|Heavy Fuel Oil	PJ/yr				12.9481	12.9481		6.39609e-09
TIAM-UCL 4.1.2	SSP2-RCP26	IND	Final Energy|Production|Steel|Primary|BF and BOF 3|w/o CCS|Heavy Fuel Oil	PJ/yr				9.52269	2.66606
TIAM-UCL 4.1.2	SSP2-RCP26	JPN	Final Energy|Production|Steel|Primary|BF and BOF 3|w/o CCS|Heavy Fuel Oil	PJ/yr				1.99264	1.99264	1.93802	1.46042	0.812936	2.13891e-07	7.37629e-09	1.10241e-09
TIAM-UCL 4.1.2	SSP2-RCP26	MEX	Final Energy|Production|Steel|Primary|BF and BOF 3|w/o CCS|Heavy Fuel Oil	PJ/yr				0.276708	0.0535903	1.87786e-08	0.0178712	0.0119141	3.89494e-09
TIAM-UCL 4.1.2	SSP2-RCP26	ODA	Final Energy|Production|Steel|Primary|BF and BOF 3|w/o CCS|Heavy Fuel Oil	PJ/yr				23.0086	23.0086	2.77748e-07	20.5427	10.2158	9.58698e-08	4.97421e-08	2.57525e-08
TIAM-UCL 4.1.2	SSP2-RCP26	SKO	Final Energy|Production|Steel|Primary|BF and BOF 3|w/o CCS|Heavy Fuel Oil	PJ/yr				0.30895	0.516254	0.516254	0.604809	0.588488	0.555254	0.49196	0.300148	0.000735774	2.21782e-10	1.46416e-10	1.39303e-10
TIAM-UCL 4.1.2	SSP2-RCP26	UK	Final Energy|Production|Steel|Primary|BF and BOF 3|w/o CCS|Heavy Fuel Oil	PJ/yr				0.0161214	0.104945	0.139902	0.194783	0.189962	0.180652	0.167503	0.161322	0.142622	0.0810627	5.60378e-09	8.79595e-10
TIAM-UCL 4.1.2	SSP2-RCP26	USA	Final Energy|Production|Steel|Primary|BF and BOF 3|w/o CCS|Heavy Fuel Oil	PJ/yr				0.547793	0.547793	1.4863e-09	2.12059e-09	6.06356e-09	1.13268e-09	1.56534e-09
TIAM-UCL 4.1.2	SSP2-RCP26	WEU	Final Energy|Production|Steel|Primary|BF and BOF 3|w/o CCS|Heavy Fuel Oil	PJ/yr				2.44296	2.47045	2.71044	4.40572	3.61502	2.02388	1.99639	6.82507e-09	8.33146e-10	9.03787e-10	7.70287e-10
TIAM-UCL 4.1.2	SSP2-RCP26	World	Final Energy|Production|Steel|Primary|BF and BOF 3|w/o CCS|Heavy Fuel Oil	PJ/yr	0	0	0	53.5456	47.2166	7.00193	28.7153	16.5647	3.426	2.83655	0.591577	0.252886	0.125695	8.24514e-09	2.61362e-09
TIAM-UCL 4.1.2	SSP2-RCP26	AUS	Final Energy|Production|Steel|Primary|BF and BOF 3|w/o CCS|Liquified Petroleum Gases	PJ/yr				0.0124395	0.0251703	0.0313962	0.03968	0.0383105	0.0362493	0.0336109	0.0324502	0.0273177	0.0111319	4.3015e-10	3.97744e-10
TIAM-UCL 4.1.2	SSP2-RCP26	CHI	Final Energy|Production|Steel|Primary|BF and BOF 3|w/o CCS|Liquified Petroleum Gases	PJ/yr				5.08441	4.4737	4.61174	3.15931	1.54271	0.360008	0.30795	1.44766e-10
TIAM-UCL 4.1.2	SSP2-RCP26	CSA	Final Energy|Production|Steel|Primary|BF and BOF 3|w/o CCS|Liquified Petroleum Gases	PJ/yr				1.23035	1.23035	1.5448e-09	2.04059e-09	3.01982e-09	9.75819e-10	1.45768e-09	9.10747e-10
TIAM-UCL 4.1.2	SSP2-RCP26	EEU	Final Energy|Production|Steel|Primary|BF and BOF 3|w/o CCS|Liquified Petroleum Gases	PJ/yr				0.0679436	0.143802	0.143471	0.139434	0.121265	0.0758586	1.20611e-09	2.10874e-10
TIAM-UCL 4.1.2	SSP2-RCP26	FSU	Final Energy|Production|Steel|Primary|BF and BOF 3|w/o CCS|Liquified Petroleum Gases	PJ/yr				1.3167	1.3167		6.50424e-10
TIAM-UCL 4.1.2	SSP2-RCP26	IND	Final Energy|Production|Steel|Primary|BF and BOF 3|w/o CCS|Liquified Petroleum Gases	PJ/yr				3.26863	0.915117
TIAM-UCL 4.1.2	SSP2-RCP26	JPN	Final Energy|Production|Steel|Primary|BF and BOF 3|w/o CCS|Liquified Petroleum Gases	PJ/yr				7.62884	7.62884	7.41972	5.59123	3.11233	8.18884e-07	2.82402e-08	4.22057e-09
TIAM-UCL 4.1.2	SSP2-RCP26	MEA	Final Energy|Production|Steel|Primary|BF and BOF 3|w/o CCS|Liquified Petroleum Gases	PJ/yr				0.0355891	0.0355891	0.0355891	0.0259075	0.0125196	3.60701e-10	3.47637e-10	2.54643e-10	2.41951e-10	1.12287e-10	6.94135e-11	5.89759e-11
TIAM-UCL 4.1.2	SSP2-RCP26	MEX	Final Energy|Production|Steel|Primary|BF and BOF 3|w/o CCS|Liquified Petroleum Gases	PJ/yr				0.150267	0.0291024	1.01978e-08	0.00970503	0.00647002	2.11516e-09
TIAM-UCL 4.1.2	SSP2-RCP26	ODA	Final Energy|Production|Steel|Primary|BF and BOF 3|w/o CCS|Liquified Petroleum Gases	PJ/yr				5.07017	5.07017	6.12046e-08	4.52678	2.25116	2.11259e-08	1.09612e-08	5.67481e-09
TIAM-UCL 4.1.2	SSP2-RCP26	SKO	Final Energy|Production|Steel|Primary|BF and BOF 3|w/o CCS|Liquified Petroleum Gases	PJ/yr				1.62591	2.71689	2.71689	3.18293	3.09704	2.92214	2.58904	1.57959	0.00387216	1.16717e-09	7.70544e-10	7.33107e-10
TIAM-UCL 4.1.2	SSP2-RCP26	UK	Final Energy|Production|Steel|Primary|BF and BOF 3|w/o CCS|Liquified Petroleum Gases	PJ/yr				0.00344328	0.0224146	0.0298809	0.0416027	0.040573	0.0385845	0.0357762	0.0344559	0.030462	0.0173138	1.19688e-09	1.87868e-10
TIAM-UCL 4.1.2	SSP2-RCP26	USA	Final Energy|Production|Steel|Primary|BF and BOF 3|w/o CCS|Liquified Petroleum Gases	PJ/yr				0.360736	0.360736	9.78765e-10	1.39646e-09	3.99301e-09	7.45901e-10	1.03082e-09
TIAM-UCL 4.1.2	SSP2-RCP26	WEU	Final Energy|Production|Steel|Primary|BF and BOF 3|w/o CCS|Liquified Petroleum Gases	PJ/yr				5.98279	6.0501	6.63784	10.7896	8.85315	4.95646	4.88915	1.67145e-08	2.04037e-09	2.21336e-09	1.88642e-09
TIAM-UCL 4.1.2	SSP2-RCP26	World	Final Energy|Production|Steel|Primary|BF and BOF 3|w/o CCS|Liquified Petroleum Gases	PJ/yr	0	0	0	31.8382	30.0187	21.6265	27.5062	19.0755	8.3893	7.85552	1.6465	0.0616519	0.0284456	4.35342e-09	1.3777e-09
TIAM-UCL 4.1.2	SSP2-RCP26	AFR	Final Energy|Production|Steel|Primary|BF and BOF 3|w/o CCS|Natural Gas Mix	PJ/yr				10.7089	10.7089
TIAM-UCL 4.1.2	SSP2-RCP26	AUS	Final Energy|Production|Steel|Primary|BF and BOF 3|w/o CCS|Natural Gas Mix	PJ/yr				4.11862	8.33368	10.395	13.1377	12.6843	12.0018	11.1283	10.744	9.04467	3.68567	1.42419e-07	1.3169e-07
TIAM-UCL 4.1.2	SSP2-RCP26	CAN	Final Energy|Production|Steel|Primary|BF and BOF 3|w/o CCS|Natural Gas Mix	PJ/yr				24.2222	24.2222	1.73378e-07	7.94057e-07	3.35633	9.49693e-08
TIAM-UCL 4.1.2	SSP2-RCP26	CHI	Final Energy|Production|Steel|Primary|BF and BOF 3|w/o CCS|Natural Gas Mix	PJ/yr				174.402	153.454	158.189	108.369	52.9172	12.3488	10.5631	4.96567e-09
TIAM-UCL 4.1.2	SSP2-RCP26	CSA	Final Energy|Production|Steel|Primary|BF and BOF 3|w/o CCS|Natural Gas Mix	PJ/yr				68.5076	68.5076	8.60172e-08	1.13623e-07	1.68149e-07	5.43352e-08	8.11662e-08	5.07118e-08
TIAM-UCL 4.1.2	SSP2-RCP26	EEU	Final Energy|Production|Steel|Primary|BF and BOF 3|w/o CCS|Natural Gas Mix	PJ/yr				31.967	67.6578	67.5019	65.6029	57.0541	35.6909	5.67465e-07	9.92147e-08
TIAM-UCL 4.1.2	SSP2-RCP26	FSU	Final Energy|Production|Steel|Primary|BF and BOF 3|w/o CCS|Natural Gas Mix	PJ/yr				185.11	185.11		9.14404e-08
TIAM-UCL 4.1.2	SSP2-RCP26	IND	Final Energy|Production|Steel|Primary|BF and BOF 3|w/o CCS|Natural Gas Mix	PJ/yr				14.3722	4.02379
TIAM-UCL 4.1.2	SSP2-RCP26	JPN	Final Energy|Production|Steel|Primary|BF and BOF 3|w/o CCS|Natural Gas Mix	PJ/yr				57.4817	57.4817	55.906	42.1287	23.4508	6.17012e-06	2.12784e-07	3.18011e-08
TIAM-UCL 4.1.2	SSP2-RCP26	MEA	Final Energy|Production|Steel|Primary|BF and BOF 3|w/o CCS|Natural Gas Mix	PJ/yr				1.63119	1.63119	1.63119	1.18745	0.573824	1.65324e-08	1.59336e-08	1.16714e-08	1.10896e-08	5.1466e-09	3.18151e-09	2.70311e-09
TIAM-UCL 4.1.2	SSP2-RCP26	MEX	Final Energy|Production|Steel|Primary|BF and BOF 3|w/o CCS|Natural Gas Mix	PJ/yr				28.9082	5.59869	1.96184e-06	1.86704	1.24469	4.06912e-07
TIAM-UCL 4.1.2	SSP2-RCP26	ODA	Final Energy|Production|Steel|Primary|BF and BOF 3|w/o CCS|Natural Gas Mix	PJ/yr				18.0952	18.0952	2.18436e-07	16.1558	8.03427	7.5397e-08	3.91198e-08	2.02531e-08
TIAM-UCL 4.1.2	SSP2-RCP26	SKO	Final Energy|Production|Steel|Primary|BF and BOF 3|w/o CCS|Natural Gas Mix	PJ/yr				40.12	67.0403	67.0403	78.54	76.4206	72.1048	63.8855	38.977	0.095547	2.88004e-08	1.90135e-08	1.80897e-08
TIAM-UCL 4.1.2	SSP2-RCP26	UK	Final Energy|Production|Steel|Primary|BF and BOF 3|w/o CCS|Natural Gas Mix	PJ/yr				1.41862	9.23473	12.3108	17.1402	16.7159	15.8967	14.7397	14.1957	12.5502	7.13321	4.93111e-07	7.7401e-08
TIAM-UCL 4.1.2	SSP2-RCP26	USA	Final Energy|Production|Steel|Primary|BF and BOF 3|w/o CCS|Natural Gas Mix	PJ/yr				72.8195	72.8195	1.97577e-07	2.81895e-07	8.06044e-07	1.5057e-07	2.08085e-07
TIAM-UCL 4.1.2	SSP2-RCP26	WEU	Final Energy|Production|Steel|Primary|BF and BOF 3|w/o CCS|Natural Gas Mix	PJ/yr				94.6943	95.7597	105.062	170.775	140.126	78.4498	77.3844	2.64554e-07	3.22945e-08	3.50326e-08	2.98579e-08
TIAM-UCL 4.1.2	SSP2-RCP26	World	Final Energy|Production|Steel|Primary|BF and BOF 3|w/o CCS|Natural Gas Mix	PJ/yr	0	0	0	828.577	849.679	478.037	514.904	392.578	226.493	177.701	63.9167	21.6904	10.8189	6.87584e-07	2.29884e-07
TIAM-UCL 4.1.2	SSP2-RCP26	CSA	Final Energy|Production|Steel|Primary|BF and BOF 3|w/o CCS|Petroleum Coke	PJ/yr				3.40082	3.40082	4.27003e-09	5.64043e-09	8.34716e-09	2.69728e-09	4.02922e-09	2.51742e-09
TIAM-UCL 4.1.2	SSP2-RCP26	EEU	Final Energy|Production|Steel|Primary|BF and BOF 3|w/o CCS|Petroleum Coke	PJ/yr				0.622326	1.31715	1.31411	1.27714	1.11072	0.694823	1.10473e-08	1.93149e-09
TIAM-UCL 4.1.2	SSP2-RCP26	FSU	Final Energy|Production|Steel|Primary|BF and BOF 3|w/o CCS|Petroleum Coke	PJ/yr				0.618222	0.618222		3.05389e-10
TIAM-UCL 4.1.2	SSP2-RCP26	JPN	Final Energy|Production|Steel|Primary|BF and BOF 3|w/o CCS|Petroleum Coke	PJ/yr				10.9447	10.9447	10.6446	8.02142	4.46508	1.17481e-06	4.05145e-08	6.05501e-09
TIAM-UCL 4.1.2	SSP2-RCP26	MEX	Final Energy|Production|Steel|Primary|BF and BOF 3|w/o CCS|Petroleum Coke	PJ/yr				2.0671	0.400338	1.40283e-07	0.133504	0.0890027	2.90965e-08
TIAM-UCL 4.1.2	SSP2-RCP26	WEU	Final Energy|Production|Steel|Primary|BF and BOF 3|w/o CCS|Petroleum Coke	PJ/yr				0.437016	0.441933	0.484865	0.788131	0.646684	0.362048	0.357131	1.22092e-09	1.4904e-10	1.61676e-10	1.37795e-10
TIAM-UCL 4.1.2	SSP2-RCP26	World	Final Energy|Production|Steel|Primary|BF and BOF 3|w/o CCS|Petroleum Coke	PJ/yr	0	0	0	18.0901	17.1231	12.4436	10.2202	6.31149	1.05687	0.357131	1.17248e-08	1.4904e-10	1.61676e-10	1.37795e-10	0
TIAM-UCL 4.1.2	SSP2-RCP26	AFR	Final Energy|Production|Steel|Primary|BF and BOF 3|w/o CCS|Refined Petroleum Products (Oil)	PJ/yr				0.203685	0.203685
TIAM-UCL 4.1.2	SSP2-RCP26	AUS	Final Energy|Production|Steel|Primary|BF and BOF 3|w/o CCS|Refined Petroleum Products (Oil)	PJ/yr				0.258907	0.523875	0.653457	0.825869	0.797366	0.754465	0.699552	0.675395	0.56857	0.23169	8.95282e-09	8.27834e-09
TIAM-UCL 4.1.2	SSP2-RCP26	CHI	Final Energy|Production|Steel|Primary|BF and BOF 3|w/o CCS|Refined Petroleum Products (Oil)	PJ/yr				23.0317	20.2653	20.8906	14.3113	6.98828	1.63079	1.39497	6.55768e-10
TIAM-UCL 4.1.2	SSP2-RCP26	CSA	Final Energy|Production|Steel|Primary|BF and BOF 3|w/o CCS|Refined Petroleum Products (Oil)	PJ/yr				0.968384	0.968384	1.21589e-09	1.60611e-09	2.37685e-09	7.68051e-10	1.14732e-09	7.16833e-10
TIAM-UCL 4.1.2	SSP2-RCP26	EEU	Final Energy|Production|Steel|Primary|BF and BOF 3|w/o CCS|Refined Petroleum Products (Oil)	PJ/yr				0.343966	0.728002	0.726324	0.705891	0.613906	0.384036	6.10595e-09	1.06756e-09
TIAM-UCL 4.1.2	SSP2-RCP26	FSU	Final Energy|Production|Steel|Primary|BF and BOF 3|w/o CCS|Refined Petroleum Products (Oil)	PJ/yr				1.3986	1.3986		6.90881e-10
TIAM-UCL 4.1.2	SSP2-RCP26	IND	Final Energy|Production|Steel|Primary|BF and BOF 3|w/o CCS|Refined Petroleum Products (Oil)	PJ/yr				6.87255	1.9241
TIAM-UCL 4.1.2	SSP2-RCP26	JPN	Final Energy|Production|Steel|Primary|BF and BOF 3|w/o CCS|Refined Petroleum Products (Oil)	PJ/yr				8.09655	8.09656	7.87461	5.93402	3.30314	8.69089e-07	2.99715e-08	4.47933e-09
TIAM-UCL 4.1.2	SSP2-RCP26	MEA	Final Energy|Production|Steel|Primary|BF and BOF 3|w/o CCS|Refined Petroleum Products (Oil)	PJ/yr				0.23071	0.23071	0.23071	0.167948	0.0811594	2.33828e-09	2.25359e-09	1.65075e-09	1.56847e-09	7.27916e-10	4.49981e-10	3.82318e-10
TIAM-UCL 4.1.2	SSP2-RCP26	MEX	Final Energy|Production|Steel|Primary|BF and BOF 3|w/o CCS|Refined Petroleum Products (Oil)	PJ/yr				0.383451	0.0742635	2.60227e-08	0.0247653	0.0165102	5.39746e-09
TIAM-UCL 4.1.2	SSP2-RCP26	ODA	Final Energy|Production|Steel|Primary|BF and BOF 3|w/o CCS|Refined Petroleum Products (Oil)	PJ/yr				17.4368	17.4368	2.10489e-07	15.5681	7.74197	7.2654e-08	3.76966e-08	1.95162e-08
TIAM-UCL 4.1.2	SSP2-RCP26	SKO	Final Energy|Production|Steel|Primary|BF and BOF 3|w/o CCS|Refined Petroleum Products (Oil)	PJ/yr				0.0308957	0.0516264	0.0516264	0.0604821	0.05885	0.0555265	0.049197	0.0300154	7.35789e-05	2.21786e-11	1.46419e-11	1.39305e-11
TIAM-UCL 4.1.2	SSP2-RCP26	USA	Final Energy|Production|Steel|Primary|BF and BOF 3|w/o CCS|Refined Petroleum Products (Oil)	PJ/yr				0.497363	0.497363	1.34947e-09	1.92537e-09	5.50535e-09	1.02841e-09	1.42124e-09
TIAM-UCL 4.1.2	SSP2-RCP26	WEU	Final Energy|Production|Steel|Primary|BF and BOF 3|w/o CCS|Refined Petroleum Products (Oil)	PJ/yr				2.01835	2.04106	2.23934	3.63997	2.9867	1.67211	1.6494	5.63882e-09	6.88338e-10	7.46701e-10	6.36404e-10
TIAM-UCL 4.1.2	SSP2-RCP26	World	Final Energy|Production|Steel|Primary|BF and BOF 3|w/o CCS|Refined Petroleum Products (Oil)	PJ/yr	0	0	0	61.7719	54.4403	32.6666	41.2383	22.5879	4.49693	3.79312	0.70541	0.568643	0.23169	1.00539e-08	8.67459e-09
TIAM-UCL 4.1.2	SSP2-RCP26	AFR	Final Energy|Production|Steel|Primary|BF and BOF 4|Biofuels	PJ/yr					1.49297	0.115281	1.49297	1.49297	1.49297	0.480569	3.17891e-09
TIAM-UCL 4.1.2	SSP2-RCP26	AUS	Final Energy|Production|Steel|Primary|BF and BOF 4|Biofuels	PJ/yr					2.98815e-08	1.32614e-08	4.0739e-08		3.05833e-09
TIAM-UCL 4.1.2	SSP2-RCP26	CAN	Final Energy|Production|Steel|Primary|BF and BOF 4|Biofuels	PJ/yr					1.91779e-07	1.56948e-07	1.97186e-07	2.04629e-07	2.64241e-08	1.83156e-08
TIAM-UCL 4.1.2	SSP2-RCP26	CHI	Final Energy|Production|Steel|Primary|BF and BOF 4|Biofuels	PJ/yr					13.2743	3.18065e-08	13.2743	13.2743	13.2743	2.58599e-08
TIAM-UCL 4.1.2	SSP2-RCP26	CSA	Final Energy|Production|Steel|Primary|BF and BOF 4|Biofuels	PJ/yr					6.31592	5.30989	5.45842	6.31592	3.69714	0.199932
TIAM-UCL 4.1.2	SSP2-RCP26	EEU	Final Energy|Production|Steel|Primary|BF and BOF 4|Biofuels	PJ/yr					1.05059	0.106364	0.964559	1.05059	1.05059	3.69353e-08
TIAM-UCL 4.1.2	SSP2-RCP26	FSU	Final Energy|Production|Steel|Primary|BF and BOF 4|Biofuels	PJ/yr					18.0855	16.2799	18.0855	18.0855	16.4418	9.29166e-08
TIAM-UCL 4.1.2	SSP2-RCP26	IND	Final Energy|Production|Steel|Primary|BF and BOF 4|Biofuels	PJ/yr					14.9798	14.9798	14.9798	14.9798	14.9798	14.3771
TIAM-UCL 4.1.2	SSP2-RCP26	JPN	Final Energy|Production|Steel|Primary|BF and BOF 4|Biofuels	PJ/yr					11.6507	8.82555	11.6507	11.6507	11.6507	1.38153
TIAM-UCL 4.1.2	SSP2-RCP26	MEA	Final Energy|Production|Steel|Primary|BF and BOF 4|Biofuels	PJ/yr					4.85249e-09
TIAM-UCL 4.1.2	SSP2-RCP26	MEX	Final Energy|Production|Steel|Primary|BF and BOF 4|Biofuels	PJ/yr					8.55221e-09	6.66318e-09	1.31493e-08	2.09531e-08	3.83484e-08
TIAM-UCL 4.1.2	SSP2-RCP26	ODA	Final Energy|Production|Steel|Primary|BF and BOF 4|Biofuels	PJ/yr					4.38261	4.38261	4.38261	4.38261	4.38261	2.74279e-08
TIAM-UCL 4.1.2	SSP2-RCP26	SKO	Final Energy|Production|Steel|Primary|BF and BOF 4|Biofuels	PJ/yr					1.5714e-07	2.09813e-08	1.63338e-07	1.58263e-07	3.27395e-09	1.33651e-08	9.48123e-09
TIAM-UCL 4.1.2	SSP2-RCP26	UK	Final Energy|Production|Steel|Primary|BF and BOF 4|Biofuels	PJ/yr					8.73858e-09			2.61286e-08
TIAM-UCL 4.1.2	SSP2-RCP26	USA	Final Energy|Production|Steel|Primary|BF and BOF 4|Biofuels	PJ/yr					2.55816e-07	1.78117e-08	1.57447e-08	1.13662e-07	2.57035e-08	3.06081e-08
TIAM-UCL 4.1.2	SSP2-RCP26	WEU	Final Energy|Production|Steel|Primary|BF and BOF 4|Biofuels	PJ/yr					13.9041	12.4364	11.7499	12.5266	13.9041	2.99793e-08
TIAM-UCL 4.1.2	SSP2-RCP26	World	Final Energy|Production|Steel|Primary|BF and BOF 4|Biofuels	PJ/yr	0	0	0	0	85.1365	62.4359	82.0387	83.759	80.874	16.4391	1.26601e-08	0	0	0	0
TIAM-UCL 4.1.2	SSP2-RCP26	AFR	Final Energy|Production|Steel|Primary|BF and BOF 4|Blast Furnace Gas	PJ/yr					8.6243	0.665936	8.6243	8.6243	8.6243	2.77606	1.83633e-08
TIAM-UCL 4.1.2	SSP2-RCP26	AUS	Final Energy|Production|Steel|Primary|BF and BOF 4|Blast Furnace Gas	PJ/yr					1.72614e-07	7.66063e-08	2.35334e-07		1.76668e-08
TIAM-UCL 4.1.2	SSP2-RCP26	CAN	Final Energy|Production|Steel|Primary|BF and BOF 4|Blast Furnace Gas	PJ/yr					1.10783e-06	9.06629e-07	1.13907e-06	1.18206e-06	1.52642e-07	1.05802e-07
TIAM-UCL 4.1.2	SSP2-RCP26	CHI	Final Energy|Production|Steel|Primary|BF and BOF 4|Blast Furnace Gas	PJ/yr					76.6803	1.83734e-07	76.6803	76.6803	76.6803	1.49383e-07
TIAM-UCL 4.1.2	SSP2-RCP26	CSA	Final Energy|Production|Steel|Primary|BF and BOF 4|Blast Furnace Gas	PJ/yr					36.4847	30.6732	31.5313	36.4847	21.357	1.15493
TIAM-UCL 4.1.2	SSP2-RCP26	EEU	Final Energy|Production|Steel|Primary|BF and BOF 4|Blast Furnace Gas	PJ/yr					6.06884	0.614426	5.57189	6.06884	6.06884	2.13361e-07
TIAM-UCL 4.1.2	SSP2-RCP26	FSU	Final Energy|Production|Steel|Primary|BF and BOF 4|Blast Furnace Gas	PJ/yr					104.473	94.0429	104.473	104.473	94.9778	5.36744e-07
TIAM-UCL 4.1.2	SSP2-RCP26	IND	Final Energy|Production|Steel|Primary|BF and BOF 4|Blast Furnace Gas	PJ/yr					86.5328	86.5328	86.5328	86.5328	86.5328	83.0509
TIAM-UCL 4.1.2	SSP2-RCP26	JPN	Final Energy|Production|Steel|Primary|BF and BOF 4|Blast Furnace Gas	PJ/yr					67.3015	50.9819	67.3015	67.3015	67.3015	7.98059
TIAM-UCL 4.1.2	SSP2-RCP26	MEA	Final Energy|Production|Steel|Primary|BF and BOF 4|Blast Furnace Gas	PJ/yr					2.8031e-08
TIAM-UCL 4.1.2	SSP2-RCP26	MEX	Final Energy|Production|Steel|Primary|BF and BOF 4|Blast Furnace Gas	PJ/yr					4.94029e-08	3.84907e-08	7.59584e-08	1.21038e-07	2.21524e-07
TIAM-UCL 4.1.2	SSP2-RCP26	ODA	Final Energy|Production|Steel|Primary|BF and BOF 4|Blast Furnace Gas	PJ/yr					25.3167	25.3167	25.3167	25.3167	25.3167	1.58441e-07
TIAM-UCL 4.1.2	SSP2-RCP26	SKO	Final Energy|Production|Steel|Primary|BF and BOF 4|Blast Furnace Gas	PJ/yr					9.0774e-07	1.21201e-07	9.43539e-07	9.14223e-07	1.89124e-08	7.72053e-08	5.47695e-08
TIAM-UCL 4.1.2	SSP2-RCP26	UK	Final Energy|Production|Steel|Primary|BF and BOF 4|Blast Furnace Gas	PJ/yr					5.04795e-08			1.50935e-07
TIAM-UCL 4.1.2	SSP2-RCP26	USA	Final Energy|Production|Steel|Primary|BF and BOF 4|Blast Furnace Gas	PJ/yr					1.47775e-06	1.02891e-07	9.09514e-08	6.56582e-07	1.48479e-07	1.76811e-07
TIAM-UCL 4.1.2	SSP2-RCP26	WEU	Final Energy|Production|Steel|Primary|BF and BOF 4|Blast Furnace Gas	PJ/yr					80.319	71.8405	67.8744	72.3617	80.319	1.73179e-07
TIAM-UCL 4.1.2	SSP2-RCP26	World	Final Energy|Production|Steel|Primary|BF and BOF 4|Blast Furnace Gas	PJ/yr	0	0	0	0	491.801	360.668	473.906	483.844	467.178	94.9625	7.31328e-08	0	0	0	0
TIAM-UCL 4.1.2	SSP2-RCP26	AFR	Final Energy|Production|Steel|Primary|BF and BOF 4|Coal	PJ/yr					46.9751	3.62725	46.9751	46.9751	46.9751	15.1208	1.00022e-07
TIAM-UCL 4.1.2	SSP2-RCP26	AUS	Final Energy|Production|Steel|Primary|BF and BOF 4|Coal	PJ/yr					9.40202e-07	4.17262e-07	1.28182e-06		9.62283e-08
TIAM-UCL 4.1.2	SSP2-RCP26	CAN	Final Energy|Production|Steel|Primary|BF and BOF 4|Coal	PJ/yr					6.03418e-06	4.93826e-06	6.20432e-06	6.4385e-06	8.31416e-07	5.76288e-07
TIAM-UCL 4.1.2	SSP2-RCP26	CHI	Final Energy|Production|Steel|Primary|BF and BOF 4|Coal	PJ/yr					417.665	1.00077e-06	417.665	417.665	417.665	8.13664e-07
TIAM-UCL 4.1.2	SSP2-RCP26	CSA	Final Energy|Production|Steel|Primary|BF and BOF 4|Coal	PJ/yr					198.726	167.072	171.746	198.726	116.328	6.29071
TIAM-UCL 4.1.2	SSP2-RCP26	EEU	Final Energy|Production|Steel|Primary|BF and BOF 4|Coal	PJ/yr					33.056	3.34668	30.3492	33.056	33.056	1.16214e-06
TIAM-UCL 4.1.2	SSP2-RCP26	FSU	Final Energy|Production|Steel|Primary|BF and BOF 4|Coal	PJ/yr					569.047	512.237	569.047	569.047	517.328	2.92356e-06
TIAM-UCL 4.1.2	SSP2-RCP26	IND	Final Energy|Production|Steel|Primary|BF and BOF 4|Coal	PJ/yr					471.33	471.33	471.33	471.33	471.33	452.365
TIAM-UCL 4.1.2	SSP2-RCP26	JPN	Final Energy|Production|Steel|Primary|BF and BOF 4|Coal	PJ/yr					366.58	277.69	366.58	366.58	366.58	43.469
TIAM-UCL 4.1.2	SSP2-RCP26	MEA	Final Energy|Production|Steel|Primary|BF and BOF 4|Coal	PJ/yr					1.5268e-07
TIAM-UCL 4.1.2	SSP2-RCP26	MEX	Final Energy|Production|Steel|Primary|BF and BOF 4|Coal	PJ/yr					2.69089e-07	2.09652e-07	4.13733e-07	6.59276e-07	1.20661e-06
TIAM-UCL 4.1.2	SSP2-RCP26	ODA	Final Energy|Production|Steel|Primary|BF and BOF 4|Coal	PJ/yr					137.896	137.896	137.896	137.896	137.896	8.63e-07
TIAM-UCL 4.1.2	SSP2-RCP26	SKO	Final Energy|Production|Steel|Primary|BF and BOF 4|Coal	PJ/yr					4.94431e-06	6.60162e-07	5.1393e-06	4.97962e-06	1.03013e-07	4.20525e-07	2.9832e-07
TIAM-UCL 4.1.2	SSP2-RCP26	UK	Final Energy|Production|Steel|Primary|BF and BOF 4|Coal	PJ/yr					2.74954e-07			8.22118e-07
TIAM-UCL 4.1.2	SSP2-RCP26	USA	Final Energy|Production|Steel|Primary|BF and BOF 4|Coal	PJ/yr					8.04909e-06	5.60432e-07	4.95397e-07	3.5763e-06	8.08741e-07	9.63062e-07
TIAM-UCL 4.1.2	SSP2-RCP26	WEU	Final Energy|Production|Steel|Primary|BF and BOF 4|Coal	PJ/yr					437.484	391.303	369.701	394.142	437.484	9.43277e-07
TIAM-UCL 4.1.2	SSP2-RCP26	World	Final Energy|Production|Steel|Primary|BF and BOF 4|Coal	PJ/yr	0	0	0	0	2678.76	1964.5	2581.29	2635.42	2544.64	517.245	3.98343e-07	0	0	0	0
TIAM-UCL 4.1.2	SSP2-RCP26	AFR	Final Energy|Production|Steel|Primary|BF and BOF 4|Coke Oven Coke	PJ/yr					18.7901	1.4509	18.7901	18.7901	18.7901	6.0483	4.00089e-08
TIAM-UCL 4.1.2	SSP2-RCP26	AUS	Final Energy|Production|Steel|Primary|BF and BOF 4|Coke Oven Coke	PJ/yr					3.76081e-07	1.66905e-07	5.1273e-07		3.84913e-08
[truncated: 2,214 more rows]
