# Supplementary material for: Battery electric vehicles show the lowest carbon footprints among passenger cars across 1.5–3.0 °C energy decarbonisation pathways
Source: Commun Earth Environ. 2025 Jun 18;6(1):476. doi: 10.1038/s43247-025-02447-2 (PMC12176635; doi:10.1038/s43247-025-02447-2)
Supplement: Supplementary file 3 — Supplementary Data 1 [file 43247_2025_2447_MOESM3_ESM.zip › 1 Methods/0 tiam-ucl_SSP2-RCP45.xlsx]

## Sheet: SSP2-RCP45
Model	Scenario	Region	Variable	Unit	2005	2010	2015	2020	2025	2030	2035	2040	2045	2050	2060	2070	2080	2090	2100
TIAM-UCL 4.1.2	SSP2-RCP45	AFR	Carbon Capture|Storage|Direct Air Capture	Mt/yr					1.41584e-06	5.82773e-05	1.40733e-05	1.5283e-05	1.52386e-05	7.16749e-06	1.23455e-05	1.23829e-05	1.30957e-05	1.61748e-05	2.81256e-05
TIAM-UCL 4.1.2	SSP2-RCP45	AUS	Carbon Capture|Storage|Direct Air Capture	Mt/yr					1.52442e-06	3.50763e-06	5.16248e-06	7.43642e-06	1.03545e-05	1.2287e-05	1.73541e-05	2.07692e-05	2.09418e-05	2.90699e-05	6.20674e-05
TIAM-UCL 4.1.2	SSP2-RCP45	CAN	Carbon Capture|Storage|Direct Air Capture	Mt/yr					1.39155e-06	3.80397e-06	5.29754e-06	7.10281e-06	8.16595e-06	9.88746e-06	1.55583e-05	1.71226e-05	1.68045e-05	1.9989e-05	3.7735e-05
TIAM-UCL 4.1.2	SSP2-RCP45	CHI	Carbon Capture|Storage|Direct Air Capture	Mt/yr					1.34487e-06	2.81033e-06	4.53362e-06	5.87907e-06	6.69707e-06	8.14791e-06	1.18117e-05	1.25547e-05	1.35711e-05	1.66885e-05	2.87145e-05
TIAM-UCL 4.1.2	SSP2-RCP45	CSA	Carbon Capture|Storage|Direct Air Capture	Mt/yr					1.3326e-06	2.92362e-06	4.62079e-06	6.37293e-06	7.48954e-06	8.74772e-06	1.23458e-05	1.2543e-05	1.33239e-05	1.62816e-05	2.76246e-05
TIAM-UCL 4.1.2	SSP2-RCP45	EEU	Carbon Capture|Storage|Direct Air Capture	Mt/yr					1.40527e-06	3.19978e-06	4.82608e-06	6.4538e-06	7.60888e-06	9.11144e-06	1.31614e-05	1.24429e-05	1.56215e-05	2.18092e-05	3.83508e-05
TIAM-UCL 4.1.2	SSP2-RCP45	FSU	Carbon Capture|Storage|Direct Air Capture	Mt/yr					1.39679e-06	3.24448e-06	4.71713e-06	6.13189e-06	7.06939e-06	8.21283e-06	1.27987e-05	1.26273e-05	1.4065e-05	1.72942e-05	3.25498e-05
TIAM-UCL 4.1.2	SSP2-RCP45	IND	Carbon Capture|Storage|Direct Air Capture	Mt/yr					1.39118e-06	3.18561e-06	4.48677e-06	6.86237e-06	7.08067e-06	8.95306e-06	1.23897e-05	1.4051e-05	1.35462e-05	1.63388e-05	2.77255e-05
TIAM-UCL 4.1.2	SSP2-RCP45	JPN	Carbon Capture|Storage|Direct Air Capture	Mt/yr					1.3598e-06	3.33575e-06	4.87115e-06	6.5307e-06	7.63905e-06	8.98368e-06	1.18567e-05	1.6444e-05	1.5576e-05	1.72312e-05	3.36922e-05
TIAM-UCL 4.1.2	SSP2-RCP45	MEA	Carbon Capture|Storage|Direct Air Capture	Mt/yr					1.36215e-06	3.19739e-06	4.70815e-06	6.14978e-06	7.45116e-06	8.83537e-06	1.24201e-05	1.31474e-05	1.36786e-05	1.6606e-05	2.89416e-05
TIAM-UCL 4.1.2	SSP2-RCP45	MEX	Carbon Capture|Storage|Direct Air Capture	Mt/yr					1.36628e-06	3.08613e-06	5.49372e-06	7.5595e-06	7.95185e-06	9.44613e-06	1.29993e-05	1.34383e-05	1.45077e-05	1.77969e-05	3.08213e-05
TIAM-UCL 4.1.2	SSP2-RCP45	ODA	Carbon Capture|Storage|Direct Air Capture	Mt/yr					1.50627e-06	3.5473e-06	4.81068e-06	5.98416e-06	7.4376e-06	8.54123e-06	1.21576e-05	1.22163e-05	1.34123e-05	1.61006e-05	2.74384e-05
TIAM-UCL 4.1.2	SSP2-RCP45	SKO	Carbon Capture|Storage|Direct Air Capture	Mt/yr					1.4632e-06	6.05947e-06	5.07568e-06	6.2439e-06	7.20626e-06	8.68323e-06	1.31257e-05	1.59386e-05	1.67e-05	1.98026e-05	3.55513e-05
TIAM-UCL 4.1.2	SSP2-RCP45	UK	Carbon Capture|Storage|Direct Air Capture	Mt/yr					1.37312e-06	3.54365e-06	5.34955e-06	7.93185e-06	9.0909e-06	1.16106e-05	1.57499e-05	2.01981e-05	2.0589e-05	2.48581e-05	5.14533e-05
TIAM-UCL 4.1.2	SSP2-RCP45	USA	Carbon Capture|Storage|Direct Air Capture	Mt/yr					1.35631e-06	3.4085e-06	4.89797e-06	6.67578e-06	7.90808e-06	9.57926e-06	1.34601e-05	1.48584e-05	1.80558e-05	2.38119e-05	4.38034e-05
TIAM-UCL 4.1.2	SSP2-RCP45	WEU	Carbon Capture|Storage|Direct Air Capture	Mt/yr					1.35915e-06	5.30569e-06	5.85808e-06	8.32852e-06	9.85372e-06	1.13788e-05	1.79446e-05	2.16635e-05	2.1212e-05	2.63083e-05	5.12309e-05
TIAM-UCL 4.1.2	SSP2-RCP45	World	Carbon Capture|Storage|Direct Air Capture	Mt/yr	0	0	0	0	2.23488e-05	0.000112437	8.87827e-05	0.000116926	0.000134243	0.000149573	0.000217479	0.000242398	0.000254701	0.000316162	0.000585826
TIAM-UCL 4.1.2	SSP2-RCP45	AFR	Carbon Capture|Storage|Industry|Iron and steel	Mt/yr	0	0	0	0	0	916.446	916.446	916.446	916.446	916.446	0.000311628	0.000490767	0.000518458	0.000560111	0.000903284
TIAM-UCL 4.1.2	SSP2-RCP45	AUS	Carbon Capture|Storage|Industry|Iron and steel	Mt/yr	0	0	0	0	0	6.32793e-05	0.000104196	0.000157938	0.000207033	0.000250299	0.000284128	0.000367984	0.00036885	0.000449434	0.000775342
TIAM-UCL 4.1.2	SSP2-RCP45	CAN	Carbon Capture|Storage|Industry|Iron and steel	Mt/yr	0	0	0	0	0	967.692	967.692	967.692	967.692	967.692	0.00155576	0.00350945	0.0041275	0.00783821	0.00809737
TIAM-UCL 4.1.2	SSP2-RCP45	CHI	Carbon Capture|Storage|Industry|Iron and steel	Mt/yr	0	0	0	0	0	8.26539e-05	9.38341e-05	0.00012147	0.000161643	0.00017255	0.000238084	0.000344037	0.000357488	0.000450975	0.000744273
TIAM-UCL 4.1.2	SSP2-RCP45	CSA	Carbon Capture|Storage|Industry|Iron and steel	Mt/yr	0	0	0	0	0	0.000115685	0.000129638	0.00021486	0.000283776	0.000367356	0.000464931	0.000645937	0.000661417	0.000783331	0.00144748
TIAM-UCL 4.1.2	SSP2-RCP45	EEU	Carbon Capture|Storage|Industry|Iron and steel	Mt/yr	0	0	0	0	0	0.010489	0.0104896	0.0105065	0.0105482	0.0105752	0.000571208	0.00111055	0.00127464	0.00168313	0.00230938
TIAM-UCL 4.1.2	SSP2-RCP45	FSU	Carbon Capture|Storage|Industry|Iron and steel	Mt/yr	0	0	0	0	0	0.000211638	0.000263788	0.000303282	0.000373983	0.000416953	0.000516862	0.000810929	0.000881541	0.0010537	0.00142207
TIAM-UCL 4.1.2	SSP2-RCP45	IND	Carbon Capture|Storage|Industry|Iron and steel	Mt/yr	0	0	0	0	0	6.97439e-05	7.19738e-05	9.03622e-05	0.000111892	0.00013673	0.00015148	0.00020814	0.000207078	0.000238432	0.000398101
TIAM-UCL 4.1.2	SSP2-RCP45	JPN	Carbon Capture|Storage|Industry|Iron and steel	Mt/yr	0	0	0	0	0	5442.67	5442.67	5442.67	5442.67	5442.67	0.0398225	0.0407633	0.0308275	0.0141324	0.0145129
TIAM-UCL 4.1.2	SSP2-RCP45	MEA	Carbon Capture|Storage|Industry|Iron and steel	Mt/yr	0	0	0	0	0	2.20289e-05	5.54812e-05	8.24289e-05	0.000112067	0.000133057	0.000156747	0.000187353	0.000176635	0.000207465	0.00033182
TIAM-UCL 4.1.2	SSP2-RCP45	MEX	Carbon Capture|Storage|Industry|Iron and steel	Mt/yr	0	0	0	0	0	8.97985e-05	0.0001056	0.000147015	0.000225809	0.000269974	0.000299789	0.000400648	0.000355652	0.000422755	0.00068658
TIAM-UCL 4.1.2	SSP2-RCP45	ODA	Carbon Capture|Storage|Industry|Iron and steel	Mt/yr	0	0	0	0	0	0.000330751	0.000352872	0.00040735	0.000497453	0.000559692	0.000623157	0.000896488	0.000989594	0.00126376	0.00191231
TIAM-UCL 4.1.2	SSP2-RCP45	SKO	Carbon Capture|Storage|Industry|Iron and steel	Mt/yr	0	0	0	0	0	3347.45	3347.45	3347.45	3347.45	3347.45	0.000232887	0.000367835	0.000386104	0.000504155	0.000801382
TIAM-UCL 4.1.2	SSP2-RCP45	UK	Carbon Capture|Storage|Industry|Iron and steel	Mt/yr	0	0	0	0	0	4.57676e-05	7.81076e-05	0.000112514	0.000139812	0.000139711	0.000142406	0.000171438	0.000168719	0.000199456	0.000334043
TIAM-UCL 4.1.2	SSP2-RCP45	USA	Carbon Capture|Storage|Industry|Iron and steel	Mt/yr	0	0	0	0	0	2778.25	2778.25	2778.25	2778.25	2778.25	0.000360763	0.000594834	0.000630011	0.000703734	0.00103435
TIAM-UCL 4.1.2	SSP2-RCP45	WEU	Carbon Capture|Storage|Industry|Iron and steel	Mt/yr	0	0	0	0	0	9343.77	9343.77	9343.77	9343.77	9343.77	0.000589412	0.0011622	0.00147777	0.00230461	0.00301688
TIAM-UCL 4.1.2	SSP2-RCP45	World	Carbon Capture|Storage|Industry|Iron and steel	Mt/yr	0	0	0	0	0	22796.3	22796.3	22796.3	22796.3	22796.3	0.0463217	0.0520319	0.043409	0.0327957	0.0387276
TIAM-UCL 4.1.2	SSP2-RCP45	World	Carbon Capture|Storage|Industry|Non-metallic	Mt/yr	0	0	0	0	0.000951345	165031	172756	175439	191196	194344	49552.1	53914.3	119258	314587	313839
TIAM-UCL 4.1.2	SSP2-RCP45	AFR	Carbon Capture|Storage|Industry|Non-metallic	Mt/yr	0	0	0	0	4.88617e-05	3892.7	3892.7	3892.7	3892.7	3892.7	0.000429413	0.000532752	0.000807675	0.000531713	0.00118393
TIAM-UCL 4.1.2	SSP2-RCP45	AUS	Carbon Capture|Storage|Industry|Non-metallic	Mt/yr	0	0	0	0	6.79488e-05	7.865	7.8648	276.903	1116.9	1116.9	1683.75	1679.91	1656.43	1632.63	1608.13
TIAM-UCL 4.1.2	SSP2-RCP45	CAN	Carbon Capture|Storage|Industry|Non-metallic	Mt/yr	0	0	0	0	6.31384e-05	556.11	1081.14	1088.38	1486.57	1492.97	1227.05	878.861	929.037	909.942	888
TIAM-UCL 4.1.2	SSP2-RCP45	CHI	Carbon Capture|Storage|Industry|Non-metallic	Mt/yr	0	0	0	0	4.52367e-05	127903	127903	127903	127903	127903	0.000661609	0.00434765	48833.4	182677	182677
TIAM-UCL 4.1.2	SSP2-RCP45	CSA	Carbon Capture|Storage|Industry|Non-metallic	Mt/yr	0	0	0	0	5.78684e-05	0.000130518	0.000178008	0.000242842	0.000319506	0.000426797	0.000481634	0.000565188	0.0006419	0.000711386	0.00121128
TIAM-UCL 4.1.2	SSP2-RCP45	EEU	Carbon Capture|Storage|Industry|Non-metallic	Mt/yr	0	0	0	0	6.73192e-05	3892.7	3892.7	3892.71	9435.26	9435.27	9823.11	8731.56	10153.8	10028.3	9907.19
TIAM-UCL 4.1.2	SSP2-RCP45	FSU	Carbon Capture|Storage|Industry|Non-metallic	Mt/yr	0	0	0	0	5.65946e-05	0.000164226	0.000389371	0.000418663	0.000463526	0.00067457	0.00486989	0.00656954	14226.7	76462.3	76462.3
TIAM-UCL 4.1.2	SSP2-RCP45	IND	Carbon Capture|Storage|Industry|Non-metallic	Mt/yr	0	0	0	0	6.86737e-05	0.000133504	0.000195841	0.000266225	0.000341292	0.000431158	0.0005498	0.00063236	0.000656743	0.000810273	0.00130107
TIAM-UCL 4.1.2	SSP2-RCP45	JPN	Carbon Capture|Storage|Industry|Non-metallic	Mt/yr	0	0	0	0	3.63027e-05	891.131	891.131	891.131	891.131	2176.46	1856.2	1875.43	2654.7	2696.67	2771.79
TIAM-UCL 4.1.2	SSP2-RCP45	MEA	Carbon Capture|Storage|Industry|Non-metallic	Mt/yr	0	0	0	0	5.83693e-05	0.000143935	0.000269281	0.000243263	0.000255421	0.00026667	0.000311444	0.000334387	0.000383239	0.000481134	0.000755941
TIAM-UCL 4.1.2	SSP2-RCP45	MEX	Carbon Capture|Storage|Industry|Non-metallic	Mt/yr	0	0	0	0	8.81062e-05	0.0002237	0.000252545	0.000378381	0.000549255	0.000755906	0.000660458	0.00113604	0.0021489	0.00622466	0.0131973
TIAM-UCL 4.1.2	SSP2-RCP45	ODA	Carbon Capture|Storage|Industry|Non-metallic	Mt/yr	0	0	0	0	5.50068e-05	9.42782e-05	0.000142078	0.000196681	0.000254619	0.000331039	0.0004306	0.000492295	0.000502853	0.000596708	0.000976853
TIAM-UCL 4.1.2	SSP2-RCP45	SKO	Carbon Capture|Storage|Industry|Non-metallic	Mt/yr	0	0	0	0	3.77907e-05	2780.51	2780.51	2780.51	2780.51	2780.51	1624.32	6245.58	6245.58	6180.03	6122.19
TIAM-UCL 4.1.2	SSP2-RCP45	UK	Carbon Capture|Storage|Industry|Non-metallic	Mt/yr	0	0	0	0	5.67756e-05	1000.99	1603.19	1740.45	1864.22	1864.22	2132.49	2960.4	3139.19	3103.7	3071
TIAM-UCL 4.1.2	SSP2-RCP45	USA	Carbon Capture|Storage|Industry|Non-metallic	Mt/yr	0	0	0	0	7.55194e-05	9342.47	9342.47	9342.47	16100	16100	12670.5	13145.9	13265.5	12979.5	12647.2
TIAM-UCL 4.1.2	SSP2-RCP45	WEU	Carbon Capture|Storage|Industry|Non-metallic	Mt/yr	0	0	0	0	6.78324e-05	14763.6	21361.1	23630.7	25726.5	27581.8	18534.8	18396.7	18153.2	17917.1	17683.9
TIAM-UCL 4.1.2	SSP2-RCP45	AFR	Efficiency|Electricity|Biogas|w/o CCS	-	0.2	0.23	0.23	0.27	0.27	0.3	0.3	0.3	0.3	0.33	0.33	0.33	0.33	0.33	0.33
TIAM-UCL 4.1.2	SSP2-RCP45	AUS	Efficiency|Electricity|Biogas|w/o CCS	-	0.2	0.23	0.23	0.27	0.27	0.3	0.3	0.3	0.3	0.33	0.33	0.33	0.33	0.33	0.33
TIAM-UCL 4.1.2	SSP2-RCP45	CAN	Efficiency|Electricity|Biogas|w/o CCS	-	0.2	0.23	0.23	0.27	0.27	0.3	0.3	0.3	0.3	0.33	0.33	0.33	0.33	0.33	0.33
TIAM-UCL 4.1.2	SSP2-RCP45	CHI	Efficiency|Electricity|Biogas|w/o CCS	-	0.2	0.23	0.23	0.27	0.27	0.3	0.3	0.3	0.3	0.33	0.33	0.33	0.33	0.33	0.33
TIAM-UCL 4.1.2	SSP2-RCP45	CSA	Efficiency|Electricity|Biogas|w/o CCS	-	0.2	0.23	0.23	0.27	0.27	0.3	0.3	0.3	0.3	0.33	0.33	0.33	0.33	0.33	0.33
TIAM-UCL 4.1.2	SSP2-RCP45	EEU	Efficiency|Electricity|Biogas|w/o CCS	-	0.2	0.23	0.23	0.27	0.27	0.3	0.3	0.3	0.3	0.33	0.33	0.33	0.33	0.33	0.33
TIAM-UCL 4.1.2	SSP2-RCP45	FSU	Efficiency|Electricity|Biogas|w/o CCS	-	0.2	0.23	0.23	0.27	0.27	0.3	0.3	0.3	0.3	0.33	0.33	0.33	0.33	0.33	0.33
TIAM-UCL 4.1.2	SSP2-RCP45	IND	Efficiency|Electricity|Biogas|w/o CCS	-	0.2	0.23	0.23	0.27	0.27	0.3	0.3	0.3	0.3	0.33	0.33	0.33	0.33	0.33	0.33
TIAM-UCL 4.1.2	SSP2-RCP45	JPN	Efficiency|Electricity|Biogas|w/o CCS	-	0.2	0.23	0.23	0.27	0.27	0.3	0.3	0.3	0.3	0.33	0.33	0.33	0.33	0.33	0.33
TIAM-UCL 4.1.2	SSP2-RCP45	MEA	Efficiency|Electricity|Biogas|w/o CCS	-	0.2	0.23	0.23	0.27	0.27	0.3	0.3	0.3	0.3	0.33	0.33	0.33	0.33	0.33	0.33
TIAM-UCL 4.1.2	SSP2-RCP45	MEX	Efficiency|Electricity|Biogas|w/o CCS	-	0.2	0.23	0.23	0.27	0.27	0.3	0.3	0.3	0.3	0.33	0.33	0.33	0.33	0.33	0.33
TIAM-UCL 4.1.2	SSP2-RCP45	ODA	Efficiency|Electricity|Biogas|w/o CCS	-	0.2	0.23	0.23	0.27	0.27	0.3	0.3	0.3	0.3	0.33	0.33	0.33	0.33	0.33	0.33
TIAM-UCL 4.1.2	SSP2-RCP45	SKO	Efficiency|Electricity|Biogas|w/o CCS	-	0.2	0.23	0.23	0.27	0.27	0.3	0.3	0.3	0.3	0.33	0.33	0.33	0.33	0.33	0.33
TIAM-UCL 4.1.2	SSP2-RCP45	UK	Efficiency|Electricity|Biogas|w/o CCS	-	0.2	0.23	0.23	0.27	0.27	0.3	0.3	0.3	0.3	0.33	0.33	0.33	0.33	0.33	0.33
TIAM-UCL 4.1.2	SSP2-RCP45	USA	Efficiency|Electricity|Biogas|w/o CCS	-	0.2	0.23	0.23	0.27	0.27	0.3	0.3	0.3	0.3	0.33	0.33	0.33	0.33	0.33	0.33
TIAM-UCL 4.1.2	SSP2-RCP45	WEU	Efficiency|Electricity|Biogas|w/o CCS	-	0.2	0.23	0.23	0.27	0.27	0.3	0.3	0.3	0.3	0.33	0.33	0.33	0.33	0.33	0.33
TIAM-UCL 4.1.2	SSP2-RCP45	EEU	Efficiency|Electricity|Biomass CHP|w/o CCS	-	0.23	0.23	0.23	0.23	0.23	0.23	0.23	0.23	0.23	0.23	0.23	0.23	0.23	0.23	0.23
TIAM-UCL 4.1.2	SSP2-RCP45	FSU	Efficiency|Electricity|Biomass CHP|w/o CCS	-	0.12	0.12	0.12	0.12	0.12	0.12	0.12	0.12	0.12	0.12	0.12	0.12	0.12	0.12	0.12
TIAM-UCL 4.1.2	SSP2-RCP45	USA	Efficiency|Electricity|Biomass CHP|w/o CCS	-	0.18	0.18	0.18	0.18	0.18	0.18	0.18	0.18	0.18	0.18	0.18	0.18	0.18	0.18	0.18
TIAM-UCL 4.1.2	SSP2-RCP45	WEU	Efficiency|Electricity|Biomass CHP|w/o CCS	-	0.26	0.26	0.26	0.26	0.26	0.26	0.26	0.26	0.26	0.26	0.26	0.26	0.26	0.26	0.26
TIAM-UCL 4.1.2	SSP2-RCP45	AFR	Efficiency|Electricity|Biomass combustion|w CCS	-				0.18	0.18	0.26	0.26	0.26	0.26	0.31	0.31	0.31	0.31	0.31	0.31
TIAM-UCL 4.1.2	SSP2-RCP45	AUS	Efficiency|Electricity|Biomass combustion|w CCS	-				0.18	0.18	0.26	0.26	0.26	0.26	0.31	0.31	0.31	0.31	0.31	0.31
TIAM-UCL 4.1.2	SSP2-RCP45	CAN	Efficiency|Electricity|Biomass combustion|w CCS	-				0.18	0.18	0.26	0.26	0.26	0.26	0.31	0.31	0.31	0.31	0.31	0.31
TIAM-UCL 4.1.2	SSP2-RCP45	CHI	Efficiency|Electricity|Biomass combustion|w CCS	-				0.18	0.18	0.26	0.26	0.26	0.26	0.31	0.31	0.31	0.31	0.31	0.31
TIAM-UCL 4.1.2	SSP2-RCP45	CSA	Efficiency|Electricity|Biomass combustion|w CCS	-				0.18	0.18	0.26	0.26	0.26	0.26	0.31	0.31	0.31	0.31	0.31	0.31
TIAM-UCL 4.1.2	SSP2-RCP45	EEU	Efficiency|Electricity|Biomass combustion|w CCS	-				0.18	0.18	0.26	0.26	0.26	0.26	0.31	0.31	0.31	0.31	0.31	0.31
TIAM-UCL 4.1.2	SSP2-RCP45	FSU	Efficiency|Electricity|Biomass combustion|w CCS	-				0.18	0.18	0.26	0.26	0.26	0.26	0.31	0.31	0.31	0.31	0.31	0.31
TIAM-UCL 4.1.2	SSP2-RCP45	IND	Efficiency|Electricity|Biomass combustion|w CCS	-				0.18	0.18	0.26	0.26	0.26	0.26	0.31	0.31	0.31	0.31	0.31	0.31
TIAM-UCL 4.1.2	SSP2-RCP45	JPN	Efficiency|Electricity|Biomass combustion|w CCS	-				0.18	0.18	0.26	0.26	0.26	0.26	0.31	0.31	0.31	0.31	0.31	0.31
TIAM-UCL 4.1.2	SSP2-RCP45	MEA	Efficiency|Electricity|Biomass combustion|w CCS	-				0.18	0.18	0.26	0.26	0.26	0.26	0.31	0.31	0.31	0.31	0.31	0.31
TIAM-UCL 4.1.2	SSP2-RCP45	MEX	Efficiency|Electricity|Biomass combustion|w CCS	-				0.18	0.18	0.26	0.26	0.26	0.26	0.31	0.31	0.31	0.31	0.31	0.31
TIAM-UCL 4.1.2	SSP2-RCP45	ODA	Efficiency|Electricity|Biomass combustion|w CCS	-				0.18	0.18	0.26	0.26	0.26	0.26	0.31	0.31	0.31	0.31	0.31	0.31
TIAM-UCL 4.1.2	SSP2-RCP45	SKO	Efficiency|Electricity|Biomass combustion|w CCS	-				0.18	0.18	0.26	0.26	0.26	0.26	0.31	0.31	0.31	0.31	0.31	0.31
TIAM-UCL 4.1.2	SSP2-RCP45	UK	Efficiency|Electricity|Biomass combustion|w CCS	-				0.18	0.18	0.26	0.26	0.26	0.26	0.31	0.31	0.31	0.31	0.31	0.31
TIAM-UCL 4.1.2	SSP2-RCP45	USA	Efficiency|Electricity|Biomass combustion|w CCS	-				0.18	0.18	0.26	0.26	0.26	0.26	0.31	0.31	0.31	0.31	0.31	0.31
TIAM-UCL 4.1.2	SSP2-RCP45	WEU	Efficiency|Electricity|Biomass combustion|w CCS	-				0.18	0.18	0.26	0.26	0.26	0.26	0.31	0.31	0.31	0.31	0.31	0.31
TIAM-UCL 4.1.2	SSP2-RCP45	AFR	Efficiency|Electricity|Biomass combustion|w/o CCS	-	0.25	0.28	0.28	0.31	0.31	0.34	0.34	0.34	0.34	0.37	0.37	0.37	0.37	0.37	0.37
TIAM-UCL 4.1.2	SSP2-RCP45	AUS	Efficiency|Electricity|Biomass combustion|w/o CCS	-	0.25	0.28	0.28	0.31	0.31	0.34	0.34	0.34	0.34	0.37	0.37	0.37	0.37	0.37	0.37
TIAM-UCL 4.1.2	SSP2-RCP45	CAN	Efficiency|Electricity|Biomass combustion|w/o CCS	-	0.25	0.28	0.28	0.31	0.31	0.34	0.34	0.34	0.34	0.37	0.37	0.37	0.37	0.37	0.37
TIAM-UCL 4.1.2	SSP2-RCP45	CHI	Efficiency|Electricity|Biomass combustion|w/o CCS	-	0.25	0.28	0.28	0.31	0.31	0.34	0.34	0.34	0.34	0.37	0.37	0.37	0.37	0.37	0.37
TIAM-UCL 4.1.2	SSP2-RCP45	CSA	Efficiency|Electricity|Biomass combustion|w/o CCS	-	0.25	0.28	0.28	0.31	0.31	0.34	0.34	0.34	0.34	0.37	0.37	0.37	0.37	0.37	0.37
TIAM-UCL 4.1.2	SSP2-RCP45	EEU	Efficiency|Electricity|Biomass combustion|w/o CCS	-	0.25	0.28	0.28	0.31	0.31	0.34	0.34	0.34	0.34	0.37	0.37	0.37	0.37	0.37	0.37
TIAM-UCL 4.1.2	SSP2-RCP45	FSU	Efficiency|Electricity|Biomass combustion|w/o CCS	-	0.25	0.28	0.28	0.31	0.31	0.34	0.34	0.34	0.34	0.37	0.37	0.37	0.37	0.37	0.37
TIAM-UCL 4.1.2	SSP2-RCP45	IND	Efficiency|Electricity|Biomass combustion|w/o CCS	-	0.25	0.28	0.28	0.31	0.31	0.34	0.34	0.34	0.34	0.37	0.37	0.37	0.37	0.37	0.37
TIAM-UCL 4.1.2	SSP2-RCP45	JPN	Efficiency|Electricity|Biomass combustion|w/o CCS	-	0.25	0.28	0.28	0.31	0.31	0.34	0.34	0.34	0.34	0.37	0.37	0.37	0.37	0.37	0.37
TIAM-UCL 4.1.2	SSP2-RCP45	MEA	Efficiency|Electricity|Biomass combustion|w/o CCS	-	0.25	0.28	0.28	0.31	0.31	0.34	0.34	0.34	0.34	0.37	0.37	0.37	0.37	0.37	0.37
TIAM-UCL 4.1.2	SSP2-RCP45	MEX	Efficiency|Electricity|Biomass combustion|w/o CCS	-	0.25	0.28	0.28	0.31	0.31	0.34	0.34	0.34	0.34	0.37	0.37	0.37	0.37	0.37	0.37
TIAM-UCL 4.1.2	SSP2-RCP45	ODA	Efficiency|Electricity|Biomass combustion|w/o CCS	-	0.25	0.28	0.28	0.31	0.31	0.34	0.34	0.34	0.34	0.37	0.37	0.37	0.37	0.37	0.37
TIAM-UCL 4.1.2	SSP2-RCP45	SKO	Efficiency|Electricity|Biomass combustion|w/o CCS	-	0.25	0.28	0.28	0.31	0.31	0.34	0.34	0.34	0.34	0.37	0.37	0.37	0.37	0.37	0.37
TIAM-UCL 4.1.2	SSP2-RCP45	UK	Efficiency|Electricity|Biomass combustion|w/o CCS	-	0.25	0.28	0.28	0.31	0.31	0.34	0.34	0.34	0.34	0.37	0.37	0.37	0.37	0.37	0.37
TIAM-UCL 4.1.2	SSP2-RCP45	USA	Efficiency|Electricity|Biomass combustion|w/o CCS	-	0.25	0.28	0.28	0.31	0.31	0.34	0.34	0.34	0.34	0.37	0.37	0.37	0.37	0.37	0.37
TIAM-UCL 4.1.2	SSP2-RCP45	WEU	Efficiency|Electricity|Biomass combustion|w/o CCS	-	0.25	0.28	0.28	0.31	0.31	0.34	0.34	0.34	0.34	0.37	0.37	0.37	0.37	0.37	0.37
TIAM-UCL 4.1.2	SSP2-RCP45	AFR	Efficiency|Electricity|Biomass gasification|w CCS	-				0.21	0.21	0.29	0.29	0.29	0.29	0.34	0.34	0.34	0.34	0.34	0.34
TIAM-UCL 4.1.2	SSP2-RCP45	AUS	Efficiency|Electricity|Biomass gasification|w CCS	-				0.21	0.21	0.29	0.29	0.29	0.29	0.34	0.34	0.34	0.34	0.34	0.34
TIAM-UCL 4.1.2	SSP2-RCP45	CAN	Efficiency|Electricity|Biomass gasification|w CCS	-				0.21	0.21	0.29	0.29	0.29	0.29	0.34	0.34	0.34	0.34	0.34	0.34
TIAM-UCL 4.1.2	SSP2-RCP45	CHI	Efficiency|Electricity|Biomass gasification|w CCS	-				0.21	0.21	0.29	0.29	0.29	0.29	0.34	0.34	0.34	0.34	0.34	0.34
TIAM-UCL 4.1.2	SSP2-RCP45	CSA	Efficiency|Electricity|Biomass gasification|w CCS	-				0.21	0.21	0.29	0.29	0.29	0.29	0.34	0.34	0.34	0.34	0.34	0.34
TIAM-UCL 4.1.2	SSP2-RCP45	EEU	Efficiency|Electricity|Biomass gasification|w CCS	-				0.21	0.21	0.29	0.29	0.29	0.29	0.34	0.34	0.34	0.34	0.34	0.34
TIAM-UCL 4.1.2	SSP2-RCP45	FSU	Efficiency|Electricity|Biomass gasification|w CCS	-				0.21	0.21	0.29	0.29	0.29	0.29	0.34	0.34	0.34	0.34	0.34	0.34
TIAM-UCL 4.1.2	SSP2-RCP45	IND	Efficiency|Electricity|Biomass gasification|w CCS	-				0.21	0.21	0.29	0.29	0.29	0.29	0.34	0.34	0.34	0.34	0.34	0.34
TIAM-UCL 4.1.2	SSP2-RCP45	JPN	Efficiency|Electricity|Biomass gasification|w CCS	-				0.21	0.21	0.29	0.29	0.29	0.29	0.34	0.34	0.34	0.34	0.34	0.34
TIAM-UCL 4.1.2	SSP2-RCP45	MEA	Efficiency|Electricity|Biomass gasification|w CCS	-				0.21	0.21	0.29	0.29	0.29	0.29	0.34	0.34	0.34	0.34	0.34	0.34
TIAM-UCL 4.1.2	SSP2-RCP45	MEX	Efficiency|Electricity|Biomass gasification|w CCS	-				0.21	0.21	0.29	0.29	0.29	0.29	0.34	0.34	0.34	0.34	0.34	0.34
TIAM-UCL 4.1.2	SSP2-RCP45	ODA	Efficiency|Electricity|Biomass gasification|w CCS	-				0.21	0.21	0.29	0.29	0.29	0.29	0.34	0.34	0.34	0.34	0.34	0.34
TIAM-UCL 4.1.2	SSP2-RCP45	SKO	Efficiency|Electricity|Biomass gasification|w CCS	-				0.21	0.21	0.29	0.29	0.29	0.29	0.34	0.34	0.34	0.34	0.34	0.34
TIAM-UCL 4.1.2	SSP2-RCP45	UK	Efficiency|Electricity|Biomass gasification|w CCS	-				0.21	0.21	0.29	0.29	0.29	0.29	0.34	0.34	0.34	0.34	0.34	0.34
TIAM-UCL 4.1.2	SSP2-RCP45	USA	Efficiency|Electricity|Biomass gasification|w CCS	-				0.21	0.21	0.29	0.29	0.29	0.29	0.34	0.34	0.34	0.34	0.34	0.34
TIAM-UCL 4.1.2	SSP2-RCP45	WEU	Efficiency|Electricity|Biomass gasification|w CCS	-				0.21	0.21	0.29	0.29	0.29	0.29	0.34	0.34	0.34	0.34	0.34	0.34
TIAM-UCL 4.1.2	SSP2-RCP45	AFR	Efficiency|Electricity|Biomass gasification|w/o CCS	-	0.28	0.31	0.31	0.34	0.34	0.37	0.37	0.37	0.37	0.4	0.4	0.4	0.4	0.4	0.4
TIAM-UCL 4.1.2	SSP2-RCP45	AUS	Efficiency|Electricity|Biomass gasification|w/o CCS	-	0.28	0.31	0.31	0.34	0.34	0.37	0.37	0.37	0.37	0.4	0.4	0.4	0.4	0.4	0.4
TIAM-UCL 4.1.2	SSP2-RCP45	CAN	Efficiency|Electricity|Biomass gasification|w/o CCS	-	0.28	0.31	0.31	0.34	0.34	0.37	0.37	0.37	0.37	0.4	0.4	0.4	0.4	0.4	0.4
TIAM-UCL 4.1.2	SSP2-RCP45	CHI	Efficiency|Electricity|Biomass gasification|w/o CCS	-	0.28	0.31	0.31	0.34	0.34	0.37	0.37	0.37	0.37	0.4	0.4	0.4	0.4	0.4	0.4
TIAM-UCL 4.1.2	SSP2-RCP45	CSA	Efficiency|Electricity|Biomass gasification|w/o CCS	-	0.28	0.31	0.31	0.34	0.34	0.37	0.37	0.37	0.37	0.4	0.4	0.4	0.4	0.4	0.4
TIAM-UCL 4.1.2	SSP2-RCP45	EEU	Efficiency|Electricity|Biomass gasification|w/o CCS	-	0.28	0.31	0.31	0.34	0.34	0.37	0.37	0.37	0.37	0.4	0.4	0.4	0.4	0.4	0.4
TIAM-UCL 4.1.2	SSP2-RCP45	FSU	Efficiency|Electricity|Biomass gasification|w/o CCS	-	0.28	0.31	0.31	0.34	0.34	0.37	0.37	0.37	0.37	0.4	0.4	0.4	0.4	0.4	0.4
TIAM-UCL 4.1.2	SSP2-RCP45	IND	Efficiency|Electricity|Biomass gasification|w/o CCS	-	0.28	0.31	0.31	0.34	0.34	0.37	0.37	0.37	0.37	0.4	0.4	0.4	0.4	0.4	0.4
TIAM-UCL 4.1.2	SSP2-RCP45	JPN	Efficiency|Electricity|Biomass gasification|w/o CCS	-	0.28	0.31	0.31	0.34	0.34	0.37	0.37	0.37	0.37	0.4	0.4	0.4	0.4	0.4	0.4
TIAM-UCL 4.1.2	SSP2-RCP45	MEA	Efficiency|Electricity|Biomass gasification|w/o CCS	-	0.28	0.31	0.31	0.34	0.34	0.37	0.37	0.37	0.37	0.4	0.4	0.4	0.4	0.4	0.4
TIAM-UCL 4.1.2	SSP2-RCP45	MEX	Efficiency|Electricity|Biomass gasification|w/o CCS	-	0.28	0.31	0.31	0.34	0.34	0.37	0.37	0.37	0.37	0.4	0.4	0.4	0.4	0.4	0.4
TIAM-UCL 4.1.2	SSP2-RCP45	ODA	Efficiency|Electricity|Biomass gasification|w/o CCS	-	0.28	0.31	0.31	0.34	0.34	0.37	0.37	0.37	0.37	0.4	0.4	0.4	0.4	0.4	0.4
TIAM-UCL 4.1.2	SSP2-RCP45	SKO	Efficiency|Electricity|Biomass gasification|w/o CCS	-	0.28	0.31	0.31	0.34	0.34	0.37	0.37	0.37	0.37	0.4	0.4	0.4	0.4	0.4	0.4
TIAM-UCL 4.1.2	SSP2-RCP45	UK	Efficiency|Electricity|Biomass gasification|w/o CCS	-	0.28	0.31	0.31	0.34	0.34	0.37	0.37	0.37	0.37	0.4	0.4	0.4	0.4	0.4	0.4
TIAM-UCL 4.1.2	SSP2-RCP45	USA	Efficiency|Electricity|Biomass gasification|w/o CCS	-	0.28	0.31	0.31	0.34	0.34	0.37	0.37	0.37	0.37	0.4	0.4	0.4	0.4	0.4	0.4
TIAM-UCL 4.1.2	SSP2-RCP45	WEU	Efficiency|Electricity|Biomass gasification|w/o CCS	-	0.28	0.31	0.31	0.34	0.34	0.37	0.37	0.37	0.37	0.4	0.4	0.4	0.4	0.4	0.4
TIAM-UCL 4.1.2	SSP2-RCP45	AUS	Efficiency|Electricity|CHP existing coal|w/o CCS	-	0.32	0.32	0.32	0.32	0.32	0.32	0.32	0.32	0.32	0.32	0.32	0.32	0.32	0.32	0.32
TIAM-UCL 4.1.2	SSP2-RCP45	EEU	Efficiency|Electricity|CHP existing coal|w/o CCS	-	0.32	0.32	0.32	0.32	0.32	0.32	0.32	0.32	0.32	0.32	0.32	0.32	0.32	0.32	0.32
TIAM-UCL 4.1.2	SSP2-RCP45	FSU	Efficiency|Electricity|CHP existing coal|w/o CCS	-	0.25	0.25	0.25	0.25	0.25	0.25	0.25	0.25	0.25	0.25	0.25	0.25	0.25	0.25	0.25
TIAM-UCL 4.1.2	SSP2-RCP45	ODA	Efficiency|Electricity|CHP existing coal|w/o CCS	-	0.24	0.92	0.92	0.8	0.8	0.8	0.8	0.8	0.8	0.8	0.8	0.8	0.8	0.8	0.8
TIAM-UCL 4.1.2	SSP2-RCP45	USA	Efficiency|Electricity|CHP existing coal|w/o CCS	-	0.29	0.29	0.29	0.29	0.29	0.29	0.29	0.29	0.29	0.29	0.29	0.29	0.29	0.29	0.29
TIAM-UCL 4.1.2	SSP2-RCP45	WEU	Efficiency|Electricity|CHP existing coal|w/o CCS	-	0.3	0.3	0.3	0.3	0.3	0.3	0.3	0.3	0.3	0.3	0.3	0.3	0.3	0.3	0.3
TIAM-UCL 4.1.2	SSP2-RCP45	AFR	Efficiency|Electricity|Coal IGCC|w CCS	-				0.38	0.38	0.43	0.43	0.43	0.43	0.48	0.48	0.48	0.48	0.48	0.48
TIAM-UCL 4.1.2	SSP2-RCP45	AUS	Efficiency|Electricity|Coal IGCC|w CCS	-				0.38	0.38	0.43	0.43	0.43	0.43	0.48	0.48	0.48	0.48	0.48	0.48
TIAM-UCL 4.1.2	SSP2-RCP45	CAN	Efficiency|Electricity|Coal IGCC|w CCS	-				0.38	0.38	0.43	0.43	0.43	0.43	0.48	0.48	0.48	0.48	0.48	0.48
TIAM-UCL 4.1.2	SSP2-RCP45	CHI	Efficiency|Electricity|Coal IGCC|w CCS	-				0.38	0.38	0.43	0.43	0.43	0.43	0.48	0.48	0.48	0.48	0.48	0.48
TIAM-UCL 4.1.2	SSP2-RCP45	CSA	Efficiency|Electricity|Coal IGCC|w CCS	-				0.38	0.38	0.43	0.43	0.43	0.43	0.48	0.48	0.48	0.48	0.48	0.48
TIAM-UCL 4.1.2	SSP2-RCP45	EEU	Efficiency|Electricity|Coal IGCC|w CCS	-				0.38	0.38	0.43	0.43	0.43	0.43	0.48	0.48	0.48	0.48	0.48	0.48
TIAM-UCL 4.1.2	SSP2-RCP45	FSU	Efficiency|Electricity|Coal IGCC|w CCS	-				0.38	0.38	0.43	0.43	0.43	0.43	0.48	0.48	0.48	0.48	0.48	0.48
TIAM-UCL 4.1.2	SSP2-RCP45	IND	Efficiency|Electricity|Coal IGCC|w CCS	-				0.38	0.38	0.43	0.43	0.43	0.43	0.48	0.48	0.48	0.48	0.48	0.48
TIAM-UCL 4.1.2	SSP2-RCP45	JPN	Efficiency|Electricity|Coal IGCC|w CCS	-				0.38	0.38	0.43	0.43	0.43	0.43	0.48	0.48	0.48	0.48	0.48	0.48
TIAM-UCL 4.1.2	SSP2-RCP45	MEA	Efficiency|Electricity|Coal IGCC|w CCS	-				0.38	0.38	0.43	0.43	0.43	0.43	0.48	0.48	0.48	0.48	0.48	0.48
TIAM-UCL 4.1.2	SSP2-RCP45	MEX	Efficiency|Electricity|Coal IGCC|w CCS	-				0.38	0.38	0.43	0.43	0.43	0.43	0.48	0.48	0.48	0.48	0.48	0.48
TIAM-UCL 4.1.2	SSP2-RCP45	ODA	Efficiency|Electricity|Coal IGCC|w CCS	-				0.38	0.38	0.43	0.43	0.43	0.43	0.48	0.48	0.48	0.48	0.48	0.48
TIAM-UCL 4.1.2	SSP2-RCP45	SKO	Efficiency|Electricity|Coal IGCC|w CCS	-				0.38	0.38	0.43	0.43	0.43	0.43	0.48	0.48	0.48	0.48	0.48	0.48
TIAM-UCL 4.1.2	SSP2-RCP45	UK	Efficiency|Electricity|Coal IGCC|w CCS	-				0.38	0.38	0.43	0.43	0.43	0.43	0.48	0.48	0.48	0.48	0.48	0.48
TIAM-UCL 4.1.2	SSP2-RCP45	USA	Efficiency|Electricity|Coal IGCC|w CCS	-				0.38	0.38	0.43	0.43	0.43	0.43	0.48	0.48	0.48	0.48	0.48	0.48
TIAM-UCL 4.1.2	SSP2-RCP45	WEU	Efficiency|Electricity|Coal IGCC|w CCS	-				0.38	0.38	0.43	0.43	0.43	0.43	0.48	0.48	0.48	0.48	0.48	0.48
TIAM-UCL 4.1.2	SSP2-RCP45	AFR	Efficiency|Electricity|Coal IGCC|w/o CCS	-	0.39	0.42	0.42	0.48	0.48	0.51	0.51	0.51	0.51	0.54	0.54	0.54	0.54	0.54	0.54
TIAM-UCL 4.1.2	SSP2-RCP45	AUS	Efficiency|Electricity|Coal IGCC|w/o CCS	-	0.36	0.41	0.41	0.48	0.48	0.51	0.51	0.51	0.51	0.54	0.54	0.54	0.54	0.54	0.54
TIAM-UCL 4.1.2	SSP2-RCP45	CAN	Efficiency|Electricity|Coal IGCC|w/o CCS	-	0.4	0.44	0.44	0.48	0.48	0.51	0.51	0.51	0.51	0.54	0.54	0.54	0.54	0.54	0.54
TIAM-UCL 4.1.2	SSP2-RCP45	CHI	Efficiency|Electricity|Coal IGCC|w/o CCS	-	0.35	0.4	0.4	0.48	0.48	0.51	0.51	0.51	0.51	0.54	0.54	0.54	0.54	0.54	0.54
TIAM-UCL 4.1.2	SSP2-RCP45	CSA	Efficiency|Electricity|Coal IGCC|w/o CCS	-	0.36	0.4	0.4	0.48	0.48	0.51	0.51	0.51	0.51	0.54	0.54	0.54	0.54	0.54	0.54
TIAM-UCL 4.1.2	SSP2-RCP45	EEU	Efficiency|Electricity|Coal IGCC|w/o CCS	-	0.36	0.41	0.41	0.48	0.48	0.51	0.51	0.51	0.51	0.54	0.54	0.54	0.54	0.54	0.54
TIAM-UCL 4.1.2	SSP2-RCP45	FSU	Efficiency|Electricity|Coal IGCC|w/o CCS	-	0.35	0.4	0.4	0.48	0.48	0.51	0.51	0.51	0.51	0.54	0.54	0.54	0.54	0.54	0.54
TIAM-UCL 4.1.2	SSP2-RCP45	IND	Efficiency|Electricity|Coal IGCC|w/o CCS	-	0.32	0.37	0.37	0.48	0.48	0.51	0.51	0.51	0.51	0.54	0.54	0.54	0.54	0.54	0.54
TIAM-UCL 4.1.2	SSP2-RCP45	JPN	Efficiency|Electricity|Coal IGCC|w/o CCS	-	0.41	0.45	0.45	0.48	0.48	0.51	0.51	0.51	0.51	0.54	0.54	0.54	0.54	0.54	0.54
TIAM-UCL 4.1.2	SSP2-RCP45	MEA	Efficiency|Electricity|Coal IGCC|w/o CCS	-	0.4	0.44	0.44	0.48	0.48	0.51	0.51	0.51	0.51	0.54	0.54	0.54	0.54	0.54	0.54
TIAM-UCL 4.1.2	SSP2-RCP45	MEX	Efficiency|Electricity|Coal IGCC|w/o CCS	-	0.38	0.42	0.42	0.48	0.48	0.51	0.51	0.51	0.51	0.54	0.54	0.54	0.54	0.54	0.54
TIAM-UCL 4.1.2	SSP2-RCP45	ODA	Efficiency|Electricity|Coal IGCC|w/o CCS	-	0.37	0.41	0.41	0.48	0.48	0.51	0.51	0.51	0.51	0.54	0.54	0.54	0.54	0.54	0.54
TIAM-UCL 4.1.2	SSP2-RCP45	SKO	Efficiency|Electricity|Coal IGCC|w/o CCS	-	0.38	0.42	0.42	0.48	0.48	0.51	0.51	0.51	0.51	0.54	0.54	0.54	0.54	0.54	0.54
TIAM-UCL 4.1.2	SSP2-RCP45	UK	Efficiency|Electricity|Coal IGCC|w/o CCS	-	0.39	0.43	0.43	0.48	0.48	0.51	0.51	0.51	0.51	0.54	0.54	0.54	0.54	0.54	0.54
TIAM-UCL 4.1.2	SSP2-RCP45	USA	Efficiency|Electricity|Coal IGCC|w/o CCS	-	0.39	0.42	0.42	0.48	0.48	0.51	0.51	0.51	0.51	0.54	0.54	0.54	0.54	0.54	0.54
TIAM-UCL 4.1.2	SSP2-RCP45	WEU	Efficiency|Electricity|Coal IGCC|w/o CCS	-	0.4	0.44	0.44	0.48	0.48	0.51	0.51	0.51	0.51	0.54	0.54	0.54	0.54	0.54	0.54
TIAM-UCL 4.1.2	SSP2-RCP45	AFR	Efficiency|Electricity|Co-firing coal:biomass 50:50|w/o CCS	-		0.375	0.375	0.395	0.395	0.415	0.415	0.415	0.415	0.435	0.435	0.435	0.435	0.435	0.435
TIAM-UCL 4.1.2	SSP2-RCP45	AUS	Efficiency|Electricity|Co-firing coal:biomass 50:50|w/o CCS	-		0.375	0.375	0.395	0.395	0.415	0.415	0.415	0.415	0.435	0.435	0.435	0.435	0.435	0.435
TIAM-UCL 4.1.2	SSP2-RCP45	CAN	Efficiency|Electricity|Co-firing coal:biomass 50:50|w/o CCS	-		0.375	0.375	0.395	0.395	0.415	0.415	0.415	0.415	0.435	0.435	0.435	0.435	0.435	0.435
TIAM-UCL 4.1.2	SSP2-RCP45	CHI	Efficiency|Electricity|Co-firing coal:biomass 50:50|w/o CCS	-		0.375	0.375	0.395	0.395	0.415	0.415	0.415	0.415	0.435	0.435	0.435	0.435	0.435	0.435
TIAM-UCL 4.1.2	SSP2-RCP45	CSA	Efficiency|Electricity|Co-firing coal:biomass 50:50|w/o CCS	-		0.375	0.375	0.395	0.395	0.415	0.415	0.415	0.415	0.435	0.435	0.435	0.435	0.435	0.435
TIAM-UCL 4.1.2	SSP2-RCP45	EEU	Efficiency|Electricity|Co-firing coal:biomass 50:50|w/o CCS	-		0.375	0.375	0.395	0.395	0.415	0.415	0.415	0.415	0.435	0.435	0.435	0.435	0.435	0.435
TIAM-UCL 4.1.2	SSP2-RCP45	FSU	Efficiency|Electricity|Co-firing coal:biomass 50:50|w/o CCS	-		0.375	0.375	0.395	0.395	0.415	0.415	0.415	0.415	0.435	0.435	0.435	0.435	0.435	0.435
TIAM-UCL 4.1.2	SSP2-RCP45	IND	Efficiency|Electricity|Co-firing coal:biomass 50:50|w/o CCS	-		0.375	0.375	0.395	0.395	0.415	0.415	0.415	0.415	0.435	0.435	0.435	0.435	0.435	0.435
TIAM-UCL 4.1.2	SSP2-RCP45	JPN	Efficiency|Electricity|Co-firing coal:biomass 50:50|w/o CCS	-		0.375	0.375	0.395	0.395	0.415	0.415	0.415	0.415	0.435	0.435	0.435	0.435	0.435	0.435
TIAM-UCL 4.1.2	SSP2-RCP45	MEA	Efficiency|Electricity|Co-firing coal:biomass 50:50|w/o CCS	-		0.375	0.375	0.395	0.395	0.415	0.415	0.415	0.415	0.435	0.435	0.435	0.435	0.435	0.435
TIAM-UCL 4.1.2	SSP2-RCP45	MEX	Efficiency|Electricity|Co-firing coal:biomass 50:50|w/o CCS	-		0.375	0.375	0.395	0.395	0.415	0.415	0.415	0.415	0.435	0.435	0.435	0.435	0.435	0.435
TIAM-UCL 4.1.2	SSP2-RCP45	ODA	Efficiency|Electricity|Co-firing coal:biomass 50:50|w/o CCS	-		0.375	0.375	0.395	0.395	0.415	0.415	0.415	0.415	0.435	0.435	0.435	0.435	0.435	0.435
TIAM-UCL 4.1.2	SSP2-RCP45	SKO	Efficiency|Electricity|Co-firing coal:biomass 50:50|w/o CCS	-		0.375	0.375	0.395	0.395	0.415	0.415	0.415	0.415	0.435	0.435	0.435	0.435	0.435	0.435
TIAM-UCL 4.1.2	SSP2-RCP45	UK	Efficiency|Electricity|Co-firing coal:biomass 50:50|w/o CCS	-		0.375	0.375	0.395	0.395	0.415	0.415	0.415	0.415	0.435	0.435	0.435	0.435	0.435	0.435
TIAM-UCL 4.1.2	SSP2-RCP45	USA	Efficiency|Electricity|Co-firing coal:biomass 50:50|w/o CCS	-		0.375	0.375	0.395	0.395	0.415	0.415	0.415	0.415	0.435	0.435	0.435	0.435	0.435	0.435
TIAM-UCL 4.1.2	SSP2-RCP45	WEU	Efficiency|Electricity|Co-firing coal:biomass 50:50|w/o CCS	-		0.375	0.375	0.395	0.395	0.415	0.415	0.415	0.415	0.435	0.435	0.435	0.435	0.435	0.435
TIAM-UCL 4.1.2	SSP2-RCP45	AFR	Efficiency|Electricity|Co-firing coal:biomass 80:20|w/o CCS	-		0.432	0.432	0.446	0.446	0.46	0.46	0.46	0.46	0.474	0.474	0.474	0.474	0.474	0.474
TIAM-UCL 4.1.2	SSP2-RCP45	AUS	Efficiency|Electricity|Co-firing coal:biomass 80:20|w/o CCS	-		0.432	0.432	0.446	0.446	0.46	0.46	0.46	0.46	0.474	0.474	0.474	0.474	0.474	0.474
TIAM-UCL 4.1.2	SSP2-RCP45	CAN	Efficiency|Electricity|Co-firing coal:biomass 80:20|w/o CCS	-		0.432	0.432	0.446	0.446	0.46	0.46	0.46	0.46	0.474	0.474	0.474	0.474	0.474	0.474
TIAM-UCL 4.1.2	SSP2-RCP45	CHI	Efficiency|Electricity|Co-firing coal:biomass 80:20|w/o CCS	-		0.432	0.432	0.446	0.446	0.46	0.46	0.46	0.46	0.474	0.474	0.474	0.474	0.474	0.474
TIAM-UCL 4.1.2	SSP2-RCP45	CSA	Efficiency|Electricity|Co-firing coal:biomass 80:20|w/o CCS	-		0.432	0.432	0.446	0.446	0.46	0.46	0.46	0.46	0.474	0.474	0.474	0.474	0.474	0.474
TIAM-UCL 4.1.2	SSP2-RCP45	EEU	Efficiency|Electricity|Co-firing coal:biomass 80:20|w/o CCS	-		0.432	0.432	0.446	0.446	0.46	0.46	0.46	0.46	0.474	0.474	0.474	0.474	0.474	0.474
TIAM-UCL 4.1.2	SSP2-RCP45	FSU	Efficiency|Electricity|Co-firing coal:biomass 80:20|w/o CCS	-		0.432	0.432	0.446	0.446	0.46	0.46	0.46	0.46	0.474	0.474	0.474	0.474	0.474	0.474
TIAM-UCL 4.1.2	SSP2-RCP45	IND	Efficiency|Electricity|Co-firing coal:biomass 80:20|w/o CCS	-		0.432	0.432	0.446	0.446	0.46	0.46	0.46	0.46	0.474	0.474	0.474	0.474	0.474	0.474
TIAM-UCL 4.1.2	SSP2-RCP45	JPN	Efficiency|Electricity|Co-firing coal:biomass 80:20|w/o CCS	-		0.432	0.432	0.446	0.446	0.46	0.46	0.46	0.46	0.474	0.474	0.474	0.474	0.474	0.474
TIAM-UCL 4.1.2	SSP2-RCP45	MEA	Efficiency|Electricity|Co-firing coal:biomass 80:20|w/o CCS	-		0.432	0.432	0.446	0.446	0.46	0.46	0.46	0.46	0.474	0.474	0.474	0.474	0.474	0.474
TIAM-UCL 4.1.2	SSP2-RCP45	MEX	Efficiency|Electricity|Co-firing coal:biomass 80:20|w/o CCS	-		0.432	0.432	0.446	0.446	0.46	0.46	0.46	0.46	0.474	0.474	0.474	0.474	0.474	0.474
TIAM-UCL 4.1.2	SSP2-RCP45	ODA	Efficiency|Electricity|Co-firing coal:biomass 80:20|w/o CCS	-		0.432	0.432	0.446	0.446	0.46	0.46	0.46	0.46	0.474	0.474	0.474	0.474	0.474	0.474
TIAM-UCL 4.1.2	SSP2-RCP45	SKO	Efficiency|Electricity|Co-firing coal:biomass 80:20|w/o CCS	-		0.432	0.432	0.446	0.446	0.46	0.46	0.46	0.46	0.474	0.474	0.474	0.474	0.474	0.474
TIAM-UCL 4.1.2	SSP2-RCP45	UK	Efficiency|Electricity|Co-firing coal:biomass 80:20|w/o CCS	-		0.432	0.432	0.446	0.446	0.46	0.46	0.46	0.46	0.474	0.474	0.474	0.474	0.474	0.474
TIAM-UCL 4.1.2	SSP2-RCP45	USA	Efficiency|Electricity|Co-firing coal:biomass 80:20|w/o CCS	-		0.432	0.432	0.446	0.446	0.46	0.46	0.46	0.46	0.474	0.474	0.474	0.474	0.474	0.474
TIAM-UCL 4.1.2	SSP2-RCP45	WEU	Efficiency|Electricity|Co-firing coal:biomass 80:20|w/o CCS	-		0.432	0.432	0.446	0.446	0.46	0.46	0.46	0.46	0.474	0.474	0.474	0.474	0.474	0.474
TIAM-UCL 4.1.2	SSP2-RCP45	AFR	Efficiency|Electricity|Concentrated Solar CSP centralised	-	1	1	1	1	1	1	1	1	1	1	1	1	1	1	1
TIAM-UCL 4.1.2	SSP2-RCP45	AUS	Efficiency|Electricity|Concentrated Solar CSP centralised	-	1	1	1	1	1	1	1	1	1	1	1	1	1	1	1
TIAM-UCL 4.1.2	SSP2-RCP45	CAN	Efficiency|Electricity|Concentrated Solar CSP centralised	-	1	1	1	1	1	1	1	1	1	1	1	1	1	1	1
TIAM-UCL 4.1.2	SSP2-RCP45	CHI	Efficiency|Electricity|Concentrated Solar CSP centralised	-	1	1	1	1	1	1	1	1	1	1	1	1	1	1	1
TIAM-UCL 4.1.2	SSP2-RCP45	CSA	Efficiency|Electricity|Concentrated Solar CSP centralised	-	1	1	1	1	1	1	1	1	1	1	1	1	1	1	1
TIAM-UCL 4.1.2	SSP2-RCP45	EEU	Efficiency|Electricity|Concentrated Solar CSP centralised	-	1	1	1	1	1	1	1	1	1	1	1	1	1	1	1
TIAM-UCL 4.1.2	SSP2-RCP45	FSU	Efficiency|Electricity|Concentrated Solar CSP centralised	-	1	1	1	1	1	1	1	1	1	1	1	1	1	1	1
TIAM-UCL 4.1.2	SSP2-RCP45	IND	Efficiency|Electricity|Concentrated Solar CSP centralised	-	1	1	1	1	1	1	1	1	1	1	1	1	1	1	1
TIAM-UCL 4.1.2	SSP2-RCP45	JPN	Efficiency|Electricity|Concentrated Solar CSP centralised	-	1	1	1	1	1	1	1	1	1	1	1	1	1	1	1
TIAM-UCL 4.1.2	SSP2-RCP45	MEA	Efficiency|Electricity|Concentrated Solar CSP centralised	-	1	1	1	1	1	1	1	1	1	1	1	1	1	1	1
TIAM-UCL 4.1.2	SSP2-RCP45	MEX	Efficiency|Electricity|Concentrated Solar CSP centralised	-	1	1	1	1	1	1	1	1	1	1	1	1	1	1	1
TIAM-UCL 4.1.2	SSP2-RCP45	ODA	Efficiency|Electricity|Concentrated Solar CSP centralised	-	1	1	1	1	1	1	1	1	1	1	1	1	1	1	1
TIAM-UCL 4.1.2	SSP2-RCP45	SKO	Efficiency|Electricity|Concentrated Solar CSP centralised	-	1	1	1	1	1	1	1	1	1	1	1	1	1	1	1
TIAM-UCL 4.1.2	SSP2-RCP45	UK	Efficiency|Electricity|Concentrated Solar CSP centralised	-	1	1	1	1	1	1	1	1	1	1	1	1	1	1	1
TIAM-UCL 4.1.2	SSP2-RCP45	USA	Efficiency|Electricity|Concentrated Solar CSP centralised	-	1	1	1	1	1	1	1	1	1	1	1	1	1	1	1
TIAM-UCL 4.1.2	SSP2-RCP45	WEU	Efficiency|Electricity|Concentrated Solar CSP centralised	-	1	1	1	1	1	1	1	1	1	1	1	1	1	1	1
TIAM-UCL 4.1.2	SSP2-RCP45	AFR	Efficiency|Electricity|Concentrated Solar PV centralised	-	1	1	1	1	1	1	1	1	1	1	1	1	1	1	1
TIAM-UCL 4.1.2	SSP2-RCP45	AUS	Efficiency|Electricity|Concentrated Solar PV centralised	-	1	1	1	1	1	1	1	1	1	1	1	1	1	1	1
TIAM-UCL 4.1.2	SSP2-RCP45	CAN	Efficiency|Electricity|Concentrated Solar PV centralised	-	1	1	1	1	1	1	1	1	1	1	1	1	1	1	1
TIAM-UCL 4.1.2	SSP2-RCP45	CHI	Efficiency|Electricity|Concentrated Solar PV centralised	-	1	1	1	1	1	1	1	1	1	1	1	1	1	1	1
TIAM-UCL 4.1.2	SSP2-RCP45	CSA	Efficiency|Electricity|Concentrated Solar PV centralised	-	1	1	1	1	1	1	1	1	1	1	1	1	1	1	1
TIAM-UCL 4.1.2	SSP2-RCP45	EEU	Efficiency|Electricity|Concentrated Solar PV centralised	-	1	1	1	1	1	1	1	1	1	1	1	1	1	1	1
TIAM-UCL 4.1.2	SSP2-RCP45	FSU	Efficiency|Electricity|Concentrated Solar PV centralised	-	1	1	1	1	1	1	1	1	1	1	1	1	1	1	1
TIAM-UCL 4.1.2	SSP2-RCP45	IND	Efficiency|Electricity|Concentrated Solar PV centralised	-	1	1	1	1	1	1	1	1	1	1	1	1	1	1	1
TIAM-UCL 4.1.2	SSP2-RCP45	JPN	Efficiency|Electricity|Concentrated Solar PV centralised	-	1	1	1	1	1	1	1	1	1	1	1	1	1	1	1
TIAM-UCL 4.1.2	SSP2-RCP45	MEA	Efficiency|Electricity|Concentrated Solar PV centralised	-	1	1	1	1	1	1	1	1	1	1	1	1	1	1	1
TIAM-UCL 4.1.2	SSP2-RCP45	MEX	Efficiency|Electricity|Concentrated Solar PV centralised	-	1	1	1	1	1	1	1	1	1	1	1	1	1	1	1
TIAM-UCL 4.1.2	SSP2-RCP45	ODA	Efficiency|Electricity|Concentrated Solar PV centralised	-	1	1	1	1	1	1	1	1	1	1	1	1	1	1	1
TIAM-UCL 4.1.2	SSP2-RCP45	SKO	Efficiency|Electricity|Concentrated Solar PV centralised	-	1	1	1	1	1	1	1	1	1	1	1	1	1	1	1
TIAM-UCL 4.1.2	SSP2-RCP45	UK	Efficiency|Electricity|Concentrated Solar PV centralised	-	1	1	1	1	1	1	1	1	1	1	1	1	1	1	1
TIAM-UCL 4.1.2	SSP2-RCP45	USA	Efficiency|Electricity|Concentrated Solar PV centralised	-	1	1	1	1	1	1	1	1	1	1	1	1	1	1	1
TIAM-UCL 4.1.2	SSP2-RCP45	WEU	Efficiency|Electricity|Concentrated Solar PV centralised	-	1	1	1	1	1	1	1	1	1	1	1	1	1	1	1
TIAM-UCL 4.1.2	SSP2-RCP45	AFR	Efficiency|Electricity|Concentrated Solar PV decentralised	-	1	1	1	1	1	1	1	1	1	1	1	1	1	1	1
TIAM-UCL 4.1.2	SSP2-RCP45	AUS	Efficiency|Electricity|Concentrated Solar PV decentralised	-	1	1	1	1	1	1	1	1	1	1	1	1	1	1	1
TIAM-UCL 4.1.2	SSP2-RCP45	CAN	Efficiency|Electricity|Concentrated Solar PV decentralised	-	1	1	1	1	1	1	1	1	1	1	1	1	1	1	1
TIAM-UCL 4.1.2	SSP2-RCP45	CHI	Efficiency|Electricity|Concentrated Solar PV decentralised	-	1	1	1	1	1	1	1	1	1	1	1	1	1	1	1
TIAM-UCL 4.1.2	SSP2-RCP45	CSA	Efficiency|Electricity|Concentrated Solar PV decentralised	-	1	1	1	1	1	1	1	1	1	1	1	1	1	1	1
TIAM-UCL 4.1.2	SSP2-RCP45	EEU	Efficiency|Electricity|Concentrated Solar PV decentralised	-	1	1	1	1	1	1	1	1	1	1	1	1	1	1	1
TIAM-UCL 4.1.2	SSP2-RCP45	FSU	Efficiency|Electricity|Concentrated Solar PV decentralised	-	1	1	1	1	1	1	1	1	1	1	1	1	1	1	1
TIAM-UCL 4.1.2	SSP2-RCP45	IND	Efficiency|Electricity|Concentrated Solar PV decentralised	-	1	1	1	1	1	1	1	1	1	1	1	1	1	1	1
TIAM-UCL 4.1.2	SSP2-RCP45	JPN	Efficiency|Electricity|Concentrated Solar PV decentralised	-	1	1	1	1	1	1	1	1	1	1	1	1	1	1	1
TIAM-UCL 4.1.2	SSP2-RCP45	MEA	Efficiency|Electricity|Concentrated Solar PV decentralised	-	1	1	1	1	1	1	1	1	1	1	1	1	1	1	1
TIAM-UCL 4.1.2	SSP2-RCP45	MEX	Efficiency|Electricity|Concentrated Solar PV decentralised	-	1	1	1	1	1	1	1	1	1	1	1	1	1	1	1
TIAM-UCL 4.1.2	SSP2-RCP45	ODA	Efficiency|Electricity|Concentrated Solar PV decentralised	-	1	1	1	1	1	1	1	1	1	1	1	1	1	1	1
TIAM-UCL 4.1.2	SSP2-RCP45	SKO	Efficiency|Electricity|Concentrated Solar PV decentralised	-	1	1	1	1	1	1	1	1	1	1	1	1	1	1	1
TIAM-UCL 4.1.2	SSP2-RCP45	UK	Efficiency|Electricity|Concentrated Solar PV decentralised	-	1	1	1	1	1	1	1	1	1	1	1	1	1	1	1
TIAM-UCL 4.1.2	SSP2-RCP45	USA	Efficiency|Electricity|Concentrated Solar PV decentralised	-	1	1	1	1	1	1	1	1	1	1	1	1	1	1	1
TIAM-UCL 4.1.2	SSP2-RCP45	WEU	Efficiency|Electricity|Concentrated Solar PV decentralised	-	1	1	1	1	1	1	1	1	1	1	1	1	1	1	1
TIAM-UCL 4.1.2	SSP2-RCP45	AUS	Efficiency|Electricity|Existing biomass|w/o CCS	-	0.21	0.21	0.21	0.21	0.21	0.21	0.21	0.21	0.21	0.21	0.21	0.21	0.21	0.21	0.21
TIAM-UCL 4.1.2	SSP2-RCP45	CSA	Efficiency|Electricity|Existing biomass|w/o CCS	-	0.11	0.11	0.11	0.11	0.11	0.11	0.11	0.11	0.11	0.11	0.11	0.11	0.11	0.11	0.11
TIAM-UCL 4.1.2	SSP2-RCP45	EEU	Efficiency|Electricity|Existing biomass|w/o CCS	-	0.3	0.3	0.3	0.3	0.3	0.3	0.3	0.3	0.3	0.3	0.3	0.3	0.3	0.3	0.3
TIAM-UCL 4.1.2	SSP2-RCP45	IND	Efficiency|Electricity|Existing biomass|w/o CCS	-	0.15	0.15	0.15	0.15	0.15	0.15	0.15	0.15	0.15	0.15	0.15	0.15	0.15	0.15	0.15
TIAM-UCL 4.1.2	SSP2-RCP45	JPN	Efficiency|Electricity|Existing biomass|w/o CCS	-	0.42	0.42	0.42	0.42	0.42	0.42	0.42	0.42	0.42	0.42	0.42	0.42	0.42	0.42	0.42
TIAM-UCL 4.1.2	SSP2-RCP45	MEA	Efficiency|Electricity|Existing biomass|w/o CCS	-	0.3	0.3	0.3	0.3	0.3	0.3	0.3	0.3	0.3	0.3	0.3	0.3	0.3	0.3	0.3
TIAM-UCL 4.1.2	SSP2-RCP45	ODA	Efficiency|Electricity|Existing biomass|w/o CCS	-	0.11	0.11	0.11	0.11	0.11	0.11	0.11	0.11	0.11	0.11	0.11	0.11	0.11	0.11	0.11
TIAM-UCL 4.1.2	SSP2-RCP45	SKO	Efficiency|Electricity|Existing biomass|w/o CCS	-	0.35	0.35	0.35	0.35	0.35	0.35	0.35	0.35	0.35	0.35	0.35	0.35	0.35	0.35	0.35
TIAM-UCL 4.1.2	SSP2-RCP45	UK	Efficiency|Electricity|Existing biomass|w/o CCS	-	0.39	0.39	0.39	0.39	0.39	0.39	0.39	0.39	0.39	0.39	0.39	0.39	0.39	0.39	0.39
TIAM-UCL 4.1.2	SSP2-RCP45	USA	Efficiency|Electricity|Existing biomass|w/o CCS	-	0.24	0.24	0.24	0.24	0.24	0.24	0.24	0.24	0.24	0.24	0.24	0.24	0.24	0.24	0.24
TIAM-UCL 4.1.2	SSP2-RCP45	WEU	Efficiency|Electricity|Existing biomass|w/o CCS	-	0.26	0.26	0.26	0.26	0.26	0.26	0.26	0.26	0.26	0.26	0.26	0.26	0.26	0.26	0.26
TIAM-UCL 4.1.2	SSP2-RCP45	AFR	Efficiency|Electricity|Existing coal generation|w/o CCS	-	0.37	0.37	0.37	0.37	0.37	0.37	0.37	0.37	0.37	0.37	0.37	0.37	0.37	0.37	0.37
TIAM-UCL 4.1.2	SSP2-RCP45	AUS	Efficiency|Electricity|Existing coal generation|w/o CCS	-	0.33	0.33	0.33	0.33	0.33	0.33	0.33	0.33	0.33	0.33	0.33	0.33	0.33	0.33	0.33
TIAM-UCL 4.1.2	SSP2-RCP45	CAN	Efficiency|Electricity|Existing coal generation|w/o CCS	-	0.39	0.39	0.39	0.39	0.39	0.39	0.39	0.39	0.39	0.39	0.39	0.39	0.39	0.39	0.39
TIAM-UCL 4.1.2	SSP2-RCP45	CHI	Efficiency|Electricity|Existing coal generation|w/o CCS	-	0.32	0.31	0.3	0.29	0.29	0.29	0.29	0.29	0.29	0.29	0.29	0.29	0.29	0.29	0.29
TIAM-UCL 4.1.2	SSP2-RCP45	CSA	Efficiency|Electricity|Existing coal generation|w/o CCS	-	0.33	0.33	0.33	0.33	0.33	0.33	0.33	0.33	0.33	0.33	0.33	0.33	0.33	0.33	0.33
TIAM-UCL 4.1.2	SSP2-RCP45	EEU	Efficiency|Electricity|Existing coal generation|w/o CCS	-	0.33	0.33	0.33	0.33	0.33	0.33	0.33	0.33	0.33	0.33	0.33	0.33	0.33	0.33	0.33
TIAM-UCL 4.1.2	SSP2-RCP45	FSU	Efficiency|Electricity|Existing coal generation|w/o CCS	-	0.32	0.32	0.32	0.32	0.32	0.32	0.32	0.32	0.32	0.32	0.32	0.32	0.32	0.32	0.32
TIAM-UCL 4.1.2	SSP2-RCP45	IND	Efficiency|Electricity|Existing coal generation|w/o CCS	-	0.26	0.22	0.2	0.2	0.2	0.2	0.2	0.2	0.2	0.2	0.2	0.2	0.2	0.2	0.2
TIAM-UCL 4.1.2	SSP2-RCP45	JPN	Efficiency|Electricity|Existing coal generation|w/o CCS	-	0.41	0.41	0.41	0.41	0.41	0.41	0.41	0.41	0.41	0.41	0.41	0.41	0.41	0.41	0.41
TIAM-UCL 4.1.2	SSP2-RCP45	MEA	Efficiency|Electricity|Existing coal generation|w/o CCS	-	0.4	0.4	0.4	0.4	0.4	0.4	0.4	0.4	0.4	0.4	0.4	0.4	0.4	0.4	0.4
TIAM-UCL 4.1.2	SSP2-RCP45	MEX	Efficiency|Electricity|Existing coal generation|w/o CCS	-	0.36	0.36	0.36	0.36	0.36	0.36	0.36	0.36	0.36	0.36	0.36	0.36	0.36	0.36	0.36
TIAM-UCL 4.1.2	SSP2-RCP45	ODA	Efficiency|Electricity|Existing coal generation|w/o CCS	-	0.34	0.33	0.3	0.3	0.3	0.3	0.3	0.3	0.3	0.3	0.3	0.3	0.3	0.3	0.3
TIAM-UCL 4.1.2	SSP2-RCP45	SKO	Efficiency|Electricity|Existing coal generation|w/o CCS	-	0.36	0.36	0.36	0.36	0.36	0.36	0.36	0.36	0.36	0.36	0.36	0.36	0.36	0.36	0.36
TIAM-UCL 4.1.2	SSP2-RCP45	UK	Efficiency|Electricity|Existing coal generation|w/o CCS	-	0.37	0.37	0.37	0.37	0.37	0.37	0.37	0.37	0.37	0.37	0.37	0.37	0.37	0.37	0.37
TIAM-UCL 4.1.2	SSP2-RCP45	USA	Efficiency|Electricity|Existing coal generation|w/o CCS	-	0.37	0.37	0.37	0.37	0.37	0.37	0.37	0.37	0.37	0.37	0.37	0.37	0.37	0.37	0.37
TIAM-UCL 4.1.2	SSP2-RCP45	WEU	Efficiency|Electricity|Existing coal generation|w/o CCS	-	0.4	0.4	0.4	0.4	0.4	0.4	0.4	0.4	0.4	0.4	0.4	0.4	0.4	0.4	0.4
TIAM-UCL 4.1.2	SSP2-RCP45	AFR	Efficiency|Electricity|Existing gas generation|w/o CCS	-	0.38	0.38	0.38	0.38	0.38	0.38	0.38	0.38	0.38	0.38	0.38	0.38	0.38	0.38	0.38
TIAM-UCL 4.1.2	SSP2-RCP45	AUS	Efficiency|Electricity|Existing gas generation|w/o CCS	-	0.41	0.41	0.41	0.41	0.41	0.41	0.41	0.41	0.41	0.41	0.41	0.41	0.41	0.41	0.41
TIAM-UCL 4.1.2	SSP2-RCP45	CAN	Efficiency|Electricity|Existing gas generation|w/o CCS	-	0.44	0.44	0.44	0.44	0.44	0.44	0.44	0.44	0.44	0.44	0.44	0.44	0.44	0.44	0.44
TIAM-UCL 4.1.2	SSP2-RCP45	CHI	Efficiency|Electricity|Existing gas generation|w/o CCS	-	0.41	0.41	0.41	0.41	0.41	0.41	0.41	0.41	0.41	0.41	0.41	0.41	0.41	0.41	0.41
TIAM-UCL 4.1.2	SSP2-RCP45	CSA	Efficiency|Electricity|Existing gas generation|w/o CCS	-	0.41	0.41	0.41	0.41	0.41	0.41	0.41	0.41	0.41	0.41	0.41	0.41	0.41	0.41	0.41
TIAM-UCL 4.1.2	SSP2-RCP45	EEU	Efficiency|Electricity|Existing gas generation|w/o CCS	-	0.36	0.36	0.36	0.36	0.36	0.36	0.36	0.36	0.36	0.36	0.36	0.36	0.36	0.36	0.36
TIAM-UCL 4.1.2	SSP2-RCP45	FSU	Efficiency|Electricity|Existing gas generation|w/o CCS	-	0.34	0.34	0.34	0.34	0.34	0.34	0.34	0.34	0.34	0.34	0.34	0.34	0.34	0.34	0.34
TIAM-UCL 4.1.2	SSP2-RCP45	IND	Efficiency|Electricity|Existing gas generation|w/o CCS	-	0.41	0.41	0.41	0.41	0.41	0.41	0.41	0.41	0.41	0.41	0.41	0.41	0.41	0.41	0.41
TIAM-UCL 4.1.2	SSP2-RCP45	JPN	Efficiency|Electricity|Existing gas generation|w/o CCS	-	0.46	0.46	0.46	0.46	0.46	0.46	0.46	0.46	0.46	0.46	0.46	0.46	0.46	0.46	0.46
TIAM-UCL 4.1.2	SSP2-RCP45	MEA	Efficiency|Electricity|Existing gas generation|w/o CCS	-	0.33	0.33	0.33	0.33	0.33	0.33	0.33	0.33	0.33	0.33	0.33	0.33	0.33	0.33	0.33
TIAM-UCL 4.1.2	SSP2-RCP45	MEX	Efficiency|Electricity|Existing gas generation|w/o CCS	-	0.43	0.43	0.43	0.43	0.43	0.43	0.43	0.43	0.43	0.43	0.43	0.43	0.43	0.43	0.43
TIAM-UCL 4.1.2	SSP2-RCP45	ODA	Efficiency|Electricity|Existing gas generation|w/o CCS	-	0.41	0.41	0.41	0.41	0.41	0.41	0.41	0.41	0.41	0.41	0.41	0.41	0.41	0.41	0.41
TIAM-UCL 4.1.2	SSP2-RCP45	SKO	Efficiency|Electricity|Existing gas generation|w/o CCS	-	0.53	0.53	0.53	0.53	0.53	0.53	0.53	0.53	0.53	0.53	0.53	0.53	0.53	0.53	0.53
TIAM-UCL 4.1.2	SSP2-RCP45	UK	Efficiency|Electricity|Existing gas generation|w/o CCS	-	0.52	0.52	0.52	0.52	0.52	0.52	0.52	0.52	0.52	0.52	0.52	0.52	0.52	0.52	0.52
TIAM-UCL 4.1.2	SSP2-RCP45	USA	Efficiency|Electricity|Existing gas generation|w/o CCS	-	0.46	0.46	0.46	0.46	0.46	0.46	0.46	0.46	0.46	0.46	0.46	0.46	0.46	0.46	0.46
TIAM-UCL 4.1.2	SSP2-RCP45	WEU	Efficiency|Electricity|Existing gas generation|w/o CCS	-	0.51	0.51	0.51	0.51	0.51	0.51	0.51	0.51	0.51	0.51	0.51	0.51	0.51	0.51	0.51
TIAM-UCL 4.1.2	SSP2-RCP45	AFR	Efficiency|Electricity|Existing oil electric generation|w/o CCS	-	0.29	0.29	0.29	0.29	0.29	0.29	0.29	0.29	0.29	0.29	0.29	0.29	0.29	0.29	0.29
TIAM-UCL 4.1.2	SSP2-RCP45	AUS	Efficiency|Electricity|Existing oil electric generation|w/o CCS	-	0.35	0.35	0.35	0.35	0.35	0.35	0.35	0.35	0.35	0.35	0.35	0.35	0.35	0.35	0.35
TIAM-UCL 4.1.2	SSP2-RCP45	CAN	Efficiency|Electricity|Existing oil electric generation|w/o CCS	-	0.42	0.42	0.42	0.42	0.42	0.42	0.42	0.42	0.42	0.42	0.42	0.42	0.42	0.42	0.42
TIAM-UCL 4.1.2	SSP2-RCP45	CHI	Efficiency|Electricity|Existing oil electric generation|w/o CCS	-	0.34	0.34	0.34	0.34	0.34	0.34	0.34	0.34	0.34	0.34	0.34	0.34	0.34	0.34	0.34
TIAM-UCL 4.1.2	SSP2-RCP45	CSA	Efficiency|Electricity|Existing oil electric generation|w/o CCS	-	0.33	0.33	0.33	0.33	0.33	0.33	0.33	0.33	0.33	0.33	0.33	0.33	0.33	0.33	0.33
TIAM-UCL 4.1.2	SSP2-RCP45	EEU	Efficiency|Electricity|Existing oil electric generation|w/o CCS	-	0.35	0.35	0.35	0.35	0.35	0.35	0.35	0.35	0.35	0.35	0.35	0.35	0.35	0.35	0.35
TIAM-UCL 4.1.2	SSP2-RCP45	FSU	Efficiency|Electricity|Existing oil electric generation|w/o CCS	-	0.4	0.4	0.4	0.4	0.4	0.4	0.4	0.4	0.4	0.4	0.4	0.4	0.4	0.4	0.4
TIAM-UCL 4.1.2	SSP2-RCP45	IND	Efficiency|Electricity|Existing oil electric generation|w/o CCS	-	0.27	0.27	0.27	0.27	0.27	0.27	0.27	0.27	0.27	0.27	0.27	0.27	0.27	0.27	0.27
TIAM-UCL 4.1.2	SSP2-RCP45	JPN	Efficiency|Electricity|Existing oil electric generation|w/o CCS	-	0.41	0.41	0.41	0.41	0.41	0.41	0.41	0.41	0.41	0.41	0.41	0.41	0.41	0.41	0.41
TIAM-UCL 4.1.2	SSP2-RCP45	MEA	Efficiency|Electricity|Existing oil electric generation|w/o CCS	-	0.35	0.35	0.35	0.35	0.35	0.35	0.35	0.35	0.35	0.35	0.35	0.35	0.35	0.35	0.35
TIAM-UCL 4.1.2	SSP2-RCP45	MEX	Efficiency|Electricity|Existing oil electric generation|w/o CCS	-	0.34	0.34	0.34	0.34	0.34	0.34	0.34	0.34	0.34	0.34	0.34	0.34	0.34	0.34	0.34
TIAM-UCL 4.1.2	SSP2-RCP45	ODA	Efficiency|Electricity|Existing oil electric generation|w/o CCS	-	0.38	0.38	0.38	0.38	0.38	0.38	0.38	0.38	0.38	0.38	0.38	0.38	0.38	0.38	0.38
TIAM-UCL 4.1.2	SSP2-RCP45	SKO	Efficiency|Electricity|Existing oil electric generation|w/o CCS	-	0.35	0.35	0.35	0.35	0.35	0.35	0.35	0.35	0.35	0.35	0.35	0.35	0.35	0.35	0.35
TIAM-UCL 4.1.2	SSP2-RCP45	UK	Efficiency|Electricity|Existing oil electric generation|w/o CCS	-	0.46	0.46	0.46	0.46	0.46	0.46	0.46	0.46	0.46	0.46	0.46	0.46	0.46	0.46	0.46
TIAM-UCL 4.1.2	SSP2-RCP45	USA	Efficiency|Electricity|Existing oil electric generation|w/o CCS	-	0.37	0.37	0.37	0.37	0.37	0.37	0.37	0.37	0.37	0.37	0.37	0.37	0.37	0.37	0.37
TIAM-UCL 4.1.2	SSP2-RCP45	WEU	Efficiency|Electricity|Existing oil electric generation|w/o CCS	-	0.37	0.37	0.37	0.37	0.37	0.37	0.37	0.37	0.37	0.37	0.37	0.37	0.37	0.37	0.37
TIAM-UCL 4.1.2	SSP2-RCP45	AFR	Efficiency|Electricity|Gas CCGT|w CCS	-				0.49	0.49	0.53	0.53	0.53	0.53	0.57	0.57	0.57	0.57	0.57	0.57
TIAM-UCL 4.1.2	SSP2-RCP45	AUS	Efficiency|Electricity|Gas CCGT|w CCS	-				0.49	0.49	0.53	0.53	0.53	0.53	0.57	0.57	0.57	0.57	0.57	0.57
TIAM-UCL 4.1.2	SSP2-RCP45	CAN	Efficiency|Electricity|Gas CCGT|w CCS	-				0.49	0.49	0.53	0.53	0.53	0.53	0.57	0.57	0.57	0.57	0.57	0.57
TIAM-UCL 4.1.2	SSP2-RCP45	CHI	Efficiency|Electricity|Gas CCGT|w CCS	-				0.49	0.49	0.53	0.53	0.53	0.53	0.57	0.57	0.57	0.57	0.57	0.57
TIAM-UCL 4.1.2	SSP2-RCP45	CSA	Efficiency|Electricity|Gas CCGT|w CCS	-				0.49	0.49	0.53	0.53	0.53	0.53	0.57	0.57	0.57	0.57	0.57	0.57
TIAM-UCL 4.1.2	SSP2-RCP45	EEU	Efficiency|Electricity|Gas CCGT|w CCS	-				0.49	0.49	0.53	0.53	0.53	0.53	0.57	0.57	0.57	0.57	0.57	0.57
TIAM-UCL 4.1.2	SSP2-RCP45	FSU	Efficiency|Electricity|Gas CCGT|w CCS	-				0.49	0.49	0.53	0.53	0.53	0.53	0.57	0.57	0.57	0.57	0.57	0.57
TIAM-UCL 4.1.2	SSP2-RCP45	IND	Efficiency|Electricity|Gas CCGT|w CCS	-				0.49	0.49	0.53	0.53	0.53	0.53	0.57	0.57	0.57	0.57	0.57	0.57
TIAM-UCL 4.1.2	SSP2-RCP45	JPN	Efficiency|Electricity|Gas CCGT|w CCS	-				0.49	0.49	0.53	0.53	0.53	0.53	0.57	0.57	0.57	0.57	0.57	0.57
TIAM-UCL 4.1.2	SSP2-RCP45	MEA	Efficiency|Electricity|Gas CCGT|w CCS	-				0.49	0.49	0.53	0.53	0.53	0.53	0.57	0.57	0.57	0.57	0.57	0.57
TIAM-UCL 4.1.2	SSP2-RCP45	MEX	Efficiency|Electricity|Gas CCGT|w CCS	-				0.49	0.49	0.53	0.53	0.53	0.53	0.57	0.57	0.57	0.57	0.57	0.57
TIAM-UCL 4.1.2	SSP2-RCP45	ODA	Efficiency|Electricity|Gas CCGT|w CCS	-				0.49	0.49	0.53	0.53	0.53	0.53	0.57	0.57	0.57	0.57	0.57	0.57
TIAM-UCL 4.1.2	SSP2-RCP45	SKO	Efficiency|Electricity|Gas CCGT|w CCS	-				0.49	0.49	0.53	0.53	0.53	0.53	0.57	0.57	0.57	0.57	0.57	0.57
TIAM-UCL 4.1.2	SSP2-RCP45	UK	Efficiency|Electricity|Gas CCGT|w CCS	-				0.49	0.49	0.53	0.53	0.53	0.53	0.57	0.57	0.57	0.57	0.57	0.57
TIAM-UCL 4.1.2	SSP2-RCP45	USA	Efficiency|Electricity|Gas CCGT|w CCS	-				0.49	0.49	0.53	0.53	0.53	0.53	0.57	0.57	0.57	0.57	0.57	0.57
TIAM-UCL 4.1.2	SSP2-RCP45	WEU	Efficiency|Electricity|Gas CCGT|w CCS	-				0.49	0.49	0.53	0.53	0.53	0.53	0.57	0.57	0.57	0.57	0.57	0.57
TIAM-UCL 4.1.2	SSP2-RCP45	AFR	Efficiency|Electricity|Gas CCGT|w/o CCS	-	0.52	0.57	0.57	0.59	0.59	0.61	0.61	0.61	0.61	0.63	0.63	0.63	0.63	0.63	0.63
TIAM-UCL 4.1.2	SSP2-RCP45	AUS	Efficiency|Electricity|Gas CCGT|w/o CCS	-	0.52	0.57	0.57	0.59	0.59	0.61	0.61	0.61	0.61	0.63	0.63	0.63	0.63	0.63	0.63
TIAM-UCL 4.1.2	SSP2-RCP45	CAN	Efficiency|Electricity|Gas CCGT|w/o CCS	-	0.52	0.57	0.57	0.59	0.59	0.61	0.61	0.61	0.61	0.63	0.63	0.63	0.63	0.63	0.63
TIAM-UCL 4.1.2	SSP2-RCP45	CHI	Efficiency|Electricity|Gas CCGT|w/o CCS	-	0.52	0.57	0.57	0.59	0.59	0.61	0.61	0.61	0.61	0.63	0.63	0.63	0.63	0.63	0.63
TIAM-UCL 4.1.2	SSP2-RCP45	CSA	Efficiency|Electricity|Gas CCGT|w/o CCS	-	0.52	0.57	0.57	0.59	0.59	0.61	0.61	0.61	0.61	0.63	0.63	0.63	0.63	0.63	0.63
TIAM-UCL 4.1.2	SSP2-RCP45	EEU	Efficiency|Electricity|Gas CCGT|w/o CCS	-	0.52	0.57	0.57	0.59	0.59	0.61	0.61	0.61	0.61	0.63	0.63	0.63	0.63	0.63	0.63
TIAM-UCL 4.1.2	SSP2-RCP45	FSU	Efficiency|Electricity|Gas CCGT|w/o CCS	-	0.52	0.57	0.57	0.59	0.59	0.61	0.61	0.61	0.61	0.63	0.63	0.63	0.63	0.63	0.63
TIAM-UCL 4.1.2	SSP2-RCP45	IND	Efficiency|Electricity|Gas CCGT|w/o CCS	-	0.52	0.57	0.57	0.59	0.59	0.61	0.61	0.61	0.61	0.63	0.63	0.63	0.63	0.63	0.63
TIAM-UCL 4.1.2	SSP2-RCP45	JPN	Efficiency|Electricity|Gas CCGT|w/o CCS	-	0.52	0.57	0.57	0.59	0.59	0.61	0.61	0.61	0.61	0.63	0.63	0.63	0.63	0.63	0.63
TIAM-UCL 4.1.2	SSP2-RCP45	MEA	Efficiency|Electricity|Gas CCGT|w/o CCS	-	0.52	0.57	0.57	0.59	0.59	0.61	0.61	0.61	0.61	0.63	0.63	0.63	0.63	0.63	0.63
TIAM-UCL 4.1.2	SSP2-RCP45	MEX	Efficiency|Electricity|Gas CCGT|w/o CCS	-	0.52	0.57	0.57	0.59	0.59	0.61	0.61	0.61	0.61	0.63	0.63	0.63	0.63	0.63	0.63
TIAM-UCL 4.1.2	SSP2-RCP45	ODA	Efficiency|Electricity|Gas CCGT|w/o CCS	-	0.52	0.57	0.57	0.59	0.59	0.61	0.61	0.61	0.61	0.63	0.63	0.63	0.63	0.63	0.63
TIAM-UCL 4.1.2	SSP2-RCP45	SKO	Efficiency|Electricity|Gas CCGT|w/o CCS	-	0.52	0.57	0.57	0.59	0.59	0.61	0.61	0.61	0.61	0.63	0.63	0.63	0.63	0.63	0.63
TIAM-UCL 4.1.2	SSP2-RCP45	UK	Efficiency|Electricity|Gas CCGT|w/o CCS	-	0.52	0.57	0.57	0.59	0.59	0.61	0.61	0.61	0.61	0.63	0.63	0.63	0.63	0.63	0.63
TIAM-UCL 4.1.2	SSP2-RCP45	USA	Efficiency|Electricity|Gas CCGT|w/o CCS	-	0.52	0.57	0.57	0.59	0.59	0.61	0.61	0.61	0.61	0.63	0.63	0.63	0.63	0.63	0.63
TIAM-UCL 4.1.2	SSP2-RCP45	WEU	Efficiency|Electricity|Gas CCGT|w/o CCS	-	0.52	0.57	0.57	0.59	0.59	0.61	0.61	0.61	0.61	0.63	0.63	0.63	0.63	0.63	0.63
TIAM-UCL 4.1.2	SSP2-RCP45	AUS	Efficiency|Electricity|Gas CHP|w/o CCS	-		0.4	0.4	0.4	0.4	0.4	0.4	0.4	0.4	0.4	0.4	0.4	0.4	0.4	0.4
TIAM-UCL 4.1.2	SSP2-RCP45	CAN	Efficiency|Electricity|Gas CHP|w/o CCS	-		0.31	0.31	0.31	0.31	0.31	0.31	0.31	0.31	0.31	0.31	0.31	0.31	0.31	0.31
TIAM-UCL 4.1.2	SSP2-RCP45	EEU	Efficiency|Electricity|Gas CHP|w/o CCS	-		0.27	0.27	0.27	0.27	0.27	0.27	0.27	0.27	0.27	0.27	0.27	0.27	0.27	0.27
TIAM-UCL 4.1.2	SSP2-RCP45	FSU	Efficiency|Electricity|Gas CHP|w/o CCS	-		0.28	0.28	0.28	0.28	0.28	0.28	0.28	0.28	0.28	0.28	0.28	0.28	0.28	0.28
TIAM-UCL 4.1.2	SSP2-RCP45	MEA	Efficiency|Electricity|Gas CHP|w/o CCS	-		0.3	0.3	0.3	0.3	0.3	0.3	0.3	0.3	0.3	0.3	0.3	0.3	0.3	0.3
TIAM-UCL 4.1.2	SSP2-RCP45	SKO	Efficiency|Electricity|Gas CHP|w/o CCS	-		0.37	0.37	0.37	0.37	0.37	0.37	0.37	0.37	0.37	0.37	0.37	0.37	0.37	0.37
TIAM-UCL 4.1.2	SSP2-RCP45	USA	Efficiency|Electricity|Gas CHP|w/o CCS	-		0.39	0.39	0.39	0.39	0.39	0.39	0.39	0.39	0.39	0.39	0.39	0.39	0.39	0.39
TIAM-UCL 4.1.2	SSP2-RCP45	WEU	Efficiency|Electricity|Gas CHP|w/o CCS	-		0.43	0.43	0.43	0.43	0.43	0.43	0.43	0.43	0.43	0.43	0.43	0.43	0.43	0.43
TIAM-UCL 4.1.2	SSP2-RCP45	AFR	Efficiency|Electricity|Gas Fuel cells|w/o CCS	-		0.36	0.36	0.43	0.43	0.5	0.5	0.5	0.5	0.5	0.5	0.5	0.5	0.5	0.5
TIAM-UCL 4.1.2	SSP2-RCP45	AUS	Efficiency|Electricity|Gas Fuel cells|w/o CCS	-		0.36	0.36	0.43	0.43	0.5	0.5	0.5	0.5	0.5	0.5	0.5	0.5	0.5	0.5
TIAM-UCL 4.1.2	SSP2-RCP45	CAN	Efficiency|Electricity|Gas Fuel cells|w/o CCS	-		0.36	0.36	0.43	0.43	0.5	0.5	0.5	0.5	0.5	0.5	0.5	0.5	0.5	0.5
TIAM-UCL 4.1.2	SSP2-RCP45	CHI	Efficiency|Electricity|Gas Fuel cells|w/o CCS	-		0.36	0.36	0.43	0.43	0.5	0.5	0.5	0.5	0.5	0.5	0.5	0.5	0.5	0.5
TIAM-UCL 4.1.2	SSP2-RCP45	CSA	Efficiency|Electricity|Gas Fuel cells|w/o CCS	-		0.36	0.36	0.43	0.43	0.5	0.5	0.5	0.5	0.5	0.5	0.5	0.5	0.5	0.5
TIAM-UCL 4.1.2	SSP2-RCP45	EEU	Efficiency|Electricity|Gas Fuel cells|w/o CCS	-		0.36	0.36	0.43	0.43	0.5	0.5	0.5	0.5	0.5	0.5	0.5	0.5	0.5	0.5
TIAM-UCL 4.1.2	SSP2-RCP45	FSU	Efficiency|Electricity|Gas Fuel cells|w/o CCS	-		0.36	0.36	0.43	0.43	0.5	0.5	0.5	0.5	0.5	0.5	0.5	0.5	0.5	0.5
TIAM-UCL 4.1.2	SSP2-RCP45	IND	Efficiency|Electricity|Gas Fuel cells|w/o CCS	-		0.36	0.36	0.43	0.43	0.5	0.5	0.5	0.5	0.5	0.5	0.5	0.5	0.5	0.5
TIAM-UCL 4.1.2	SSP2-RCP45	JPN	Efficiency|Electricity|Gas Fuel cells|w/o CCS	-		0.36	0.36	0.43	0.43	0.5	0.5	0.5	0.5	0.5	0.5	0.5	0.5	0.5	0.5
TIAM-UCL 4.1.2	SSP2-RCP45	MEA	Efficiency|Electricity|Gas Fuel cells|w/o CCS	-		0.36	0.36	0.43	0.43	0.5	0.5	0.5	0.5	0.5	0.5	0.5	0.5	0.5	0.5
TIAM-UCL 4.1.2	SSP2-RCP45	MEX	Efficiency|Electricity|Gas Fuel cells|w/o CCS	-		0.36	0.36	0.43	0.43	0.5	0.5	0.5	0.5	0.5	0.5	0.5	0.5	0.5	0.5
TIAM-UCL 4.1.2	SSP2-RCP45	ODA	Efficiency|Electricity|Gas Fuel cells|w/o CCS	-		0.36	0.36	0.43	0.43	0.5	0.5	0.5	0.5	0.5	0.5	0.5	0.5	0.5	0.5
TIAM-UCL 4.1.2	SSP2-RCP45	SKO	Efficiency|Electricity|Gas Fuel cells|w/o CCS	-		0.36	0.36	0.43	0.43	0.5	0.5	0.5	0.5	0.5	0.5	0.5	0.5	0.5	0.5
TIAM-UCL 4.1.2	SSP2-RCP45	UK	Efficiency|Electricity|Gas Fuel cells|w/o CCS	-		0.36	0.36	0.43	0.43	0.5	0.5	0.5	0.5	0.5	0.5	0.5	0.5	0.5	0.5
TIAM-UCL 4.1.2	SSP2-RCP45	USA	Efficiency|Electricity|Gas Fuel cells|w/o CCS	-		0.36	0.36	0.43	0.43	0.5	0.5	0.5	0.5	0.5	0.5	0.5	0.5	0.5	0.5
TIAM-UCL 4.1.2	SSP2-RCP45	WEU	Efficiency|Electricity|Gas Fuel cells|w/o CCS	-		0.36	0.36	0.43	0.43	0.5	0.5	0.5	0.5	0.5	0.5	0.5	0.5	0.5	0.5
TIAM-UCL 4.1.2	SSP2-RCP45	AFR	Efficiency|Electricity|Gas turbine|w/o CCS	-	0.38	0.38	0.38	0.39	0.39	0.4	0.4	0.4	0.4	0.42	0.42	0.42	0.42	0.42	0.42
TIAM-UCL 4.1.2	SSP2-RCP45	AUS	Efficiency|Electricity|Gas turbine|w/o CCS	-	0.38	0.38	0.38	0.39	0.39	0.4	0.4	0.4	0.4	0.42	0.42	0.42	0.42	0.42	0.42
TIAM-UCL 4.1.2	SSP2-RCP45	CAN	Efficiency|Electricity|Gas turbine|w/o CCS	-	0.38	0.38	0.38	0.39	0.39	0.4	0.4	0.4	0.4	0.42	0.42	0.42	0.42	0.42	0.42
TIAM-UCL 4.1.2	SSP2-RCP45	CHI	Efficiency|Electricity|Gas turbine|w/o CCS	-	0.38	0.38	0.38	0.39	0.39	0.4	0.4	0.4	0.4	0.42	0.42	0.42	0.42	0.42	0.42
TIAM-UCL 4.1.2	SSP2-RCP45	CSA	Efficiency|Electricity|Gas turbine|w/o CCS	-	0.38	0.38	0.38	0.39	0.39	0.4	0.4	0.4	0.4	0.42	0.42	0.42	0.42	0.42	0.42
TIAM-UCL 4.1.2	SSP2-RCP45	EEU	Efficiency|Electricity|Gas turbine|w/o CCS	-	0.38	0.38	0.38	0.39	0.39	0.4	0.4	0.4	0.4	0.42	0.42	0.42	0.42	0.42	0.42
TIAM-UCL 4.1.2	SSP2-RCP45	FSU	Efficiency|Electricity|Gas turbine|w/o CCS	-	0.38	0.38	0.38	0.39	0.39	0.4	0.4	0.4	0.4	0.42	0.42	0.42	0.42	0.42	0.42
TIAM-UCL 4.1.2	SSP2-RCP45	IND	Efficiency|Electricity|Gas turbine|w/o CCS	-	0.38	0.38	0.38	0.39	0.39	0.4	0.4	0.4	0.4	0.42	0.42	0.42	0.42	0.42	0.42
TIAM-UCL 4.1.2	SSP2-RCP45	JPN	Efficiency|Electricity|Gas turbine|w/o CCS	-	0.38	0.38	0.38	0.39	0.39	0.4	0.4	0.4	0.4	0.42	0.42	0.42	0.42	0.42	0.42
TIAM-UCL 4.1.2	SSP2-RCP45	MEA	Efficiency|Electricity|Gas turbine|w/o CCS	-	0.38	0.38	0.38	0.39	0.39	0.4	0.4	0.4	0.4	0.42	0.42	0.42	0.42	0.42	0.42
TIAM-UCL 4.1.2	SSP2-RCP45	MEX	Efficiency|Electricity|Gas turbine|w/o CCS	-	0.38	0.38	0.38	0.39	0.39	0.4	0.4	0.4	0.4	0.42	0.42	0.42	0.42	0.42	0.42
TIAM-UCL 4.1.2	SSP2-RCP45	ODA	Efficiency|Electricity|Gas turbine|w/o CCS	-	0.38	0.38	0.38	0.39	0.39	0.4	0.4	0.4	0.4	0.42	0.42	0.42	0.42	0.42	0.42
TIAM-UCL 4.1.2	SSP2-RCP45	SKO	Efficiency|Electricity|Gas turbine|w/o CCS	-	0.38	0.38	0.38	0.39	0.39	0.4	0.4	0.4	0.4	0.42	0.42	0.42	0.42	0.42	0.42
TIAM-UCL 4.1.2	SSP2-RCP45	UK	Efficiency|Electricity|Gas turbine|w/o CCS	-	0.38	0.38	0.38	0.39	0.39	0.4	0.4	0.4	0.4	0.42	0.42	0.42	0.42	0.42	0.42
TIAM-UCL 4.1.2	SSP2-RCP45	USA	Efficiency|Electricity|Gas turbine|w/o CCS	-	0.38	0.38	0.38	0.39	0.39	0.4	0.4	0.4	0.4	0.42	0.42	0.42	0.42	0.42	0.42
TIAM-UCL 4.1.2	SSP2-RCP45	WEU	Efficiency|Electricity|Gas turbine|w/o CCS	-	0.38	0.38	0.38	0.39	0.39	0.4	0.4	0.4	0.4	0.42	0.42	0.42	0.42	0.42	0.42
TIAM-UCL 4.1.2	SSP2-RCP45	AFR	Efficiency|Electricity|Geothermal	-	1	1	1	1	1	1	1	1	1	1	1	1	1	1	1
TIAM-UCL 4.1.2	SSP2-RCP45	AUS	Efficiency|Electricity|Geothermal	-	1	1	1	1	1	1	1	1	1	1	1	1	1	1	1
TIAM-UCL 4.1.2	SSP2-RCP45	CAN	Efficiency|Electricity|Geothermal	-	1	1	1	1	1	1	1	1	1	1	1	1	1	1	1
TIAM-UCL 4.1.2	SSP2-RCP45	CHI	Efficiency|Electricity|Geothermal	-	1	1	1	1	1	1	1	1	1	1	1	1	1	1	1
TIAM-UCL 4.1.2	SSP2-RCP45	CSA	Efficiency|Electricity|Geothermal	-	1	1	1	1	1	1	1	1	1	1	1	1	1	1	1
TIAM-UCL 4.1.2	SSP2-RCP45	EEU	Efficiency|Electricity|Geothermal	-	1	1	1	1	1	1	1	1	1	1	1	1	1	1	1
TIAM-UCL 4.1.2	SSP2-RCP45	FSU	Efficiency|Electricity|Geothermal	-	1	1	1	1	1	1	1	1	1	1	1	1	1	1	1
TIAM-UCL 4.1.2	SSP2-RCP45	IND	Efficiency|Electricity|Geothermal	-	1	1	1	1	1	1	1	1	1	1	1	1	1	1	1
TIAM-UCL 4.1.2	SSP2-RCP45	JPN	Efficiency|Electricity|Geothermal	-	1	1	1	1	1	1	1	1	1	1	1	1	1	1	1
TIAM-UCL 4.1.2	SSP2-RCP45	MEA	Efficiency|Electricity|Geothermal	-	1	1	1	1	1	1	1	1	1	1	1	1	1	1	1
TIAM-UCL 4.1.2	SSP2-RCP45	MEX	Efficiency|Electricity|Geothermal	-	1	1	1	1	1	1	1	1	1	1	1	1	1	1	1
TIAM-UCL 4.1.2	SSP2-RCP45	ODA	Efficiency|Electricity|Geothermal	-	1	1	1	1	1	1	1	1	1	1	1	1	1	1	1
TIAM-UCL 4.1.2	SSP2-RCP45	SKO	Efficiency|Electricity|Geothermal	-	1	1	1	1	1	1	1	1	1	1	1	1	1	1	1
TIAM-UCL 4.1.2	SSP2-RCP45	UK	Efficiency|Electricity|Geothermal	-	1	1	1	1	1	1	1	1	1	1	1	1	1	1	1
TIAM-UCL 4.1.2	SSP2-RCP45	USA	Efficiency|Electricity|Geothermal	-	1	1	1	1	1	1	1	1	1	1	1	1	1	1	1
TIAM-UCL 4.1.2	SSP2-RCP45	WEU	Efficiency|Electricity|Geothermal	-	1	1	1	1	1	1	1	1	1	1	1	1	1	1	1
TIAM-UCL 4.1.2	SSP2-RCP45	AFR	Efficiency|Electricity|Impoundment hydro	-	1	1	1	1	1	1	1	1	1	1	1	1	1	1	1
TIAM-UCL 4.1.2	SSP2-RCP45	AUS	Efficiency|Electricity|Impoundment hydro	-	1	1	1	1	1	1	1	1	1	1	1	1	1	1	1
TIAM-UCL 4.1.2	SSP2-RCP45	CAN	Efficiency|Electricity|Impoundment hydro	-	1	1	1	1	1	1	1	1	1	1	1	1	1	1	1
TIAM-UCL 4.1.2	SSP2-RCP45	CHI	Efficiency|Electricity|Impoundment hydro	-	1	1	1	1	1	1	1	1	1	1	1	1	1	1	1
TIAM-UCL 4.1.2	SSP2-RCP45	CSA	Efficiency|Electricity|Impoundment hydro	-	1	1	1	1	1	1	1	1	1	1	1	1	1	1	1
TIAM-UCL 4.1.2	SSP2-RCP45	EEU	Efficiency|Electricity|Impoundment hydro	-	1	1	1	1	1	1	1	1	1	1	1	1	1	1	1
TIAM-UCL 4.1.2	SSP2-RCP45	FSU	Efficiency|Electricity|Impoundment hydro	-	1	1	1	1	1	1	1	1	1	1	1	1	1	1	1
TIAM-UCL 4.1.2	SSP2-RCP45	IND	Efficiency|Electricity|Impoundment hydro	-	1	1	1	1	1	1	1	1	1	1	1	1	1	1	1
TIAM-UCL 4.1.2	SSP2-RCP45	JPN	Efficiency|Electricity|Impoundment hydro	-	1	1	1	1	1	1	1	1	1	1	1	1	1	1	1
TIAM-UCL 4.1.2	SSP2-RCP45	MEA	Efficiency|Electricity|Impoundment hydro	-	1	1	1	1	1	1	1	1	1	1	1	1	1	1	1
TIAM-UCL 4.1.2	SSP2-RCP45	MEX	Efficiency|Electricity|Impoundment hydro	-	1	1	1	1	1	1	1	1	1	1	1	1	1	1	1
TIAM-UCL 4.1.2	SSP2-RCP45	ODA	Efficiency|Electricity|Impoundment hydro	-	1	1	1	1	1	1	1	1	1	1	1	1	1	1	1
TIAM-UCL 4.1.2	SSP2-RCP45	SKO	Efficiency|Electricity|Impoundment hydro	-	1	1	1	1	1	1	1	1	1	1	1	1	1	1	1
TIAM-UCL 4.1.2	SSP2-RCP45	UK	Efficiency|Electricity|Impoundment hydro	-	1	1	1	1	1	1	1	1	1	1	1	1	1	1	1
TIAM-UCL 4.1.2	SSP2-RCP45	USA	Efficiency|Electricity|Impoundment hydro	-	1	1	1	1	1	1	1	1	1	1	1	1	1	1	1
TIAM-UCL 4.1.2	SSP2-RCP45	WEU	Efficiency|Electricity|Impoundment hydro	-	1	1	1	1	1	1	1	1	1	1	1	1	1	1	1
TIAM-UCL 4.1.2	SSP2-RCP45	AFR	Efficiency|Electricity|MSW|w/o CCS	-	0.2	0.23	0.23	0.27	0.27	0.3	0.3	0.3	0.3	0.33	0.33	0.33	0.33	0.33	0.33
TIAM-UCL 4.1.2	SSP2-RCP45	AUS	Efficiency|Electricity|MSW|w/o CCS	-	0.2	0.23	0.23	0.27	0.27	0.3	0.3	0.3	0.3	0.33	0.33	0.33	0.33	0.33	0.33
TIAM-UCL 4.1.2	SSP2-RCP45	CAN	Efficiency|Electricity|MSW|w/o CCS	-	0.2	0.23	0.23	0.27	0.27	0.3	0.3	0.3	0.3	0.33	0.33	0.33	0.33	0.33	0.33
TIAM-UCL 4.1.2	SSP2-RCP45	CHI	Efficiency|Electricity|MSW|w/o CCS	-	0.2	0.23	0.23	0.27	0.27	0.3	0.3	0.3	0.3	0.33	0.33	0.33	0.33	0.33	0.33
TIAM-UCL 4.1.2	SSP2-RCP45	CSA	Efficiency|Electricity|MSW|w/o CCS	-	0.2	0.23	0.23	0.27	0.27	0.3	0.3	0.3	0.3	0.33	0.33	0.33	0.33	0.33	0.33
TIAM-UCL 4.1.2	SSP2-RCP45	EEU	Efficiency|Electricity|MSW|w/o CCS	-	0.2	0.23	0.23	0.27	0.27	0.3	0.3	0.3	0.3	0.33	0.33	0.33	0.33	0.33	0.33
TIAM-UCL 4.1.2	SSP2-RCP45	FSU	Efficiency|Electricity|MSW|w/o CCS	-	0.2	0.23	0.23	0.27	0.27	0.3	0.3	0.3	0.3	0.33	0.33	0.33	0.33	0.33	0.33
TIAM-UCL 4.1.2	SSP2-RCP45	IND	Efficiency|Electricity|MSW|w/o CCS	-	0.2	0.23	0.23	0.27	0.27	0.3	0.3	0.3	0.3	0.33	0.33	0.33	0.33	0.33	0.33
TIAM-UCL 4.1.2	SSP2-RCP45	JPN	Efficiency|Electricity|MSW|w/o CCS	-	0.2	0.23	0.23	0.27	0.27	0.3	0.3	0.3	0.3	0.33	0.33	0.33	0.33	0.33	0.33
TIAM-UCL 4.1.2	SSP2-RCP45	MEA	Efficiency|Electricity|MSW|w/o CCS	-	0.2	0.23	0.23	0.27	0.27	0.3	0.3	0.3	0.3	0.33	0.33	0.33	0.33	0.33	0.33
TIAM-UCL 4.1.2	SSP2-RCP45	MEX	Efficiency|Electricity|MSW|w/o CCS	-	0.2	0.23	0.23	0.27	0.27	0.3	0.3	0.3	0.3	0.33	0.33	0.33	0.33	0.33	0.33
TIAM-UCL 4.1.2	SSP2-RCP45	ODA	Efficiency|Electricity|MSW|w/o CCS	-	0.2	0.23	0.23	0.27	0.27	0.3	0.3	0.3	0.3	0.33	0.33	0.33	0.33	0.33	0.33
TIAM-UCL 4.1.2	SSP2-RCP45	SKO	Efficiency|Electricity|MSW|w/o CCS	-	0.2	0.23	0.23	0.27	0.27	0.3	0.3	0.3	0.3	0.33	0.33	0.33	0.33	0.33	0.33
TIAM-UCL 4.1.2	SSP2-RCP45	UK	Efficiency|Electricity|MSW|w/o CCS	-	0.2	0.23	0.23	0.27	0.27	0.3	0.3	0.3	0.3	0.33	0.33	0.33	0.33	0.33	0.33
TIAM-UCL 4.1.2	SSP2-RCP45	USA	Efficiency|Electricity|MSW|w/o CCS	-	0.2	0.23	0.23	0.27	0.27	0.3	0.3	0.3	0.3	0.33	0.33	0.33	0.33	0.33	0.33
TIAM-UCL 4.1.2	SSP2-RCP45	WEU	Efficiency|Electricity|MSW|w/o CCS	-	0.2	0.23	0.23	0.27	0.27	0.3	0.3	0.3	0.3	0.33	0.33	0.33	0.33	0.33	0.33
TIAM-UCL 4.1.2	SSP2-RCP45	AFR	Efficiency|Electricity|Nuclear	-	1	1	1	1	1	1	1	1	1	1	1	1	1	1	1
TIAM-UCL 4.1.2	SSP2-RCP45	AUS	Efficiency|Electricity|Nuclear	-	1	1	1	1	1	1	1	1	1	1	1	1	1	1	1
TIAM-UCL 4.1.2	SSP2-RCP45	CAN	Efficiency|Electricity|Nuclear	-	1	1	1	1	1	1	1	1	1	1	1	1	1	1	1
TIAM-UCL 4.1.2	SSP2-RCP45	CHI	Efficiency|Electricity|Nuclear	-	1	1	1	1	1	1	1	1	1	1	1	1	1	1	1
TIAM-UCL 4.1.2	SSP2-RCP45	CSA	Efficiency|Electricity|Nuclear	-	1	1	1	1	1	1	1	1	1	1	1	1	1	1	1
TIAM-UCL 4.1.2	SSP2-RCP45	EEU	Efficiency|Electricity|Nuclear	-	1	1	1	1	1	1	1	1	1	1	1	1	1	1	1
TIAM-UCL 4.1.2	SSP2-RCP45	FSU	Efficiency|Electricity|Nuclear	-	1	1	1	1	1	1	1	1	1	1	1	1	1	1	1
TIAM-UCL 4.1.2	SSP2-RCP45	IND	Efficiency|Electricity|Nuclear	-	1	1	1	1	1	1	1	1	1	1	1	1	1	1	1
TIAM-UCL 4.1.2	SSP2-RCP45	JPN	Efficiency|Electricity|Nuclear	-	1	1	1	1	1	1	1	1	1	1	1	1	1	1	1
TIAM-UCL 4.1.2	SSP2-RCP45	MEA	Efficiency|Electricity|Nuclear	-	1	1	1	1	1	1	1	1	1	1	1	1	1	1	1
TIAM-UCL 4.1.2	SSP2-RCP45	MEX	Efficiency|Electricity|Nuclear	-	1	1	1	1	1	1	1	1	1	1	1	1	1	1	1
TIAM-UCL 4.1.2	SSP2-RCP45	ODA	Efficiency|Electricity|Nuclear	-	1	1	1	1	1	1	1	1	1	1	1	1	1	1	1
TIAM-UCL 4.1.2	SSP2-RCP45	SKO	Efficiency|Electricity|Nuclear	-	1	1	1	1	1	1	1	1	1	1	1	1	1	1	1
TIAM-UCL 4.1.2	SSP2-RCP45	UK	Efficiency|Electricity|Nuclear	-	1	1	1	1	1	1	1	1	1	1	1	1	1	1	1
TIAM-UCL 4.1.2	SSP2-RCP45	USA	Efficiency|Electricity|Nuclear	-	1	1	1	1	1	1	1	1	1	1	1	1	1	1	1
TIAM-UCL 4.1.2	SSP2-RCP45	WEU	Efficiency|Electricity|Nuclear	-	1	1	1	1	1	1	1	1	1	1	1	1	1	1	1
TIAM-UCL 4.1.2	SSP2-RCP45	AFR	Efficiency|Electricity|Nuclear Fusion	-													0.32	0.32	0.32
TIAM-UCL 4.1.2	SSP2-RCP45	AUS	Efficiency|Electricity|Nuclear Fusion	-													0.32	0.32	0.32
TIAM-UCL 4.1.2	SSP2-RCP45	CAN	Efficiency|Electricity|Nuclear Fusion	-													0.32	0.32	0.32
TIAM-UCL 4.1.2	SSP2-RCP45	CHI	Efficiency|Electricity|Nuclear Fusion	-													0.32	0.32	0.32
TIAM-UCL 4.1.2	SSP2-RCP45	CSA	Efficiency|Electricity|Nuclear Fusion	-													0.32	0.32	0.32
TIAM-UCL 4.1.2	SSP2-RCP45	EEU	Efficiency|Electricity|Nuclear Fusion	-													0.32	0.32	0.32
TIAM-UCL 4.1.2	SSP2-RCP45	FSU	Efficiency|Electricity|Nuclear Fusion	-													0.32	0.32	0.32
TIAM-UCL 4.1.2	SSP2-RCP45	IND	Efficiency|Electricity|Nuclear Fusion	-													0.32	0.32	0.32
TIAM-UCL 4.1.2	SSP2-RCP45	JPN	Efficiency|Electricity|Nuclear Fusion	-													0.32	0.32	0.32
TIAM-UCL 4.1.2	SSP2-RCP45	MEA	Efficiency|Electricity|Nuclear Fusion	-													0.32	0.32	0.32
TIAM-UCL 4.1.2	SSP2-RCP45	MEX	Efficiency|Electricity|Nuclear Fusion	-													0.32	0.32	0.32
TIAM-UCL 4.1.2	SSP2-RCP45	ODA	Efficiency|Electricity|Nuclear Fusion	-													0.32	0.32	0.32
TIAM-UCL 4.1.2	SSP2-RCP45	SKO	Efficiency|Electricity|Nuclear Fusion	-													0.32	0.32	0.32
TIAM-UCL 4.1.2	SSP2-RCP45	UK	Efficiency|Electricity|Nuclear Fusion	-													0.32	0.32	0.32
TIAM-UCL 4.1.2	SSP2-RCP45	USA	Efficiency|Electricity|Nuclear Fusion	-													0.32	0.32	0.32
TIAM-UCL 4.1.2	SSP2-RCP45	WEU	Efficiency|Electricity|Nuclear Fusion	-													0.32	0.32	0.32
TIAM-UCL 4.1.2	SSP2-RCP45	AFR	Efficiency|Electricity|Offshore wind centralised	-	1	1	1	1	1	1	1	1	1	1	1	1	1	1	1
TIAM-UCL 4.1.2	SSP2-RCP45	AUS	Efficiency|Electricity|Offshore wind centralised	-	1	1	1	1	1	1	1	1	1	1	1	1	1	1	1
TIAM-UCL 4.1.2	SSP2-RCP45	CAN	Efficiency|Electricity|Offshore wind centralised	-	1	1	1	1	1	1	1	1	1	1	1	1	1	1	1
TIAM-UCL 4.1.2	SSP2-RCP45	CHI	Efficiency|Electricity|Offshore wind centralised	-	1	1	1	1	1	1	1	1	1	1	1	1	1	1	1
TIAM-UCL 4.1.2	SSP2-RCP45	CSA	Efficiency|Electricity|Offshore wind centralised	-	1	1	1	1	1	1	1	1	1	1	1	1	1	1	1
TIAM-UCL 4.1.2	SSP2-RCP45	EEU	Efficiency|Electricity|Offshore wind centralised	-	1	1	1	1	1	1	1	1	1	1	1	1	1	1	1
TIAM-UCL 4.1.2	SSP2-RCP45	FSU	Efficiency|Electricity|Offshore wind centralised	-	1	1	1	1	1	1	1	1	1	1	1	1	1	1	1
TIAM-UCL 4.1.2	SSP2-RCP45	IND	Efficiency|Electricity|Offshore wind centralised	-	1	1	1	1	1	1	1	1	1	1	1	1	1	1	1
TIAM-UCL 4.1.2	SSP2-RCP45	JPN	Efficiency|Electricity|Offshore wind centralised	-	1	1	1	1	1	1	1	1	1	1	1	1	1	1	1
TIAM-UCL 4.1.2	SSP2-RCP45	MEA	Efficiency|Electricity|Offshore wind centralised	-	1	1	1	1	1	1	1	1	1	1	1	1	1	1	1
TIAM-UCL 4.1.2	SSP2-RCP45	MEX	Efficiency|Electricity|Offshore wind centralised	-	1	1	1	1	1	1	1	1	1	1	1	1	1	1	1
TIAM-UCL 4.1.2	SSP2-RCP45	ODA	Efficiency|Electricity|Offshore wind centralised	-	1	1	1	1	1	1	1	1	1	1	1	1	1	1	1
TIAM-UCL 4.1.2	SSP2-RCP45	SKO	Efficiency|Electricity|Offshore wind centralised	-	1	1	1	1	1	1	1	1	1	1	1	1	1	1	1
TIAM-UCL 4.1.2	SSP2-RCP45	UK	Efficiency|Electricity|Offshore wind centralised	-	1	1	1	1	1	1	1	1	1	1	1	1	1	1	1
TIAM-UCL 4.1.2	SSP2-RCP45	USA	Efficiency|Electricity|Offshore wind centralised	-	1	1	1	1	1	1	1	1	1	1	1	1	1	1	1
TIAM-UCL 4.1.2	SSP2-RCP45	WEU	Efficiency|Electricity|Offshore wind centralised	-	1	1	1	1	1	1	1	1	1	1	1	1	1	1	1
TIAM-UCL 4.1.2	SSP2-RCP45	EEU	Efficiency|Electricity|Oil CHP|w/o CCS	-	0.22	0.22	0.22	0.22	0.22	0.22	0.22	0.22	0.22	0.22	0.22	0.22	0.22	0.22	0.22
TIAM-UCL 4.1.2	SSP2-RCP45	FSU	Efficiency|Electricity|Oil CHP|w/o CCS	-	0.32	0.32	0.32	0.32	0.32	0.32	0.32	0.32	0.32	0.32	0.32	0.32	0.32	0.32	0.32
TIAM-UCL 4.1.2	SSP2-RCP45	MEA	Efficiency|Electricity|Oil CHP|w/o CCS	-	0.02	0.02	0.02	0.02	0.02	0.02	0.02	0.02	0.02	0.02	0.02	0.02	0.02	0.02	0.02
TIAM-UCL 4.1.2	SSP2-RCP45	ODA	Efficiency|Electricity|Oil CHP|w/o CCS	-	0.04	0.04	0.04	0.04	0.04	0.04	0.04	0.04	0.04	0.04	0.04	0.04	0.04	0.04	0.04
TIAM-UCL 4.1.2	SSP2-RCP45	SKO	Efficiency|Electricity|Oil CHP|w/o CCS	-	0.1	0.1	0.1	0.1	0.1	0.1	0.1	0.1	0.1	0.1	0.1	0.1	0.1	0.1	0.1
TIAM-UCL 4.1.2	SSP2-RCP45	USA	Efficiency|Electricity|Oil CHP|w/o CCS	-	0.35	0.35	0.35	0.35	0.35	0.35	0.35	0.35	0.35	0.35	0.35	0.35	0.35	0.35	0.35
TIAM-UCL 4.1.2	SSP2-RCP45	WEU	Efficiency|Electricity|Oil CHP|w/o CCS	-	0.85	0.85	0.85	0.85	0.85	0.85	0.85	0.85	0.85	0.85	0.85	0.85	0.85	0.85	0.85
TIAM-UCL 4.1.2	SSP2-RCP45	AFR	Efficiency|Electricity|Oil steam|w/o CCS	-	0.38	0.38	0.38	0.39	0.39	0.4	0.4	0.4	0.4	0.42	0.42	0.42	0.42	0.42	0.42
TIAM-UCL 4.1.2	SSP2-RCP45	AUS	Efficiency|Electricity|Oil steam|w/o CCS	-	0.38	0.38	0.38	0.39	0.39	0.4	0.4	0.4	0.4	0.42	0.42	0.42	0.42	0.42	0.42
TIAM-UCL 4.1.2	SSP2-RCP45	CAN	Efficiency|Electricity|Oil steam|w/o CCS	-	0.38	0.38	0.38	0.39	0.39	0.4	0.4	0.4	0.4	0.42	0.42	0.42	0.42	0.42	0.42
TIAM-UCL 4.1.2	SSP2-RCP45	CHI	Efficiency|Electricity|Oil steam|w/o CCS	-	0.38	0.38	0.38	0.39	0.39	0.4	0.4	0.4	0.4	0.42	0.42	0.42	0.42	0.42	0.42
TIAM-UCL 4.1.2	SSP2-RCP45	CSA	Efficiency|Electricity|Oil steam|w/o CCS	-	0.38	0.38	0.38	0.39	0.39	0.4	0.4	0.4	0.4	0.42	0.42	0.42	0.42	0.42	0.42
TIAM-UCL 4.1.2	SSP2-RCP45	EEU	Efficiency|Electricity|Oil steam|w/o CCS	-	0.38	0.38	0.38	0.39	0.39	0.4	0.4	0.4	0.4	0.42	0.42	0.42	0.42	0.42	0.42
TIAM-UCL 4.1.2	SSP2-RCP45	FSU	Efficiency|Electricity|Oil steam|w/o CCS	-	0.38	0.38	0.38	0.39	0.39	0.4	0.4	0.4	0.4	0.42	0.42	0.42	0.42	0.42	0.42
TIAM-UCL 4.1.2	SSP2-RCP45	IND	Efficiency|Electricity|Oil steam|w/o CCS	-	0.38	0.38	0.38	0.39	0.39	0.4	0.4	0.4	0.4	0.42	0.42	0.42	0.42	0.42	0.42
TIAM-UCL 4.1.2	SSP2-RCP45	JPN	Efficiency|Electricity|Oil steam|w/o CCS	-	0.38	0.38	0.38	0.39	0.39	0.4	0.4	0.4	0.4	0.42	0.42	0.42	0.42	0.42	0.42
TIAM-UCL 4.1.2	SSP2-RCP45	MEA	Efficiency|Electricity|Oil steam|w/o CCS	-	0.38	0.38	0.38	0.39	0.39	0.4	0.4	0.4	0.4	0.42	0.42	0.42	0.42	0.42	0.42
TIAM-UCL 4.1.2	SSP2-RCP45	MEX	Efficiency|Electricity|Oil steam|w/o CCS	-	0.38	0.38	0.38	0.39	0.39	0.4	0.4	0.4	0.4	0.42	0.42	0.42	0.42	0.42	0.42
TIAM-UCL 4.1.2	SSP2-RCP45	ODA	Efficiency|Electricity|Oil steam|w/o CCS	-	0.38	0.38	0.38	0.39	0.39	0.4	0.4	0.4	0.4	0.42	0.42	0.42	0.42	0.42	0.42
TIAM-UCL 4.1.2	SSP2-RCP45	SKO	Efficiency|Electricity|Oil steam|w/o CCS	-	0.38	0.38	0.38	0.39	0.39	0.4	0.4	0.4	0.4	0.42	0.42	0.42	0.42	0.42	0.42
TIAM-UCL 4.1.2	SSP2-RCP45	UK	Efficiency|Electricity|Oil steam|w/o CCS	-	0.38	0.38	0.38	0.39	0.39	0.4	0.4	0.4	0.4	0.42	0.42	0.42	0.42	0.42	0.42
TIAM-UCL 4.1.2	SSP2-RCP45	USA	Efficiency|Electricity|Oil steam|w/o CCS	-	0.38	0.38	0.38	0.39	0.39	0.4	0.4	0.4	0.4	0.42	0.42	0.42	0.42	0.42	0.42
TIAM-UCL 4.1.2	SSP2-RCP45	WEU	Efficiency|Electricity|Oil steam|w/o CCS	-	0.38	0.38	0.38	0.39	0.39	0.4	0.4	0.4	0.4	0.42	0.42	0.42	0.42	0.42	0.42
TIAM-UCL 4.1.2	SSP2-RCP45	AFR	Efficiency|Electricity|Onshore wind centralised	-	1	1	1	1	1	1	1	1	1	1	1	1	1	1	1
TIAM-UCL 4.1.2	SSP2-RCP45	AUS	Efficiency|Electricity|Onshore wind centralised	-	1	1	1	1	1	1	1	1	1	1	1	1	1	1	1
TIAM-UCL 4.1.2	SSP2-RCP45	CAN	Efficiency|Electricity|Onshore wind centralised	-	1	1	1	1	1	1	1	1	1	1	1	1	1	1	1
TIAM-UCL 4.1.2	SSP2-RCP45	CHI	Efficiency|Electricity|Onshore wind centralised	-	1	1	1	1	1	1	1	1	1	1	1	1	1	1	1
TIAM-UCL 4.1.2	SSP2-RCP45	CSA	Efficiency|Electricity|Onshore wind centralised	-	1	1	1	1	1	1	1	1	1	1	1	1	1	1	1
TIAM-UCL 4.1.2	SSP2-RCP45	EEU	Efficiency|Electricity|Onshore wind centralised	-	1	1	1	1	1	1	1	1	1	1	1	1	1	1	1
TIAM-UCL 4.1.2	SSP2-RCP45	FSU	Efficiency|Electricity|Onshore wind centralised	-	1	1	1	1	1	1	1	1	1	1	1	1	1	1	1
TIAM-UCL 4.1.2	SSP2-RCP45	IND	Efficiency|Electricity|Onshore wind centralised	-	1	1	1	1	1	1	1	1	1	1	1	1	1	1	1
TIAM-UCL 4.1.2	SSP2-RCP45	JPN	Efficiency|Electricity|Onshore wind centralised	-	1	1	1	1	1	1	1	1	1	1	1	1	1	1	1
TIAM-UCL 4.1.2	SSP2-RCP45	MEA	Efficiency|Electricity|Onshore wind centralised	-	1	1	1	1	1	1	1	1	1	1	1	1	1	1	1
TIAM-UCL 4.1.2	SSP2-RCP45	MEX	Efficiency|Electricity|Onshore wind centralised	-	1	1	1	1	1	1	1	1	1	1	1	1	1	1	1
TIAM-UCL 4.1.2	SSP2-RCP45	ODA	Efficiency|Electricity|Onshore wind centralised	-	1	1	1	1	1	1	1	1	1	1	1	1	1	1	1
TIAM-UCL 4.1.2	SSP2-RCP45	SKO	Efficiency|Electricity|Onshore wind centralised	-	1	1	1	1	1	1	1	1	1	1	1	1	1	1	1
TIAM-UCL 4.1.2	SSP2-RCP45	UK	Efficiency|Electricity|Onshore wind centralised	-	1	1	1	1	1	1	1	1	1	1	1	1	1	1	1
TIAM-UCL 4.1.2	SSP2-RCP45	USA	Efficiency|Electricity|Onshore wind centralised	-	1	1	1	1	1	1	1	1	1	1	1	1	1	1	1
TIAM-UCL 4.1.2	SSP2-RCP45	WEU	Efficiency|Electricity|Onshore wind centralised	-	1	1	1	1	1	1	1	1	1	1	1	1	1	1	1
TIAM-UCL 4.1.2	SSP2-RCP45	AFR	Efficiency|Electricity|ROR hydro	-	1	1	1	1	1	1	1	1	1	1	1	1	1	1	1
TIAM-UCL 4.1.2	SSP2-RCP45	AUS	Efficiency|Electricity|ROR hydro	-	1	1	1	1	1	1	1	1	1	1	1	1	1	1	1
TIAM-UCL 4.1.2	SSP2-RCP45	CAN	Efficiency|Electricity|ROR hydro	-	1	1	1	1	1	1	1	1	1	1	1	1	1	1	1
TIAM-UCL 4.1.2	SSP2-RCP45	CHI	Efficiency|Electricity|ROR hydro	-	1	1	1	1	1	1	1	1	1	1	1	1	1	1	1
TIAM-UCL 4.1.2	SSP2-RCP45	CSA	Efficiency|Electricity|ROR hydro	-	1	1	1	1	1	1	1	1	1	1	1	1	1	1	1
TIAM-UCL 4.1.2	SSP2-RCP45	EEU	Efficiency|Electricity|ROR hydro	-	1	1	1	1	1	1	1	1	1	1	1	1	1	1	1
TIAM-UCL 4.1.2	SSP2-RCP45	FSU	Efficiency|Electricity|ROR hydro	-	1	1	1	1	1	1	1	1	1	1	1	1	1	1	1
TIAM-UCL 4.1.2	SSP2-RCP45	IND	Efficiency|Electricity|ROR hydro	-	1	1	1	1	1	1	1	1	1	1	1	1	1	1	1
TIAM-UCL 4.1.2	SSP2-RCP45	JPN	Efficiency|Electricity|ROR hydro	-	1	1	1	1	1	1	1	1	1	1	1	1	1	1	1
TIAM-UCL 4.1.2	SSP2-RCP45	MEA	Efficiency|Electricity|ROR hydro	-	1	1	1	1	1	1	1	1	1	1	1	1	1	1	1
TIAM-UCL 4.1.2	SSP2-RCP45	MEX	Efficiency|Electricity|ROR hydro	-	1	1	1	1	1	1	1	1	1	1	1	1	1	1	1
TIAM-UCL 4.1.2	SSP2-RCP45	ODA	Efficiency|Electricity|ROR hydro	-	1	1	1	1	1	1	1	1	1	1	1	1	1	1	1
TIAM-UCL 4.1.2	SSP2-RCP45	SKO	Efficiency|Electricity|ROR hydro	-	1	1	1	1	1	1	1	1	1	1	1	1	1	1	1
TIAM-UCL 4.1.2	SSP2-RCP45	UK	Efficiency|Electricity|ROR hydro	-	1	1	1	1	1	1	1	1	1	1	1	1	1	1	1
TIAM-UCL 4.1.2	SSP2-RCP45	USA	Efficiency|Electricity|ROR hydro	-	1	1	1	1	1	1	1	1	1	1	1	1	1	1	1
TIAM-UCL 4.1.2	SSP2-RCP45	WEU	Efficiency|Electricity|ROR hydro	-	1	1	1	1	1	1	1	1	1	1	1	1	1	1	1
TIAM-UCL 4.1.2	SSP2-RCP45	AFR	Efficiency|Electricity|Supercritical pulverised coal|w/o CCS	-	0.42	0.42	0.42	0.42	0.42	0.42	0.42	0.42	0.42	0.42	0.42	0.42	0.42	0.42	0.42
TIAM-UCL 4.1.2	SSP2-RCP45	AUS	Efficiency|Electricity|Supercritical pulverised coal|w/o CCS	-	0.42	0.42	0.42	0.42	0.42	0.42	0.42	0.42	0.42	0.42	0.42	0.42	0.42	0.42	0.42
TIAM-UCL 4.1.2	SSP2-RCP45	CAN	Efficiency|Electricity|Supercritical pulverised coal|w/o CCS	-	0.42	0.42	0.42	0.42	0.42	0.42	0.42	0.42	0.42	0.42	0.42	0.42	0.42	0.42	0.42
TIAM-UCL 4.1.2	SSP2-RCP45	CHI	Efficiency|Electricity|Supercritical pulverised coal|w/o CCS	-	0.42	0.42	0.42	0.42	0.42	0.42	0.42	0.42	0.42	0.42	0.42	0.42	0.42	0.42	0.42
TIAM-UCL 4.1.2	SSP2-RCP45	CSA	Efficiency|Electricity|Supercritical pulverised coal|w/o CCS	-	0.42	0.42	0.42	0.42	0.42	0.42	0.42	0.42	0.42	0.42	0.42	0.42	0.42	0.42	0.42
TIAM-UCL 4.1.2	SSP2-RCP45	EEU	Efficiency|Electricity|Supercritical pulverised coal|w/o CCS	-	0.42	0.42	0.42	0.42	0.42	0.42	0.42	0.42	0.42	0.42	0.42	0.42	0.42	0.42	0.42
TIAM-UCL 4.1.2	SSP2-RCP45	FSU	Efficiency|Electricity|Supercritical pulverised coal|w/o CCS	-	0.42	0.42	0.42	0.42	0.42	0.42	0.42	0.42	0.42	0.42	0.42	0.42	0.42	0.42	0.42
TIAM-UCL 4.1.2	SSP2-RCP45	IND	Efficiency|Electricity|Supercritical pulverised coal|w/o CCS	-	0.42	0.42	0.42	0.42	0.42	0.42	0.42	0.42	0.42	0.42	0.42	0.42	0.42	0.42	0.42
TIAM-UCL 4.1.2	SSP2-RCP45	JPN	Efficiency|Electricity|Supercritical pulverised coal|w/o CCS	-	0.42	0.42	0.42	0.42	0.42	0.42	0.42	0.42	0.42	0.42	0.42	0.42	0.42	0.42	0.42
TIAM-UCL 4.1.2	SSP2-RCP45	MEA	Efficiency|Electricity|Supercritical pulverised coal|w/o CCS	-	0.42	0.42	0.42	0.42	0.42	0.42	0.42	0.42	0.42	0.42	0.42	0.42	0.42	0.42	0.42
TIAM-UCL 4.1.2	SSP2-RCP45	MEX	Efficiency|Electricity|Supercritical pulverised coal|w/o CCS	-	0.42	0.42	0.42	0.42	0.42	0.42	0.42	0.42	0.42	0.42	0.42	0.42	0.42	0.42	0.42
TIAM-UCL 4.1.2	SSP2-RCP45	ODA	Efficiency|Electricity|Supercritical pulverised coal|w/o CCS	-	0.42	0.42	0.42	0.42	0.42	0.42	0.42	0.42	0.42	0.42	0.42	0.42	0.42	0.42	0.42
TIAM-UCL 4.1.2	SSP2-RCP45	SKO	Efficiency|Electricity|Supercritical pulverised coal|w/o CCS	-	0.42	0.42	0.42	0.42	0.42	0.42	0.42	0.42	0.42	0.42	0.42	0.42	0.42	0.42	0.42
TIAM-UCL 4.1.2	SSP2-RCP45	UK	Efficiency|Electricity|Supercritical pulverised coal|w/o CCS	-	0.42	0.42	0.42	0.42	0.42	0.42	0.42	0.42	0.42	0.42	0.42	0.42	0.42	0.42	0.42
TIAM-UCL 4.1.2	SSP2-RCP45	USA	Efficiency|Electricity|Supercritical pulverised coal|w/o CCS	-	0.42	0.42	0.42	0.42	0.42	0.42	0.42	0.42	0.42	0.42	0.42	0.42	0.42	0.42	0.42
TIAM-UCL 4.1.2	SSP2-RCP45	WEU	Efficiency|Electricity|Supercritical pulverised coal|w/o CCS	-	0.42	0.42	0.42	0.42	0.42	0.42	0.42	0.42	0.42	0.42	0.42	0.42	0.42	0.42	0.42
TIAM-UCL 4.1.2	SSP2-RCP45	AFR	Efficiency|Electricity|Tidal	-		1	1	1	1	1	1	1	1	1	1	1	1	1	1
TIAM-UCL 4.1.2	SSP2-RCP45	AUS	Efficiency|Electricity|Tidal	-		1	1	1	1	1	1	1	1	1	1	1	1	1	1
TIAM-UCL 4.1.2	SSP2-RCP45	CAN	Efficiency|Electricity|Tidal	-		1	1	1	1	1	1	1	1	1	1	1	1	1	1
TIAM-UCL 4.1.2	SSP2-RCP45	CHI	Efficiency|Electricity|Tidal	-		1	1	1	1	1	1	1	1	1	1	1	1	1	1
TIAM-UCL 4.1.2	SSP2-RCP45	CSA	Efficiency|Electricity|Tidal	-		1	1	1	1	1	1	1	1	1	1	1	1	1	1
TIAM-UCL 4.1.2	SSP2-RCP45	EEU	Efficiency|Electricity|Tidal	-		1	1	1	1	1	1	1	1	1	1	1	1	1	1
TIAM-UCL 4.1.2	SSP2-RCP45	FSU	Efficiency|Electricity|Tidal	-		1	1	1	1	1	1	1	1	1	1	1	1	1	1
TIAM-UCL 4.1.2	SSP2-RCP45	IND	Efficiency|Electricity|Tidal	-		1	1	1	1	1	1	1	1	1	1	1	1	1	1
TIAM-UCL 4.1.2	SSP2-RCP45	JPN	Efficiency|Electricity|Tidal	-		1	1	1	1	1	1	1	1	1	1	1	1	1	1
TIAM-UCL 4.1.2	SSP2-RCP45	MEA	Efficiency|Electricity|Tidal	-		1	1	1	1	1	1	1	1	1	1	1	1	1	1
TIAM-UCL 4.1.2	SSP2-RCP45	MEX	Efficiency|Electricity|Tidal	-		1	1	1	1	1	1	1	1	1	1	1	1	1	1
TIAM-UCL 4.1.2	SSP2-RCP45	ODA	Efficiency|Electricity|Tidal	-		1	1	1	1	1	1	1	1	1	1	1	1	1	1
TIAM-UCL 4.1.2	SSP2-RCP45	SKO	Efficiency|Electricity|Tidal	-		1	1	1	1	1	1	1	1	1	1	1	1	1	1
TIAM-UCL 4.1.2	SSP2-RCP45	UK	Efficiency|Electricity|Tidal	-		1	1	1	1	1	1	1	1	1	1	1	1	1	1
TIAM-UCL 4.1.2	SSP2-RCP45	USA	Efficiency|Electricity|Tidal	-		1	1	1	1	1	1	1	1	1	1	1	1	1	1
TIAM-UCL 4.1.2	SSP2-RCP45	WEU	Efficiency|Electricity|Tidal	-		1	1	1	1	1	1	1	1	1	1	1	1	1	1
TIAM-UCL 4.1.2	SSP2-RCP45	AFR	Efficiency|Electricity|Ultra-supercritical pulverised coal|w CCS	-				0.39	0.39	0.42	0.42	0.42	0.42	0.46	0.46	0.46	0.46	0.46	0.46
TIAM-UCL 4.1.2	SSP2-RCP45	AUS	Efficiency|Electricity|Ultra-supercritical pulverised coal|w CCS	-				0.39	0.39	0.42	0.42	0.42	0.42	0.46	0.46	0.46	0.46	0.46	0.46
TIAM-UCL 4.1.2	SSP2-RCP45	CAN	Efficiency|Electricity|Ultra-supercritical pulverised coal|w CCS	-				0.39	0.39	0.42	0.42	0.42	0.42	0.46	0.46	0.46	0.46	0.46	0.46
TIAM-UCL 4.1.2	SSP2-RCP45	CHI	Efficiency|Electricity|Ultra-supercritical pulverised coal|w CCS	-				0.39	0.39	0.42	0.42	0.42	0.42	0.46	0.46	0.46	0.46	0.46	0.46
TIAM-UCL 4.1.2	SSP2-RCP45	CSA	Efficiency|Electricity|Ultra-supercritical pulverised coal|w CCS	-				0.39	0.39	0.42	0.42	0.42	0.42	0.46	0.46	0.46	0.46	0.46	0.46
TIAM-UCL 4.1.2	SSP2-RCP45	EEU	Efficiency|Electricity|Ultra-supercritical pulverised coal|w CCS	-				0.39	0.39	0.42	0.42	0.42	0.42	0.46	0.46	0.46	0.46	0.46	0.46
TIAM-UCL 4.1.2	SSP2-RCP45	FSU	Efficiency|Electricity|Ultra-supercritical pulverised coal|w CCS	-				0.39	0.39	0.42	0.42	0.42	0.42	0.46	0.46	0.46	0.46	0.46	0.46
TIAM-UCL 4.1.2	SSP2-RCP45	IND	Efficiency|Electricity|Ultra-supercritical pulverised coal|w CCS	-				0.39	0.39	0.42	0.42	0.42	0.42	0.46	0.46	0.46	0.46	0.46	0.46
TIAM-UCL 4.1.2	SSP2-RCP45	JPN	Efficiency|Electricity|Ultra-supercritical pulverised coal|w CCS	-				0.39	0.39	0.42	0.42	0.42	0.42	0.46	0.46	0.46	0.46	0.46	0.46
TIAM-UCL 4.1.2	SSP2-RCP45	MEA	Efficiency|Electricity|Ultra-supercritical pulverised coal|w CCS	-				0.39	0.39	0.42	0.42	0.42	0.42	0.46	0.46	0.46	0.46	0.46	0.46
TIAM-UCL 4.1.2	SSP2-RCP45	MEX	Efficiency|Electricity|Ultra-supercritical pulverised coal|w CCS	-				0.39	0.39	0.42	0.42	0.42	0.42	0.46	0.46	0.46	0.46	0.46	0.46
TIAM-UCL 4.1.2	SSP2-RCP45	ODA	Efficiency|Electricity|Ultra-supercritical pulverised coal|w CCS	-				0.39	0.39	0.42	0.42	0.42	0.42	0.46	0.46	0.46	0.46	0.46	0.46
TIAM-UCL 4.1.2	SSP2-RCP45	SKO	Efficiency|Electricity|Ultra-supercritical pulverised coal|w CCS	-				0.39	0.39	0.42	0.42	0.42	0.42	0.46	0.46	0.46	0.46	0.46	0.46
TIAM-UCL 4.1.2	SSP2-RCP45	UK	Efficiency|Electricity|Ultra-supercritical pulverised coal|w CCS	-				0.39	0.39	0.42	0.42	0.42	0.42	0.46	0.46	0.46	0.46	0.46	0.46
TIAM-UCL 4.1.2	SSP2-RCP45	USA	Efficiency|Electricity|Ultra-supercritical pulverised coal|w CCS	-				0.39	0.39	0.42	0.42	0.42	0.42	0.46	0.46	0.46	0.46	0.46	0.46
TIAM-UCL 4.1.2	SSP2-RCP45	WEU	Efficiency|Electricity|Ultra-supercritical pulverised coal|w CCS	-				0.39	0.39	0.42	0.42	0.42	0.42	0.46	0.46	0.46	0.46	0.46	0.46
TIAM-UCL 4.1.2	SSP2-RCP45	AFR	Efficiency|Electricity|Ultra-supercritical pulverised coal|w/o CCS	-	0.47	0.47	0.47	0.48	0.48	0.49	0.49	0.49	0.49	0.5	0.5	0.5	0.5	0.5	0.5
TIAM-UCL 4.1.2	SSP2-RCP45	AUS	Efficiency|Electricity|Ultra-supercritical pulverised coal|w/o CCS	-	0.47	0.47	0.47	0.48	0.48	0.49	0.49	0.49	0.49	0.5	0.5	0.5	0.5	0.5	0.5
TIAM-UCL 4.1.2	SSP2-RCP45	CAN	Efficiency|Electricity|Ultra-supercritical pulverised coal|w/o CCS	-	0.47	0.47	0.47	0.48	0.48	0.49	0.49	0.49	0.49	0.5	0.5	0.5	0.5	0.5	0.5
TIAM-UCL 4.1.2	SSP2-RCP45	CHI	Efficiency|Electricity|Ultra-supercritical pulverised coal|w/o CCS	-	0.47	0.47	0.47	0.48	0.48	0.49	0.49	0.49	0.49	0.5	0.5	0.5	0.5	0.5	0.5
TIAM-UCL 4.1.2	SSP2-RCP45	CSA	Efficiency|Electricity|Ultra-supercritical pulverised coal|w/o CCS	-	0.47	0.47	0.47	0.48	0.48	0.49	0.49	0.49	0.49	0.5	0.5	0.5	0.5	0.5	0.5
TIAM-UCL 4.1.2	SSP2-RCP45	EEU	Efficiency|Electricity|Ultra-supercritical pulverised coal|w/o CCS	-	0.47	0.47	0.47	0.48	0.48	0.49	0.49	0.49	0.49	0.5	0.5	0.5	0.5	0.5	0.5
TIAM-UCL 4.1.2	SSP2-RCP45	FSU	Efficiency|Electricity|Ultra-supercritical pulverised coal|w/o CCS	-	0.47	0.47	0.47	0.48	0.48	0.49	0.49	0.49	0.49	0.5	0.5	0.5	0.5	0.5	0.5
TIAM-UCL 4.1.2	SSP2-RCP45	IND	Efficiency|Electricity|Ultra-supercritical pulverised coal|w/o CCS	-	0.47	0.47	0.47	0.48	0.48	0.49	0.49	0.49	0.49	0.5	0.5	0.5	0.5	0.5	0.5
TIAM-UCL 4.1.2	SSP2-RCP45	JPN	Efficiency|Electricity|Ultra-supercritical pulverised coal|w/o CCS	-	0.47	0.47	0.47	0.48	0.48	0.49	0.49	0.49	0.49	0.5	0.5	0.5	0.5	0.5	0.5
TIAM-UCL 4.1.2	SSP2-RCP45	MEA	Efficiency|Electricity|Ultra-supercritical pulverised coal|w/o CCS	-	0.47	0.47	0.47	0.48	0.48	0.49	0.49	0.49	0.49	0.5	0.5	0.5	0.5	0.5	0.5
TIAM-UCL 4.1.2	SSP2-RCP45	MEX	Efficiency|Electricity|Ultra-supercritical pulverised coal|w/o CCS	-	0.47	0.47	0.47	0.48	0.48	0.49	0.49	0.49	0.49	0.5	0.5	0.5	0.5	0.5	0.5
TIAM-UCL 4.1.2	SSP2-RCP45	ODA	Efficiency|Electricity|Ultra-supercritical pulverised coal|w/o CCS	-	0.47	0.47	0.47	0.48	0.48	0.49	0.49	0.49	0.49	0.5	0.5	0.5	0.5	0.5	0.5
TIAM-UCL 4.1.2	SSP2-RCP45	SKO	Efficiency|Electricity|Ultra-supercritical pulverised coal|w/o CCS	-	0.47	0.47	0.47	0.48	0.48	0.49	0.49	0.49	0.49	0.5	0.5	0.5	0.5	0.5	0.5
TIAM-UCL 4.1.2	SSP2-RCP45	UK	Efficiency|Electricity|Ultra-supercritical pulverised coal|w/o CCS	-	0.47	0.47	0.47	0.48	0.48	0.49	0.49	0.49	0.49	0.5	0.5	0.5	0.5	0.5	0.5
TIAM-UCL 4.1.2	SSP2-RCP45	USA	Efficiency|Electricity|Ultra-supercritical pulverised coal|w/o CCS	-	0.47	0.47	0.47	0.48	0.48	0.49	0.49	0.49	0.49	0.5	0.5	0.5	0.5	0.5	0.5
TIAM-UCL 4.1.2	SSP2-RCP45	WEU	Efficiency|Electricity|Ultra-supercritical pulverised coal|w/o CCS	-	0.47	0.47	0.47	0.48	0.48	0.49	0.49	0.49	0.49	0.5	0.5	0.5	0.5	0.5	0.5
TIAM-UCL 4.1.2	SSP2-RCP45	AFR	Efficiency|Hydrogen|Electrolysis	-	0.73	0.73	0.73	0.73	0.73	0.73	0.73	0.73	0.73	0.84	0.84	0.84	0.84	0.84	0.84
TIAM-UCL 4.1.2	SSP2-RCP45	AUS	Efficiency|Hydrogen|Electrolysis	-	0.73	0.73	0.73	0.73	0.73	0.73	0.73	0.73	0.73	0.84	0.84	0.84	0.84	0.84	0.84
TIAM-UCL 4.1.2	SSP2-RCP45	CAN	Efficiency|Hydrogen|Electrolysis	-	0.73	0.73	0.73	0.73	0.73	0.73	0.73	0.73	0.73	0.84	0.84	0.84	0.84	0.84	0.84
TIAM-UCL 4.1.2	SSP2-RCP45	CHI	Efficiency|Hydrogen|Electrolysis	-	0.73	0.73	0.73	0.73	0.73	0.73	0.73	0.73	0.73	0.84	0.84	0.84	0.84	0.84	0.84
TIAM-UCL 4.1.2	SSP2-RCP45	CSA	Efficiency|Hydrogen|Electrolysis	-	0.73	0.73	0.73	0.73	0.73	0.73	0.73	0.73	0.73	0.84	0.84	0.84	0.84	0.84	0.84
TIAM-UCL 4.1.2	SSP2-RCP45	EEU	Efficiency|Hydrogen|Electrolysis	-	0.73	0.73	0.73	0.73	0.73	0.73	0.73	0.73	0.73	0.84	0.84	0.84	0.84	0.84	0.84
TIAM-UCL 4.1.2	SSP2-RCP45	FSU	Efficiency|Hydrogen|Electrolysis	-	0.73	0.73	0.73	0.73	0.73	0.73	0.73	0.73	0.73	0.84	0.84	0.84	0.84	0.84	0.84
TIAM-UCL 4.1.2	SSP2-RCP45	IND	Efficiency|Hydrogen|Electrolysis	-	0.73	0.73	0.73	0.73	0.73	0.73	0.73	0.73	0.73	0.84	0.84	0.84	0.84	0.84	0.84
TIAM-UCL 4.1.2	SSP2-RCP45	JPN	Efficiency|Hydrogen|Electrolysis	-	0.73	0.73	0.73	0.73	0.73	0.73	0.73	0.73	0.73	0.84	0.84	0.84	0.84	0.84	0.84
TIAM-UCL 4.1.2	SSP2-RCP45	MEA	Efficiency|Hydrogen|Electrolysis	-	0.73	0.73	0.73	0.73	0.73	0.73	0.73	0.73	0.73	0.84	0.84	0.84	0.84	0.84	0.84
TIAM-UCL 4.1.2	SSP2-RCP45	MEX	Efficiency|Hydrogen|Electrolysis	-	0.73	0.73	0.73	0.73	0.73	0.73	0.73	0.73	0.73	0.84	0.84	0.84	0.84	0.84	0.84
TIAM-UCL 4.1.2	SSP2-RCP45	ODA	Efficiency|Hydrogen|Electrolysis	-	0.73	0.73	0.73	0.73	0.73	0.73	0.73	0.73	0.73	0.84	0.84	0.84	0.84	0.84	0.84
TIAM-UCL 4.1.2	SSP2-RCP45	SKO	Efficiency|Hydrogen|Electrolysis	-	0.73	0.73	0.73	0.73	0.73	0.73	0.73	0.73	0.73	0.84	0.84	0.84	0.84	0.84	0.84
TIAM-UCL 4.1.2	SSP2-RCP45	UK	Efficiency|Hydrogen|Electrolysis	-	0.73	0.73	0.73	0.73	0.73	0.73	0.73	0.73	0.73	0.84	0.84	0.84	0.84	0.84	0.84
TIAM-UCL 4.1.2	SSP2-RCP45	USA	Efficiency|Hydrogen|Electrolysis	-	0.73	0.73	0.73	0.73	0.73	0.73	0.73	0.73	0.73	0.84	0.84	0.84	0.84	0.84	0.84
TIAM-UCL 4.1.2	SSP2-RCP45	WEU	Efficiency|Hydrogen|Electrolysis	-	0.73	0.73	0.73	0.73	0.73	0.73	0.73	0.73	0.73	0.84	0.84	0.84	0.84	0.84	0.84
TIAM-UCL 4.1.2	SSP2-RCP45	World	Efficiency|Hydrogen|Electrolysis	-	0.73	0.73	0.73	0.73	0.73	0.73	0.73	0.73	0.73	0.84	0.84	0.84	0.84	0.84	0.84
TIAM-UCL 4.1.2	SSP2-RCP45	AFR	Efficiency|Liquids|Biomass|FT fuel mix (diesel, kerosene, naptha, ELC)|w CCS	-					0.34	0.34	0.34	0.42	0.42	0.42	0.42	0.42	0.42	0.42	0.42
TIAM-UCL 4.1.2	SSP2-RCP45	AUS	Efficiency|Liquids|Biomass|FT fuel mix (diesel, kerosene, naptha, ELC)|w CCS	-					0.34	0.34	0.34	0.42	0.42	0.42	0.42	0.42	0.42	0.42	0.42
TIAM-UCL 4.1.2	SSP2-RCP45	CAN	Efficiency|Liquids|Biomass|FT fuel mix (diesel, kerosene, naptha, ELC)|w CCS	-					0.34	0.34	0.34	0.42	0.42	0.42	0.42	0.42	0.42	0.42	0.42
TIAM-UCL 4.1.2	SSP2-RCP45	CHI	Efficiency|Liquids|Biomass|FT fuel mix (diesel, kerosene, naptha, ELC)|w CCS	-					0.34	0.34	0.34	0.42	0.42	0.42	0.42	0.42	0.42	0.42	0.42
TIAM-UCL 4.1.2	SSP2-RCP45	CSA	Efficiency|Liquids|Biomass|FT fuel mix (diesel, kerosene, naptha, ELC)|w CCS	-					0.34	0.34	0.34	0.42	0.42	0.42	0.42	0.42	0.42	0.42	0.42
TIAM-UCL 4.1.2	SSP2-RCP45	EEU	Efficiency|Liquids|Biomass|FT fuel mix (diesel, kerosene, naptha, ELC)|w CCS	-					0.34	0.34	0.34	0.42	0.42	0.42	0.42	0.42	0.42	0.42	0.42
TIAM-UCL 4.1.2	SSP2-RCP45	FSU	Efficiency|Liquids|Biomass|FT fuel mix (diesel, kerosene, naptha, ELC)|w CCS	-					0.34	0.34	0.34	0.42	0.42	0.42	0.42	0.42	0.42	0.42	0.42
TIAM-UCL 4.1.2	SSP2-RCP45	IND	Efficiency|Liquids|Biomass|FT fuel mix (diesel, kerosene, naptha, ELC)|w CCS	-					0.34	0.34	0.34	0.42	0.42	0.42	0.42	0.42	0.42	0.42	0.42
TIAM-UCL 4.1.2	SSP2-RCP45	JPN	Efficiency|Liquids|Biomass|FT fuel mix (diesel, kerosene, naptha, ELC)|w CCS	-					0.34	0.34	0.34	0.42	0.42	0.42	0.42	0.42	0.42	0.42	0.42
TIAM-UCL 4.1.2	SSP2-RCP45	MEA	Efficiency|Liquids|Biomass|FT fuel mix (diesel, kerosene, naptha, ELC)|w CCS	-					0.34	0.34	0.34	0.42	0.42	0.42	0.42	0.42	0.42	0.42	0.42
TIAM-UCL 4.1.2	SSP2-RCP45	MEX	Efficiency|Liquids|Biomass|FT fuel mix (diesel, kerosene, naptha, ELC)|w CCS	-					0.34	0.34	0.34	0.42	0.42	0.42	0.42	0.42	0.42	0.42	0.42
TIAM-UCL 4.1.2	SSP2-RCP45	ODA	Efficiency|Liquids|Biomass|FT fuel mix (diesel, kerosene, naptha, ELC)|w CCS	-					0.34	0.34	0.34	0.42	0.42	0.42	0.42	0.42	0.42	0.42	0.42
TIAM-UCL 4.1.2	SSP2-RCP45	SKO	Efficiency|Liquids|Biomass|FT fuel mix (diesel, kerosene, naptha, ELC)|w CCS	-					0.34	0.34	0.34	0.42	0.42	0.42	0.42	0.42	0.42	0.42	0.42
TIAM-UCL 4.1.2	SSP2-RCP45	UK	Efficiency|Liquids|Biomass|FT fuel mix (diesel, kerosene, naptha, ELC)|w CCS	-					0.34	0.34	0.34	0.42	0.42	0.42	0.42	0.42	0.42	0.42	0.42
TIAM-UCL 4.1.2	SSP2-RCP45	USA	Efficiency|Liquids|Biomass|FT fuel mix (diesel, kerosene, naptha, ELC)|w CCS	-					0.34	0.34	0.34	0.42	0.42	0.42	0.42	0.42	0.42	0.42	0.42
TIAM-UCL 4.1.2	SSP2-RCP45	WEU	Efficiency|Liquids|Biomass|FT fuel mix (diesel, kerosene, naptha, ELC)|w CCS	-					0.34	0.34	0.34	0.42	0.42	0.42	0.42	0.42	0.42	0.42	0.42
TIAM-UCL 4.1.2	SSP2-RCP45	AFR	Efficiency|Liquids|Biomass|FT fuel mix (diesel, kerosene, naptha, ELC)|w/o CCS	-		0.44	0.44	0.44	0.47	0.47	0.47	0.5	0.5	0.5	0.5	0.5	0.5	0.5	0.5
TIAM-UCL 4.1.2	SSP2-RCP45	AUS	Efficiency|Liquids|Biomass|FT fuel mix (diesel, kerosene, naptha, ELC)|w/o CCS	-		0.44	0.44	0.44	0.47	0.47	0.47	0.5	0.5	0.5	0.5	0.5	0.5	0.5	0.5
TIAM-UCL 4.1.2	SSP2-RCP45	CAN	Efficiency|Liquids|Biomass|FT fuel mix (diesel, kerosene, naptha, ELC)|w/o CCS	-		0.44	0.44	0.44	0.47	0.47	0.47	0.5	0.5	0.5	0.5	0.5	0.5	0.5	0.5
TIAM-UCL 4.1.2	SSP2-RCP45	CHI	Efficiency|Liquids|Biomass|FT fuel mix (diesel, kerosene, naptha, ELC)|w/o CCS	-		0.44	0.44	0.44	0.47	0.47	0.47	0.5	0.5	0.5	0.5	0.5	0.5	0.5	0.5
TIAM-UCL 4.1.2	SSP2-RCP45	CSA	Efficiency|Liquids|Biomass|FT fuel mix (diesel, kerosene, naptha, ELC)|w/o CCS	-		0.44	0.44	0.44	0.47	0.47	0.47	0.5	0.5	0.5	0.5	0.5	0.5	0.5	0.5
TIAM-UCL 4.1.2	SSP2-RCP45	EEU	Efficiency|Liquids|Biomass|FT fuel mix (diesel, kerosene, naptha, ELC)|w/o CCS	-		0.44	0.44	0.44	0.47	0.47	0.47	0.5	0.5	0.5	0.5	0.5	0.5	0.5	0.5
TIAM-UCL 4.1.2	SSP2-RCP45	FSU	Efficiency|Liquids|Biomass|FT fuel mix (diesel, kerosene, naptha, ELC)|w/o CCS	-		0.44	0.44	0.44	0.47	0.47	0.47	0.5	0.5	0.5	0.5	0.5	0.5	0.5	0.5
TIAM-UCL 4.1.2	SSP2-RCP45	IND	Efficiency|Liquids|Biomass|FT fuel mix (diesel, kerosene, naptha, ELC)|w/o CCS	-		0.44	0.44	0.44	0.47	0.47	0.47	0.5	0.5	0.5	0.5	0.5	0.5	0.5	0.5
TIAM-UCL 4.1.2	SSP2-RCP45	JPN	Efficiency|Liquids|Biomass|FT fuel mix (diesel, kerosene, naptha, ELC)|w/o CCS	-		0.44	0.44	0.44	0.47	0.47	0.47	0.5	0.5	0.5	0.5	0.5	0.5	0.5	0.5
TIAM-UCL 4.1.2	SSP2-RCP45	MEA	Efficiency|Liquids|Biomass|FT fuel mix (diesel, kerosene, naptha, ELC)|w/o CCS	-		0.44	0.44	0.44	0.47	0.47	0.47	0.5	0.5	0.5	0.5	0.5	0.5	0.5	0.5
TIAM-UCL 4.1.2	SSP2-RCP45	MEX	Efficiency|Liquids|Biomass|FT fuel mix (diesel, kerosene, naptha, ELC)|w/o CCS	-		0.44	0.44	0.44	0.47	0.47	0.47	0.5	0.5	0.5	0.5	0.5	0.5	0.5	0.5
TIAM-UCL 4.1.2	SSP2-RCP45	ODA	Efficiency|Liquids|Biomass|FT fuel mix (diesel, kerosene, naptha, ELC)|w/o CCS	-		0.44	0.44	0.44	0.47	0.47	0.47	0.5	0.5	0.5	0.5	0.5	0.5	0.5	0.5
TIAM-UCL 4.1.2	SSP2-RCP45	SKO	Efficiency|Liquids|Biomass|FT fuel mix (diesel, kerosene, naptha, ELC)|w/o CCS	-		0.44	0.44	0.44	0.47	0.47	0.47	0.5	0.5	0.5	0.5	0.5	0.5	0.5	0.5
TIAM-UCL 4.1.2	SSP2-RCP45	UK	Efficiency|Liquids|Biomass|FT fuel mix (diesel, kerosene, naptha, ELC)|w/o CCS	-		0.44	0.44	0.44	0.47	0.47	0.47	0.5	0.5	0.5	0.5	0.5	0.5	0.5	0.5
TIAM-UCL 4.1.2	SSP2-RCP45	USA	Efficiency|Liquids|Biomass|FT fuel mix (diesel, kerosene, naptha, ELC)|w/o CCS	-		0.44	0.44	0.44	0.47	0.47	0.47	0.5	0.5	0.5	0.5	0.5	0.5	0.5	0.5
TIAM-UCL 4.1.2	SSP2-RCP45	WEU	Efficiency|Liquids|Biomass|FT fuel mix (diesel, kerosene, naptha, ELC)|w/o CCS	-		0.44	0.44	0.44	0.47	0.47	0.47	0.5	0.5	0.5	0.5	0.5	0.5	0.5	0.5
TIAM-UCL 4.1.2	SSP2-RCP45	AFR	Efficiency|Liquids|Coal|FT fuel mix (diesel, kerosene, naptha, ELC)|w CCS	-					0.39	0.39	0.39	0.44	0.44	0.44	0.44	0.44	0.44	0.44	0.44
TIAM-UCL 4.1.2	SSP2-RCP45	AUS	Efficiency|Liquids|Coal|FT fuel mix (diesel, kerosene, naptha, ELC)|w CCS	-					0.39	0.39	0.39	0.44	0.44	0.44	0.44	0.44	0.44	0.44	0.44
TIAM-UCL 4.1.2	SSP2-RCP45	CAN	Efficiency|Liquids|Coal|FT fuel mix (diesel, kerosene, naptha, ELC)|w CCS	-					0.39	0.39	0.39	0.44	0.44	0.44	0.44	0.44	0.44	0.44	0.44
TIAM-UCL 4.1.2	SSP2-RCP45	CHI	Efficiency|Liquids|Coal|FT fuel mix (diesel, kerosene, naptha, ELC)|w CCS	-					0.39	0.39	0.39	0.44	0.44	0.44	0.44	0.44	0.44	0.44	0.44
TIAM-UCL 4.1.2	SSP2-RCP45	CSA	Efficiency|Liquids|Coal|FT fuel mix (diesel, kerosene, naptha, ELC)|w CCS	-					0.39	0.39	0.39	0.44	0.44	0.44	0.44	0.44	0.44	0.44	0.44
TIAM-UCL 4.1.2	SSP2-RCP45	EEU	Efficiency|Liquids|Coal|FT fuel mix (diesel, kerosene, naptha, ELC)|w CCS	-					0.39	0.39	0.39	0.44	0.44	0.44	0.44	0.44	0.44	0.44	0.44
TIAM-UCL 4.1.2	SSP2-RCP45	FSU	Efficiency|Liquids|Coal|FT fuel mix (diesel, kerosene, naptha, ELC)|w CCS	-					0.39	0.39	0.39	0.44	0.44	0.44	0.44	0.44	0.44	0.44	0.44
TIAM-UCL 4.1.2	SSP2-RCP45	IND	Efficiency|Liquids|Coal|FT fuel mix (diesel, kerosene, naptha, ELC)|w CCS	-					0.39	0.39	0.39	0.44	0.44	0.44	0.44	0.44	0.44	0.44	0.44
TIAM-UCL 4.1.2	SSP2-RCP45	JPN	Efficiency|Liquids|Coal|FT fuel mix (diesel, kerosene, naptha, ELC)|w CCS	-					0.39	0.39	0.39	0.44	0.44	0.44	0.44	0.44	0.44	0.44	0.44
TIAM-UCL 4.1.2	SSP2-RCP45	MEA	Efficiency|Liquids|Coal|FT fuel mix (diesel, kerosene, naptha, ELC)|w CCS	-					0.39	0.39	0.39	0.44	0.44	0.44	0.44	0.44	0.44	0.44	0.44
TIAM-UCL 4.1.2	SSP2-RCP45	MEX	Efficiency|Liquids|Coal|FT fuel mix (diesel, kerosene, naptha, ELC)|w CCS	-					0.39	0.39	0.39	0.44	0.44	0.44	0.44	0.44	0.44	0.44	0.44
TIAM-UCL 4.1.2	SSP2-RCP45	ODA	Efficiency|Liquids|Coal|FT fuel mix (diesel, kerosene, naptha, ELC)|w CCS	-					0.39	0.39	0.39	0.44	0.44	0.44	0.44	0.44	0.44	0.44	0.44
TIAM-UCL 4.1.2	SSP2-RCP45	SKO	Efficiency|Liquids|Coal|FT fuel mix (diesel, kerosene, naptha, ELC)|w CCS	-					0.39	0.39	0.39	0.44	0.44	0.44	0.44	0.44	0.44	0.44	0.44
TIAM-UCL 4.1.2	SSP2-RCP45	UK	Efficiency|Liquids|Coal|FT fuel mix (diesel, kerosene, naptha, ELC)|w CCS	-					0.39	0.39	0.39	0.44	0.44	0.44	0.44	0.44	0.44	0.44	0.44
TIAM-UCL 4.1.2	SSP2-RCP45	USA	Efficiency|Liquids|Coal|FT fuel mix (diesel, kerosene, naptha, ELC)|w CCS	-					0.39	0.39	0.39	0.44	0.44	0.44	0.44	0.44	0.44	0.44	0.44
TIAM-UCL 4.1.2	SSP2-RCP45	WEU	Efficiency|Liquids|Coal|FT fuel mix (diesel, kerosene, naptha, ELC)|w CCS	-					0.39	0.39	0.39	0.44	0.44	0.44	0.44	0.44	0.44	0.44	0.44
TIAM-UCL 4.1.2	SSP2-RCP45	AFR	Efficiency|Liquids|Coal|FT fuel mix (diesel, kerosene, naptha, ELC)|w/o CCS	-		0.49	0.49	0.49	0.51	0.51	0.51	0.52	0.52	0.52	0.52	0.52	0.52	0.52	0.52
TIAM-UCL 4.1.2	SSP2-RCP45	AUS	Efficiency|Liquids|Coal|FT fuel mix (diesel, kerosene, naptha, ELC)|w/o CCS	-		0.49	0.49	0.49	0.51	0.51	0.51	0.52	0.52	0.52	0.52	0.52	0.52	0.52	0.52
TIAM-UCL 4.1.2	SSP2-RCP45	CAN	Efficiency|Liquids|Coal|FT fuel mix (diesel, kerosene, naptha, ELC)|w/o CCS	-		0.49	0.49	0.49	0.51	0.51	0.51	0.52	0.52	0.52	0.52	0.52	0.52	0.52	0.52
TIAM-UCL 4.1.2	SSP2-RCP45	CHI	Efficiency|Liquids|Coal|FT fuel mix (diesel, kerosene, naptha, ELC)|w/o CCS	-		0.49	0.49	0.49	0.51	0.51	0.51	0.52	0.52	0.52	0.52	0.52	0.52	0.52	0.52
TIAM-UCL 4.1.2	SSP2-RCP45	CSA	Efficiency|Liquids|Coal|FT fuel mix (diesel, kerosene, naptha, ELC)|w/o CCS	-		0.49	0.49	0.49	0.51	0.51	0.51	0.52	0.52	0.52	0.52	0.52	0.52	0.52	0.52
TIAM-UCL 4.1.2	SSP2-RCP45	EEU	Efficiency|Liquids|Coal|FT fuel mix (diesel, kerosene, naptha, ELC)|w/o CCS	-		0.49	0.49	0.49	0.51	0.51	0.51	0.52	0.52	0.52	0.52	0.52	0.52	0.52	0.52
TIAM-UCL 4.1.2	SSP2-RCP45	FSU	Efficiency|Liquids|Coal|FT fuel mix (diesel, kerosene, naptha, ELC)|w/o CCS	-		0.49	0.49	0.49	0.51	0.51	0.51	0.52	0.52	0.52	0.52	0.52	0.52	0.52	0.52
TIAM-UCL 4.1.2	SSP2-RCP45	IND	Efficiency|Liquids|Coal|FT fuel mix (diesel, kerosene, naptha, ELC)|w/o CCS	-		0.49	0.49	0.49	0.51	0.51	0.51	0.52	0.52	0.52	0.52	0.52	0.52	0.52	0.52
TIAM-UCL 4.1.2	SSP2-RCP45	JPN	Efficiency|Liquids|Coal|FT fuel mix (diesel, kerosene, naptha, ELC)|w/o CCS	-		0.49	0.49	0.49	0.51	0.51	0.51	0.52	0.52	0.52	0.52	0.52	0.52	0.52	0.52
TIAM-UCL 4.1.2	SSP2-RCP45	MEA	Efficiency|Liquids|Coal|FT fuel mix (diesel, kerosene, naptha, ELC)|w/o CCS	-		0.49	0.49	0.49	0.51	0.51	0.51	0.52	0.52	0.52	0.52	0.52	0.52	0.52	0.52
TIAM-UCL 4.1.2	SSP2-RCP45	MEX	Efficiency|Liquids|Coal|FT fuel mix (diesel, kerosene, naptha, ELC)|w/o CCS	-		0.49	0.49	0.49	0.51	0.51	0.51	0.52	0.52	0.52	0.52	0.52	0.52	0.52	0.52
TIAM-UCL 4.1.2	SSP2-RCP45	ODA	Efficiency|Liquids|Coal|FT fuel mix (diesel, kerosene, naptha, ELC)|w/o CCS	-		0.49	0.49	0.49	0.51	0.51	0.51	0.52	0.52	0.52	0.52	0.52	0.52	0.52	0.52
TIAM-UCL 4.1.2	SSP2-RCP45	SKO	Efficiency|Liquids|Coal|FT fuel mix (diesel, kerosene, naptha, ELC)|w/o CCS	-		0.49	0.49	0.49	0.51	0.51	0.51	0.52	0.52	0.52	0.52	0.52	0.52	0.52	0.52
TIAM-UCL 4.1.2	SSP2-RCP45	UK	Efficiency|Liquids|Coal|FT fuel mix (diesel, kerosene, naptha, ELC)|w/o CCS	-		0.49	0.49	0.49	0.51	0.51	0.51	0.52	0.52	0.52	0.52	0.52	0.52	0.52	0.52
TIAM-UCL 4.1.2	SSP2-RCP45	USA	Efficiency|Liquids|Coal|FT fuel mix (diesel, kerosene, naptha, ELC)|w/o CCS	-		0.49	0.49	0.49	0.51	0.51	0.51	0.52	0.52	0.52	0.52	0.52	0.52	0.52	0.52
TIAM-UCL 4.1.2	SSP2-RCP45	WEU	Efficiency|Liquids|Coal|FT fuel mix (diesel, kerosene, naptha, ELC)|w/o CCS	-		0.49	0.49	0.49	0.51	0.51	0.51	0.52	0.52	0.52	0.52	0.52	0.52	0.52	0.52
TIAM-UCL 4.1.2	SSP2-RCP45	AFR	Efficiency|Liquids|Natural gas|FT fuel mix (diesel, kerosene, naptha, ELC)|w CCS	-					0.53	0.53	0.53	0.57	0.57	0.57	0.57	0.57	0.57	0.57	0.57
TIAM-UCL 4.1.2	SSP2-RCP45	AUS	Efficiency|Liquids|Natural gas|FT fuel mix (diesel, kerosene, naptha, ELC)|w CCS	-					0.53	0.53	0.53	0.57	0.57	0.57	0.57	0.57	0.57	0.57	0.57
TIAM-UCL 4.1.2	SSP2-RCP45	CAN	Efficiency|Liquids|Natural gas|FT fuel mix (diesel, kerosene, naptha, ELC)|w CCS	-					0.53	0.53	0.53	0.57	0.57	0.57	0.57	0.57	0.57	0.57	0.57
TIAM-UCL 4.1.2	SSP2-RCP45	CHI	Efficiency|Liquids|Natural gas|FT fuel mix (diesel, kerosene, naptha, ELC)|w CCS	-					0.53	0.53	0.53	0.57	0.57	0.57	0.57	0.57	0.57	0.57	0.57
TIAM-UCL 4.1.2	SSP2-RCP45	CSA	Efficiency|Liquids|Natural gas|FT fuel mix (diesel, kerosene, naptha, ELC)|w CCS	-					0.53	0.53	0.53	0.57	0.57	0.57	0.57	0.57	0.57	0.57	0.57
TIAM-UCL 4.1.2	SSP2-RCP45	EEU	Efficiency|Liquids|Natural gas|FT fuel mix (diesel, kerosene, naptha, ELC)|w CCS	-					0.53	0.53	0.53	0.57	0.57	0.57	0.57	0.57	0.57	0.57	0.57
TIAM-UCL 4.1.2	SSP2-RCP45	FSU	Efficiency|Liquids|Natural gas|FT fuel mix (diesel, kerosene, naptha, ELC)|w CCS	-					0.53	0.53	0.53	0.57	0.57	0.57	0.57	0.57	0.57	0.57	0.57
TIAM-UCL 4.1.2	SSP2-RCP45	IND	Efficiency|Liquids|Natural gas|FT fuel mix (diesel, kerosene, naptha, ELC)|w CCS	-					0.53	0.53	0.53	0.57	0.57	0.57	0.57	0.57	0.57	0.57	0.57
TIAM-UCL 4.1.2	SSP2-RCP45	JPN	Efficiency|Liquids|Natural gas|FT fuel mix (diesel, kerosene, naptha, ELC)|w CCS	-					0.53	0.53	0.53	0.57	0.57	0.57	0.57	0.57	0.57	0.57	0.57
TIAM-UCL 4.1.2	SSP2-RCP45	MEA	Efficiency|Liquids|Natural gas|FT fuel mix (diesel, kerosene, naptha, ELC)|w CCS	-					0.53	0.53	0.53	0.57	0.57	0.57	0.57	0.57	0.57	0.57	0.57
TIAM-UCL 4.1.2	SSP2-RCP45	MEX	Efficiency|Liquids|Natural gas|FT fuel mix (diesel, kerosene, naptha, ELC)|w CCS	-					0.53	0.53	0.53	0.57	0.57	0.57	0.57	0.57	0.57	0.57	0.57
TIAM-UCL 4.1.2	SSP2-RCP45	ODA	Efficiency|Liquids|Natural gas|FT fuel mix (diesel, kerosene, naptha, ELC)|w CCS	-					0.53	0.53	0.53	0.57	0.57	0.57	0.57	0.57	0.57	0.57	0.57
TIAM-UCL 4.1.2	SSP2-RCP45	SKO	Efficiency|Liquids|Natural gas|FT fuel mix (diesel, kerosene, naptha, ELC)|w CCS	-					0.53	0.53	0.53	0.57	0.57	0.57	0.57	0.57	0.57	0.57	0.57
TIAM-UCL 4.1.2	SSP2-RCP45	UK	Efficiency|Liquids|Natural gas|FT fuel mix (diesel, kerosene, naptha, ELC)|w CCS	-					0.53	0.53	0.53	0.57	0.57	0.57	0.57	0.57	0.57	0.57	0.57
TIAM-UCL 4.1.2	SSP2-RCP45	USA	Efficiency|Liquids|Natural gas|FT fuel mix (diesel, kerosene, naptha, ELC)|w CCS	-					0.53	0.53	0.53	0.57	0.57	0.57	0.57	0.57	0.57	0.57	0.57
TIAM-UCL 4.1.2	SSP2-RCP45	WEU	Efficiency|Liquids|Natural gas|FT fuel mix (diesel, kerosene, naptha, ELC)|w CCS	-					0.53	0.53	0.53	0.57	0.57	0.57	0.57	0.57	0.57	0.57	0.57
TIAM-UCL 4.1.2	SSP2-RCP45	AFR	Efficiency|Liquids|Natural gas|FT fuel mix (diesel, kerosene, naptha, ELC)|w/o CCS	-		0.6	0.6	0.6	0.63	0.63	0.63	0.65	0.65	0.65	0.65	0.65	0.65	0.65	0.65
TIAM-UCL 4.1.2	SSP2-RCP45	AUS	Efficiency|Liquids|Natural gas|FT fuel mix (diesel, kerosene, naptha, ELC)|w/o CCS	-		0.6	0.6	0.6	0.63	0.63	0.63	0.65	0.65	0.65	0.65	0.65	0.65	0.65	0.65
TIAM-UCL 4.1.2	SSP2-RCP45	CAN	Efficiency|Liquids|Natural gas|FT fuel mix (diesel, kerosene, naptha, ELC)|w/o CCS	-		0.6	0.6	0.6	0.63	0.63	0.63	0.65	0.65	0.65	0.65	0.65	0.65	0.65	0.65
TIAM-UCL 4.1.2	SSP2-RCP45	CHI	Efficiency|Liquids|Natural gas|FT fuel mix (diesel, kerosene, naptha, ELC)|w/o CCS	-		0.6	0.6	0.6	0.63	0.63	0.63	0.65	0.65	0.65	0.65	0.65	0.65	0.65	0.65
TIAM-UCL 4.1.2	SSP2-RCP45	CSA	Efficiency|Liquids|Natural gas|FT fuel mix (diesel, kerosene, naptha, ELC)|w/o CCS	-		0.6	0.6	0.6	0.63	0.63	0.63	0.65	0.65	0.65	0.65	0.65	0.65	0.65	0.65
TIAM-UCL 4.1.2	SSP2-RCP45	EEU	Efficiency|Liquids|Natural gas|FT fuel mix (diesel, kerosene, naptha, ELC)|w/o CCS	-		0.6	0.6	0.6	0.63	0.63	0.63	0.65	0.65	0.65	0.65	0.65	0.65	0.65	0.65
TIAM-UCL 4.1.2	SSP2-RCP45	FSU	Efficiency|Liquids|Natural gas|FT fuel mix (diesel, kerosene, naptha, ELC)|w/o CCS	-		0.6	0.6	0.6	0.63	0.63	0.63	0.65	0.65	0.65	0.65	0.65	0.65	0.65	0.65
TIAM-UCL 4.1.2	SSP2-RCP45	IND	Efficiency|Liquids|Natural gas|FT fuel mix (diesel, kerosene, naptha, ELC)|w/o CCS	-		0.6	0.6	0.6	0.63	0.63	0.63	0.65	0.65	0.65	0.65	0.65	0.65	0.65	0.65
TIAM-UCL 4.1.2	SSP2-RCP45	JPN	Efficiency|Liquids|Natural gas|FT fuel mix (diesel, kerosene, naptha, ELC)|w/o CCS	-		0.6	0.6	0.6	0.63	0.63	0.63	0.65	0.65	0.65	0.65	0.65	0.65	0.65	0.65
TIAM-UCL 4.1.2	SSP2-RCP45	MEA	Efficiency|Liquids|Natural gas|FT fuel mix (diesel, kerosene, naptha, ELC)|w/o CCS	-		0.6	0.6	0.6	0.63	0.63	0.63	0.65	0.65	0.65	0.65	0.65	0.65	0.65	0.65
TIAM-UCL 4.1.2	SSP2-RCP45	MEX	Efficiency|Liquids|Natural gas|FT fuel mix (diesel, kerosene, naptha, ELC)|w/o CCS	-		0.6	0.6	0.6	0.63	0.63	0.63	0.65	0.65	0.65	0.65	0.65	0.65	0.65	0.65
TIAM-UCL 4.1.2	SSP2-RCP45	ODA	Efficiency|Liquids|Natural gas|FT fuel mix (diesel, kerosene, naptha, ELC)|w/o CCS	-		0.6	0.6	0.6	0.63	0.63	0.63	0.65	0.65	0.65	0.65	0.65	0.65	0.65	0.65
TIAM-UCL 4.1.2	SSP2-RCP45	SKO	Efficiency|Liquids|Natural gas|FT fuel mix (diesel, kerosene, naptha, ELC)|w/o CCS	-		0.6	0.6	0.6	0.63	0.63	0.63	0.65	0.65	0.65	0.65	0.65	0.65	0.65	0.65
TIAM-UCL 4.1.2	SSP2-RCP45	UK	Efficiency|Liquids|Natural gas|FT fuel mix (diesel, kerosene, naptha, ELC)|w/o CCS	-		0.6	0.6	0.6	0.63	0.63	0.63	0.65	0.65	0.65	0.65	0.65	0.65	0.65	0.65
TIAM-UCL 4.1.2	SSP2-RCP45	USA	Efficiency|Liquids|Natural gas|FT fuel mix (diesel, kerosene, naptha, ELC)|w/o CCS	-		0.6	0.6	0.6	0.63	0.63	0.63	0.65	0.65	0.65	0.65	0.65	0.65	0.65	0.65
TIAM-UCL 4.1.2	SSP2-RCP45	WEU	Efficiency|Liquids|Natural gas|FT fuel mix (diesel, kerosene, naptha, ELC)|w/o CCS	-		0.6	0.6	0.6	0.63	0.63	0.63	0.65	0.65	0.65	0.65	0.65	0.65	0.65	0.65
TIAM-UCL 4.1.2	SSP2-RCP45	AFR	Electricity|Biogas|w/o CCS	PJ/yr		1.62544e-07	2.5204e-07	3.97561e-07	6.6196e-07	2.47075e-07	9.77557e-07	1.07614e-06	1.34943e-06	2.52206e-06	2.90364e-06	2.68916e-06	2.67711e-06	2.39491e-06	2.62803e-06
TIAM-UCL 4.1.2	SSP2-RCP45	AUS	Electricity|Biogas|w/o CCS	PJ/yr		1.71238e-07	2.53346e-07	4.49725e-07	7.60851e-07	1.6443e-06	1.49395e-06	2.3741e-06	3.56641e-06	5.54417e-06	4.27678e-06	4.31052e-06	4.91998e-06	4.79672e-06	5.18361e-06
TIAM-UCL 4.1.2	SSP2-RCP45	CAN	Electricity|Biogas|w/o CCS	PJ/yr		1.49352e-07	2.52753e-07	4.05645e-07	6.28296e-07	2.08491e-06	1.15254e-06	1.58554e-06	3.00879e-06	3.82207e-06	4.81824e-06	5.21411e-06	4.27761e-06	3.66285e-06	4.29792e-06
TIAM-UCL 4.1.2	SSP2-RCP45	CHI	Electricity|Biogas|w/o CCS	PJ/yr		2.03279e-07	3.11791e-06	3.84582e-06	1.17791e-06	6.88106e-07	1.26273e-06	1.52049e-06	1.97809e-06	2.74669e-06	3.79678e-06	3.57817e-06	3.58621e-06	3.16089e-06	3.89839e-06
TIAM-UCL 4.1.2	SSP2-RCP45	CSA	Electricity|Biogas|w/o CCS	PJ/yr		1.79771e-07	2.79956e-07	3.84052e-07	6.28265e-07	4.04004e-07	1.0099e-06	1.39046e-06	1.63699e-06	2.02981e-06	3.3459e-06	3.28118e-06	2.99795e-06	2.82095e-06	3.38186e-06
TIAM-UCL 4.1.2	SSP2-RCP45	EEU	Electricity|Biogas|w/o CCS	PJ/yr		2.08608e-07	2.6457e-06	6.6617e-06	1.16265e-06	6.15044e-06	2.48344e-06	3.51383e-06	5.25669e-06	5.1543e-06	7.54199e-06	7.75508e-06	5.12371e-06	3.62416e-06	4.04234e-06
TIAM-UCL 4.1.2	SSP2-RCP45	FSU	Electricity|Biogas|w/o CCS	PJ/yr		2.49439e-07	3.37264e-07	4.08318e-07	7.27152e-07	1.01702e-06	1.57312e-06	2.12141e-06	3.99837e-06	4.08074e-06	5.29168e-06	7.18145e-06	6.09768e-06	4.3856e-06	4.28438e-06
TIAM-UCL 4.1.2	SSP2-RCP45	IND	Electricity|Biogas|w/o CCS	PJ/yr		3.13837e-07	6.03048e-07	7.91388e-07	1.23849e-06	1.26839e-06	1.51444e-06	1.81843e-06	2.47614e-06	2.91842e-06	4.55018e-06	4.33197e-06	4.45028e-06	4.60752e-06	3.95143e-06
TIAM-UCL 4.1.2	SSP2-RCP45	JPN	Electricity|Biogas|w/o CCS	PJ/yr		6.73782e-06	5.63876e-07	8.19302e-07	1.04784e-06	1.99627e-06	1.42403e-06	1.5933e-06	3.2801e-06	5.05223e-06	7.09745e-06	1.28981e-05	1.04824e-05	8.6117e-06	7.11606e-06
TIAM-UCL 4.1.2	SSP2-RCP45	MEA	Electricity|Biogas|w/o CCS	PJ/yr		1.73816e-07	2.3125e-07	3.90175e-07	6.23171e-07	5.80781e-07	9.28008e-07	1.31345e-06	1.77815e-06	2.34735e-06	4.13338e-06	4.58386e-06	4.92123e-06	4.33979e-06	3.52062e-06
TIAM-UCL 4.1.2	SSP2-RCP45	MEX	Electricity|Biogas|w/o CCS	PJ/yr		16.6096	10.1683	0.977037	0.977037	0.977038	1.36932e-06	1.97607e-06	3.38749e-06	3.94853e-06	5.60783e-06	8.01465e-06	1.02662e-05	8.68678e-06	1.00738e-05
TIAM-UCL 4.1.2	SSP2-RCP45	ODA	Electricity|Biogas|w/o CCS	PJ/yr		1.7588e-07	3.28718e-07	4.70984e-07	8.31005e-07	9.2138e-07	1.21985e-06	1.7442e-06	2.36097e-06	2.98778e-06	4.5585e-06	4.03187e-06	4.41958e-06	3.82084e-06	4.3512e-06
TIAM-UCL 4.1.2	SSP2-RCP45	SKO	Electricity|Biogas|w/o CCS	PJ/yr		1.42184e-07	2.45963e-07	4.16974e-07	7.62998e-07	64.6753	3.80443	3.80443	3.80443	3.80443	8.47423e-06	1.73497e-05	9.87611e-06	7.43295e-06	7.87439e-06
TIAM-UCL 4.1.2	SSP2-RCP45	UK	Electricity|Biogas|w/o CCS	PJ/yr		1.55545e-07	3.15196e-07	4.75989e-07	7.9163e-07	6.28983e-07	1.1756e-06	1.98742e-06	3.49133e-06	3.45667e-06	5.35576e-06	7.22585e-06	5.75853e-06	3.99847e-06	4.19479e-06
TIAM-UCL 4.1.2	SSP2-RCP45	USA	Electricity|Biogas|w/o CCS	PJ/yr		1.73428e-07	3.09997e-07	4.60218e-07	7.52223e-07	2.42207e-06	1.54549e-06	1.77135e-06	2.08263e-06	3.99716e-06	5.33446e-06	3.69608e-06	3.72213e-06	2.46117e-06	2.35199e-06
TIAM-UCL 4.1.2	SSP2-RCP45	WEU	Electricity|Biogas|w/o CCS	PJ/yr		2.22947e-07	3.42372e-06	1.11879e-06	1.05852e-06	8.08417e-07	1.02313e-06	1.14781e-06	1.44517e-06	1.66471e-06	2.66195e-06	2.39426e-06	2.54945e-06	2.27227e-06	2.39308e-06
TIAM-UCL 4.1.2	SSP2-RCP45	World	Electricity|Biogas|w/o CCS	PJ/yr	0	16.6096	10.1683	0.977054	0.97705	65.6523	3.80445	3.80446	3.80447	3.80448	7.97487e-05	9.8536e-05	8.61262e-05	7.10776e-05	7.35439e-05
TIAM-UCL 4.1.2	SSP2-RCP45	EEU	Electricity|Biomass CHP|w/o CCS	PJ/yr	3.25548e-06	8.60299e-07	4.04172e-07	3.42429e-07	9.67571e-06	0.912543	2.78041e-06	1.09904e-05	0.209732	0.0390548
TIAM-UCL 4.1.2	SSP2-RCP45	FSU	Electricity|Biomass CHP|w/o CCS	PJ/yr	8.10374e-08	0.087373	0.071216	1.25931e-06	0.0408791	0.0266992	0.0181973	0.00969563	0.00613613	0.00257682
TIAM-UCL 4.1.2	SSP2-RCP45	USA	Electricity|Biomass CHP|w/o CCS	PJ/yr	15.7212	2.95117e-07	1.69965e-06	1.02613e-06	6.37569	4.16413	3.409e-06	7.42387e-06	1.31058e-05	1.84937e-06
TIAM-UCL 4.1.2	SSP2-RCP45	WEU	Electricity|Biomass CHP|w/o CCS	PJ/yr	106.506	92.3189	4.41458e-07	1.43631e-05	43.1932	28.2107	19.2276	10.2446	6.48374	2.72289
TIAM-UCL 4.1.2	SSP2-RCP45	World	Electricity|Biomass CHP|w/o CCS	PJ/yr	122.227	92.4063	0.0712186	1.6991e-05	49.6098	33.314	19.2458	10.2543	6.69962	2.76452	0	0	0	0	0
TIAM-UCL 4.1.2	SSP2-RCP45	AFR	Emission Factor|CO2|Energy|Supply|Biomass|Average|Energy crops	kg CO2/GJ	20	20	20	20	20	20	20	20	20	20	20	20	20	20	20
TIAM-UCL 4.1.2	SSP2-RCP45	AUS	Emission Factor|CO2|Energy|Supply|Biomass|Average|Energy crops	kg CO2/GJ	20	20	20	20	20	20	20	20	20	20	20	20	20	20	20
TIAM-UCL 4.1.2	SSP2-RCP45	CAN	Emission Factor|CO2|Energy|Supply|Biomass|Average|Energy crops	kg CO2/GJ	20	20	20	20	20	20	20	20	20	20	20	20	20	20	20
TIAM-UCL 4.1.2	SSP2-RCP45	CHI	Emission Factor|CO2|Energy|Supply|Biomass|Average|Energy crops	kg CO2/GJ	20	20	20	20	20	20	20	20	20	20	20	20	20	20	20
TIAM-UCL 4.1.2	SSP2-RCP45	CSA	Emission Factor|CO2|Energy|Supply|Biomass|Average|Energy crops	kg CO2/GJ	20	20	20	20	20	20	20	20	20	20	20	20	20	20	20
TIAM-UCL 4.1.2	SSP2-RCP45	EEU	Emission Factor|CO2|Energy|Supply|Biomass|Average|Energy crops	kg CO2/GJ	20	20	20	20	20	20	20	20	20	20	20	20	20	20	20
TIAM-UCL 4.1.2	SSP2-RCP45	FSU	Emission Factor|CO2|Energy|Supply|Biomass|Average|Energy crops	kg CO2/GJ	20	20	20	20	20	20	20	20	20	20	20	20	20	20	20
TIAM-UCL 4.1.2	SSP2-RCP45	IND	Emission Factor|CO2|Energy|Supply|Biomass|Average|Energy crops	kg CO2/GJ	20	20	20	20	20	20	20	20	20	20	20	20	20	20	20
TIAM-UCL 4.1.2	SSP2-RCP45	JPN	Emission Factor|CO2|Energy|Supply|Biomass|Average|Energy crops	kg CO2/GJ	20	20	20	20	20	20	20	20	20	20	20	20	20	20	20
TIAM-UCL 4.1.2	SSP2-RCP45	MEA	Emission Factor|CO2|Energy|Supply|Biomass|Average|Energy crops	kg CO2/GJ	20	20	20	20	20	20	20	20	20	20	20	20	20	20	20
TIAM-UCL 4.1.2	SSP2-RCP45	MEX	Emission Factor|CO2|Energy|Supply|Biomass|Average|Energy crops	kg CO2/GJ	20	20	20	20	20	20	20	20	20	20	20	20	20	20	20
TIAM-UCL 4.1.2	SSP2-RCP45	ODA	Emission Factor|CO2|Energy|Supply|Biomass|Average|Energy crops	kg CO2/GJ	20	20	20	20	20	20	20	20	20	20	20	20	20	20	20
TIAM-UCL 4.1.2	SSP2-RCP45	SKO	Emission Factor|CO2|Energy|Supply|Biomass|Average|Energy crops	kg CO2/GJ	20	20	20	20	20	20	20	20	20	20	20	20	20	20	20
TIAM-UCL 4.1.2	SSP2-RCP45	UK	Emission Factor|CO2|Energy|Supply|Biomass|Average|Energy crops	kg CO2/GJ	20	20	20	20	20	20	20	20	20	20	20	20	20	20	20
TIAM-UCL 4.1.2	SSP2-RCP45	USA	Emission Factor|CO2|Energy|Supply|Biomass|Average|Energy crops	kg CO2/GJ	20	20	20	20	20	20	20	20	20	20	20	20	20	20	20
TIAM-UCL 4.1.2	SSP2-RCP45	WEU	Emission Factor|CO2|Energy|Supply|Biomass|Average|Energy crops	kg CO2/GJ	20	20	20	20	20	20	20	20	20	20	20	20	20	20	20
TIAM-UCL 4.1.2	SSP2-RCP45	World	Emission Factor|CO2|Energy|Supply|Biomass|Average|Energy crops	kg CO2/GJ	20	20	20	20	20	20	20	20	20	20	20	20	20	20	20
TIAM-UCL 4.1.2	SSP2-RCP45	World	Emissions|CH4|Energy|Demand|Industry|Non-metallic	Mt/yr	0	0	0	161792	120945	88744.2	94090.4	79751	76724.7	84330.9	89245.2	86716.1	87874.4	87166.7	100454
TIAM-UCL 4.1.2	SSP2-RCP45	AFR	Emissions|CH4|Energy|Demand|Industry|Non-metallic	Mt/yr	0	0	0	1718.45	1892.98	667.309	979.662	683.67	809.031	846.508	1801.38	1724.95	1587.21	1479.51	1360.13
TIAM-UCL 4.1.2	SSP2-RCP45	AUS	Emissions|CH4|Energy|Demand|Industry|Non-metallic	Mt/yr	0	0	0	1157.45	1214.69	1227.4	1069.69	1131.51	978.121	947.315	882.697	827.327	770.444	719.407	673.181
TIAM-UCL 4.1.2	SSP2-RCP45	CAN	Emissions|CH4|Energy|Demand|Industry|Non-metallic	Mt/yr	0	0	0	275.644	292.87	318.757	312.442	289.707	273.032	273.91	231.102	191.676	177.889	165.063	153.028
TIAM-UCL 4.1.2	SSP2-RCP45	CHI	Emissions|CH4|Energy|Demand|Industry|Non-metallic	Mt/yr	0	0	0	80401.5	45710.6	29109	25707.8	20249.1	17254.5	17162.2	15775.2	14577.7	13795.6	13573.2	12876.2
TIAM-UCL 4.1.2	SSP2-RCP45	CSA	Emissions|CH4|Energy|Demand|Industry|Non-metallic	Mt/yr	0	0	0	27944.8	22924.9	10242.1	15976.7	1260.82	1461.1	8178.8	14594.8	15681.7	20525.8	23025.7	31493.9
TIAM-UCL 4.1.2	SSP2-RCP45	EEU	Emissions|CH4|Energy|Demand|Industry|Non-metallic	Mt/yr	0	0	0	2895.19	2979.86	2673.26	2842.04	2829.16	1288.78	1181.56	1203.75	900.128	1990.43	2224.02	2115.31
TIAM-UCL 4.1.2	SSP2-RCP45	FSU	Emissions|CH4|Energy|Demand|Industry|Non-metallic	Mt/yr	0	0	0	1497.21	1982.1	2288.57	3858.4	3953.16	4122.38	4102.87	6740.86	6346.07	5976.94	5895.43	14511.6
TIAM-UCL 4.1.2	SSP2-RCP45	IND	Emissions|CH4|Energy|Demand|Industry|Non-metallic	Mt/yr	0	0	0	8121.02	9434.51	11856.2	14127.8	15169.3	16554.9	17797.3	17313.1	16899.8	15595.6	14319.2	13065.8
TIAM-UCL 4.1.2	SSP2-RCP45	JPN	Emissions|CH4|Energy|Demand|Industry|Non-metallic	Mt/yr	0	0	0	523.564	660.857	418.434	395.21	390.583	270.186	288.245	386.626	224.711	191.883	166.135	170.054
TIAM-UCL 4.1.2	SSP2-RCP45	MEA	Emissions|CH4|Energy|Demand|Industry|Non-metallic	Mt/yr	0	0	0	84.5482	100.689	116.824	167.678	181.948	204.429	191.995	176.075	162.922	156.158	146.911	138.669
TIAM-UCL 4.1.2	SSP2-RCP45	MEX	Emissions|CH4|Energy|Demand|Industry|Non-metallic	Mt/yr	0	0	0	622.419	571.604	794.706	231.524	531.514	533.318	612.644	533.563	1034.44	996.243	1196.46	1323.34
TIAM-UCL 4.1.2	SSP2-RCP45	ODA	Emissions|CH4|Energy|Demand|Industry|Non-metallic	Mt/yr	0	0	0	12160.1	6210.34	7657.38	7838.56	8087.92	8228.56	8336.52	7924.85	7566.82	7016.71	6501.27	6014.09
TIAM-UCL 4.1.2	SSP2-RCP45	SKO	Emissions|CH4|Energy|Demand|Industry|Non-metallic	Mt/yr	0	0	0	687.496	735.508	432.505	388.657	527.101	633.227	601.238	533.321	519.513	419.518	364.534	355.011
TIAM-UCL 4.1.2	SSP2-RCP45	UK	Emissions|CH4|Energy|Demand|Industry|Non-metallic	Mt/yr	0	0	0	1171.56	1205.91	129.304	88.4269	971.782	926.385	885.684	839.564	861.297	831.235	787.815	749.217
TIAM-UCL 4.1.2	SSP2-RCP45	USA	Emissions|CH4|Energy|Demand|Industry|Non-metallic	Mt/yr	0	0	0	9053.77	8748.08	8591.89	8432.02	12303.5	12427.4	12551.3	11410.2	10884.8	10096.2	9358.58	8662.98
TIAM-UCL 4.1.2	SSP2-RCP45	WEU	Emissions|CH4|Energy|Demand|Industry|Non-metallic	Mt/yr	0	0	0	13477.2	16279.8	12220.5	11673.8	11190.2	10759.2	10372.8	8898.1	8312.29	7746.62	7243.44	6791.7
TIAM-UCL 4.1.2	SSP2-RCP45	AFR	Emissions|CH4|Industrial Processes|Iron and steel	Mt/yr	0	0	0	657.275	1269.85	598.73	1211.3	1211.3	1211.3	1211.3	0.00166428	0.00196494	0.00165869	0.00125643	0.00115976
TIAM-UCL 4.1.2	SSP2-RCP45	AUS	Emissions|CH4|Industrial Processes|Iron and steel	Mt/yr	0	0	0	64.6408	50.0058	34.3206	18.6356	19.1607	19.6858	20.2109	21.176	22.1411	22.7814	23.2652	23.5926
TIAM-UCL 4.1.2	SSP2-RCP45	CAN	Emissions|CH4|Industrial Processes|Iron and steel	Mt/yr	0	0	0	237.045	8214.48	4758.39	8593.9	8587.94	7985.18	8587.94	0.00113165	0.00181589	0.00187597	0.00245088	0.00249813
TIAM-UCL 4.1.2	SSP2-RCP45	CHI	Emissions|CH4|Industrial Processes|Iron and steel	Mt/yr	0	0	0	31216.3	32474.1	24913.6	30405.2	30489.4	29855.9	29855.9	26122	25206.6	24575.5	20739.2	14865.8
TIAM-UCL 4.1.2	SSP2-RCP45	CSA	Emissions|CH4|Industrial Processes|Iron and steel	Mt/yr	0	0	0	49243.2	37426.2	26040.7	20753.4	13622.8	6676.85	6676.85	0.0211651	0.848128	0.850391	0.62344	0.144208
TIAM-UCL 4.1.2	SSP2-RCP45	EEU	Emissions|CH4|Industrial Processes|Iron and steel	Mt/yr	0	0	0	835.719	3251.48	3057.42	2849.33	2780.52	2608.57	0.00350088	0.000863272	0.0013317	0.000925663	0.000758595	0.000874593
TIAM-UCL 4.1.2	SSP2-RCP45	FSU	Emissions|CH4|Industrial Processes|Iron and steel	Mt/yr	0	0	0	6791.97	15293.1	19996.2	14690	14690	14690	14690	0.00310297	0.003397	0.00265526	0.00168994	0.00123369
TIAM-UCL 4.1.2	SSP2-RCP45	IND	Emissions|CH4|Industrial Processes|Iron and steel	Mt/yr	0	0	0	9332.34	33712.1	40990.9	45376.7	49374.3	54830.8	58194.3	43343.4	49577.9	53713.9	56839.3	58953.9
TIAM-UCL 4.1.2	SSP2-RCP45	JPN	Emissions|CH4|Industrial Processes|Iron and steel	Mt/yr	0	0	0	2624.65	8215.08	8665.53	7934.53	7435.32	6808.56	5629.97	0.00540888	0.00551115	0.00417132	0.00225872	0.00231267
TIAM-UCL 4.1.2	SSP2-RCP45	MEA	Emissions|CH4|Industrial Processes|Iron and steel	Mt/yr	0	0	0	279.802	240.561	201.319	117.987	57.0161	0.000315212	0.000379345	0.000479681	0.000537832	0.000460237	0.000454281	0.000476444
TIAM-UCL 4.1.2	SSP2-RCP45	MEX	Emissions|CH4|Industrial Processes|Iron and steel	Mt/yr	0	0	0	54.8545	15.248	9.80304	3.77551	1.94172	0.00178374	0.00233955	0.00285147	0.00277795	0.00151235	0.00104638	0.000897755
TIAM-UCL 4.1.2	SSP2-RCP45	ODA	Emissions|CH4|Industrial Processes|Iron and steel	Mt/yr	0	0	0	985.342	3157.28	22167.1	22015.3	21664.7	21317.9	21317.9	44428.9	44428.9	44186.9	48340.7	43997.5
TIAM-UCL 4.1.2	SSP2-RCP45	SKO	Emissions|CH4|Industrial Processes|Iron and steel	Mt/yr	0	0	0	1039.79	1319.25	1555.77	1545.59	1570.1	1630.27	1499.55	1289.79	1289.79	901.165	691.041	507.914
TIAM-UCL 4.1.2	SSP2-RCP45	UK	Emissions|CH4|Industrial Processes|Iron and steel	Mt/yr	0	0	0	20.5472	37.3183	48.4153	59.1109	62.3495	65.1865	68.0235	73.2381	78.4525	81.9119	84.5259	86.2946
TIAM-UCL 4.1.2	SSP2-RCP45	USA	Emissions|CH4|Industrial Processes|Iron and steel	Mt/yr	0	0	0	333.996	54530.3	56357.5	56277.6	56277.6	56277.6	2001.5	0.000681124	0.000725929	0.00054618	0.000523275	0.000593431
TIAM-UCL 4.1.2	SSP2-RCP45	WEU	Emissions|CH4|Industrial Processes|Iron and steel	Mt/yr	0	0	0	1667.06	8490.04	6808.01	7842.39	6240.16	5723.93	5715.01	0.000366332	0.000520575	0.00057587	0.000701258	0.000887789
TIAM-UCL 4.1.2	SSP2-RCP45	World	Emissions|CH4|Industrial Processes|Iron and steel	Mt/yr	0	0	0	105384	207696	216204	219695	214085	209702	155468	115279	120605	123483	126719	118435
TIAM-UCL 4.1.2	SSP2-RCP45	World	Emissions|CO2	kt				3.87286e+07	4.21691e+07	3.7939e+07	3.88379e+07	3.97227e+07	3.95132e+07	3.89214e+07	3.62398e+07	3.56944e+07	3.55044e+07	3.57816e+07	3.58225e+07
TIAM-UCL 4.1.2	SSP2-RCP45	AFR	Emissions|CO2|Energy|Demand|Industry|Iron and steel	Mt/yr	0	0	0	10690.3	13728.7	3050.4	6088.76	6088.76	6088.76	6088.76	0.00230928	0.00267343	0.00224199	0.00168889	0.0015744
TIAM-UCL 4.1.2	SSP2-RCP45	AUS	Emissions|CO2|Energy|Demand|Industry|Iron and steel	Mt/yr	0	0	0	1297.38	965.548	618.429	271.31	278.955	286.6	294.244	308.295	322.346	331.668	338.711	343.477
TIAM-UCL 4.1.2	SSP2-RCP45	CAN	Emissions|CO2|Energy|Demand|Industry|Iron and steel	Mt/yr	0	0	0	2899.91	7374.09	3957.58	5873.8	5807.17	5425.77	5807.17	0.0017355	0.00328575	0.00356573	0.00643529	0.00644199
TIAM-UCL 4.1.2	SSP2-RCP45	CHI	Emissions|CO2|Energy|Demand|Industry|Iron and steel	Mt/yr	0	0	0	352436	337759	277338	309312	310240	303259	303259	287828	277742	270788	228517	163801
TIAM-UCL 4.1.2	SSP2-RCP45	CSA	Emissions|CO2|Energy|Demand|Industry|Iron and steel	Mt/yr	0	0	0	16010	35817.1	58819	56261.8	52813.2	49453.8	49453.8	0.0381743	0.615578	0.616853	0.44424	0.101601
TIAM-UCL 4.1.2	SSP2-RCP45	EEU	Emissions|CO2|Energy|Demand|Industry|Iron and steel	Mt/yr	0	0	0	7699.85	13789.5	12018	10114.5	9467.11	7849.36	0.0105104	0.00141692	0.00232588	0.00180981	0.00170756	0.00208371
TIAM-UCL 4.1.2	SSP2-RCP45	FSU	Emissions|CO2|Energy|Demand|Industry|Iron and steel	Mt/yr	0	0	0	25071.3	87998.6	123373	106568	106568	106568	106568	0.00484357	0.00520462	0.00397172	0.00227279	0.00151536
TIAM-UCL 4.1.2	SSP2-RCP45	IND	Emissions|CO2|Energy|Demand|Industry|Iron and steel	Mt/yr	0	0	0	146546	197919	317616	415197	493906	601342	667566	853400	976153	1.05759e+06	1.11912e+06	1.16076e+06
TIAM-UCL 4.1.2	SSP2-RCP45	JPN	Emissions|CO2|Energy|Demand|Industry|Iron and steel	Mt/yr	0	0	0	29879	67687.1	69268.2	60751.3	55745.8	49461.3	41021	0.0330071	0.0336517	0.0253326	0.0118202	0.0119095
TIAM-UCL 4.1.2	SSP2-RCP45	MEA	Emissions|CO2|Energy|Demand|Industry|Iron and steel	Mt/yr	0	0	0	4005.76	3634.29	3262.81	2104.79	1017.12	0.000614927	0.000736263	0.000979392	0.00111009	0.00108027	0.00127848	0.00178071
TIAM-UCL 4.1.2	SSP2-RCP45	MEX	Emissions|CO2|Energy|Demand|Industry|Iron and steel	Mt/yr	0	0	0	1138.99	398.872	236.269	63.8195	32.8127	0.00219052	0.00286075	0.00350018	0.00334636	0.00175508	0.00124335	0.00108531
TIAM-UCL 4.1.2	SSP2-RCP45	ODA	Emissions|CO2|Energy|Demand|Industry|Iron and steel	Mt/yr	0	0	0	20374.4	34838.9	45265.7	41992.5	35010.3	28103.1	28103.1	28021.9	28021.9	27869.2	30489.1	27749.8
TIAM-UCL 4.1.2	SSP2-RCP45	SKO	Emissions|CO2|Energy|Demand|Industry|Iron and steel	Mt/yr	0	0	0	16286.3	21480.3	22316.2	22595.7	23011.6	24032.5	21814.5	21884.8	21884.8	15290.7	11725.4	8618.14
TIAM-UCL 4.1.2	SSP2-RCP45	UK	Emissions|CO2|Energy|Demand|Industry|Iron and steel	Mt/yr	0	0	0	382.887	709.817	927.553	1137.56	1199.89	1254.48	1309.08	1409.43	1509.78	1576.36	1626.66	1660.7
TIAM-UCL 4.1.2	SSP2-RCP45	USA	Emissions|CO2|Energy|Demand|Industry|Iron and steel	Mt/yr	0	0	0	3202.02	37245.4	38080.4	37123.1	37123.1	37123.1	2122.39	0.000843642	0.000882872	0.000669043	0.000668004	0.000803411
TIAM-UCL 4.1.2	SSP2-RCP45	WEU	Emissions|CO2|Energy|Demand|Industry|Iron and steel	Mt/yr	0	0	0	16218.2	64214	17225.3	23485	11721.2	7561.96	7490.1	0.000666752	0.00108685	0.00131489	0.0019434	0.00243502
TIAM-UCL 4.1.2	SSP2-RCP45	World	Emissions|CO2|Energy|Demand|Industry|Iron and steel	Mt/yr	0	0	0	654139	925560	993373	1.09894e+06	1.15003e+06	1.22781e+06	1.2409e+06	1.19285e+06	1.30563e+06	1.37345e+06	1.39182e+06	1.36293e+06
TIAM-UCL 4.1.2	SSP2-RCP45	World	Emissions|CO2|Energy|Demand|Industry|Non-metallic	Mt/yr	0	0	0	1.27353e+06	1.28421e+06	1.09102e+06	1.11718e+06	1.0405e+06	1.02106e+06	1.04337e+06	1.05549e+06	1.02984e+06	962872	912533	824248
TIAM-UCL 4.1.2	SSP2-RCP45	AFR	Emissions|CO2|Energy|Demand|Industry|Non-metallic	Mt/yr	0	0	0	19025.1	22402.8	13119.3	11288.2	13452.3	15949.7	16712.8	35432.9	33939.3	31222.6	29295.1	27142.7
TIAM-UCL 4.1.2	SSP2-RCP45	AUS	Emissions|CO2|Energy|Demand|Industry|Non-metallic	Mt/yr	0	0	0	5147.11	6294.95	3304.17	3992.81	2394.91	8.83759	8.55453	7.97198	7.47179	6.95918	6.49731	6.08033
TIAM-UCL 4.1.2	SSP2-RCP45	CAN	Emissions|CO2|Energy|Demand|Industry|Non-metallic	Mt/yr	0	0	0	2811.95	3155.17	2034.71	2016.61	1558.23	1202.92	1202.93	584.48	0.596245	0.553724	0.514221	0.477833
TIAM-UCL 4.1.2	SSP2-RCP45	CHI	Emissions|CO2|Energy|Demand|Industry|Non-metallic	Mt/yr	0	0	0	851060	771626	559983	505414	398098	339223	337408	310141	286598	271222	266850	253145
TIAM-UCL 4.1.2	SSP2-RCP45	CSA	Emissions|CO2|Energy|Demand|Industry|Non-metallic	Mt/yr	0	0	0	17399.2	24436.6	13140.8	22605.1	24949.7	28907.6	27992.8	38675.2	60059.7	56420.4	52685.1	45185.7
TIAM-UCL 4.1.2	SSP2-RCP45	EEU	Emissions|CO2|Energy|Demand|Industry|Non-metallic	Mt/yr	0	0	0	8716.36	10405.1	7388.4	7722.44	8659.28	11370.8	11153.4	11535	10328.6	11611.3	11367.7	11224.9
TIAM-UCL 4.1.2	SSP2-RCP45	FSU	Emissions|CO2|Energy|Demand|Industry|Non-metallic	Mt/yr	0	0	0	29978.9	39700.9	45883.6	76987.1	78901.1	82325.5	82001.7	134567	126615	119235	117043	87624.3
TIAM-UCL 4.1.2	SSP2-RCP45	IND	Emissions|CO2|Energy|Demand|Industry|Non-metallic	Mt/yr	0	0	0	151102	185762	233440	278166	298673	325955	350417	340732	332499	306819	281668	256926
TIAM-UCL 4.1.2	SSP2-RCP45	JPN	Emissions|CO2|Energy|Demand|Industry|Non-metallic	Mt/yr	0	0	0	10318.6	10638	7770.31	7769.82	7678.85	5311.83	3068.7	5002.88	4417.8	3772.26	3266.01	3343.12
TIAM-UCL 4.1.2	SSP2-RCP45	MEA	Emissions|CO2|Energy|Demand|Industry|Non-metallic	Mt/yr	0	0	0	1687.96	2010.64	2332.91	3346.82	3634.86	4087.64	3843.33	3545.08	3280.05	3142.42	2956.29	2790.49
TIAM-UCL 4.1.2	SSP2-RCP45	MEX	Emissions|CO2|Energy|Demand|Industry|Non-metallic	Mt/yr	0	0	0	3074.55	2055.03	4005.99	3959.51	4822.21	4556.23	5888.48	6850.97	9365.28	9110.15	8351.01	7654.65
TIAM-UCL 4.1.2	SSP2-RCP45	ODA	Emissions|CO2|Energy|Demand|Industry|Non-metallic	Mt/yr	0	0	0	113723	122461	150927	154498	159413	162185	164313	156199	149142	138299	128139	118538
TIAM-UCL 4.1.2	SSP2-RCP45	SKO	Emissions|CO2|Energy|Demand|Industry|Non-metallic	Mt/yr	0	0	0	13547.8	14456.8	8352.28	7490.22	10103.2	12111.1	11505.1	10158.3	10090.4	8198.44	7155.4	6972.8
TIAM-UCL 4.1.2	SSP2-RCP45	UK	Emissions|CO2|Energy|Demand|Industry|Non-metallic	Mt/yr	0	0	0	3306.56	3984.37	2542.09	1738.47	1491.96	1487.11	1482.77	1774.29	3228.34	3557.9	3514.04	3473.78
TIAM-UCL 4.1.2	SSP2-RCP45	USA	Emissions|CO2|Energy|Demand|Industry|Non-metallic	Mt/yr	0	0	0	13790	28119.7	20986.4	14377.5	10871.1	10586.3	10588.1	163.844	156.292	144.974	134.394	124.439
TIAM-UCL 4.1.2	SSP2-RCP45	WEU	Emissions|CO2|Energy|Demand|Industry|Non-metallic	Mt/yr	0	0	0	28840.3	36696.8	15810.6	15802.9	15796.2	15790.1	15784.7	124.561	116.363	108.45	101.414	95.0954
TIAM-UCL 4.1.2	SSP2-RCP45	AFR	Emissions|CO2|Industrial Processes|Iron and steel	Mt/yr	0	0	0	8.73337	31.323	11.9202	28.6062	29.6698	32.9266	43.264	57.2973	74.5316	82.5691	87.3881	90.6299
TIAM-UCL 4.1.2	SSP2-RCP45	AUS	Emissions|CO2|Industrial Processes|Iron and steel	Mt/yr	0	0	0	6.01252	12.1658	17.0797	21.9936	22.6133	23.233	23.8527	24.9917	26.1308	26.8864	27.4574	27.8437
TIAM-UCL 4.1.2	SSP2-RCP45	CAN	Emissions|CO2|Industrial Processes|Iron and steel	Mt/yr	0	0	0	9.36039	26.4601	11.3799	20.2172	19.2671	17.999	19.3104	3.199	3.34459	3.44118	3.51416	3.56354
TIAM-UCL 4.1.2	SSP2-RCP45	CHI	Emissions|CO2|Industrial Processes|Iron and steel	Mt/yr	0	0	0	2050.08	1956.87	2011.52	2271.42	2279.06	2226.64	2226.45	2359.95	2284.63	2232.68	1912.28	1421.21
TIAM-UCL 4.1.2	SSP2-RCP45	CSA	Emissions|CO2|Industrial Processes|Iron and steel	Mt/yr	0	0	0	48.2258	118.336	197.3	187.085	185.174	183.763	197.574	118.248	132.849	142.534	149.853	154.291
TIAM-UCL 4.1.2	SSP2-RCP45	EEU	Emissions|CO2|Industrial Processes|Iron and steel	Mt/yr	0	0	0	29.9973	76.1775	77.3836	77.0911	70.1231	52.1241	8.42987	9.1318	9.83373	10.2994	10.6513	10.8894
TIAM-UCL 4.1.2	SSP2-RCP45	FSU	Emissions|CO2|Industrial Processes|Iron and steel	Mt/yr	0	0	0	80.3222	262.369	373.713	317.709	319.049	321.288	320.364	91.6059	96.1939	74.6959	52.6696	54.2258
TIAM-UCL 4.1.2	SSP2-RCP45	IND	Emissions|CO2|Industrial Processes|Iron and steel	Mt/yr	0	0	0	130.294	278.549	368.081	397.494	434.844	483.384	515.87	417.913	478.025	517.905	548.039	568.428
TIAM-UCL 4.1.2	SSP2-RCP45	JPN	Emissions|CO2|Industrial Processes|Iron and steel	Mt/yr	0	0	0	131.711	246.023	265.923	240.768	201.747	152.508	132.083	28.2667	30.0396	31.2157	32.1045	32.7058
TIAM-UCL 4.1.2	SSP2-RCP45	MEA	Emissions|CO2|Industrial Processes|Iron and steel	Mt/yr	0	0	0	62.5006	86.8886	92.7532	91.8159	82.962	74.7182	75.2703	76.2849	77.2995	77.9727	78.4813	78.8255
TIAM-UCL 4.1.2	SSP2-RCP45	MEX	Emissions|CO2|Industrial Processes|Iron and steel	Mt/yr	0	0	0	11.3507	13.2338	23.6311	24.4811	29.2804	34.2013	43.8775	50.9244	55.4433	53.3779	48.9882	37.5451
TIAM-UCL 4.1.2	SSP2-RCP45	ODA	Emissions|CO2|Industrial Processes|Iron and steel	Mt/yr	0	0	0	60.1648	107.515	153.696	149.76	127.947	106.376	104.677	124.4	126.186	120.834	124.419	116.147
TIAM-UCL 4.1.2	SSP2-RCP45	SKO	Emissions|CO2|Industrial Processes|Iron and steel	Mt/yr	0	0	0	107.688	176.117	177.174	199.338	203.426	213.129	192.657	219.77	220.212	158.929	125.857	96.9915
TIAM-UCL 4.1.2	SSP2-RCP45	UK	Emissions|CO2|Industrial Processes|Iron and steel	Mt/yr	0	0	0	1.93152	12.5735	20.5044	28.2551	29.7909	31.1465	32.502	34.9935	37.485	39.1379	40.3869	41.232
TIAM-UCL 4.1.2	SSP2-RCP45	USA	Emissions|CO2|Industrial Processes|Iron and steel	Mt/yr	0	0	0	25.5479	143.918	129.989	133.328	133.82	132.653	19.0978	20.4278	21.3318	21.9315	22.3846	22.6912
TIAM-UCL 4.1.2	SSP2-RCP45	WEU	Emissions|CO2|Industrial Processes|Iron and steel	Mt/yr	0	0	0	106.4	240.809	113.161	141.672	84.8545	23.5498	22.4239	23.6493	23.5243	23.4413	23.3787	23.3363
TIAM-UCL 4.1.2	SSP2-RCP45	World	Emissions|CO2|Industrial Processes|Iron and steel	Mt/yr	0	0	0	2870.32	3789.32	4045.21	4331.03	4253.63	4109.65	3977.7	3661.05	3697.06	3617.85	3287.85	2780.56
TIAM-UCL 4.1.2	SSP2-RCP45	World	Emissions|N2O|Energy|Demand|Industry|Non-metallic	Mt/yr	0	0	0	19048.7	19001.6	15897.3	16380.9	15136	14832.4	15240.6	15470.2	15089.7	14201.8	13518.3	12498.5
TIAM-UCL 4.1.2	SSP2-RCP45	AFR	Emissions|N2O|Energy|Demand|Industry|Non-metallic	Mt/yr	0	0	0	279.004	327.829	186.847	165.996	191.427	226.528	237.022	504.383	482.986	444.419	414.261	380.836
TIAM-UCL 4.1.2	SSP2-RCP45	AUS	Emissions|N2O|Energy|Demand|Industry|Non-metallic	Mt/yr	0	0	0	83.8149	99.8405	60.3017	67.2424	46.8286	13.0417	12.6309	11.7693	11.0311	10.2726	9.59214	8.97581
TIAM-UCL 4.1.2	SSP2-RCP45	CAN	Emissions|N2O|Energy|Demand|Industry|Non-metallic	Mt/yr	0	0	0	42.1327	46.9548	30.0183	31.526	24.8659	19.9344	19.9461	10.9942	2.55575	2.37192	2.20091	2.04045
TIAM-UCL 4.1.2	SSP2-RCP45	CHI	Emissions|N2O|Energy|Demand|Industry|Non-metallic	Mt/yr	0	0	0	12254.3	11075.5	7925.05	7198.17	5669.76	4831.26	4805.41	4417.07	4081.77	3862.77	3800.5	3605.33
TIAM-UCL 4.1.2	SSP2-RCP45	CSA	Emissions|N2O|Energy|Demand|Industry|Non-metallic	Mt/yr	0	0	0	626.965	649.651	322.088	528.941	353.027	409.106	492.917	727.704	1032.03	1051.24	1036.11	1054.08
TIAM-UCL 4.1.2	SSP2-RCP45	EEU	Emissions|N2O|Energy|Demand|Industry|Non-metallic	Mt/yr	0	0	0	153.446	177.15	132.848	139.352	151.815	169.214	164.953	170.37	150.344	181.17	180.79	177.516
TIAM-UCL 4.1.2	SSP2-RCP45	FSU	Emissions|N2O|Energy|Demand|Industry|Non-metallic	Mt/yr	0	0	0	419.217	554.993	640.798	1080.35	1106.88	1154.26	1148.8	1887.44	1776.9	1673.54	1650.72	1360.67
TIAM-UCL 4.1.2	SSP2-RCP45	IND	Emissions|N2O|Energy|Demand|Industry|Non-metallic	Mt/yr	0	0	0	2154.77	2641.67	3319.73	3955.78	4247.41	4635.38	4983.25	4847.67	4731.95	4366.77	4009.39	3658.42
TIAM-UCL 4.1.2	SSP2-RCP45	JPN	Emissions|N2O|Energy|Demand|Industry|Non-metallic	Mt/yr	0	0	0	146.612	152.906	110.968	110.659	109.363	75.6517	45.3386	72.8854	62.9188	53.725	46.515	47.6132
TIAM-UCL 4.1.2	SSP2-RCP45	MEA	Emissions|N2O|Energy|Demand|Industry|Non-metallic	Mt/yr	0	0	0	23.6735	28.193	32.7108	46.9499	50.9453	57.2366	53.7582	49.3006	45.6175	43.7236	41.1346	38.8269
TIAM-UCL 4.1.2	SSP2-RCP45	MEX	Emissions|N2O|Energy|Demand|Industry|Non-metallic	Mt/yr	0	0	0	49.1641	34.9789	63.7654	55.5745	70.6986	67.2043	85.8286	97.3773	137.182	133.312	125.979	118.496
TIAM-UCL 4.1.2	SSP2-RCP45	ODA	Emissions|N2O|Energy|Demand|Industry|Non-metallic	Mt/yr	0	0	0	1698.68	1738.92	2144.07	2194.8	2264.62	2304	2334.22	2218.96	2118.71	1964.68	1820.35	1683.95
TIAM-UCL 4.1.2	SSP2-RCP45	SKO	Emissions|N2O|Energy|Demand|Industry|Non-metallic	Mt/yr	0	0	0	192.503	205.944	121.101	108.824	147.588	177.303	168.347	149.329	145.463	117.464	102.069	99.4023
TIAM-UCL 4.1.2	SSP2-RCP45	UK	Emissions|N2O|Energy|Demand|Industry|Non-metallic	Mt/yr	0	0	0	58.8934	68.5077	36.2047	24.7594	31.8875	31.2823	30.7397	34.1679	54.2564	58.3939	57.2801	56.2727
TIAM-UCL 4.1.2	SSP2-RCP45	USA	Emissions|N2O|Energy|Demand|Industry|Non-metallic	Mt/yr	0	0	0	302.83	493.91	396.799	305.292	308.64	306.5	308.151	152.136	145.13	134.616	124.781	115.507
TIAM-UCL 4.1.2	SSP2-RCP45	WEU	Emissions|N2O|Energy|Demand|Industry|Non-metallic	Mt/yr	0	0	0	562.765	704.683	373.952	366.661	360.211	354.463	349.309	118.678	110.865	103.32	96.609	90.5841
TIAM-UCL 4.1.2	SSP2-RCP45	AFR	Emissions|N2O|Industrial Processes|Iron and steel	Mt/yr	0	0	0	164.346	211.592	52.765	100.011	100.011	100.011	100.011	5.40027e-05	6.3028e-05	5.30013e-05	4.00186e-05	3.71528e-05
TIAM-UCL 4.1.2	SSP2-RCP45	AUS	Emissions|N2O|Industrial Processes|Iron and steel	Mt/yr	0	0	0	4.39634	4.45026	4.27334	4.09642	4.21185	4.32727	4.4427	4.65485	4.867	5.00774	5.11409	5.18605
TIAM-UCL 4.1.2	SSP2-RCP45	CAN	Emissions|N2O|Industrial Processes|Iron and steel	Mt/yr	0	0	0	38.8427	208.193	116.884	195.655	194.698	181.396	194.698	3.91048e-05	6.9704e-05	7.43888e-05	0.000121835	0.000122553
TIAM-UCL 4.1.2	SSP2-RCP45	CHI	Emissions|N2O|Industrial Processes|Iron and steel	Mt/yr	0	0	0	7681.73	7106.85	6192.06	6676.93	6698.02	6539.44	6539.44	6538.51	6309.39	6151.42	5191.16	3721.03
TIAM-UCL 4.1.2	SSP2-RCP45	CSA	Emissions|N2O|Industrial Processes|Iron and steel	Mt/yr	0	0	0	881.549	993.199	1155.1	1052.1	913.18	777.86	777.86	0.000826363	0.020484	0.0205336	0.0149431	0.00344017
TIAM-UCL 4.1.2	SSP2-RCP45	EEU	Emissions|N2O|Industrial Processes|Iron and steel	Mt/yr	0	0	0	136.449	259.189	229.187	196.614	184.01	152.513	0.000188686	3.09331e-05	4.97199e-05	3.72586e-05	3.31928e-05	3.98428e-05
TIAM-UCL 4.1.2	SSP2-RCP45	FSU	Emissions|N2O|Industrial Processes|Iron and steel	Mt/yr	0	0	0	533.694	1478.44	1995.17	1655.46	1655.46	1655.46	1655.46	0.000103979	0.000112469	8.657e-05	5.15553e-05	3.56409e-05
TIAM-UCL 4.1.2	SSP2-RCP45	IND	Emissions|N2O|Industrial Processes|Iron and steel	Mt/yr	0	0	0	2519.75	3295.63	4997.85	6254.24	7373.55	8901.39	9843.15	12136.1	13881.8	15039.9	15915	16507.1
TIAM-UCL 4.1.2	SSP2-RCP45	JPN	Emissions|N2O|Industrial Processes|Iron and steel	Mt/yr	0	0	0	459.146	1062.99	1099.25	970.458	886.292	780.621	647.868	0.000529729	0.000540049	0.000406806	0.000193938	0.000195908
TIAM-UCL 4.1.2	SSP2-RCP45	MEA	Emissions|N2O|Industrial Processes|Iron and steel	Mt/yr	0	0	0	54.0543	45.3588	36.6633	20.3595	9.83856	1.17596e-05	1.40817e-05	1.8184e-05	2.04696e-05	1.86408e-05	2.02243e-05	2.49867e-05
TIAM-UCL 4.1.2	SSP2-RCP45	MEX	Emissions|N2O|Industrial Processes|Iron and steel	Mt/yr	0	0	0	9.44568	3.21662	1.9231	0.545423	0.28044	5.32657e-05	6.96882e-05	8.50842e-05	8.20984e-05	4.38316e-05	3.06755e-05	2.64988e-05
TIAM-UCL 4.1.2	SSP2-RCP45	ODA	Emissions|N2O|Industrial Processes|Iron and steel	Mt/yr	0	0	0	225.164	464.532	872.492	839.489	756.035	673.477	673.477	980.51	980.511	975.169	1066.84	970.99
TIAM-UCL 4.1.2	SSP2-RCP45	SKO	Emissions|N2O|Industrial Processes|Iron and steel	Mt/yr	0	0	0	156.487	187.748	205.571	198.237	201.503	209.521	192.102	171.867	171.867	120.082	92.0825	67.6805
TIAM-UCL 4.1.2	SSP2-RCP45	UK	Emissions|N2O|Industrial Processes|Iron and steel	Mt/yr	0	0	0	3.4973	6.85124	9.11945	11.3108	11.9305	12.4734	13.0162	14.014	15.0118	15.6738	16.174	16.5124
TIAM-UCL 4.1.2	SSP2-RCP45	USA	Emissions|N2O|Industrial Processes|Iron and steel	Mt/yr	0	0	0	92.359	1267.56	1276.06	1253.48	1253.48	1253.48	55.6921	2.07867e-05	2.18679e-05	1.65172e-05	1.62155e-05	1.90439e-05
TIAM-UCL 4.1.2	SSP2-RCP45	WEU	Emissions|N2O|Industrial Processes|Iron and steel	Mt/yr	0	0	0	302.243	1045.21	363.61	452.855	260.955	180.014	178.616	1.40935e-05	2.19658e-05	2.58355e-05	3.61693e-05	4.54689e-05
TIAM-UCL 4.1.2	SSP2-RCP45	World	Emissions|N2O|Industrial Processes|Iron and steel	Mt/yr	0	0	0	13263.2	17641	18608	19881.8	20503.4	21422	20875.8	19845.7	21363.5	22307.3	22286.4	21288.5
TIAM-UCL 4.1.2	SSP2-RCP45	World	Emissions|SOX|Energy|Demand|Industry|Non-metallic	Mt/yr	0	0	0	15000.1	15193.9	13045.6	13298.7	12352.5	12085	12352.3	12375.4	12115.1	11327.9	10857.9	9888.29
TIAM-UCL 4.1.2	SSP2-RCP45	AFR	Emissions|SOX|Energy|Demand|Industry|Non-metallic	Mt/yr	0	0	0	203.586	248.492	160.154	134.29	161.21	183.044	185.403	427.789	407.224	376.383	302.657	224.969
TIAM-UCL 4.1.2	SSP2-RCP45	AUS	Emissions|SOX|Energy|Demand|Industry|Non-metallic	Mt/yr	0	0	0	54.27	64.6911	39.5428	38.2674	24.256	7.3328e-05	4.50386e-05	5.1731e-05	4.93809e-05	5.65399e-05	4.48623e-05	4.92007e-05
TIAM-UCL 4.1.2	SSP2-RCP45	CAN	Emissions|SOX|Energy|Demand|Industry|Non-metallic	Mt/yr	0	0	0	31.0749	34.0698	24.6903	21.723	16.8597	14.6646	14.6646	7.12156	6.11907e-05	5.96688e-05	6.03966e-05	6.95001e-05
TIAM-UCL 4.1.2	SSP2-RCP45	CHI	Emissions|SOX|Energy|Demand|Industry|Non-metallic	Mt/yr	0	0	0	10253.6	9419.5	6821.74	6169.86	4859.79	4141.08	4118.92	3786.06	3498.66	3310.95	3257.57	3090.28
TIAM-UCL 4.1.2	SSP2-RCP45	CSA	Emissions|SOX|Energy|Demand|Industry|Non-metallic	Mt/yr	0	0	0	158.091	214.529	160.199	235.623	268.377	312.457	328.403	457.092	721.194	676.164	630.978	533.209
TIAM-UCL 4.1.2	SSP2-RCP45	EEU	Emissions|SOX|Energy|Demand|Industry|Non-metallic	Mt/yr	0	0	0	103.365	119.746	87.4843	91.3125	102.683	136.827	134.279	138.888	124.508	139.168	136.023	134.38
TIAM-UCL 4.1.2	SSP2-RCP45	FSU	Emissions|SOX|Energy|Demand|Industry|Non-metallic	Mt/yr	0	0	0	235.73	309.355	341.532	693.389	703.101	718.267	693.938	1190.63	1143.44	1081.37	1246.88	1050.46
TIAM-UCL 4.1.2	SSP2-RCP45	IND	Emissions|SOX|Energy|Demand|Industry|Non-metallic	Mt/yr	0	0	0	1841.84	2264.29	2845.48	3390.67	3640.63	3973.19	4271.36	4155.14	4055.96	3742.94	3436.62	3135.79
TIAM-UCL 4.1.2	SSP2-RCP45	JPN	Emissions|SOX|Energy|Demand|Industry|Non-metallic	Mt/yr	0	0	0	118.666	126.184	94.8503	94.8503	93.7398	64.8443	35.6743	59.2859	53.9304	46.0499	39.8699	40.8112
TIAM-UCL 4.1.2	SSP2-RCP45	MEA	Emissions|SOX|Energy|Demand|Industry|Non-metallic	Mt/yr	0	0	0	14.7988	17.4912	20.2693	29.597	31.1071	33.7295	30.3984	21.4954	19.9472	19.5761	18.432	17.3834
TIAM-UCL 4.1.2	SSP2-RCP45	MEX	Emissions|SOX|Energy|Demand|Industry|Non-metallic	Mt/yr	0	0	0	22.7428	22.7162	33.2135	39.8905	47.9318	46.4279	60.5753	81.2368	111.051	108.025	99.0239	90.7666
TIAM-UCL 4.1.2	SSP2-RCP45	ODA	Emissions|SOX|Energy|Demand|Industry|Non-metallic	Mt/yr	0	0	0	1351.58	1481.44	1837.77	1881.25	1941.1	1974.85	2000.76	1901.96	1816.04	1684.01	1560.3	1443.38
TIAM-UCL 4.1.2	SSP2-RCP45	SKO	Emissions|SOX|Energy|Demand|Industry|Non-metallic	Mt/yr	0	0	0	144.31	155.828	103.801	93.2776	126.504	151.974	144.297	127.996	124.683	100.684	87.4876	85.202
TIAM-UCL 4.1.2	SSP2-RCP45	UK	Emissions|SOX|Energy|Demand|Industry|Non-metallic	Mt/yr	0	0	0	38.9599	45.4405	31.0326	21.2224	17.0374	17.0374	17.0375	20.6763	38.4952	42.5797	42.0984	41.6548
TIAM-UCL 4.1.2	SSP2-RCP45	USA	Emissions|SOX|Energy|Demand|Industry|Non-metallic	Mt/yr	0	0	0	159.897	335.375	254.016	173.579	128.342	126.721	126.721	0.00013132	8.90555e-05	0.000135652	0.000267485	0.000660217
TIAM-UCL 4.1.2	SSP2-RCP45	WEU	Emissions|SOX|Energy|Demand|Industry|Non-metallic	Mt/yr	0	0	0	267.606	334.786	189.869	189.869	189.869	189.869	189.869	5.64328e-05	8.56204e-05	0.00015057	0.000239718	0.00029486
TIAM-UCL 4.1.2	SSP2-RCP45	AFR	Emissions|SOX|Industrial Processes|Iron and steel	Mt/yr	0	0	0	126.093	161.961	36.0407	71.9085	71.9085	71.9085	71.9085	2.72704e-05	3.15717e-05	2.64761e-05	1.99435e-05	1.85903e-05
TIAM-UCL 4.1.2	SSP2-RCP45	AUS	Emissions|SOX|Industrial Processes|Iron and steel	Mt/yr	0	0	0	14.1746	10.4868	6.64145	2.7961	2.87488	2.95367	3.03245	3.17726	3.32206	3.41813	3.49072	3.53984
TIAM-UCL 4.1.2	SSP2-RCP45	CAN	Emissions|SOX|Industrial Processes|Iron and steel	Mt/yr	0	0	0	30.7057	84.705	45.837	69.5236	68.7666	64.2517	68.7666	2.05955e-05	3.90118e-05	4.23419e-05	7.64554e-05	7.6531e-05
TIAM-UCL 4.1.2	SSP2-RCP45	CHI	Emissions|SOX|Industrial Processes|Iron and steel	Mt/yr	0	0	0	3935.99	3806.42	3109.27	3504.18	3514.62	3436.14	3436.14	3235.99	3122.6	3044.42	2569.17	1841.58
TIAM-UCL 4.1.2	SSP2-RCP45	CSA	Emissions|SOX|Industrial Processes|Iron and steel	Mt/yr	0	0	0	181.817	419.67	695.518	666.192	626.642	588.115	588.115	0.000453954	0.00732056	0.00733572	0.00528297	0.00120821
TIAM-UCL 4.1.2	SSP2-RCP45	EEU	Emissions|SOX|Industrial Processes|Iron and steel	Mt/yr	0	0	0	86.231	156.587	136.902	115.712	108.337	89.908	0.00012172	1.60404e-05	2.63987e-05	2.0635e-05	1.96072e-05	2.39697e-05
TIAM-UCL 4.1.2	SSP2-RCP45	FSU	Emissions|SOX|Industrial Processes|Iron and steel	Mt/yr	0	0	0	269.026	1012.79	1432.93	1251.65	1251.65	1251.65	1251.65	5.36654e-05	5.75833e-05	4.38591e-05	2.48698e-05	1.64372e-05
TIAM-UCL 4.1.2	SSP2-RCP45	IND	Emissions|SOX|Industrial Processes|Iron and steel	Mt/yr	0	0	0	1765.43	2383.29	3840.48	5036.39	5995.8	7305.38	8112.61	10402.4	11898.7	12891.3	13641.4	14148.9
TIAM-UCL 4.1.2	SSP2-RCP45	JPN	Emissions|SOX|Industrial Processes|Iron and steel	Mt/yr	0	0	0	326.635	781.111	802.393	709.238	654.685	586.191	485.74	0.000392531	0.000400186	0.000301269	0.000140461	0.000141499
TIAM-UCL 4.1.2	SSP2-RCP45	MEA	Emissions|SOX|Industrial Processes|Iron and steel	Mt/yr	0	0	0	44.5487	40.8696	37.1905	24.3951	11.7887	7.22491e-06	8.64913e-06	1.14949e-05	1.30258e-05	1.26553e-05	1.49477e-05	2.07682e-05
TIAM-UCL 4.1.2	SSP2-RCP45	MEX	Emissions|SOX|Industrial Processes|Iron and steel	Mt/yr	0	0	0	9.90969	3.23712	1.96286	0.596556	0.30672	2.53665e-05	3.31243e-05	4.0515e-05	3.87591e-05	2.03417e-05	1.43939e-05	1.25372e-05
TIAM-UCL 4.1.2	SSP2-RCP45	ODA	Emissions|SOX|Industrial Processes|Iron and steel	Mt/yr	0	0	0	214.473	391.063	519.697	487.026	409.985	333.773	333.773	332.808	332.808	330.995	362.11	329.576
TIAM-UCL 4.1.2	SSP2-RCP45	SKO	Emissions|SOX|Industrial Processes|Iron and steel	Mt/yr	0	0	0	183.656	245.046	256.5	261.167	265.967	277.75	252.15	252.596	252.596	176.486	135.335	99.471
TIAM-UCL 4.1.2	SSP2-RCP45	UK	Emissions|SOX|Industrial Processes|Iron and steel	Mt/yr	0	0	0	4.224	8.13729	10.7723	13.3169	14.0465	14.6856	15.3247	16.4995	17.6742	18.4536	19.0425	19.4409
TIAM-UCL 4.1.2	SSP2-RCP45	USA	Emissions|SOX|Industrial Processes|Iron and steel	Mt/yr	0	0	0	28.2611	426.59	439.655	431.428	431.428	431.428	24.873	9.90378e-06	1.03631e-05	7.85388e-06	7.84521e-06	9.44136e-06
TIAM-UCL 4.1.2	SSP2-RCP45	WEU	Emissions|SOX|Industrial Processes|Iron and steel	Mt/yr	0	0	0	181.311	751.183	196.991	273.404	135.45	88.6148	87.8057	7.83064e-06	1.27774e-05	1.54715e-05	2.2898e-05	2.86847e-05
TIAM-UCL 4.1.2	SSP2-RCP45	World	Emissions|SOX|Industrial Processes|Iron and steel	Mt/yr	0	0	0	7402.48	10683.1	11568.8	12918.9	13564.3	14542.7	14731.9	14243.5	15627.7	16465.1	16730.6	16442.6
TIAM-UCL 4.1.2	SSP2-RCP45	World	Final Energy|Industry|Non-Metallic|Electricity	PJ/yr	0	0	0	1330.28	1052.83	974.381	877.242	795.481	722.377	691.775	643.466	612.949	610.639	571.693	544.333
TIAM-UCL 4.1.2	SSP2-RCP45	AFR	Final Energy|Industry|Non-Metallic|Electricity	PJ/yr	0	0	0	27.1174	28.3292	29.1032	29.9981	30.6921	31.2844	31.5722	30.0315	28.7404	26.6356	24.6509	22.7651
TIAM-UCL 4.1.2	SSP2-RCP45	AUS	Final Energy|Industry|Non-Metallic|Electricity	PJ/yr	0	0	0	8.87276	8.50554	8.16013	7.80538	7.4913	7.20434	6.92605	6.66723	7.33072	17.1803	17.9083	15.0343
TIAM-UCL 4.1.2	SSP2-RCP45	CAN	Final Energy|Industry|Non-Metallic|Electricity	PJ/yr	0	0	0	4.30112	4.34981	5.66861	4.39202	4.39346	4.39229	4.38766	4.1336	3.9304	3.64768	3.38467	3.13792
TIAM-UCL 4.1.2	SSP2-RCP45	CHI	Final Energy|Industry|Non-Metallic|Electricity	PJ/yr	0	0	0	758.276	522.83	415.546	363.178	293.017	230.857	212.55	194.782	179.75	167.986	157.876	149.126
TIAM-UCL 4.1.2	SSP2-RCP45	CSA	Final Energy|Industry|Non-Metallic|Electricity	PJ/yr	0	0	0	38.3089	34.9734	35.5407	35.9763	36.3633	36.6857	36.7986	34.7933	33.1804	30.7748	28.5235	26.4008
TIAM-UCL 4.1.2	SSP2-RCP45	EEU	Final Energy|Industry|Non-Metallic|Electricity	PJ/yr	0	0	0	28.459	26.8887	25.3903	24.0175	22.7901	21.6765	20.5713	19.0176	17.7259	16.5256	15.4622	14.5118
TIAM-UCL 4.1.2	SSP2-RCP45	FSU	Final Energy|Industry|Non-Metallic|Electricity	PJ/yr	0	0	0	128.408	117.653	112.632	109.318	106.41	103.683	100.007	93.5188	88.0105	81.8772	76.3127	71.2165
TIAM-UCL 4.1.2	SSP2-RCP45	IND	Final Energy|Industry|Non-Metallic|Electricity	PJ/yr	0	0	0	19.4465	1.36267	1.70914	2.02715	2.16559	2.3583	2.51937	2.43868	2.37952	2.1959	2.01619	1.8397
TIAM-UCL 4.1.2	SSP2-RCP45	JPN	Final Energy|Industry|Non-Metallic|Electricity	PJ/yr	0	0	0	21.3482	18.698	16.4181	14.1231	12.0926	10.2632	8.51332	7.40386	6.45569	6.11405	5.88383	5.74936
TIAM-UCL 4.1.2	SSP2-RCP45	MEA	Final Energy|Industry|Non-Metallic|Electricity	PJ/yr	0	0	0	18.2472	16.8	15.4068	14.2548	13.2257	12.2931	11.3498	10.3977	9.58668	8.95996	8.42182	7.95664
TIAM-UCL 4.1.2	SSP2-RCP45	MEX	Final Energy|Industry|Non-Metallic|Electricity	PJ/yr	0	0	0	19.1442	16.6781	16.9894	17.1444	17.2951	17.4209	17.5223	16.5349	15.7621	14.6203	13.5523	12.5451
TIAM-UCL 4.1.2	SSP2-RCP45	ODA	Final Energy|Industry|Non-Metallic|Electricity	PJ/yr	0	0	0	43.1454	43.9713	51.8604	52.6985	53.4673	54.0738	54.263	51.3929	49.0508	45.4864	42.1448	38.9868
TIAM-UCL 4.1.2	SSP2-RCP45	SKO	Final Energy|Industry|Non-Metallic|Electricity	PJ/yr	0	0	0	17.3257	16.2322	15.2735	14.2854	13.3988	12.6008	11.8809	10.9199	10.9688	10.236	9.59538	9.0303
TIAM-UCL 4.1.2	SSP2-RCP45	UK	Final Energy|Industry|Non-Metallic|Electricity	PJ/yr	0	0	0	14.8188	14.0183	13.309	12.5082	11.7866	11.1363	10.6232	9.78829	10.3686	9.29108	8.39201	10.0908
TIAM-UCL 4.1.2	SSP2-RCP45	USA	Final Energy|Industry|Non-Metallic|Electricity	PJ/yr	0	0	0	57.8743	62.5669	66.9552	67.9727	68.5725	68.8519	69.1033	65.4533	63.8885	68.5684	63.5593	67.7954
TIAM-UCL 4.1.2	SSP2-RCP45	WEU	Final Energy|Industry|Non-Metallic|Electricity	PJ/yr	0	0	0	125.191	118.977	144.418	107.543	102.319	97.5962	93.1868	86.1925	85.8204	100.54	94.0096	88.1468
TIAM-UCL 4.1.2	SSP2-RCP45	World	Final Energy|Industry|Non-Metallic|Gases	PJ/yr	0	0	0	3250.54	2776.65	3679.44	3178.64	3053.37	2671.4	2482.8	1727.3	1412.77	1257.11	1174.76	1215.02
TIAM-UCL 4.1.2	SSP2-RCP45	AFR	Final Energy|Industry|Non-Metallic|Gases	PJ/yr	0	0	0	84.7485	75.9423	134.069	160.234	151.531	138.553	138.637	4.34853	4.15282	5.6166	3.55528	4.24693
TIAM-UCL 4.1.2	SSP2-RCP45	AUS	Final Energy|Industry|Non-Metallic|Gases	PJ/yr	0	0	0	36.34	26.5531	45.7584	37.8869	46.7345	62.6914	60.588	55.931	51.4741	39.7988	35.9668	35.3826
TIAM-UCL 4.1.2	SSP2-RCP45	CAN	Final Energy|Industry|Non-Metallic|Gases	PJ/yr	0	0	0	7.22358	6.88977	12.3171	16.3288	19.5438	22.7718	22.9145	26.1636	28.9742	27.3428	25.5628	23.8766
TIAM-UCL 4.1.2	SSP2-RCP45	CHI	Final Energy|Industry|Non-Metallic|Gases	PJ/yr	0	0	0	189.147	52.5127	658.147	491.045	474.796	227.838	90.4301	3.44027	9.19909e-05	12.5413	26.8392	24.836
TIAM-UCL 4.1.2	SSP2-RCP45	CSA	Final Energy|Industry|Non-Metallic|Gases	PJ/yr	0	0	0	330.384	317.601	464.657	380.692	416.537	392.704	387.387	249.953	53.8119	27.957	11.8974	11.01
TIAM-UCL 4.1.2	SSP2-RCP45	EEU	Final Energy|Industry|Non-Metallic|Gases	PJ/yr	0	0	0	111.989	100.119	111.059	98.2479	82.9379	62.4601	57.716	46.7722	46.431	30.0208	24.6019	19.8831
TIAM-UCL 4.1.2	SSP2-RCP45	FSU	Final Energy|Industry|Non-Metallic|Gases	PJ/yr	0	0	0	1269.08	1159.96	1078.25	793.672	742.474	679.729	654.334	161.244	151.682	140.759	131.193	246.181
TIAM-UCL 4.1.2	SSP2-RCP45	IND	Final Energy|Industry|Non-Metallic|Gases	PJ/yr	0	0	0	43.0274	25.6592	4.80361e-05	8.42116e-05	7.80263e-05	7.80582e-05	8.5475e-05	9.92645e-05	7.43066e-05	7.54766e-05	6.98998e-05	6.19908e-05
TIAM-UCL 4.1.2	SSP2-RCP45	JPN	Final Energy|Industry|Non-Metallic|Gases	PJ/yr	0	0	0	9.68458	3.12997	24.4263	12.2575	3.25763	11.3739	21.5815	1.2319	1.06837	4.17964	6.4845	5.18534
TIAM-UCL 4.1.2	SSP2-RCP45	MEA	Final Energy|Industry|Non-Metallic|Gases	PJ/yr	0	0	0	33.1922	27.7468	22.8828	11.9905	7.09954	1.07404	0.882959	0.807932	0.671172	0.0223538	0.000208378	0.0202742
TIAM-UCL 4.1.2	SSP2-RCP45	MEX	Final Energy|Industry|Non-Metallic|Gases	PJ/yr	0	0	0	54.6343	68.4152	55.4613	58.6512	51.3246	52.7924	43.4564	31.7138	9.74731	6.06411	5.62142	5.21419
TIAM-UCL 4.1.2	SSP2-RCP45	ODA	Final Energy|Industry|Non-Metallic|Gases	PJ/yr	0	0	0	35.8945	30.7829	27.5983	22.9174	4.13736	0.825081	0.8253	0.000324306	0.000159924	0.000140222	0.000114174	0.000104835
TIAM-UCL 4.1.2	SSP2-RCP45	SKO	Final Energy|Industry|Non-Metallic|Gases	PJ/yr	0	0	0	9.28652	0.856545	40.6599	40.4353	17.9045	0.000281388	0.000240306	2.60005	1.60839	10.0014	13.2065	11.122
TIAM-UCL 4.1.2	SSP2-RCP45	UK	Final Energy|Industry|Non-Metallic|Gases	PJ/yr	0	0	0	34.0258	26.8794	34.9809	38.7624	35.861	33.1833	31.3493	26.9221	12.7675	7.9251	6.34476	3.95452
TIAM-UCL 4.1.2	SSP2-RCP45	USA	Final Energy|Industry|Non-Metallic|Gases	PJ/yr	0	0	0	329.023	253.866	309.649	369.437	391.754	397.316	401.699	476.74	455.423	408.241	378.405	345.392
TIAM-UCL 4.1.2	SSP2-RCP45	WEU	Final Energy|Industry|Non-Metallic|Gases	PJ/yr	0	0	0	672.861	599.736	659.523	646.08	607.482	588.09	570.996	639.43	594.956	536.635	505.079	478.718
TIAM-UCL 4.1.2	SSP2-RCP45	World	Final Energy|Industry|Non-Metallic|Heat	PJ/yr	0	0	0	25.2869	0.819311	5.44572	0.53224	0.732688	0.381619	0.0288367	0.024149	0.0179413	3.4038	3.63391	0.965107
TIAM-UCL 4.1.2	SSP2-RCP45	AFR	Final Energy|Industry|Non-Metallic|Heat	PJ/yr	0	0	0	2.01026e-06	2.72997e-06	4.40865	3.46433e-06	7.26287e-06	7.59317e-06	1.58721e-05	6.88526e-05	9.49686e-05	5.30152e-05	6.77104e-05	0.000102433
TIAM-UCL 4.1.2	SSP2-RCP45	AUS	Final Energy|Industry|Non-Metallic|Heat	PJ/yr	0	0	0	0.586296	0.405709	2.89606e-06	1.34889e-05	9.03852e-05	8.98285e-06	6.79162e-05	8.91363e-05	0.000120381	0.000164037	3.19136e-05	2.69151e-05
TIAM-UCL 4.1.2	SSP2-RCP45	CAN	Final Energy|Industry|Non-Metallic|Heat	PJ/yr	0	0	0	8.39641e-06	3.61282e-05	0.343245	2.7055e-05	0.436775	9.88849e-06	1.86488e-05	0.0001909	3.32543e-05	4.41916e-05	3.03288e-05	3.15923e-05
TIAM-UCL 4.1.2	SSP2-RCP45	CHI	Final Energy|Industry|Non-Metallic|Heat	PJ/yr	0	0	0	3.54339	7.60547e-06	9.02468e-07	8.47174e-06	3.8576e-06	9.20218e-06	3.62886e-05	2.11424e-05	8.22505e-06	1.67301e-05	2.06713e-05	1.32119e-05
TIAM-UCL 4.1.2	SSP2-RCP45	CSA	Final Energy|Industry|Non-Metallic|Heat	PJ/yr	0	0	0	3.51589e-06	2.17449e-06	1.23365e-06	4.06836e-06	4.48035e-06	5.26711e-06	6.25614e-06	0.000203151	0.000110719	3.90281e-05	3.12622e-05	6.04421e-05
TIAM-UCL 4.1.2	SSP2-RCP45	EEU	Final Energy|Industry|Non-Metallic|Heat	PJ/yr	0	0	0	7.94318	0.413467	2.66939e-06	0.53203	0.285631	4.76858e-05	0.000118883	0.000163053	6.85717e-05	6.21223e-05	0.000401242	7.33861e-05
TIAM-UCL 4.1.2	SSP2-RCP45	FSU	Final Energy|Industry|Non-Metallic|Heat	PJ/yr	0	0	0	5.43132e-06	7.63532e-06	3.65182e-06	6.04775e-06	5.10294e-06	1.84046e-05	7.57141e-06	8.07096e-05	0.00013697	0.0002916	6.98354e-05	9.49232e-05
TIAM-UCL 4.1.2	SSP2-RCP45	IND	Final Energy|Industry|Non-Metallic|Heat	PJ/yr	0	0	0	4.69098e-06	4.30213e-06	1.53948e-06	2.09369e-06	3.39193e-06	7.90204e-06	1.38018e-05	2.79904e-05	1.86493e-05	1.975e-05	1.83962e-05	1.47816e-05
TIAM-UCL 4.1.2	SSP2-RCP45	JPN	Final Energy|Industry|Non-Metallic|Heat	PJ/yr	0	0	0	3.66689e-06	5.24957e-06	1.3431e-06	3.19401e-06	2.03496e-05	0.193357	0.000109875	7.01717e-05	0.000136591	0.0404002	4.67955e-05	0.263259
TIAM-UCL 4.1.2	SSP2-RCP45	MEA	Final Energy|Industry|Non-Metallic|Heat	PJ/yr	0	0	0	4.01278e-06	3.68815e-06	2.27709e-06	4.40411e-06	5.39665e-06	0.0670758	0.0225793	0.0224774	0.0166361	0.000248996	6.08717e-05	0.000157145
TIAM-UCL 4.1.2	SSP2-RCP45	MEX	Final Energy|Industry|Non-Metallic|Heat	PJ/yr	0	0	0	0.251159	2.26147e-06	1.60639e-06	1.4068e-05	0.000155735	0.000213436	0.000296836	0.000281788	0.000309851	0.000450031	0.000137718	0.000239169
TIAM-UCL 4.1.2	SSP2-RCP45	ODA	Final Energy|Industry|Non-Metallic|Heat	PJ/yr	0	0	0	2.39045e-06	3.22935e-06	1.0425e-06	5.66946e-06	6.22704e-06	0.000185647	9.55057e-05	7.44196e-05	4.1371e-05	4.06836e-05	2.96019e-05	2.78236e-05
TIAM-UCL 4.1.2	SSP2-RCP45	SKO	Final Energy|Industry|Non-Metallic|Heat	PJ/yr	0	0	0	2.7519e-06	2.22525e-06	1.83881e-06	7.32997e-06	5.01824e-06	7.14785e-06	5.7424e-05	9.57825e-05	4.0262e-05	0.000120014	0.00011814	5.58928e-05
TIAM-UCL 4.1.2	SSP2-RCP45	UK	Final Energy|Industry|Non-Metallic|Heat	PJ/yr	0	0	0	1.46004e-05	4.36731e-05	0.693783	8.08308e-05	0.00918746	0.12059	0.00513359	0.000135816	3.32731e-05	0.783628	1.05477	5.29801e-05
TIAM-UCL 4.1.2	SSP2-RCP45	USA	Final Energy|Industry|Non-Metallic|Heat	PJ/yr	0	0	0	0.0324148	3.89493e-06	2.54019e-06	5.31117e-06	4.38995e-05	3.05784e-05	0.000241242	8.96164e-05	9.38876e-05	0.0001135	0.000128839	5.37412e-05
TIAM-UCL 4.1.2	SSP2-RCP45	WEU	Final Energy|Industry|Non-Metallic|Heat	PJ/yr	0	0	0	12.9304	1.01181e-05	1.63121e-05	2.49281e-05	0.000743101	4.5851e-05	3.77192e-05	7.9106e-05	5.82526e-05	2.5781	2.57794	0.700843
TIAM-UCL 4.1.2	SSP2-RCP45	World	Final Energy|Industry|Non-Metallic|Liquids	PJ/yr	0	0	0	538.152	6.72331	74.063	0.000276483	0.000345956	0.000498143	0.00051316	0.000722256	0.000520256	0.000613789	0.000646213	0.000580123
TIAM-UCL 4.1.2	SSP2-RCP45	AFR	Final Energy|Industry|Non-Metallic|Liquids	PJ/yr	0	0	0	1.08612	0.00278544	1.05342e-06	1.56873e-05	2.12055e-05	2.61229e-05	3.6999e-05	5.11344e-05	3.94537e-05	4.89339e-05	4.26941e-05	4.46434e-05
TIAM-UCL 4.1.2	SSP2-RCP45	AUS	Final Energy|Industry|Non-Metallic|Liquids	PJ/yr	0	0	0	0.0600012	0.0300049	6.27845e-06	1.41516e-05	1.46682e-05	1.94233e-05	2.20886e-05	2.88657e-05	2.44454e-05	3.4416e-05	2.23764e-05	1.73535e-05
TIAM-UCL 4.1.2	SSP2-RCP45	CAN	Final Energy|Industry|Non-Metallic|Liquids	PJ/yr	0	0	0	6.56173e-06	7.52557e-06	2.77591	1.31776e-05	1.82811e-05	1.94572e-05	2.28195e-05	2.9344e-05	2.51909e-05	2.69795e-05	2.60876e-05	2.41094e-05
TIAM-UCL 4.1.2	SSP2-RCP45	CHI	Final Energy|Industry|Non-Metallic|Liquids	PJ/yr	0	0	0	527.912	1.85601	71.287	2.04813e-05	1.8068e-05	2.52533e-05	3.33765e-05	5.87878e-05	3.21546e-05	4.30419e-05	4.77359e-05	3.78256e-05
TIAM-UCL 4.1.2	SSP2-RCP45	CSA	Final Energy|Industry|Non-Metallic|Liquids	PJ/yr	0	0	0	1.09441e-05	0.0984324	1.18301e-05	1.98068e-05	2.37057e-05	2.67155e-05	3.66395e-05	4.55536e-05	3.63893e-05	4.2649e-05	4.13507e-05	3.99099e-05
TIAM-UCL 4.1.2	SSP2-RCP45	EEU	Final Energy|Industry|Non-Metallic|Liquids	PJ/yr	0	0	0	0.122744	0.0613872	9.66964e-06	2.33293e-05	4.5619e-05	0.000105966	3.4306e-05	3.79769e-05	3.19023e-05	3.12746e-05	3.40217e-05	3.3511e-05
TIAM-UCL 4.1.2	SSP2-RCP45	FSU	Final Energy|Industry|Non-Metallic|Liquids	PJ/yr	0	0	0	8.60665e-06	0.123378	6.74103e-06	2.69305e-05	2.05676e-05	2.66545e-05	3.29577e-05	4.89815e-05	3.30083e-05	3.52481e-05	3.33094e-05	3.54415e-05
TIAM-UCL 4.1.2	SSP2-RCP45	IND	Final Energy|Industry|Non-Metallic|Liquids	PJ/yr	0	0	0	1.26217e-05	0.0803838	1.17306e-05	1.76949e-05	2.10262e-05	2.45073e-05	3.18555e-05	4.95034e-05	3.43646e-05	4.32735e-05	5.22953e-05	4.81566e-05
TIAM-UCL 4.1.2	SSP2-RCP45	JPN	Final Energy|Industry|Non-Metallic|Liquids	PJ/yr	0	0	0	0.424192	0.212117	3.3907e-05	2.09882e-05	2.93566e-05	3.10608e-05	4.79011e-05	6.87747e-05	4.35417e-05	5.25979e-05	7.20829e-05	6.48875e-05
TIAM-UCL 4.1.2	SSP2-RCP45	MEA	Final Energy|Industry|Non-Metallic|Liquids	PJ/yr	0	0	0	6.98935e-06	1.09275e-05	7.15379e-06	1.06486e-05	2.26566e-05	5.68045e-05	3.27329e-05	4.51187e-05	3.70545e-05	4.01434e-05	3.97335e-05	3.72011e-05
TIAM-UCL 4.1.2	SSP2-RCP45	MEX	Final Energy|Industry|Non-Metallic|Liquids	PJ/yr	0	0	0	0.0340619	0.00206223	9.99649e-06	1.80057e-05	2.28563e-05	2.83001e-05	4.66627e-05	4.7981e-05	3.48864e-05	3.70336e-05	3.75574e-05	3.47304e-05
TIAM-UCL 4.1.2	SSP2-RCP45	ODA	Final Energy|Industry|Non-Metallic|Liquids	PJ/yr	0	0	0	1.30869	0.654354	8.69127e-06	1.9206e-05	2.07574e-05	2.72781e-05	3.6402e-05	4.84016e-05	3.54651e-05	3.76331e-05	3.99197e-05	3.37994e-05
TIAM-UCL 4.1.2	SSP2-RCP45	SKO	Final Energy|Industry|Non-Metallic|Liquids	PJ/yr	0	0	0	0.10918	0.0545946	3.17245e-06	1.69106e-05	2.09201e-05	2.57527e-05	2.84617e-05	4.41075e-05	3.05131e-05	4.10598e-05	5.15925e-05	4.39119e-05
TIAM-UCL 4.1.2	SSP2-RCP45	UK	Final Energy|Industry|Non-Metallic|Liquids	PJ/yr	0	0	0	0.268562	0.134291	5.8332e-06	1.50777e-05	1.71228e-05	1.87376e-05	2.16491e-05	4.63929e-05	2.9753e-05	3.90072e-05	4.04107e-05	2.98005e-05
TIAM-UCL 4.1.2	SSP2-RCP45	USA	Final Energy|Industry|Non-Metallic|Liquids	PJ/yr	0	0	0	5.98991	2.99496	5.65266e-06	1.2699e-05	1.59842e-05	1.98915e-05	2.65726e-05	4.1745e-05	2.93741e-05	3.49245e-05	3.82686e-05	3.09072e-05
TIAM-UCL 4.1.2	SSP2-RCP45	WEU	Final Energy|Industry|Non-Metallic|Liquids	PJ/yr	0	0	0	0.837029	0.418524	3.44187e-06	1.16881e-05	1.31604e-05	1.62172e-05	2.17354e-05	2.95869e-05	2.27595e-05	2.55733e-05	2.67764e-05	2.39341e-05
TIAM-UCL 4.1.2	SSP2-RCP45	World	Final Energy|Industry|Non-Metallic|Solids|Biomass	PJ/yr	0	0	0	328.818	190.621	112.674	127.63	90.2382	83.4255	106.325	121.847	117.733	133.908	140.516	201.583
TIAM-UCL 4.1.2	SSP2-RCP45	AFR	Final Energy|Industry|Non-Metallic|Solids|Biomass	PJ/yr	0	0	0	2.52861	2.52861	1.00092e-07	1.35442	4.01131e-06	4.4685e-06	9.18412e-06	2.46981e-05	1.4061e-05	1.41301e-05	1.3667e-05	1.24477e-05
TIAM-UCL 4.1.2	SSP2-RCP45	AUS	Final Energy|Industry|Non-Metallic|Solids|Biomass	PJ/yr	0	0	0	3.00341	3.00342	3.54212	2.90339	3.37493	3.2604	3.15772	2.94232	2.75776	2.56814	2.39802	2.24394
TIAM-UCL 4.1.2	SSP2-RCP45	CAN	Final Energy|Industry|Non-Metallic|Solids|Biomass	PJ/yr	0	0	0	0.438096	0.438109	0.695314	0.699472	0.70315	0.706432	0.709358	0.671429	0.63892	0.592964	0.550209	0.510092
TIAM-UCL 4.1.2	SSP2-RCP45	CHI	Final Energy|Industry|Non-Metallic|Solids|Biomass	PJ/yr	0	0	0	122.941	21.5446	1.66001	1.77854e-06	2.454e-06	2.10283e-06	2.87699e-06	7.72969e-06	4.98238e-06	1.50553e-05	2.29991e-05	9.33059e-06
TIAM-UCL 4.1.2	SSP2-RCP45	CSA	Final Energy|Industry|Non-Metallic|Solids|Biomass	PJ/yr	0	0	0	95.5568	76.5949	33.7974	52.3687	3.67628e-05	1.79844e-05	23.8593	44.5927	44.5928	62.3448	71.8389	103.08
TIAM-UCL 4.1.2	SSP2-RCP45	EEU	Final Energy|Industry|Non-Metallic|Solids|Biomass	PJ/yr	0	0	0	8.21514	8.21516	7.69579	8.20525	8.00437	2.39556	2.07355	2.0835	1.27114	4.70189	5.52421	5.18464
TIAM-UCL 4.1.2	SSP2-RCP45	FSU	Final Energy|Industry|Non-Metallic|Solids|Biomass	PJ/yr	0	0	0	1.53525e-05	5.27211e-06	1.70443e-05	2.37636e-05	1.52494e-05	1.02431e-05	1.65325e-05	9.78592e-06	1.19335e-05	0.000115273	9.39627e-06	33.7822
TIAM-UCL 4.1.2	SSP2-RCP45	IND	Final Energy|Industry|Non-Metallic|Solids|Biomass	PJ/yr	0	0	0	1.48893	4.6491e-06	7.58752e-07	1.43173e-06	2.04701e-06	3.52275e-06	8.67507e-06	1.31591e-05	1.00387e-05	9.36402e-06	7.71261e-06	6.49004e-06
TIAM-UCL 4.1.2	SSP2-RCP45	JPN	Final Energy|Industry|Non-Metallic|Solids|Biomass	PJ/yr	0	0	0	2.67522e-06	0.40177	0.0774154	1.86057e-06	1.1708e-06	2.85474e-06	0.442126	0.442123	4.98851e-06	2.71047e-05	3.49892e-05	2.45077e-05
TIAM-UCL 4.1.2	SSP2-RCP45	MEA	Final Energy|Industry|Non-Metallic|Solids|Biomass	PJ/yr	0	0	0	4.49487e-07	5.98601e-07	3.51232e-07	1.10757e-06	1.69715e-06	4.4913e-05	4.26549e-06	4.98699e-06	8.66444e-06	6.86896e-06	6.16509e-06	6.70281e-06
TIAM-UCL 4.1.2	SSP2-RCP45	MEX	Final Energy|Industry|Non-Metallic|Solids|Biomass	PJ/yr	0	0	0	1.56336	1.56338	1.9844	0.115653	0.976568	1.02656	1.0714	0.650253	1.90575	1.82046	2.61286	3.1505
TIAM-UCL 4.1.2	SSP2-RCP45	ODA	Final Energy|Industry|Non-Metallic|Solids|Biomass	PJ/yr	0	0	0	21.3286	2.86317e-06	5.44799e-07	7.22798e-06	1.10698e-05	1.04697e-05	1.63647e-05	3.18384e-05	1.09099e-05	2.29085e-05	8.16098e-05	4.45989e-06
TIAM-UCL 4.1.2	SSP2-RCP45	SKO	Final Energy|Industry|Non-Metallic|Solids|Biomass	PJ/yr	0	0	0	2.7264e-06	5.7344e-07	9.42242e-08	9.38616e-07	1.6446e-06	3.18997e-06	2.25581e-06	8.43034e-06	5.63698e-06	8.92182e-06	6.55686e-06	7.81263e-06
TIAM-UCL 4.1.2	SSP2-RCP45	UK	Final Energy|Industry|Non-Metallic|Solids|Biomass	PJ/yr	0	0	0	3.69846	3.69847	4.15197e-06	1.50441e-06	3.30077	3.13442	2.98528	2.76073	2.56831	2.39579	2.24403	2.10937
TIAM-UCL 4.1.2	SSP2-RCP45	USA	Final Energy|Industry|Non-Metallic|Solids|Biomass	PJ/yr	0	0	0	27.9058	24.4459	25.1116	25.6959	39.2041	39.6648	40.0776	38.0339	36.2826	33.6539	31.1953	28.8766
TIAM-UCL 4.1.2	SSP2-RCP45	WEU	Final Energy|Industry|Non-Metallic|Solids|Biomass	PJ/yr	0	0	0	40.1491	48.1866	38.1096	36.2868	34.6742	33.2372	31.9488	29.6694	27.7161	25.83	24.1522	22.6459
TIAM-UCL 4.1.2	SSP2-RCP45	World	Final Energy|Industry|Non-Metallic|Solids|Fossil	PJ/yr	0	0	0	12555.4	13026	11028	11336	10554.4	10357	10583.1	10702.7	10442.6	9762.15	9255.02	8352.1
TIAM-UCL 4.1.2	SSP2-RCP45	AFR	Final Energy|Industry|Non-Metallic|Solids|Fossil	PJ/yr	0	0	0	191.599	226.938	133.462	114.699	136.734	161.806	169.301	360.274	344.99	317.442	295.901	272.025
TIAM-UCL 4.1.2	SSP2-RCP45	AUS	Final Energy|Industry|Non-Metallic|Solids|Fossil	PJ/yr	0	0	0	51.2609	62.7206	32.9523	39.7349	23.8063	8.16265e-05	2.9781e-05	3.14532e-05	3.02518e-05	3.17542e-05	2.73138e-05	3.3172e-05
TIAM-UCL 4.1.2	SSP2-RCP45	CAN	Final Energy|Industry|Non-Metallic|Solids|Fossil	PJ/yr	0	0	0	28.8431	32.2874	19.2567	20.52	15.7523	12.2205	12.2205	5.93462	4.17836e-05	3.97554e-05	4.02317e-05	4.8646e-05
TIAM-UCL 4.1.2	SSP2-RCP45	CHI	Final Energy|Industry|Non-Metallic|Solids|Fossil	PJ/yr	0	0	0	8293.87	7848.7	5650.92	5141.55	4049.83	3450.9	3432.44	3155.05	2915.55	2759.12	2714.64	2575.23
TIAM-UCL 4.1.2	SSP2-RCP45	CSA	Final Energy|Industry|Non-Metallic|Solids|Fossil	PJ/yr	0	0	0	174.813	245.152	133.499	228.19	252.162	292.218	283.914	392.381	609.754	572.757	534.823	458.404
TIAM-UCL 4.1.2	SSP2-RCP45	EEU	Final Energy|Industry|Non-Metallic|Solids|Fossil	PJ/yr	0	0	0	86.0796	103.038	72.9036	76.0937	85.5694	114.022	111.899	115.74	103.757	115.973	113.352	111.984
TIAM-UCL 4.1.2	SSP2-RCP45	FSU	Final Energy|Industry|Non-Metallic|Solids|Fossil	PJ/yr	0	0	0	299.441	396.37	457.713	771.678	790.632	824.475	820.573	1348.17	1269.21	1195.38	1179.09	875.386
TIAM-UCL 4.1.2	SSP2-RCP45	IND	Final Energy|Industry|Non-Metallic|Solids|Fossil	PJ/yr	0	0	0	1534.87	1886.87	2371.24	2825.56	3033.86	3310.99	3559.47	3462.62	3379.96	3119.12	2863.85	2613.16
TIAM-UCL 4.1.2	SSP2-RCP45	JPN	Final Energy|Industry|Non-Metallic|Solids|Fossil	PJ/yr	0	0	0	104.564	107.991	79.0419	79.0419	78.1165	54.0369	31.1215	50.7978	44.9419	38.3749	33.2249	34.0093
TIAM-UCL 4.1.2	SSP2-RCP45	MEA	Final Energy|Industry|Non-Metallic|Solids|Fossil	PJ/yr	0	0	0	16.9096	20.1378	23.3648	33.5356	36.3895	40.8832	38.3987	35.2147	32.5839	31.2311	29.3818	27.7335
TIAM-UCL 4.1.2	SSP2-RCP45	MEX	Final Energy|Industry|Non-Metallic|Solids|Fossil	PJ/yr	0	0	0	30.648	20.5173	39.877	39.3657	47.7088	45.07	58.245	67.6973	92.5422	90.0212	82.5199	75.6388
TIAM-UCL 4.1.2	SSP2-RCP45	ODA	Final Energy|Industry|Non-Metallic|Solids|Fossil	PJ/yr	0	0	0	1151.84	1241.81	1531.48	1567.71	1617.58	1645.71	1667.3	1584.97	1513.36	1403.34	1300.25	1202.82
TIAM-UCL 4.1.2	SSP2-RCP45	SKO	Final Energy|Industry|Non-Metallic|Solids|Fossil	PJ/yr	0	0	0	137.455	147.08	86.501	77.7313	105.42	126.645	120.248	106.664	103.902	83.9031	72.9063	71.0016
TIAM-UCL 4.1.2	SSP2-RCP45	UK	Final Energy|Industry|Non-Metallic|Solids|Fossil	PJ/yr	0	0	0	32.339	39.2639	25.8605	17.6853	14.1978	14.1978	14.1979	17.2302	32.0793	35.4831	35.0819	34.7123
TIAM-UCL 4.1.2	SSP2-RCP45	USA	Final Energy|Industry|Non-Metallic|Solids|Fossil	PJ/yr	0	0	0	134.009	281.664	211.68	144.649	108.446	105.6	105.601	0.000127989	6.10798e-05	9.95722e-05	0.000206507	0.000537244
TIAM-UCL 4.1.2	SSP2-RCP45	WEU	Final Energy|Industry|Non-Metallic|Solids|Fossil	PJ/yr	0	0	0	286.904	365.49	158.224	158.224	158.224	158.224	158.224	3.43747e-05	6.1578e-05	0.000114793	0.000188339	0.000235637
TIAM-UCL 4.1.2	SSP2-RCP45	AFR	Final Energy|Production|Steel|Primary|BF and BOF 1|w CCS|Biofuels	PJ/yr						1.29492	1.29492	1.29492	1.29492	1.29492	3.43675e-07	5.46274e-07	5.68142e-07	6.05115e-07	9.79326e-07
TIAM-UCL 4.1.2	SSP2-RCP45	AUS	Final Energy|Production|Steel|Primary|BF and BOF 1|w CCS|Biofuels	PJ/yr						8.38308e-08	1.35811e-07	2.0497e-07	2.6724e-07	3.19745e-07	3.57467e-07	4.64316e-07	4.66773e-07	5.86624e-07	1.0359e-06
TIAM-UCL 4.1.2	SSP2-RCP45	CAN	Final Energy|Production|Steel|Primary|BF and BOF 1|w CCS|Biofuels	PJ/yr						1.62844	1.62844	1.62844	1.62845	1.62845	1.56731e-06	2.97198e-06	3.49476e-06	4.35499e-06	4.84369e-06
TIAM-UCL 4.1.2	SSP2-RCP45	CHI	Final Energy|Production|Steel|Primary|BF and BOF 1|w CCS|Biofuels	PJ/yr						1.03718e-07	1.20566e-07	1.5791e-07	2.11794e-07	2.26441e-07	3.18128e-07	4.54993e-07	4.72781e-07	5.94537e-07	1.00823e-06
TIAM-UCL 4.1.2	SSP2-RCP45	CSA	Final Energy|Production|Steel|Primary|BF and BOF 1|w CCS|Biofuels	PJ/yr						1.22251e-07	1.44615e-07	2.49749e-07	3.35017e-07	4.43258e-07	6.03136e-07	8.55403e-07	8.88203e-07	1.07433e-06	2.10021e-06
TIAM-UCL 4.1.2	SSP2-RCP45	EEU	Final Energy|Production|Steel|Primary|BF and BOF 1|w CCS|Biofuels	PJ/yr						3.62922e-07	3.62558e-07	3.79204e-07	4.31109e-07	4.67696e-07	4.85535e-07	8.40187e-07	8.78678e-07	9.87836e-07	1.45661e-06
TIAM-UCL 4.1.2	SSP2-RCP45	FSU	Final Energy|Production|Steel|Primary|BF and BOF 1|w CCS|Biofuels	PJ/yr						3.03112e-07	3.91701e-07	4.61693e-07	5.85463e-07	6.71476e-07	9.20745e-07	1.46641e-06	1.61443e-06	1.94859e-06	2.51443e-06
TIAM-UCL 4.1.2	SSP2-RCP45	IND	Final Energy|Production|Steel|Primary|BF and BOF 1|w CCS|Biofuels	PJ/yr						8.98901e-08	9.39973e-08	1.20461e-07	1.53456e-07	1.93156e-07	2.2008e-07	3.09648e-07	3.05331e-07	3.498e-07	5.8922e-07
TIAM-UCL 4.1.2	SSP2-RCP45	JPN	Final Energy|Production|Steel|Primary|BF and BOF 1|w CCS|Biofuels	PJ/yr						1.83761e-06	1.86094e-06	1.8805e-06	1.97656e-06	2.03455e-06	7.32783e-07	1.02417e-06	1.01666e-06	1.13888e-06	1.65562e-06
TIAM-UCL 4.1.2	SSP2-RCP45	MEA	Final Energy|Production|Steel|Primary|BF and BOF 1|w CCS|Biofuels	PJ/yr							6.35554e-08	9.55568e-08	1.37515e-07	1.63278e-07	1.97418e-07	2.38171e-07	2.23938e-07	2.63497e-07	4.19947e-07
TIAM-UCL 4.1.2	SSP2-RCP45	MEX	Final Energy|Production|Steel|Primary|BF and BOF 1|w CCS|Biofuels	PJ/yr						9.95964e-08	1.20762e-07	1.78325e-07	2.9432e-07	3.58087e-07	4.24626e-07	5.65206e-07	4.81805e-07	5.56148e-07	8.81919e-07
TIAM-UCL 4.1.2	SSP2-RCP45	ODA	Final Energy|Production|Steel|Primary|BF and BOF 1|w CCS|Biofuels	PJ/yr						1.5447e-07	1.85457e-07	2.55645e-07	3.6414e-07	4.34243e-07	6.13597e-07	8.49021e-07	9.03795e-07	1.108e-06	1.69095e-06
TIAM-UCL 4.1.2	SSP2-RCP45	SKO	Final Energy|Production|Steel|Primary|BF and BOF 1|w CCS|Biofuels	PJ/yr						1.90483e-07	1.99697e-07	2.50056e-07	3.00759e-07	3.58507e-07	3.11055e-07	4.58129e-07	4.57515e-07	5.89125e-07	9.28143e-07
TIAM-UCL 4.1.2	SSP2-RCP45	UK	Final Energy|Production|Steel|Primary|BF and BOF 1|w CCS|Biofuels	PJ/yr						5.18375e-08	8.61323e-08	1.28885e-07	1.65e-07	1.57477e-07	1.77736e-07	2.14368e-07	2.1248e-07	2.48039e-07	4.16017e-07
TIAM-UCL 4.1.2	SSP2-RCP45	USA	Final Energy|Production|Steel|Primary|BF and BOF 1|w CCS|Biofuels	PJ/yr						6.02098	6.02098	6.02098	6.02098	6.02098	4.25125e-07	7.35793e-07	7.87356e-07	8.75012e-07	1.21522e-06
TIAM-UCL 4.1.2	SSP2-RCP45	WEU	Final Energy|Production|Steel|Primary|BF and BOF 1|w CCS|Biofuels	PJ/yr						16.504	16.504	16.504	16.504	16.504	4.03578e-07	7.54543e-07	8.82733e-07	1.05468e-06	1.52301e-06
TIAM-UCL 4.1.2	SSP2-RCP45	World	Final Energy|Production|Steel|Primary|BF and BOF 1|w CCS|Biofuels	PJ/yr	0	0	0	0	0	25.4484	25.4484	25.4484	25.4484	25.4484	8.102e-06	1.27486e-05	1.36554e-05	1.63352e-05	2.32584e-05
TIAM-UCL 4.1.2	SSP2-RCP45	AFR	Final Energy|Production|Steel|Primary|BF and BOF 1|w CCS|Blast Furnace Gas	PJ/yr						0.400519	0.400519	0.400519	0.400519	0.400519	1.06298e-07	1.68962e-07	1.75726e-07	1.87162e-07	3.02904e-07
TIAM-UCL 4.1.2	SSP2-RCP45	AUS	Final Energy|Production|Steel|Primary|BF and BOF 1|w CCS|Blast Furnace Gas	PJ/yr						2.59288e-08	4.20061e-08	6.33971e-08	8.26571e-08	9.88968e-08	1.10564e-07	1.43613e-07	1.44373e-07	1.81442e-07	3.20403e-07
TIAM-UCL 4.1.2	SSP2-RCP45	CAN	Final Energy|Production|Steel|Primary|BF and BOF 1|w CCS|Blast Furnace Gas	PJ/yr						0.503676	0.503676	0.503676	0.503676	0.503677	4.84768e-07	9.19229e-07	1.08093e-06	1.34699e-06	1.49815e-06
TIAM-UCL 4.1.2	SSP2-RCP45	CHI	Final Energy|Production|Steel|Primary|BF and BOF 1|w CCS|Blast Furnace Gas	PJ/yr						3.208e-08	3.7291e-08	4.88415e-08	6.55075e-08	7.00379e-08	9.83967e-08	1.40729e-07	1.46231e-07	1.8389e-07	3.11845e-07
TIAM-UCL 4.1.2	SSP2-RCP45	CSA	Final Energy|Production|Steel|Primary|BF and BOF 1|w CCS|Blast Furnace Gas	PJ/yr						3.78122e-08	4.47292e-08	7.7247e-08	1.0362e-07	1.37099e-07	1.86549e-07	2.64575e-07	2.7472e-07	3.32291e-07	6.49592e-07
TIAM-UCL 4.1.2	SSP2-RCP45	EEU	Final Energy|Production|Steel|Primary|BF and BOF 1|w CCS|Blast Furnace Gas	PJ/yr						1.12251e-07	1.12139e-07	1.17287e-07	1.33342e-07	1.44658e-07	1.50175e-07	2.59869e-07	2.71774e-07	3.05537e-07	4.50529e-07
TIAM-UCL 4.1.2	SSP2-RCP45	FSU	Final Energy|Production|Steel|Primary|BF and BOF 1|w CCS|Blast Furnace Gas	PJ/yr						9.37523e-08	1.21153e-07	1.42801e-07	1.81083e-07	2.07687e-07	2.84786e-07	4.53558e-07	4.99342e-07	6.02697e-07	7.77711e-07
TIAM-UCL 4.1.2	SSP2-RCP45	IND	Final Energy|Production|Steel|Primary|BF and BOF 1|w CCS|Blast Furnace Gas	PJ/yr						2.78029e-08	2.90733e-08	3.72584e-08	4.74639e-08	5.97429e-08	6.80706e-08	9.57739e-08	9.44385e-08	1.08193e-07	1.82245e-07
TIAM-UCL 4.1.2	SSP2-RCP45	JPN	Final Energy|Production|Steel|Primary|BF and BOF 1|w CCS|Blast Furnace Gas	PJ/yr						5.68372e-07	5.75587e-07	5.81638e-07	6.11348e-07	6.29283e-07	2.26649e-07	3.16774e-07	3.14453e-07	3.52255e-07	5.12081e-07
TIAM-UCL 4.1.2	SSP2-RCP45	MEA	Final Energy|Production|Steel|Primary|BF and BOF 1|w CCS|Blast Furnace Gas	PJ/yr							1.96576e-08	2.95556e-08	4.25332e-08	5.05016e-08	6.10613e-08	7.36661e-08	6.92637e-08	8.14993e-08	1.29889e-07
TIAM-UCL 4.1.2	SSP2-RCP45	MEX	Final Energy|Production|Steel|Primary|BF and BOF 1|w CCS|Blast Furnace Gas	PJ/yr						3.08051e-08	3.73515e-08	5.51559e-08	9.10329e-08	1.10756e-07	1.31337e-07	1.74818e-07	1.49022e-07	1.72016e-07	2.72777e-07
TIAM-UCL 4.1.2	SSP2-RCP45	ODA	Final Energy|Production|Steel|Primary|BF and BOF 1|w CCS|Blast Furnace Gas	PJ/yr						4.77774e-08	5.73617e-08	7.90708e-08	1.12628e-07	1.34311e-07	1.89785e-07	2.62601e-07	2.79543e-07	3.42703e-07	5.23009e-07
TIAM-UCL 4.1.2	SSP2-RCP45	SKO	Final Energy|Production|Steel|Primary|BF and BOF 1|w CCS|Blast Furnace Gas	PJ/yr						5.89162e-08	6.1766e-08	7.7342e-08	9.30244e-08	1.10886e-07	9.6209e-08	1.41699e-07	1.41509e-07	1.82216e-07	2.87074e-07
TIAM-UCL 4.1.2	SSP2-RCP45	UK	Final Energy|Production|Steel|Primary|BF and BOF 1|w CCS|Blast Furnace Gas	PJ/yr						1.60333e-08	2.66406e-08	3.98641e-08	5.10345e-08	4.87075e-08	5.49736e-08	6.63039e-08	6.57199e-08	7.67181e-08	1.28674e-07
TIAM-UCL 4.1.2	SSP2-RCP45	USA	Final Energy|Production|Steel|Primary|BF and BOF 1|w CCS|Blast Furnace Gas	PJ/yr						1.86228	1.86228	1.86228	1.86228	1.86228	1.31491e-07	2.2758e-07	2.43529e-07	2.7064e-07	3.75865e-07
TIAM-UCL 4.1.2	SSP2-RCP45	WEU	Final Energy|Production|Steel|Primary|BF and BOF 1|w CCS|Blast Furnace Gas	PJ/yr						5.10467	5.10467	5.10467	5.10467	5.10467	1.24826e-07	2.33379e-07	2.73028e-07	3.26213e-07	4.71067e-07
TIAM-UCL 4.1.2	SSP2-RCP45	World	Final Energy|Production|Steel|Primary|BF and BOF 1|w CCS|Blast Furnace Gas	PJ/yr	0	0	0	0	0	7.87115	7.87115	7.87115	7.87115	7.87115	2.50594e-06	3.94313e-06	4.2236e-06	5.05246e-06	7.19381e-06
TIAM-UCL 4.1.2	SSP2-RCP45	AFR	Final Energy|Production|Steel|Primary|BF and BOF 1|w CCS|Coal	PJ/yr						2.18156	2.18156	2.18156	2.18156	2.18156	5.7899e-07	9.20309e-07	9.5715e-07	1.01944e-06	1.64987e-06
TIAM-UCL 4.1.2	SSP2-RCP45	AUS	Final Energy|Production|Steel|Primary|BF and BOF 1|w CCS|Coal	PJ/yr						1.4123e-07	2.288e-07	3.45313e-07	4.50219e-07	5.38675e-07	6.02225e-07	7.82234e-07	7.86374e-07	9.88285e-07	1.74519e-06
TIAM-UCL 4.1.2	SSP2-RCP45	CAN	Final Energy|Production|Steel|Primary|BF and BOF 1|w CCS|Coal	PJ/yr						2.74344	2.74344	2.74344	2.74344	2.74344	2.64045e-06	5.00689e-06	5.88763e-06	7.33686e-06	8.16018e-06
TIAM-UCL 4.1.2	SSP2-RCP45	CHI	Final Energy|Production|Steel|Primary|BF and BOF 1|w CCS|Coal	PJ/yr						1.74734e-07	2.03118e-07	2.66032e-07	3.56809e-07	3.81485e-07	5.35951e-07	7.66527e-07	7.96495e-07	1.00162e-06	1.69857e-06
TIAM-UCL 4.1.2	SSP2-RCP45	CSA	Final Energy|Production|Steel|Primary|BF and BOF 1|w CCS|Coal	PJ/yr						2.05957e-07	2.43633e-07	4.20752e-07	5.64404e-07	7.46758e-07	1.0161e-06	1.4411e-06	1.49636e-06	1.80993e-06	3.53822e-06
TIAM-UCL 4.1.2	SSP2-RCP45	EEU	Final Energy|Production|Steel|Primary|BF and BOF 1|w CCS|Coal	PJ/yr						6.11415e-07	6.10801e-07	6.38845e-07	7.2629e-07	7.87929e-07	8.17981e-07	1.41546e-06	1.48031e-06	1.66421e-06	2.45396e-06
TIAM-UCL 4.1.2	SSP2-RCP45	FSU	Final Energy|Production|Steel|Primary|BF and BOF 1|w CCS|Coal	PJ/yr						5.10654e-07	6.599e-07	7.77815e-07	9.8633e-07	1.13124e-06	1.55118e-06	2.47046e-06	2.71983e-06	3.28279e-06	4.23606e-06
TIAM-UCL 4.1.2	SSP2-RCP45	IND	Final Energy|Production|Steel|Primary|BF and BOF 1|w CCS|Coal	PJ/yr						1.51438e-07	1.58357e-07	2.0294e-07	2.58528e-07	3.2541e-07	3.7077e-07	5.21665e-07	5.14391e-07	5.89308e-07	9.92659e-07
TIAM-UCL 4.1.2	SSP2-RCP45	JPN	Final Energy|Production|Steel|Primary|BF and BOF 1|w CCS|Coal	PJ/yr						3.09583e-06	3.13513e-06	3.16809e-06	3.32991e-06	3.4276e-06	1.23452e-06	1.72542e-06	1.71278e-06	1.91867e-06	2.78922e-06
TIAM-UCL 4.1.2	SSP2-RCP45	MEA	Final Energy|Production|Steel|Primary|BF and BOF 1|w CCS|Coal	PJ/yr							1.07072e-07	1.60985e-07	2.31672e-07	2.75074e-07	3.32591e-07	4.01247e-07	3.77268e-07	4.43913e-07	7.07485e-07
TIAM-UCL 4.1.2	SSP2-RCP45	MEX	Final Energy|Production|Steel|Primary|BF and BOF 1|w CCS|Coal	PJ/yr						1.6779e-07	2.03447e-07	3.00425e-07	4.95841e-07	6.03269e-07	7.15369e-07	9.52203e-07	8.11698e-07	9.36944e-07	1.48577e-06
TIAM-UCL 4.1.2	SSP2-RCP45	ODA	Final Energy|Production|Steel|Primary|BF and BOF 1|w CCS|Coal	PJ/yr						2.60236e-07	3.1244e-07	4.30686e-07	6.13467e-07	7.31569e-07	1.03373e-06	1.43035e-06	1.52262e-06	1.86664e-06	2.84874e-06
TIAM-UCL 4.1.2	SSP2-RCP45	SKO	Final Energy|Production|Steel|Primary|BF and BOF 1|w CCS|Coal	PJ/yr						3.20907e-07	3.36429e-07	4.21269e-07	5.06688e-07	6.03977e-07	5.24035e-07	7.7181e-07	7.70776e-07	9.92499e-07	1.56364e-06
TIAM-UCL 4.1.2	SSP2-RCP45	UK	Final Energy|Production|Steel|Primary|BF and BOF 1|w CCS|Coal	PJ/yr						8.73308e-08	1.45107e-07	2.17133e-07	2.77976e-07	2.65302e-07	2.99432e-07	3.61146e-07	3.57966e-07	4.17871e-07	7.00865e-07
TIAM-UCL 4.1.2	SSP2-RCP45	USA	Final Energy|Production|Steel|Primary|BF and BOF 1|w CCS|Coal	PJ/yr						10.1435	10.1435	10.1435	10.1435	10.1435	7.16208e-07	1.23959e-06	1.32646e-06	1.47413e-06	2.04727e-06
TIAM-UCL 4.1.2	SSP2-RCP45	WEU	Final Energy|Production|Steel|Primary|BF and BOF 1|w CCS|Coal	PJ/yr						27.8043	27.8043	27.8043	27.8043	27.8043	6.79909e-07	1.27118e-06	1.48714e-06	1.77683e-06	2.56582e-06
TIAM-UCL 4.1.2	SSP2-RCP45	World	Final Energy|Production|Steel|Primary|BF and BOF 1|w CCS|Coal	PJ/yr	0	0	0	0	0	42.8729	42.8729	42.8729	42.8729	42.8729	1.36494e-05	2.14776e-05	2.30053e-05	2.75199e-05	3.91835e-05
TIAM-UCL 4.1.2	SSP2-RCP45	AFR	Final Energy|Production|Steel|Primary|BF and BOF 1|w CCS|Coke Oven Coke	PJ/yr						0.872624	0.872624	0.872624	0.872624	0.872624	2.31596e-07	3.68123e-07	3.8286e-07	4.07775e-07	6.59948e-07
TIAM-UCL 4.1.2	SSP2-RCP45	AUS	Final Energy|Production|Steel|Primary|BF and BOF 1|w CCS|Coke Oven Coke	PJ/yr						5.64919e-08	9.15202e-08	1.38125e-07	1.80088e-07	2.1547e-07	2.4089e-07	3.12894e-07	3.1455e-07	3.95314e-07	6.98074e-07
TIAM-UCL 4.1.2	SSP2-RCP45	CAN	Final Energy|Production|Steel|Primary|BF and BOF 1|w CCS|Coke Oven Coke	PJ/yr						1.09738	1.09738	1.09738	1.09738	1.09738	1.05618e-06	2.00276e-06	2.35505e-06	2.93474e-06	3.26407e-06
TIAM-UCL 4.1.2	SSP2-RCP45	CHI	Final Energy|Production|Steel|Primary|BF and BOF 1|w CCS|Coke Oven Coke	PJ/yr						6.98938e-08	8.12472e-08	1.06413e-07	1.42724e-07	1.52594e-07	2.1438e-07	3.06611e-07	3.18598e-07	4.00647e-07	6.79427e-07
TIAM-UCL 4.1.2	SSP2-RCP45	CSA	Final Energy|Production|Steel|Primary|BF and BOF 1|w CCS|Coke Oven Coke	PJ/yr						8.23827e-08	9.7453e-08	1.68301e-07	2.25761e-07	2.98703e-07	4.06442e-07	5.7644e-07	5.98543e-07	7.23973e-07	1.41529e-06
TIAM-UCL 4.1.2	SSP2-RCP45	EEU	Final Energy|Production|Steel|Primary|BF and BOF 1|w CCS|Coke Oven Coke	PJ/yr						2.44566e-07	2.4432e-07	2.55538e-07	2.90516e-07	3.15171e-07	3.27192e-07	5.66185e-07	5.92124e-07	6.65684e-07	9.81582e-07
TIAM-UCL 4.1.2	SSP2-RCP45	FSU	Final Energy|Production|Steel|Primary|BF and BOF 1|w CCS|Coke Oven Coke	PJ/yr						2.04261e-07	2.6396e-07	3.11126e-07	3.94532e-07	4.52494e-07	6.20472e-07	9.88183e-07	1.08793e-06	1.31312e-06	1.69443e-06
TIAM-UCL 4.1.2	SSP2-RCP45	IND	Final Energy|Production|Steel|Primary|BF and BOF 1|w CCS|Coke Oven Coke	PJ/yr						6.05752e-08	6.33429e-08	8.11762e-08	1.03411e-07	1.30164e-07	1.48308e-07	2.08666e-07	2.05756e-07	2.35723e-07	3.97064e-07
TIAM-UCL 4.1.2	SSP2-RCP45	JPN	Final Energy|Production|Steel|Primary|BF and BOF 1|w CCS|Coke Oven Coke	PJ/yr						1.23833e-06	1.25405e-06	1.26723e-06	1.33197e-06	1.37104e-06	4.93808e-07	6.90167e-07	6.8511e-07	7.6747e-07	1.11569e-06
TIAM-UCL 4.1.2	SSP2-RCP45	MEA	Final Energy|Production|Steel|Primary|BF and BOF 1|w CCS|Coke Oven Coke	PJ/yr							4.28287e-08	6.43939e-08	9.26686e-08	1.1003e-07	1.33036e-07	1.60499e-07	1.50907e-07	1.77565e-07	2.82994e-07
TIAM-UCL 4.1.2	SSP2-RCP45	MEX	Final Energy|Production|Steel|Primary|BF and BOF 1|w CCS|Coke Oven Coke	PJ/yr						6.71161e-08	8.13789e-08	1.2017e-07	1.98336e-07	2.41308e-07	2.86147e-07	3.80881e-07	3.24679e-07	3.74777e-07	5.94308e-07
TIAM-UCL 4.1.2	SSP2-RCP45	ODA	Final Energy|Production|Steel|Primary|BF and BOF 1|w CCS|Coke Oven Coke	PJ/yr						1.04094e-07	1.24976e-07	1.72274e-07	2.45387e-07	2.92628e-07	4.13491e-07	5.72139e-07	6.0905e-07	7.46658e-07	1.1395e-06
TIAM-UCL 4.1.2	SSP2-RCP45	SKO	Final Energy|Production|Steel|Primary|BF and BOF 1|w CCS|Coke Oven Coke	PJ/yr						1.28363e-07	1.34572e-07	1.68508e-07	2.02675e-07	2.41591e-07	2.09614e-07	3.08724e-07	3.0831e-07	3.97e-07	6.25458e-07
TIAM-UCL 4.1.2	SSP2-RCP45	UK	Final Energy|Production|Steel|Primary|BF and BOF 1|w CCS|Coke Oven Coke	PJ/yr						3.49323e-08	5.80428e-08	8.68533e-08	1.11191e-07	1.06121e-07	1.19773e-07	1.44458e-07	1.43186e-07	1.67148e-07	2.80346e-07
TIAM-UCL 4.1.2	SSP2-RCP45	USA	Final Energy|Production|Steel|Primary|BF and BOF 1|w CCS|Coke Oven Coke	PJ/yr						4.05742	4.05742	4.05742	4.05742	4.05742	2.86483e-07	4.95837e-07	5.30584e-07	5.89654e-07	8.1891e-07
TIAM-UCL 4.1.2	SSP2-RCP45	WEU	Final Energy|Production|Steel|Primary|BF and BOF 1|w CCS|Coke Oven Coke	PJ/yr						11.1217	11.1217	11.1217	11.1217	11.1217	2.71964e-07	5.08472e-07	5.94856e-07	7.10731e-07	1.02633e-06
TIAM-UCL 4.1.2	SSP2-RCP45	World	Final Energy|Production|Steel|Primary|BF and BOF 1|w CCS|Coke Oven Coke	PJ/yr	0	0	0	0	0	17.1492	17.1492	17.1492	17.1492	17.1492	5.45978e-06	8.59104e-06	9.2021e-06	1.1008e-05	1.56734e-05
TIAM-UCL 4.1.2	SSP2-RCP45	AFR	Final Energy|Production|Steel|Primary|BF and BOF 1|w CCS|Coke Oven Gas	PJ/yr						0.277738	0.277738	0.277738	0.277738	0.277738	7.37122e-08	1.17166e-07	1.21856e-07	1.29786e-07	2.10048e-07
TIAM-UCL 4.1.2	SSP2-RCP45	AUS	Final Energy|Production|Steel|Primary|BF and BOF 1|w CCS|Coke Oven Gas	PJ/yr						1.79802e-08	2.9129e-08	4.39624e-08	5.73182e-08	6.85796e-08	7.66703e-08	9.95876e-08	1.00115e-07	1.2582e-07	2.22182e-07
TIAM-UCL 4.1.2	SSP2-RCP45	CAN	Final Energy|Production|Steel|Primary|BF and BOF 1|w CCS|Coke Oven Gas	PJ/yr						0.349272	0.349272	0.349272	0.349272	0.349272	3.3616e-07	6.37436e-07	7.49564e-07	9.34068e-07	1.03889e-06
TIAM-UCL 4.1.2	SSP2-RCP45	CHI	Final Energy|Production|Steel|Primary|BF and BOF 1|w CCS|Coke Oven Gas	PJ/yr						2.22457e-08	2.58593e-08	3.38689e-08	4.54259e-08	4.85675e-08	6.82328e-08	9.75879e-08	1.01403e-07	1.27518e-07	2.16248e-07
TIAM-UCL 4.1.2	SSP2-RCP45	CSA	Final Energy|Production|Steel|Primary|BF and BOF 1|w CCS|Coke Oven Gas	PJ/yr						2.62207e-08	3.10173e-08	5.35666e-08	7.18552e-08	9.5071e-08	1.29362e-07	1.83469e-07	1.90504e-07	2.30426e-07	4.50457e-07
TIAM-UCL 4.1.2	SSP2-RCP45	EEU	Final Energy|Production|Steel|Primary|BF and BOF 1|w CCS|Coke Oven Gas	PJ/yr						7.78403e-08	7.77621e-08	8.13324e-08	9.24652e-08	1.00313e-07	1.04139e-07	1.80205e-07	1.88461e-07	2.11873e-07	3.12417e-07
TIAM-UCL 4.1.2	SSP2-RCP45	FSU	Final Energy|Production|Steel|Primary|BF and BOF 1|w CCS|Coke Oven Gas	PJ/yr						6.50122e-08	8.4013e-08	9.90249e-08	1.25571e-07	1.4402e-07	1.97483e-07	3.14518e-07	3.46267e-07	4.17938e-07	5.39301e-07
TIAM-UCL 4.1.2	SSP2-RCP45	IND	Final Energy|Production|Steel|Primary|BF and BOF 1|w CCS|Coke Oven Gas	PJ/yr						1.92798e-08	2.01607e-08	2.58367e-08	3.29137e-08	4.14284e-08	4.72033e-08	6.6414e-08	6.5488e-08	7.50258e-08	1.26377e-07
TIAM-UCL 4.1.2	SSP2-RCP45	JPN	Final Energy|Production|Steel|Primary|BF and BOF 1|w CCS|Coke Oven Gas	PJ/yr						3.94135e-07	3.99139e-07	4.03334e-07	4.23937e-07	4.36374e-07	1.57169e-07	2.19666e-07	2.18056e-07	2.4427e-07	3.551e-07
TIAM-UCL 4.1.2	SSP2-RCP45	MEA	Final Energy|Production|Steel|Primary|BF and BOF 1|w CCS|Coke Oven Gas	PJ/yr							1.36315e-08	2.04952e-08	2.94945e-08	3.50201e-08	4.23427e-08	5.10835e-08	4.80307e-08	5.65153e-08	9.00711e-08
TIAM-UCL 4.1.2	SSP2-RCP45	MEX	Final Energy|Production|Steel|Primary|BF and BOF 1|w CCS|Coke Oven Gas	PJ/yr						2.13616e-08	2.59012e-08	3.82476e-08	6.31264e-08	7.68033e-08	9.10748e-08	1.21227e-07	1.03339e-07	1.19284e-07	1.89156e-07
TIAM-UCL 4.1.2	SSP2-RCP45	ODA	Final Energy|Production|Steel|Primary|BF and BOF 1|w CCS|Coke Oven Gas	PJ/yr						3.31311e-08	3.97773e-08	5.48313e-08	7.81015e-08	9.31373e-08	1.31606e-07	1.821e-07	1.93848e-07	2.37646e-07	3.62678e-07
TIAM-UCL 4.1.2	SSP2-RCP45	SKO	Final Energy|Production|Steel|Primary|BF and BOF 1|w CCS|Coke Oven Gas	PJ/yr						4.08552e-08	4.28314e-08	5.36325e-08	6.45074e-08	7.68933e-08	6.67158e-08	9.82604e-08	9.81288e-08	1.26357e-07	1.9907e-07
TIAM-UCL 4.1.2	SSP2-RCP45	UK	Final Energy|Production|Steel|Primary|BF and BOF 1|w CCS|Coke Oven Gas	PJ/yr						1.11182e-08	1.84738e-08	2.76436e-08	3.53896e-08	3.3776e-08	3.81212e-08	4.59781e-08	4.55732e-08	5.31999e-08	8.92283e-08
TIAM-UCL 4.1.2	SSP2-RCP45	USA	Final Energy|Production|Steel|Primary|BF and BOF 1|w CCS|Coke Oven Gas	PJ/yr						1.29139	1.29139	1.29139	1.29139	1.29139	9.11816e-08	1.57815e-07	1.68874e-07	1.87674e-07	2.60642e-07
TIAM-UCL 4.1.2	SSP2-RCP45	WEU	Final Energy|Production|Steel|Primary|BF and BOF 1|w CCS|Coke Oven Gas	PJ/yr						3.53982	3.53982	3.53982	3.53982	3.53982	8.65604e-08	1.61836e-07	1.8933e-07	2.26211e-07	3.26659e-07
TIAM-UCL 4.1.2	SSP2-RCP45	World	Final Energy|Production|Steel|Primary|BF and BOF 1|w CCS|Coke Oven Gas	PJ/yr	0	0	0	0	0	5.45822	5.45822	5.45822	5.45822	5.45822	1.73773e-06	2.73435e-06	2.92884e-06	3.50361e-06	4.98852e-06
TIAM-UCL 4.1.2	SSP2-RCP45	AFR	Final Energy|Production|Steel|Primary|BF and BOF 1|w CCS|Electricity	PJ/yr						0.130894	0.130894	0.130894	0.130894	0.130894	3.47394e-08	5.52185e-08	5.7429e-08	6.11663e-08	9.89923e-08
TIAM-UCL 4.1.2	SSP2-RCP45	AUS	Final Energy|Production|Steel|Primary|BF and BOF 1|w CCS|Electricity	PJ/yr						8.47379e-09	1.3728e-08	2.07188e-08	2.70132e-08	3.23205e-08	3.61335e-08	4.69341e-08	4.71824e-08	5.92971e-08	1.04711e-07
TIAM-UCL 4.1.2	SSP2-RCP45	CAN	Final Energy|Production|Steel|Primary|BF and BOF 1|w CCS|Electricity	PJ/yr						0.164607	0.164607	0.164607	0.164607	0.164607	1.58427e-07	3.00414e-07	3.53258e-07	4.40211e-07	4.89611e-07
TIAM-UCL 4.1.2	SSP2-RCP45	CHI	Final Energy|Production|Steel|Primary|BF and BOF 1|w CCS|Electricity	PJ/yr						1.04841e-08	1.21871e-08	1.59619e-08	2.14085e-08	2.28891e-08	3.21571e-08	4.59916e-08	4.77897e-08	6.00971e-08	1.01914e-07
TIAM-UCL 4.1.2	SSP2-RCP45	CSA	Final Energy|Production|Steel|Primary|BF and BOF 1|w CCS|Electricity	PJ/yr						1.23574e-08	1.4618e-08	2.52451e-08	3.38642e-08	4.48055e-08	6.09662e-08	8.6466e-08	8.97814e-08	1.08596e-07	2.12293e-07
TIAM-UCL 4.1.2	SSP2-RCP45	EEU	Final Energy|Production|Steel|Primary|BF and BOF 1|w CCS|Electricity	PJ/yr						3.66849e-08	3.66481e-08	3.83307e-08	4.35774e-08	4.72757e-08	4.90789e-08	8.49278e-08	8.88186e-08	9.98526e-08	1.47237e-07
TIAM-UCL 4.1.2	SSP2-RCP45	FSU	Final Energy|Production|Steel|Primary|BF and BOF 1|w CCS|Electricity	PJ/yr						3.06392e-08	3.9594e-08	4.66689e-08	5.91798e-08	6.78741e-08	9.30708e-08	1.48227e-07	1.6319e-07	1.96967e-07	2.54164e-07
TIAM-UCL 4.1.2	SSP2-RCP45	IND	Final Energy|Production|Steel|Primary|BF and BOF 1|w CCS|Electricity	PJ/yr						9.08628e-09	9.50144e-09	1.21764e-08	1.55117e-08	1.95246e-08	2.22462e-08	3.12999e-08	3.08635e-08	3.53585e-08	5.95596e-08
TIAM-UCL 4.1.2	SSP2-RCP45	JPN	Final Energy|Production|Steel|Primary|BF and BOF 1|w CCS|Electricity	PJ/yr						1.8575e-07	1.88108e-07	1.90085e-07	1.99795e-07	2.05656e-07	7.40713e-08	1.03525e-07	1.02767e-07	1.1512e-07	1.67353e-07
TIAM-UCL 4.1.2	SSP2-RCP45	MEA	Final Energy|Production|Steel|Primary|BF and BOF 1|w CCS|Electricity	PJ/yr							6.42431e-09	9.65908e-09	1.39003e-08	1.65044e-08	1.99554e-08	2.40748e-08	2.26361e-08	2.66348e-08	4.24491e-08
TIAM-UCL 4.1.2	SSP2-RCP45	MEX	Final Energy|Production|Steel|Primary|BF and BOF 1|w CCS|Electricity	PJ/yr						1.00674e-08	1.22068e-08	1.80255e-08	2.97505e-08	3.61962e-08	4.29221e-08	5.71322e-08	4.87019e-08	5.62166e-08	8.91462e-08
TIAM-UCL 4.1.2	SSP2-RCP45	ODA	Final Energy|Production|Steel|Primary|BF and BOF 1|w CCS|Electricity	PJ/yr						1.56141e-08	1.87464e-08	2.58411e-08	3.6808e-08	4.38942e-08	6.20237e-08	8.58208e-08	9.13575e-08	1.11999e-07	1.70925e-07
TIAM-UCL 4.1.2	SSP2-RCP45	SKO	Final Energy|Production|Steel|Primary|BF and BOF 1|w CCS|Electricity	PJ/yr						1.92544e-08	2.01858e-08	2.52761e-08	3.04013e-08	3.62386e-08	3.14421e-08	4.63086e-08	4.62466e-08	5.955e-08	9.38187e-08
TIAM-UCL 4.1.2	SSP2-RCP45	UK	Final Energy|Production|Steel|Primary|BF and BOF 1|w CCS|Electricity	PJ/yr						5.23985e-09	8.70643e-09	1.3028e-08	1.66786e-08	1.59181e-08	1.79659e-08	2.16688e-08	2.14779e-08	2.50723e-08	4.20519e-08
TIAM-UCL 4.1.2	SSP2-RCP45	USA	Final Energy|Production|Steel|Primary|BF and BOF 1|w CCS|Electricity	PJ/yr						0.608613	0.608613	0.608613	0.608613	0.608613	4.29725e-08	7.43755e-08	7.95876e-08	8.8448e-08	1.22836e-07
TIAM-UCL 4.1.2	SSP2-RCP45	WEU	Final Energy|Production|Steel|Primary|BF and BOF 1|w CCS|Electricity	PJ/yr						1.66826	1.66826	1.66826	1.66826	1.66826	4.07945e-08	7.62708e-08	8.92285e-08	1.0661e-07	1.53949e-07
TIAM-UCL 4.1.2	SSP2-RCP45	World	Final Energy|Production|Steel|Primary|BF and BOF 1|w CCS|Electricity	PJ/yr	0	0	0	0	0	2.57237	2.57237	2.57237	2.57237	2.57237	8.18967e-07	1.28866e-06	1.38032e-06	1.6512e-06	2.35101e-06
TIAM-UCL 4.1.2	SSP2-RCP45	AFR	Final Energy|Production|Steel|Primary|BF and BOF 1|w CCS|Heat	PJ/yr						0.0953349	0.0953349	0.0953349	0.0953349	0.0953349	2.53021e-08	4.02178e-08	4.18278e-08	4.45498e-08	7.20999e-08
TIAM-UCL 4.1.2	SSP2-RCP45	AUS	Final Energy|Production|Steel|Primary|BF and BOF 1|w CCS|Heat	PJ/yr						6.17179e-09	9.99866e-09	1.50903e-08	1.96747e-08	2.35403e-08	2.63174e-08	3.41839e-08	3.43648e-08	4.31884e-08	7.62652e-08
TIAM-UCL 4.1.2	SSP2-RCP45	CAN	Final Energy|Production|Steel|Primary|BF and BOF 1|w CCS|Heat	PJ/yr						0.119889	0.119889	0.119889	0.119889	0.119889	1.15389e-07	2.18803e-07	2.57291e-07	3.20623e-07	3.56603e-07
TIAM-UCL 4.1.2	SSP2-RCP45	CHI	Final Energy|Production|Steel|Primary|BF and BOF 1|w CCS|Heat	PJ/yr						7.63595e-09	8.87633e-09	1.16257e-08	1.55927e-08	1.6671e-08	2.34212e-08	3.34975e-08	3.48071e-08	4.3771e-08	7.4228e-08
TIAM-UCL 4.1.2	SSP2-RCP45	CSA	Final Energy|Production|Steel|Primary|BF and BOF 1|w CCS|Heat	PJ/yr						9.00038e-09	1.06468e-08	1.8387e-08	2.46646e-08	3.26336e-08	4.44041e-08	6.29765e-08	6.53913e-08	7.90947e-08	1.54621e-07
TIAM-UCL 4.1.2	SSP2-RCP45	EEU	Final Energy|Production|Steel|Primary|BF and BOF 1|w CCS|Heat	PJ/yr						2.67191e-08	2.66922e-08	2.79177e-08	3.17391e-08	3.44327e-08	3.57461e-08	6.18562e-08	6.46901e-08	7.27265e-08	1.07239e-07
TIAM-UCL 4.1.2	SSP2-RCP45	FSU	Final Energy|Production|Steel|Primary|BF and BOF 1|w CCS|Heat	PJ/yr						2.23157e-08	2.88378e-08	3.39908e-08	4.3103e-08	4.94354e-08	6.77871e-08	1.0796e-07	1.18858e-07	1.43459e-07	1.85117e-07
TIAM-UCL 4.1.2	SSP2-RCP45	IND	Final Energy|Production|Steel|Primary|BF and BOF 1|w CCS|Heat	PJ/yr						6.61789e-09	6.92027e-09	8.86857e-09	1.12978e-08	1.42205e-08	1.62028e-08	2.27969e-08	2.24791e-08	2.5753e-08	4.33796e-08
TIAM-UCL 4.1.2	SSP2-RCP45	JPN	Final Energy|Production|Steel|Primary|BF and BOF 1|w CCS|Heat	PJ/yr						1.35289e-07	1.37006e-07	1.38446e-07	1.45518e-07	1.49787e-07	5.3949e-08	7.54013e-08	7.48489e-08	8.38467e-08	1.2189e-07
TIAM-UCL 4.1.2	SSP2-RCP45	MEA	Final Energy|Production|Steel|Primary|BF and BOF 1|w CCS|Heat	PJ/yr							4.67908e-09	7.03509e-09	1.01241e-08	1.20208e-08	1.45343e-08	1.75346e-08	1.64867e-08	1.93992e-08	3.09173e-08
TIAM-UCL 4.1.2	SSP2-RCP45	MEX	Final Energy|Production|Steel|Primary|BF and BOF 1|w CCS|Heat	PJ/yr						7.33249e-09	8.89071e-09	1.31287e-08	2.16684e-08	2.63631e-08	3.12619e-08	4.16116e-08	3.54715e-08	4.09448e-08	6.49287e-08
TIAM-UCL 4.1.2	SSP2-RCP45	ODA	Final Energy|Production|Steel|Primary|BF and BOF 1|w CCS|Heat	PJ/yr						1.13724e-08	1.36537e-08	1.88211e-08	2.68087e-08	3.19698e-08	4.51743e-08	6.25067e-08	6.65392e-08	8.1573e-08	1.24491e-07
TIAM-UCL 4.1.2	SSP2-RCP45	SKO	Final Energy|Production|Steel|Primary|BF and BOF 1|w CCS|Heat	PJ/yr						1.40237e-08	1.47021e-08	1.84096e-08	2.21425e-08	2.6394e-08	2.29005e-08	3.37283e-08	3.36832e-08	4.33726e-08	6.83318e-08
TIAM-UCL 4.1.2	SSP2-RCP45	UK	Final Energy|Production|Steel|Primary|BF and BOF 1|w CCS|Heat	PJ/yr						3.81638e-09	6.34123e-09	9.4888e-09	1.21477e-08	1.15938e-08	1.30853e-08	1.57822e-08	1.56432e-08	1.82611e-08	3.0628e-08
TIAM-UCL 4.1.2	SSP2-RCP45	USA	Final Energy|Production|Steel|Primary|BF and BOF 1|w CCS|Heat	PJ/yr						0.443276	0.443276	0.443276	0.443276	0.443276	3.12985e-08	5.41706e-08	5.79667e-08	6.44202e-08	8.94666e-08
TIAM-UCL 4.1.2	SSP2-RCP45	WEU	Final Energy|Production|Steel|Primary|BF and BOF 1|w CCS|Heat	PJ/yr						1.21506	1.21506	1.21506	1.21506	1.21506	2.97123e-08	5.5551e-08	6.49886e-08	7.7648e-08	1.12127e-07
TIAM-UCL 4.1.2	SSP2-RCP45	World	Final Energy|Production|Steel|Primary|BF and BOF 1|w CCS|Heat	PJ/yr	0	0	0	0	0	1.87356	1.87356	1.87356	1.87356	1.87356	5.96485e-07	9.38578e-07	1.00534e-06	1.20263e-06	1.71233e-06
TIAM-UCL 4.1.2	SSP2-RCP45	AFR	Final Energy|Production|Steel|Primary|BF and BOF 1|w CCS|Heavy Fuel Oil	PJ/yr						0.0439873	0.0439873	0.0439873	0.0439873	0.0439873	1.16743e-08	1.85564e-08	1.92993e-08	2.05552e-08	3.32668e-08
TIAM-UCL 4.1.2	SSP2-RCP45	AUS	Final Energy|Production|Steel|Primary|BF and BOF 1|w CCS|Heavy Fuel Oil	PJ/yr						2.84765e-09	4.61336e-09	6.96264e-09	9.07789e-09	1.08614e-08	1.21428e-08	1.57724e-08	1.58559e-08	1.99271e-08	3.51886e-08
TIAM-UCL 4.1.2	SSP2-RCP45	CAN	Final Energy|Production|Steel|Primary|BF and BOF 1|w CCS|Heavy Fuel Oil	PJ/yr						0.0553167	0.0553167	0.0553167	0.0553167	0.0553167	5.32401e-08	1.00955e-07	1.18714e-07	1.47935e-07	1.64536e-07
TIAM-UCL 4.1.2	SSP2-RCP45	CHI	Final Energy|Production|Steel|Primary|BF and BOF 1|w CCS|Heavy Fuel Oil	PJ/yr						3.52321e-09	4.09552e-09	5.36406e-09	7.19443e-09	7.69198e-09	1.08065e-08	1.54557e-08	1.60599e-08	2.01959e-08	3.42487e-08
TIAM-UCL 4.1.2	SSP2-RCP45	CSA	Final Energy|Production|Steel|Primary|BF and BOF 1|w CCS|Heavy Fuel Oil	PJ/yr						4.15276e-09	4.91243e-09	8.48372e-09	1.13802e-08	1.50571e-08	2.0488e-08	2.90572e-08	3.01714e-08	3.64941e-08	7.1342e-08
TIAM-UCL 4.1.2	SSP2-RCP45	EEU	Final Energy|Production|Steel|Primary|BF and BOF 1|w CCS|Heavy Fuel Oil	PJ/yr						1.23281e-08	1.23157e-08	1.28812e-08	1.46444e-08	1.58872e-08	1.64932e-08	2.85403e-08	2.98479e-08	3.35559e-08	4.94797e-08
TIAM-UCL 4.1.2	SSP2-RCP45	FSU	Final Energy|Production|Steel|Primary|BF and BOF 1|w CCS|Heavy Fuel Oil	PJ/yr						1.02964e-08	1.33057e-08	1.56833e-08	1.98876e-08	2.28094e-08	3.12768e-08	4.98125e-08	5.48407e-08	6.61917e-08	8.54128e-08
TIAM-UCL 4.1.2	SSP2-RCP45	IND	Final Energy|Production|Steel|Primary|BF and BOF 1|w CCS|Heavy Fuel Oil	PJ/yr						3.05348e-09	3.193e-09	4.09194e-09	5.21277e-09	6.56132e-09	7.47592e-09	1.05185e-08	1.03718e-08	1.18824e-08	2.00152e-08
TIAM-UCL 4.1.2	SSP2-RCP45	JPN	Final Energy|Production|Steel|Primary|BF and BOF 1|w CCS|Heavy Fuel Oil	PJ/yr						6.2422e-08	6.32144e-08	6.38789e-08	6.71419e-08	6.91116e-08	2.4892e-08	3.479e-08	3.45351e-08	3.86867e-08	5.62397e-08
TIAM-UCL 4.1.2	SSP2-RCP45	MEA	Final Energy|Production|Steel|Primary|BF and BOF 1|w CCS|Heavy Fuel Oil	PJ/yr							2.15892e-09	3.24598e-09	4.67125e-09	5.54639e-09	6.70611e-09	8.09045e-09	7.60695e-09	8.95074e-09	1.42652e-08
TIAM-UCL 4.1.2	SSP2-RCP45	MEX	Final Energy|Production|Steel|Primary|BF and BOF 1|w CCS|Heavy Fuel Oil	PJ/yr						3.3832e-09	4.10216e-09	6.05754e-09	9.99777e-09	1.21639e-08	1.44242e-08	1.91995e-08	1.63665e-08	1.88918e-08	2.9958e-08
TIAM-UCL 4.1.2	SSP2-RCP45	ODA	Final Energy|Production|Steel|Primary|BF and BOF 1|w CCS|Heavy Fuel Oil	PJ/yr						5.2472e-09	6.29981e-09	8.68402e-09	1.23695e-08	1.47508e-08	2.08433e-08	2.88405e-08	3.07011e-08	3.76376e-08	5.74399e-08
TIAM-UCL 4.1.2	SSP2-RCP45	SKO	Final Energy|Production|Steel|Primary|BF and BOF 1|w CCS|Heavy Fuel Oil	PJ/yr						6.47053e-09	6.78351e-09	8.49415e-09	1.02165e-08	1.21781e-08	1.05662e-08	1.55622e-08	1.55414e-08	2.0012e-08	3.15282e-08
TIAM-UCL 4.1.2	SSP2-RCP45	UK	Final Energy|Production|Steel|Primary|BF and BOF 1|w CCS|Heavy Fuel Oil	PJ/yr						1.76087e-09	2.92583e-09	4.37812e-09	5.60491e-09	5.34935e-09	6.03753e-09	7.28188e-09	7.21775e-09	8.42564e-09	1.41317e-08
TIAM-UCL 4.1.2	SSP2-RCP45	USA	Final Energy|Production|Steel|Primary|BF and BOF 1|w CCS|Heavy Fuel Oil	PJ/yr						0.204527	0.204527	0.204527	0.204527	0.204527	1.44411e-08	2.49942e-08	2.67457e-08	2.97233e-08	4.12797e-08
TIAM-UCL 4.1.2	SSP2-RCP45	WEU	Final Energy|Production|Steel|Primary|BF and BOF 1|w CCS|Heavy Fuel Oil	PJ/yr						0.560626	0.560626	0.560626	0.560626	0.560626	1.37092e-08	2.56311e-08	2.99856e-08	3.58266e-08	5.17353e-08
TIAM-UCL 4.1.2	SSP2-RCP45	World	Final Energy|Production|Steel|Primary|BF and BOF 1|w CCS|Heavy Fuel Oil	PJ/yr	0	0	0	0	0	0.864457	0.864457	0.864457	0.864457	0.864457	2.75217e-07	4.33058e-07	4.63861e-07	5.54892e-07	7.90067e-07
TIAM-UCL 4.1.2	SSP2-RCP45	AFR	Final Energy|Production|Steel|Primary|BF and BOF 1|w CCS|Liquified Petroleum Gases	PJ/yr						0.0190923	0.0190923	0.0190923	0.0190923	0.0190923	5.06712e-09	8.05422e-09	8.37665e-09	8.92177e-09	1.44391e-08
TIAM-UCL 4.1.2	SSP2-RCP45	AUS	Final Energy|Production|Steel|Primary|BF and BOF 1|w CCS|Liquified Petroleum Gases	PJ/yr						1.23599e-09	2.00238e-09	3.02206e-09	3.94017e-09	4.71429e-09	5.27046e-09	6.84585e-09	6.88207e-09	8.64913e-09	1.52733e-08
TIAM-UCL 4.1.2	SSP2-RCP45	CAN	Final Energy|Production|Steel|Primary|BF and BOF 1|w CCS|Liquified Petroleum Gases	PJ/yr						0.0240097	0.0240097	0.0240097	0.0240097	0.0240097	2.31083e-08	4.38186e-08	5.15265e-08	6.42096e-08	7.14151e-08
TIAM-UCL 4.1.2	SSP2-RCP45	CHI	Final Energy|Production|Steel|Primary|BF and BOF 1|w CCS|Liquified Petroleum Gases	PJ/yr						1.52922e-09	1.77762e-09	2.32822e-09	3.12267e-09	3.33863e-09	4.69046e-09	6.70838e-09	6.97065e-09	8.76581e-09	1.48653e-08
TIAM-UCL 4.1.2	SSP2-RCP45	CSA	Final Energy|Production|Steel|Primary|BF and BOF 1|w CCS|Liquified Petroleum Gases	PJ/yr						1.80246e-09	2.13219e-09	3.68227e-09	4.93947e-09	6.53537e-09	8.89259e-09	1.2612e-08	1.30956e-08	1.58399e-08	3.09653e-08
TIAM-UCL 4.1.2	SSP2-RCP45	EEU	Final Energy|Production|Steel|Primary|BF and BOF 1|w CCS|Liquified Petroleum Gases	PJ/yr						5.3509e-09	5.34552e-09	5.59095e-09	6.35624e-09	6.89568e-09	7.15869e-09	1.23876e-08	1.29552e-08	1.45646e-08	2.14762e-08
TIAM-UCL 4.1.2	SSP2-RCP45	FSU	Final Energy|Production|Steel|Primary|BF and BOF 1|w CCS|Liquified Petroleum Gases	PJ/yr						4.46906e-09	5.77522e-09	6.80717e-09	8.63202e-09	9.90018e-09	1.35754e-08	2.16206e-08	2.3803e-08	2.87298e-08	3.70726e-08
TIAM-UCL 4.1.2	SSP2-RCP45	IND	Final Energy|Production|Steel|Primary|BF and BOF 1|w CCS|Liquified Petroleum Gases	PJ/yr						1.32533e-09	1.38589e-09	1.77606e-09	2.26255e-09	2.84787e-09	3.24485e-09	4.56543e-09	4.50177e-09	5.15742e-09	8.68741e-09
TIAM-UCL 4.1.2	SSP2-RCP45	JPN	Final Energy|Production|Steel|Primary|BF and BOF 1|w CCS|Liquified Petroleum Gases	PJ/yr						2.70936e-08	2.74376e-08	2.7726e-08	2.91423e-08	2.99972e-08	1.08041e-08	1.51002e-08	1.49896e-08	1.67916e-08	2.44103e-08
TIAM-UCL 4.1.2	SSP2-RCP45	MEA	Final Energy|Production|Steel|Primary|BF and BOF 1|w CCS|Liquified Petroleum Gases	PJ/yr							9.37056e-10	1.40888e-09	2.02751e-09	2.40735e-09	2.91072e-09	3.51158e-09	3.30172e-09	3.88498e-09	6.19166e-09
TIAM-UCL 4.1.2	SSP2-RCP45	MEX	Final Energy|Production|Steel|Primary|BF and BOF 1|w CCS|Liquified Petroleum Gases	PJ/yr						1.46844e-09	1.7805e-09	2.62922e-09	4.33943e-09	5.27961e-09	6.26066e-09	8.33335e-09	7.1037e-09	8.19981e-09	1.30029e-08
TIAM-UCL 4.1.2	SSP2-RCP45	ODA	Final Energy|Production|Steel|Primary|BF and BOF 1|w CCS|Liquified Petroleum Gases	PJ/yr						2.27749e-09	2.73437e-09	3.76921e-09	5.36885e-09	6.40244e-09	9.04683e-09	1.25179e-08	1.33255e-08	1.63362e-08	2.49312e-08
TIAM-UCL 4.1.2	SSP2-RCP45	SKO	Final Energy|Production|Steel|Primary|BF and BOF 1|w CCS|Liquified Petroleum Gases	PJ/yr						2.80847e-09	2.94431e-09	3.6868e-09	4.43436e-09	5.2858e-09	4.58617e-09	6.75461e-09	6.74557e-09	8.68601e-09	1.36845e-08
TIAM-UCL 4.1.2	SSP2-RCP45	UK	Final Energy|Production|Steel|Primary|BF and BOF 1|w CCS|Liquified Petroleum Gases	PJ/yr						7.64289e-10	1.26993e-09	1.90028e-09	2.43275e-09	2.32183e-09	2.62053e-09	3.16063e-09	3.13279e-09	3.65706e-09	6.13373e-09
TIAM-UCL 4.1.2	SSP2-RCP45	USA	Final Energy|Production|Steel|Primary|BF and BOF 1|w CCS|Liquified Petroleum Gases	PJ/yr						0.0887728	0.0887728	0.0887728	0.0887728	0.0887728	6.268e-09	1.08485e-08	1.16087e-08	1.29011e-08	1.7917e-08
TIAM-UCL 4.1.2	SSP2-RCP45	WEU	Final Energy|Production|Steel|Primary|BF and BOF 1|w CCS|Liquified Petroleum Gases	PJ/yr						0.243334	0.243334	0.243334	0.243334	0.243334	5.95033e-09	1.11249e-08	1.30149e-08	1.55502e-08	2.24552e-08
TIAM-UCL 4.1.2	SSP2-RCP45	World	Final Energy|Production|Steel|Primary|BF and BOF 1|w CCS|Liquified Petroleum Gases	PJ/yr	0	0	0	0	0	0.375209	0.375209	0.375209	0.375209	0.375209	1.19455e-07	1.87964e-07	2.01334e-07	2.40845e-07	3.42921e-07
TIAM-UCL 4.1.2	SSP2-RCP45	AFR	Final Energy|Production|Steel|Primary|BF and BOF 1|w CCS|Natural Gas Mix	PJ/yr						0.218156	0.218156	0.218156	0.218156	0.218156	5.7899e-08	9.20309e-08	9.5715e-08	1.01944e-07	1.64987e-07
TIAM-UCL 4.1.2	SSP2-RCP45	AUS	Final Energy|Production|Steel|Primary|BF and BOF 1|w CCS|Natural Gas Mix	PJ/yr						1.4123e-08	2.288e-08	3.45313e-08	4.50219e-08	5.38675e-08	6.02225e-08	7.82234e-08	7.86374e-08	9.88285e-08	1.74519e-07
TIAM-UCL 4.1.2	SSP2-RCP45	CAN	Final Energy|Production|Steel|Primary|BF and BOF 1|w CCS|Natural Gas Mix	PJ/yr						0.274344	0.274344	0.274344	0.274344	0.274344	2.64045e-07	5.00689e-07	5.88763e-07	7.33686e-07	8.16018e-07
TIAM-UCL 4.1.2	SSP2-RCP45	CHI	Final Energy|Production|Steel|Primary|BF and BOF 1|w CCS|Natural Gas Mix	PJ/yr						1.74734e-08	2.03118e-08	2.66032e-08	3.56809e-08	3.81485e-08	5.35951e-08	7.66527e-08	7.96495e-08	1.00162e-07	1.69857e-07
TIAM-UCL 4.1.2	SSP2-RCP45	CSA	Final Energy|Production|Steel|Primary|BF and BOF 1|w CCS|Natural Gas Mix	PJ/yr						2.05957e-08	2.43633e-08	4.20752e-08	5.64404e-08	7.46758e-08	1.0161e-07	1.4411e-07	1.49636e-07	1.80993e-07	3.53822e-07
TIAM-UCL 4.1.2	SSP2-RCP45	EEU	Final Energy|Production|Steel|Primary|BF and BOF 1|w CCS|Natural Gas Mix	PJ/yr						6.11415e-08	6.10801e-08	6.38845e-08	7.2629e-08	7.87929e-08	8.17981e-08	1.41546e-07	1.48031e-07	1.66421e-07	2.45396e-07
TIAM-UCL 4.1.2	SSP2-RCP45	FSU	Final Energy|Production|Steel|Primary|BF and BOF 1|w CCS|Natural Gas Mix	PJ/yr						5.10654e-08	6.599e-08	7.77815e-08	9.8633e-08	1.13124e-07	1.55118e-07	2.47046e-07	2.71983e-07	3.28279e-07	4.23606e-07
TIAM-UCL 4.1.2	SSP2-RCP45	IND	Final Energy|Production|Steel|Primary|BF and BOF 1|w CCS|Natural Gas Mix	PJ/yr						1.51438e-08	1.58357e-08	2.0294e-08	2.58528e-08	3.2541e-08	3.7077e-08	5.21665e-08	5.14391e-08	5.89308e-08	9.92659e-08
TIAM-UCL 4.1.2	SSP2-RCP45	JPN	Final Energy|Production|Steel|Primary|BF and BOF 1|w CCS|Natural Gas Mix	PJ/yr						3.09583e-07	3.13513e-07	3.16809e-07	3.32991e-07	3.4276e-07	1.23452e-07	1.72542e-07	1.71278e-07	1.91867e-07	2.78922e-07
TIAM-UCL 4.1.2	SSP2-RCP45	MEA	Final Energy|Production|Steel|Primary|BF and BOF 1|w CCS|Natural Gas Mix	PJ/yr							1.07072e-08	1.60985e-08	2.31672e-08	2.75074e-08	3.32591e-08	4.01247e-08	3.77268e-08	4.43913e-08	7.07485e-08
TIAM-UCL 4.1.2	SSP2-RCP45	MEX	Final Energy|Production|Steel|Primary|BF and BOF 1|w CCS|Natural Gas Mix	PJ/yr						1.6779e-08	2.03447e-08	3.00425e-08	4.95841e-08	6.03269e-08	7.15369e-08	9.52203e-08	8.11698e-08	9.36944e-08	1.48577e-07
TIAM-UCL 4.1.2	SSP2-RCP45	ODA	Final Energy|Production|Steel|Primary|BF and BOF 1|w CCS|Natural Gas Mix	PJ/yr						2.60236e-08	3.1244e-08	4.30686e-08	6.13467e-08	7.31569e-08	1.03373e-07	1.43035e-07	1.52262e-07	1.86664e-07	2.84874e-07
TIAM-UCL 4.1.2	SSP2-RCP45	SKO	Final Energy|Production|Steel|Primary|BF and BOF 1|w CCS|Natural Gas Mix	PJ/yr						3.20907e-08	3.36429e-08	4.21269e-08	5.06688e-08	6.03977e-08	5.24035e-08	7.7181e-08	7.70776e-08	9.92499e-08	1.56364e-07
TIAM-UCL 4.1.2	SSP2-RCP45	UK	Final Energy|Production|Steel|Primary|BF and BOF 1|w CCS|Natural Gas Mix	PJ/yr						8.73308e-09	1.45107e-08	2.17133e-08	2.77976e-08	2.65302e-08	2.99432e-08	3.61146e-08	3.57966e-08	4.17871e-08	7.00865e-08
TIAM-UCL 4.1.2	SSP2-RCP45	USA	Final Energy|Production|Steel|Primary|BF and BOF 1|w CCS|Natural Gas Mix	PJ/yr						1.01435	1.01435	1.01435	1.01435	1.01435	7.16208e-08	1.23959e-07	1.32646e-07	1.47413e-07	2.04727e-07
TIAM-UCL 4.1.2	SSP2-RCP45	WEU	Final Energy|Production|Steel|Primary|BF and BOF 1|w CCS|Natural Gas Mix	PJ/yr						2.78043	2.78043	2.78043	2.78043	2.78043	6.79909e-08	1.27118e-07	1.48714e-07	1.77683e-07	2.56582e-07
TIAM-UCL 4.1.2	SSP2-RCP45	World	Final Energy|Production|Steel|Primary|BF and BOF 1|w CCS|Natural Gas Mix	PJ/yr	0	0	0	0	0	4.28729	4.28729	4.28729	4.28729	4.28729	1.36494e-06	2.14776e-06	2.30053e-06	2.75199e-06	3.91835e-06
TIAM-UCL 4.1.2	SSP2-RCP45	AFR	Final Energy|Production|Steel|Primary|BF and BOF 1|w CCS|Petroleum Coke	PJ/yr						0.0141038	0.0141038	0.0141038	0.0141038	0.0141038	3.74317e-09	5.9498e-09	6.18798e-09	6.59068e-09	1.06664e-08
TIAM-UCL 4.1.2	SSP2-RCP45	AUS	Final Energy|Production|Steel|Primary|BF and BOF 1|w CCS|Petroleum Coke	PJ/yr						9.13052e-10	1.4792e-09	2.23245e-09	2.91067e-09	3.48254e-09	3.89339e-09	5.05715e-09	5.08391e-09	6.38927e-09	1.12826e-08
TIAM-UCL 4.1.2	SSP2-RCP45	CAN	Final Energy|Production|Steel|Primary|BF and BOF 1|w CCS|Petroleum Coke	PJ/yr						0.0177364	0.0177364	0.0177364	0.0177364	0.0177364	1.70705e-08	3.23696e-08	3.80636e-08	4.74328e-08	5.27556e-08
TIAM-UCL 4.1.2	SSP2-RCP45	CHI	Final Energy|Production|Steel|Primary|BF and BOF 1|w CCS|Petroleum Coke	PJ/yr						1.12966e-09	1.31316e-09	1.7199e-09	2.30677e-09	2.4663e-09	3.46493e-09	4.95561e-09	5.14935e-09	6.47547e-09	1.09813e-08
TIAM-UCL 4.1.2	SSP2-RCP45	CSA	Final Energy|Production|Steel|Primary|BF and BOF 1|w CCS|Petroleum Coke	PJ/yr						1.33151e-09	1.57509e-09	2.72016e-09	3.64887e-09	4.8278e-09	6.56912e-09	9.31672e-09	9.67396e-09	1.17012e-08	2.28746e-08
TIAM-UCL 4.1.2	SSP2-RCP45	EEU	Final Energy|Production|Steel|Primary|BF and BOF 1|w CCS|Petroleum Coke	PJ/yr						3.9528e-09	3.94883e-09	4.13014e-09	4.69547e-09	5.09396e-09	5.28826e-09	9.15098e-09	9.57022e-09	1.07591e-08	1.58648e-08
TIAM-UCL 4.1.2	SSP2-RCP45	FSU	Final Energy|Production|Steel|Primary|BF and BOF 1|w CCS|Petroleum Coke	PJ/yr						3.30138e-09	4.26626e-09	5.02858e-09	6.37663e-09	7.31345e-09	1.00284e-08	1.59715e-08	1.75837e-08	2.12233e-08	2.73862e-08
TIAM-UCL 4.1.2	SSP2-RCP45	IND	Final Energy|Production|Steel|Primary|BF and BOF 1|w CCS|Petroleum Coke	PJ/yr						9.79048e-10	1.02378e-09	1.31201e-09	1.67139e-09	2.10378e-09	2.39703e-09	3.37257e-09	3.32554e-09	3.80988e-09	6.41755e-09
TIAM-UCL 4.1.2	SSP2-RCP45	JPN	Final Energy|Production|Steel|Primary|BF and BOF 1|w CCS|Petroleum Coke	PJ/yr						2.00146e-08	2.02686e-08	2.04817e-08	2.15279e-08	2.21595e-08	7.98119e-09	1.11548e-08	1.10731e-08	1.24042e-08	1.80323e-08
TIAM-UCL 4.1.2	SSP2-RCP45	MEA	Final Energy|Production|Steel|Primary|BF and BOF 1|w CCS|Petroleum Coke	PJ/yr							6.9222e-10	1.04077e-09	1.49776e-09	1.77836e-09	2.1502e-09	2.59407e-09	2.43904e-09	2.8699e-09	4.5739e-09
TIAM-UCL 4.1.2	SSP2-RCP45	MEX	Final Energy|Production|Steel|Primary|BF and BOF 1|w CCS|Petroleum Coke	PJ/yr						1.08476e-09	1.31529e-09	1.94225e-09	3.20562e-09	3.90014e-09	4.62486e-09	6.156e-09	5.24763e-09	6.05735e-09	9.60552e-09
TIAM-UCL 4.1.2	SSP2-RCP45	ODA	Final Energy|Production|Steel|Primary|BF and BOF 1|w CCS|Petroleum Coke	PJ/yr						1.68243e-09	2.01993e-09	2.78439e-09	3.96607e-09	4.7296e-09	6.68306e-09	9.24721e-09	9.84378e-09	1.20679e-08	1.84171e-08
TIAM-UCL 4.1.2	SSP2-RCP45	SKO	Final Energy|Production|Steel|Primary|BF and BOF 1|w CCS|Petroleum Coke	PJ/yr						2.07467e-09	2.17502e-09	2.72351e-09	3.27575e-09	3.90472e-09	3.38789e-09	4.98976e-09	4.98307e-09	6.41652e-09	1.0109e-08
TIAM-UCL 4.1.2	SSP2-RCP45	UK	Final Energy|Production|Steel|Primary|BF and BOF 1|w CCS|Petroleum Coke	PJ/yr						5.64594e-10	9.38119e-10	1.40377e-09	1.79712e-09	1.71518e-09	1.93583e-09	2.33481e-09	2.31425e-09	2.70154e-09	4.5311e-09
TIAM-UCL 4.1.2	SSP2-RCP45	USA	Final Energy|Production|Steel|Primary|BF and BOF 1|w CCS|Petroleum Coke	PJ/yr						0.0655781	0.0655781	0.0655781	0.0655781	0.0655781	4.63029e-09	8.01397e-09	8.57557e-09	9.53029e-09	1.32356e-08
TIAM-UCL 4.1.2	SSP2-RCP45	WEU	Final Energy|Production|Steel|Primary|BF and BOF 1|w CCS|Petroleum Coke	PJ/yr						0.179755	0.179755	0.179755	0.179755	0.179755	4.39562e-09	8.21818e-09	9.61438e-09	1.14872e-08	1.65881e-08
TIAM-UCL 4.1.2	SSP2-RCP45	World	Final Energy|Production|Steel|Primary|BF and BOF 1|w CCS|Petroleum Coke	PJ/yr	0	0	0	0	0	0.277174	0.277174	0.277174	0.277174	0.277174	8.82438e-08	1.38853e-07	1.48729e-07	1.77917e-07	2.53322e-07
TIAM-UCL 4.1.2	SSP2-RCP45	AFR	Final Energy|Production|Steel|Primary|BF and BOF 1|w CCS|Refined Petroleum Products (Oil)	PJ/yr						0.0427844	0.0427844	0.0427844	0.0427844	0.0427844	1.13551e-08	1.80489e-08	1.87715e-08	1.99931e-08	3.2357e-08
TIAM-UCL 4.1.2	SSP2-RCP45	AUS	Final Energy|Production|Steel|Primary|BF and BOF 1|w CCS|Refined Petroleum Products (Oil)	PJ/yr						2.76978e-09	4.4872e-09	6.77223e-09	8.82963e-09	1.05644e-08	1.18107e-08	1.53411e-08	1.54222e-08	1.93821e-08	3.42263e-08
TIAM-UCL 4.1.2	SSP2-RCP45	CAN	Final Energy|Production|Steel|Primary|BF and BOF 1|w CCS|Refined Petroleum Products (Oil)	PJ/yr						0.053804	0.053804	0.053804	0.053804	0.053804	5.17841e-08	9.81943e-08	1.15467e-07	1.43889e-07	1.60036e-07
TIAM-UCL 4.1.2	SSP2-RCP45	CHI	Final Energy|Production|Steel|Primary|BF and BOF 1|w CCS|Refined Petroleum Products (Oil)	PJ/yr						3.42686e-09	3.98352e-09	5.21737e-09	6.99768e-09	7.48162e-09	1.0511e-08	1.5033e-08	1.56207e-08	1.96436e-08	3.3312e-08
TIAM-UCL 4.1.2	SSP2-RCP45	CSA	Final Energy|Production|Steel|Primary|BF and BOF 1|w CCS|Refined Petroleum Products (Oil)	PJ/yr						4.03919e-09	4.77808e-09	8.25171e-09	1.1069e-08	1.46453e-08	1.99277e-08	2.82626e-08	2.93463e-08	3.54961e-08	6.9391e-08
TIAM-UCL 4.1.2	SSP2-RCP45	EEU	Final Energy|Production|Steel|Primary|BF and BOF 1|w CCS|Refined Petroleum Products (Oil)	PJ/yr						1.1991e-08	1.19789e-08	1.25289e-08	1.42439e-08	1.54527e-08	1.60421e-08	2.77598e-08	2.90316e-08	3.26382e-08	4.81266e-08
TIAM-UCL 4.1.2	SSP2-RCP45	FSU	Final Energy|Production|Steel|Primary|BF and BOF 1|w CCS|Refined Petroleum Products (Oil)	PJ/yr						1.00149e-08	1.29418e-08	1.52544e-08	1.93437e-08	2.21856e-08	3.04215e-08	4.84502e-08	5.33409e-08	6.43815e-08	8.3077e-08
TIAM-UCL 4.1.2	SSP2-RCP45	IND	Final Energy|Production|Steel|Primary|BF and BOF 1|w CCS|Refined Petroleum Products (Oil)	PJ/yr						2.96998e-09	3.10568e-09	3.98003e-09	5.07022e-09	6.38188e-09	7.27147e-09	1.02308e-08	1.00882e-08	1.15574e-08	1.94679e-08
TIAM-UCL 4.1.2	SSP2-RCP45	JPN	Final Energy|Production|Steel|Primary|BF and BOF 1|w CCS|Refined Petroleum Products (Oil)	PJ/yr						6.07149e-08	6.14856e-08	6.2132e-08	6.53057e-08	6.72215e-08	2.42112e-08	3.38386e-08	3.35907e-08	3.76287e-08	5.47017e-08
TIAM-UCL 4.1.2	SSP2-RCP45	MEA	Final Energy|Production|Steel|Primary|BF and BOF 1|w CCS|Refined Petroleum Products (Oil)	PJ/yr							2.09988e-09	3.15721e-09	4.54351e-09	5.3947e-09	6.52271e-09	7.86919e-09	7.39892e-09	8.70595e-09	1.38751e-08
TIAM-UCL 4.1.2	SSP2-RCP45	MEX	Final Energy|Production|Steel|Primary|BF and BOF 1|w CCS|Refined Petroleum Products (Oil)	PJ/yr						3.29067e-09	3.98997e-09	5.89188e-09	9.72436e-09	1.18312e-08	1.40297e-08	1.86744e-08	1.59189e-08	1.83752e-08	2.91387e-08
TIAM-UCL 4.1.2	SSP2-RCP45	ODA	Final Energy|Production|Steel|Primary|BF and BOF 1|w CCS|Refined Petroleum Products (Oil)	PJ/yr						5.1037e-09	6.12752e-09	8.44653e-09	1.20312e-08	1.43474e-08	2.02733e-08	2.80517e-08	2.98615e-08	3.66083e-08	5.58691e-08
TIAM-UCL 4.1.2	SSP2-RCP45	SKO	Final Energy|Production|Steel|Primary|BF and BOF 1|w CCS|Refined Petroleum Products (Oil)	PJ/yr						6.29357e-09	6.598e-09	8.26186e-09	9.93709e-09	1.18451e-08	1.02773e-08	1.51366e-08	1.51163e-08	1.94647e-08	3.06659e-08
TIAM-UCL 4.1.2	SSP2-RCP45	UK	Final Energy|Production|Steel|Primary|BF and BOF 1|w CCS|Refined Petroleum Products (Oil)	PJ/yr						1.71272e-09	2.84582e-09	4.25838e-09	5.45163e-09	5.20305e-09	5.87242e-09	7.08274e-09	7.02036e-09	8.19522e-09	1.37452e-08
TIAM-UCL 4.1.2	SSP2-RCP45	USA	Final Energy|Production|Steel|Primary|BF and BOF 1|w CCS|Refined Petroleum Products (Oil)	PJ/yr						0.198934	0.198934	0.198934	0.198934	0.198934	1.40461e-08	2.43107e-08	2.60143e-08	2.89105e-08	4.01508e-08
TIAM-UCL 4.1.2	SSP2-RCP45	WEU	Final Energy|Production|Steel|Primary|BF and BOF 1|w CCS|Refined Petroleum Products (Oil)	PJ/yr						0.545294	0.545294	0.545294	0.545294	0.545294	1.33343e-08	2.49302e-08	2.91656e-08	3.48469e-08	5.03205e-08
TIAM-UCL 4.1.2	SSP2-RCP45	World	Final Energy|Production|Steel|Primary|BF and BOF 1|w CCS|Refined Petroleum Products (Oil)	PJ/yr	0	0	0	0	0	0.840816	0.840816	0.840816	0.840816	0.840816	2.67691e-07	4.21215e-07	4.51175e-07	5.39717e-07	7.68461e-07
TIAM-UCL 4.1.2	SSP2-RCP45	AFR	Final Energy|Production|Steel|Primary|BF and BOF 1|w/o CCS|Biofuels	PJ/yr					1.50583e-06		1.96961e-06	2.55086e-06	3.20548e-06	3.84619e-06	4.40211e-06	5.0784e-06	4.18936e-06	3.00703e-06	2.35328e-06
TIAM-UCL 4.1.2	SSP2-RCP45	AUS	Final Energy|Production|Steel|Primary|BF and BOF 1|w/o CCS|Biofuels	PJ/yr					3.6827e-07	3.45396e-07	6.58844e-07	7.46551e-07	7.8892e-07	8.11076e-07	6.6748e-07	6.48539e-07	5.53913e-07	4.11383e-07	3.57083e-07
TIAM-UCL 4.1.2	SSP2-RCP45	CAN	Final Energy|Production|Steel|Primary|BF and BOF 1|w/o CCS|Biofuels	PJ/yr					25.775	13.3242	25.775	25.775	23.8388	25.775	1.56933e-06	1.81332e-06	1.36398e-06	1.11885e-06	7.94126e-07
TIAM-UCL 4.1.2	SSP2-RCP45	CHI	Final Energy|Production|Steel|Primary|BF and BOF 1|w/o CCS|Biofuels	PJ/yr					6.50951e-06	1.3152e-07	7.61017e-06	8.95741e-06	1.03838e-05	1.10763e-05	7.94384e-06	7.56265e-06	5.46828e-06	3.58069e-06	2.42776e-06
TIAM-UCL 4.1.2	SSP2-RCP45	CSA	Final Energy|Production|Steel|Primary|BF and BOF 1|w/o CCS|Biofuels	PJ/yr					2.52865e-06	3.82854e-06	4.20909e-06	6.52449e-06	8.764e-06	1.30893e-05	5.8712e-05	0.00285181	0.00285961	0.00209985	0.000483536
TIAM-UCL 4.1.2	SSP2-RCP45	EEU	Final Energy|Production|Steel|Primary|BF and BOF 1|w/o CCS|Biofuels	PJ/yr					5.7317	5.7317	5.7317	5.7317	5.7317	6.83206e-06	1.90632e-06	2.78262e-06	1.54574e-06	8.77725e-07	6.37478e-07
TIAM-UCL 4.1.2	SSP2-RCP45	FSU	Final Energy|Production|Steel|Primary|BF and BOF 1|w/o CCS|Biofuels	PJ/yr					1.55904e-06	9.51908e-06	1.05077e-05	1.13451e-05	1.27402e-05	1.34868e-05	7.7775e-06	8.10503e-06	5.91435e-06	2.96507e-06	1.13971e-06
TIAM-UCL 4.1.2	SSP2-RCP45	IND	Final Energy|Production|Steel|Primary|BF and BOF 1|w/o CCS|Biofuels	PJ/yr					60.1235	60.1235	60.1235	60.1235	60.1235	60.1235	2.69357e-06	3.31134e-06	2.8696e-06	2.38727e-06	2.04472e-06
TIAM-UCL 4.1.2	SSP2-RCP45	JPN	Final Energy|Production|Steel|Primary|BF and BOF 1|w/o CCS|Biofuels	PJ/yr					4.39211e-07	8.94181e-07	1.1107e-06	1.28517e-06	1.65061e-06	1.43814e-06	2.10566e-06	1.85955e-06	1.23123e-06	1.01783e-06	6.49638e-07
TIAM-UCL 4.1.2	SSP2-RCP45	MEA	Final Energy|Production|Steel|Primary|BF and BOF 1|w/o CCS|Biofuels	PJ/yr					5.37692e-08	1.38029e-07	2.98078e-07	4.89092e-07	7.27283e-07	8.80412e-07	1.11601e-06	1.23366e-06	1.01215e-06	9.1885e-07	7.42256e-07
TIAM-UCL 4.1.2	SSP2-RCP45	MEX	Final Energy|Production|Steel|Primary|BF and BOF 1|w/o CCS|Biofuels	PJ/yr					1.66811e-07	8.10254e-07	1.21733e-06	2.23551e-06	4.9449e-06	6.51997e-06	7.9536e-06	7.62428e-06	4.0068e-06	2.53764e-06	1.76685e-06
TIAM-UCL 4.1.2	SSP2-RCP45	ODA	Final Energy|Production|Steel|Primary|BF and BOF 1|w/o CCS|Biofuels	PJ/yr					9.27458e-07	61.286	61.286	61.286	61.286	61.286	142.724	142.724	141.947	155.29	141.338
TIAM-UCL 4.1.2	SSP2-RCP45	SKO	Final Energy|Production|Steel|Primary|BF and BOF 1|w/o CCS|Biofuels	PJ/yr					4.8915e-07		8.54867e-07	1.17702e-06	1.38037e-06	1.68243e-06	1.46781e-06	1.21815e-06	7.64724e-07	7.44939e-07	6.0177e-07
TIAM-UCL 4.1.2	SSP2-RCP45	UK	Final Energy|Production|Steel|Primary|BF and BOF 1|w/o CCS|Biofuels	PJ/yr					1.2129e-07		1.69736e-07	1.50072e-07	2.19803e-07	1.46521e-07	4.18266e-07	3.33701e-07	3.2826e-07	3.19659e-07	2.97517e-07
TIAM-UCL 4.1.2	SSP2-RCP45	USA	Final Energy|Production|Steel|Primary|BF and BOF 1|w/o CCS|Biofuels	PJ/yr					174.351	174.351	174.351	174.351	174.351	1.46681e-06	1.56286e-06	1.3915e-06	8.10869e-07	6.42769e-07	4.83366e-07
TIAM-UCL 4.1.2	SSP2-RCP45	WEU	Final Energy|Production|Steel|Primary|BF and BOF 1|w/o CCS|Biofuels	PJ/yr					1.12676e-05		1.08942e-05	3.53308e-07	5.24736e-07	2.70158e-07	5.63745e-07	5.51959e-07	5.0714e-07	4.69924e-07	4.19898e-07
TIAM-UCL 4.1.2	SSP2-RCP45	World	Final Energy|Production|Steel|Primary|BF and BOF 1|w/o CCS|Biofuels	PJ/yr	0	0	0	0	265.981	314.816	327.267	327.267	325.331	147.185	142.724	142.727	141.949	155.292	141.339
TIAM-UCL 4.1.2	SSP2-RCP45	AFR	Final Energy|Production|Steel|Primary|BF and BOF 1|w/o CCS|Blast Furnace Gas	PJ/yr					4.65752e-07		6.092e-07	7.88978e-07	9.91452e-07	1.18962e-06	1.36157e-06	1.57074e-06	1.29576e-06	9.30071e-07	7.27868e-07
TIAM-UCL 4.1.2	SSP2-RCP45	AUS	Final Energy|Production|Steel|Primary|BF and BOF 1|w/o CCS|Blast Furnace Gas	PJ/yr					1.13906e-07	1.06831e-07	2.0378e-07	2.30907e-07	2.44012e-07	2.50865e-07	2.06451e-07	2.00592e-07	1.71325e-07	1.2724e-07	1.10445e-07
TIAM-UCL 4.1.2	SSP2-RCP45	CAN	Final Energy|Production|Steel|Primary|BF and BOF 1|w/o CCS|Blast Furnace Gas	PJ/yr					7.97218	4.12116	7.97218	7.97218	7.37331	7.97218	4.85393e-07	5.60858e-07	4.21876e-07	3.46058e-07	2.45623e-07
TIAM-UCL 4.1.2	SSP2-RCP45	CHI	Final Energy|Production|Steel|Primary|BF and BOF 1|w/o CCS|Blast Furnace Gas	PJ/yr					2.01339e-06	4.0679e-08	2.35382e-06	2.77052e-06	3.21168e-06	3.4259e-06	2.45702e-06	2.33912e-06	1.69133e-06	1.1075e-06	7.50905e-07
TIAM-UCL 4.1.2	SSP2-RCP45	CSA	Final Energy|Production|Steel|Primary|BF and BOF 1|w/o CCS|Blast Furnace Gas	PJ/yr					7.82109e-07	1.18416e-06	1.30187e-06	2.01802e-06	2.7107e-06	4.04851e-06	1.81596e-05	0.000882063	0.000884474	0.000649482	0.000149557
TIAM-UCL 4.1.2	SSP2-RCP45	EEU	Final Energy|Production|Steel|Primary|BF and BOF 1|w/o CCS|Blast Furnace Gas	PJ/yr					1.77281	1.77281	1.77281	1.77281	1.77281	2.11315e-06	5.89624e-07	8.60662e-07	4.78097e-07	2.71479e-07	1.97171e-07
TIAM-UCL 4.1.2	SSP2-RCP45	FSU	Final Energy|Production|Steel|Primary|BF and BOF 1|w/o CCS|Blast Furnace Gas	PJ/yr					4.82209e-07	2.94424e-06	3.25003e-06	3.50903e-06	3.94054e-06	4.17144e-06	2.40557e-06	2.50688e-06	1.8293e-06	9.17094e-07	3.5251e-07
TIAM-UCL 4.1.2	SSP2-RCP45	IND	Final Energy|Production|Steel|Primary|BF and BOF 1|w/o CCS|Blast Furnace Gas	PJ/yr					18.5961	18.5961	18.5961	18.5961	18.5961	18.5961	8.33118e-07	1.02419e-06	8.87563e-07	7.38381e-07	6.32431e-07
TIAM-UCL 4.1.2	SSP2-RCP45	JPN	Final Energy|Production|Steel|Primary|BF and BOF 1|w/o CCS|Blast Furnace Gas	PJ/yr					1.35848e-07	2.76569e-07	3.43538e-07	3.97503e-07	5.10532e-07	4.44816e-07	6.5128e-07	5.75156e-07	3.80819e-07	3.14813e-07	2.00933e-07
TIAM-UCL 4.1.2	SSP2-RCP45	MEA	Final Energy|Production|Steel|Primary|BF and BOF 1|w/o CCS|Blast Furnace Gas	PJ/yr					1.66308e-08	4.26923e-08	9.21952e-08	1.51276e-07	2.24948e-07	2.72311e-07	3.45182e-07	3.81569e-07	3.13056e-07	2.84199e-07	2.29579e-07
TIAM-UCL 4.1.2	SSP2-RCP45	MEX	Final Energy|Production|Steel|Primary|BF and BOF 1|w/o CCS|Blast Furnace Gas	PJ/yr					5.15943e-08	2.50611e-07	3.76518e-07	6.91443e-07	1.52945e-06	2.01662e-06	2.46004e-06	2.35818e-06	1.2393e-06	7.8489e-07	5.46484e-07
TIAM-UCL 4.1.2	SSP2-RCP45	ODA	Final Energy|Production|Steel|Primary|BF and BOF 1|w/o CCS|Blast Furnace Gas	PJ/yr					2.86862e-07	18.9557	18.9557	18.9557	18.9557	18.9557	44.1444	44.1444	43.9039	48.0311	43.7158
TIAM-UCL 4.1.2	SSP2-RCP45	SKO	Final Energy|Production|Steel|Primary|BF and BOF 1|w/o CCS|Blast Furnace Gas	PJ/yr					1.51294e-07		2.6441e-07	3.6405e-07	4.26948e-07	5.20375e-07	4.53993e-07	3.76771e-07	2.36529e-07	2.30409e-07	1.86127e-07
TIAM-UCL 4.1.2	SSP2-RCP45	UK	Final Energy|Production|Steel|Primary|BF and BOF 1|w/o CCS|Blast Furnace Gas	PJ/yr					3.75148e-08		5.24992e-08	4.64172e-08	6.79848e-08	4.53187e-08	1.29369e-07	1.03213e-07	1.0153e-07	9.88703e-08	9.20219e-08
TIAM-UCL 4.1.2	SSP2-RCP45	USA	Final Energy|Production|Steel|Primary|BF and BOF 1|w/o CCS|Blast Furnace Gas	PJ/yr					53.9265	53.9265	53.9265	53.9265	53.9265	4.53683e-07	4.83392e-07	4.3039e-07	2.50801e-07	1.98808e-07	1.49505e-07
TIAM-UCL 4.1.2	SSP2-RCP45	WEU	Final Energy|Production|Steel|Primary|BF and BOF 1|w/o CCS|Blast Furnace Gas	PJ/yr					3.48506e-06		3.36957e-06	1.09278e-07	1.623e-07	8.35595e-08	1.74366e-07	1.70721e-07	1.56858e-07	1.45347e-07	1.29874e-07
TIAM-UCL 4.1.2	SSP2-RCP45	World	Final Energy|Production|Steel|Primary|BF and BOF 1|w/o CCS|Blast Furnace Gas	PJ/yr	0	0	0	0	82.2676	97.3723	101.223	101.223	100.624	45.5241	44.1444	44.1453	43.9048	48.0317	43.7159
TIAM-UCL 4.1.2	SSP2-RCP45	AFR	Final Energy|Production|Steel|Primary|BF and BOF 1|w/o CCS|Coal	PJ/yr					2.53688e-06		3.31821e-06	4.29743e-06	5.40028e-06	6.47968e-06	7.41623e-06	8.55558e-06	7.05782e-06	5.06595e-06	3.96458e-06
TIAM-UCL 4.1.2	SSP2-RCP45	AUS	Final Energy|Production|Steel|Primary|BF and BOF 1|w/o CCS|Coal	PJ/yr					6.20425e-07	5.81889e-07	1.10996e-06	1.25772e-06	1.32909e-06	1.36642e-06	1.12451e-06	1.09259e-06	9.33178e-07	6.93058e-07	6.01578e-07
TIAM-UCL 4.1.2	SSP2-RCP45	CAN	Final Energy|Production|Steel|Primary|BF and BOF 1|w/o CCS|Coal	PJ/yr					43.4232	22.4473	43.4232	43.4232	40.1612	43.4232	2.64386e-06	3.0549e-06	2.29789e-06	1.88492e-06	1.33787e-06
TIAM-UCL 4.1.2	SSP2-RCP45	CHI	Final Energy|Production|Steel|Primary|BF and BOF 1|w/o CCS|Coal	PJ/yr					1.09666e-05	2.21572e-07	1.28209e-05	1.50906e-05	1.74935e-05	1.86603e-05	1.3383e-05	1.27408e-05	9.21242e-06	6.03239e-06	4.09006e-06
TIAM-UCL 4.1.2	SSP2-RCP45	CSA	Final Energy|Production|Steel|Primary|BF and BOF 1|w/o CCS|Coal	PJ/yr					4.26002e-06	6.44995e-06	7.09107e-06	1.09918e-05	1.47647e-05	2.20516e-05	9.89121e-05	0.00480445	0.00481758	0.00353762	0.000814613
TIAM-UCL 4.1.2	SSP2-RCP45	EEU	Final Energy|Production|Steel|Primary|BF and BOF 1|w/o CCS|Coal	PJ/yr					9.6562	9.6562	9.6562	9.6562	9.6562	1.151e-05	3.21158e-06	4.68788e-06	2.60412e-06	1.4787e-06	1.07396e-06
TIAM-UCL 4.1.2	SSP2-RCP45	FSU	Final Energy|Production|Steel|Primary|BF and BOF 1|w/o CCS|Coal	PJ/yr					2.62651e-06	1.60368e-05	1.77024e-05	1.91131e-05	2.14635e-05	2.27212e-05	1.31028e-05	1.36545e-05	9.96391e-06	4.99526e-06	1.92007e-06
TIAM-UCL 4.1.2	SSP2-RCP45	IND	Final Energy|Production|Steel|Primary|BF and BOF 1|w/o CCS|Coal	PJ/yr					101.29	101.29	101.29	101.29	101.29	101.29	4.53786e-06	5.57862e-06	4.83441e-06	4.02184e-06	3.44475e-06
TIAM-UCL 4.1.2	SSP2-RCP45	JPN	Final Energy|Production|Steel|Primary|BF and BOF 1|w/o CCS|Coal	PJ/yr					7.3994e-07	1.50643e-06	1.87119e-06	2.16514e-06	2.78078e-06	2.42284e-06	3.54741e-06	3.13278e-06	2.07426e-06	1.71473e-06	1.09445e-06
TIAM-UCL 4.1.2	SSP2-RCP45	MEA	Final Energy|Production|Steel|Primary|BF and BOF 1|w/o CCS|Coal	PJ/yr					9.0585e-08	2.32538e-07	5.02172e-07	8.23973e-07	1.22525e-06	1.48323e-06	1.88015e-06	2.07835e-06	1.70516e-06	1.54799e-06	1.25048e-06
TIAM-UCL 4.1.2	SSP2-RCP45	MEX	Final Energy|Production|Steel|Primary|BF and BOF 1|w/o CCS|Coal	PJ/yr					2.81026e-07	1.36504e-06	2.05083e-06	3.76617e-06	8.33069e-06	1.09842e-05	1.33994e-05	1.28446e-05	6.75025e-06	4.27517e-06	2.97661e-06
TIAM-UCL 4.1.2	SSP2-RCP45	ODA	Final Energy|Production|Steel|Primary|BF and BOF 1|w/o CCS|Coal	PJ/yr					1.56249e-06	103.249	103.249	103.249	103.249	103.249	240.447	240.447	239.137	261.617	238.113
TIAM-UCL 4.1.2	SSP2-RCP45	SKO	Final Energy|Production|Steel|Primary|BF and BOF 1|w/o CCS|Coal	PJ/yr					8.24072e-07		1.4402e-06	1.98292e-06	2.32551e-06	2.8344e-06	2.47283e-06	2.05221e-06	1.28833e-06	1.255e-06	1.0138e-06
TIAM-UCL 4.1.2	SSP2-RCP45	UK	Final Energy|Production|Steel|Primary|BF and BOF 1|w/o CCS|Coal	PJ/yr					2.04337e-07		2.85954e-07	2.52827e-07	3.70302e-07	2.46844e-07	7.04654e-07	5.62186e-07	5.53019e-07	5.3853e-07	5.01228e-07
TIAM-UCL 4.1.2	SSP2-RCP45	USA	Final Energy|Production|Steel|Primary|BF and BOF 1|w/o CCS|Coal	PJ/yr					293.729	293.729	293.729	293.729	293.729	2.47114e-06	2.63295e-06	2.34427e-06	1.36607e-06	1.08287e-06	8.14328e-07
TIAM-UCL 4.1.2	SSP2-RCP45	WEU	Final Energy|Production|Steel|Primary|BF and BOF 1|w/o CCS|Coal	PJ/yr					1.89826e-05		1.83535e-05	5.95218e-07	8.84023e-07	4.55135e-07	9.49742e-07	9.29887e-07	8.5438e-07	7.91682e-07	7.07403e-07
TIAM-UCL 4.1.2	SSP2-RCP45	World	Final Energy|Production|Steel|Primary|BF and BOF 1|w/o CCS|Coal	PJ/yr	0	0	0	0	448.098	530.371	551.347	551.347	548.085	247.962	240.447	240.452	239.142	261.621	238.113
TIAM-UCL 4.1.2	SSP2-RCP45	AFR	Final Energy|Production|Steel|Primary|BF and BOF 1|w/o CCS|Coke Oven Coke	PJ/yr					1.01475e-06		1.32728e-06	1.71897e-06	2.16011e-06	2.59187e-06	2.96649e-06	3.42223e-06	2.82313e-06	2.02638e-06	1.58583e-06
TIAM-UCL 4.1.2	SSP2-RCP45	AUS	Final Energy|Production|Steel|Primary|BF and BOF 1|w/o CCS|Coke Oven Coke	PJ/yr					2.4817e-07	2.32755e-07	4.43982e-07	5.03086e-07	5.31638e-07	5.46568e-07	4.49802e-07	4.37038e-07	3.73271e-07	2.77223e-07	2.40631e-07
TIAM-UCL 4.1.2	SSP2-RCP45	CAN	Final Energy|Production|Steel|Primary|BF and BOF 1|w/o CCS|Coke Oven Coke	PJ/yr					17.3693	8.97892	17.3693	17.3693	16.0645	17.3693	1.05754e-06	1.22196e-06	9.19156e-07	7.53968e-07	5.35146e-07
TIAM-UCL 4.1.2	SSP2-RCP45	CHI	Final Energy|Production|Steel|Primary|BF and BOF 1|w/o CCS|Coke Oven Coke	PJ/yr					4.38663e-06	8.86288e-08	5.12834e-06	6.03623e-06	6.99741e-06	7.46413e-06	5.3532e-06	5.09632e-06	3.68497e-06	2.41296e-06	1.63602e-06
TIAM-UCL 4.1.2	SSP2-RCP45	CSA	Final Energy|Production|Steel|Primary|BF and BOF 1|w/o CCS|Coke Oven Coke	PJ/yr					1.70401e-06	2.57998e-06	2.83643e-06	4.39673e-06	5.90589e-06	8.82064e-06	3.95648e-05	0.00192178	0.00192703	0.00141505	0.000325845
TIAM-UCL 4.1.2	SSP2-RCP45	EEU	Final Energy|Production|Steel|Primary|BF and BOF 1|w/o CCS|Coke Oven Coke	PJ/yr					3.86248	3.86248	3.86248	3.86248	3.86248	4.60399e-06	1.28463e-06	1.87515e-06	1.04165e-06	5.91482e-07	4.29584e-07
TIAM-UCL 4.1.2	SSP2-RCP45	FSU	Final Energy|Production|Steel|Primary|BF and BOF 1|w/o CCS|Coke Oven Coke	PJ/yr					1.0506e-06	6.41472e-06	7.08096e-06	7.64525e-06	8.58539e-06	9.08846e-06	5.2411e-06	5.46182e-06	3.98556e-06	1.99811e-06	7.68027e-07
TIAM-UCL 4.1.2	SSP2-RCP45	IND	Final Energy|Production|Steel|Primary|BF and BOF 1|w/o CCS|Coke Oven Coke	PJ/yr					40.5161	40.5161	40.5161	40.5161	40.5161	40.5161	1.81514e-06	2.23145e-06	1.93376e-06	1.60874e-06	1.3779e-06
TIAM-UCL 4.1.2	SSP2-RCP45	JPN	Final Energy|Production|Steel|Primary|BF and BOF 1|w/o CCS|Coke Oven Coke	PJ/yr					2.95976e-07	6.02571e-07	7.48478e-07	8.66054e-07	1.11231e-06	9.69135e-07	1.41897e-06	1.25311e-06	8.29704e-07	6.85893e-07	4.37779e-07
TIAM-UCL 4.1.2	SSP2-RCP45	MEA	Final Energy|Production|Steel|Primary|BF and BOF 1|w/o CCS|Coke Oven Coke	PJ/yr					3.6234e-08	9.30152e-08	2.00869e-07	3.29589e-07	4.90102e-07	5.93292e-07	7.52061e-07	8.31338e-07	6.82066e-07	6.19195e-07	5.00192e-07
TIAM-UCL 4.1.2	SSP2-RCP45	MEX	Final Energy|Production|Steel|Primary|BF and BOF 1|w/o CCS|Coke Oven Coke	PJ/yr					1.1241e-07	5.46014e-07	8.20334e-07	1.50647e-06	3.33227e-06	4.39368e-06	5.35978e-06	5.13785e-06	2.7001e-06	1.71007e-06	1.19064e-06
TIAM-UCL 4.1.2	SSP2-RCP45	ODA	Final Energy|Production|Steel|Primary|BF and BOF 1|w/o CCS|Coke Oven Coke	PJ/yr					6.24996e-07	41.2994	41.2994	41.2995	41.2995	41.2995	96.1789	96.1789	95.655	104.647	95.245
TIAM-UCL 4.1.2	SSP2-RCP45	SKO	Final Energy|Production|Steel|Primary|BF and BOF 1|w/o CCS|Coke Oven Coke	PJ/yr					3.29629e-07		5.76078e-07	7.93169e-07	9.30205e-07	1.13376e-06	9.8913e-07	8.20885e-07	5.15333e-07	5.02e-07	4.05521e-07
TIAM-UCL 4.1.2	SSP2-RCP45	UK	Final Energy|Production|Steel|Primary|BF and BOF 1|w/o CCS|Coke Oven Coke	PJ/yr					8.17349e-08		1.14382e-07	1.01131e-07	1.48121e-07	9.87375e-08	2.81862e-07	2.24874e-07	2.21208e-07	2.15412e-07	2.00491e-07
TIAM-UCL 4.1.2	SSP2-RCP45	USA	Final Energy|Production|Steel|Primary|BF and BOF 1|w/o CCS|Coke Oven Coke	PJ/yr					117.491	117.491	117.491	117.491	117.491	9.88454e-07	1.05318e-06	9.37706e-07	5.46429e-07	4.33149e-07	3.25731e-07
TIAM-UCL 4.1.2	SSP2-RCP45	WEU	Final Energy|Production|Steel|Primary|BF and BOF 1|w/o CCS|Coke Oven Coke	PJ/yr					7.59303e-06		7.34139e-06	2.38087e-07	3.53609e-07	1.82054e-07	3.79897e-07	3.71955e-07	3.41752e-07	3.16673e-07	2.82961e-07
TIAM-UCL 4.1.2	SSP2-RCP45	World	Final Energy|Production|Steel|Primary|BF and BOF 1|w/o CCS|Coke Oven Coke	PJ/yr	0	0	0	0	179.239	212.148	220.539	220.539	219.234	99.1848	96.179	96.1809	95.6569	104.648	95.2454
TIAM-UCL 4.1.2	SSP2-RCP45	AFR	Final Energy|Production|Steel|Primary|BF and BOF 1|w/o CCS|Coke Oven Gas	PJ/yr					3.22974e-07		4.22447e-07	5.47114e-07	6.87518e-07	8.24939e-07	9.44173e-07	1.08923e-06	8.98543e-07	6.44954e-07	5.04737e-07
TIAM-UCL 4.1.2	SSP2-RCP45	AUS	Final Energy|Production|Steel|Primary|BF and BOF 1|w/o CCS|Coke Oven Gas	PJ/yr					7.89874e-08	7.40812e-08	1.4131e-07	1.60122e-07	1.69209e-07	1.73961e-07	1.43163e-07	1.391e-07	1.18804e-07	8.82344e-08	7.6588e-08
TIAM-UCL 4.1.2	SSP2-RCP45	CAN	Final Energy|Production|Steel|Primary|BF and BOF 1|w/o CCS|Coke Oven Gas	PJ/yr					5.52828	2.8578	5.52828	5.52828	5.11299	5.52828	3.36594e-07	3.88925e-07	2.92548e-07	2.39972e-07	1.70326e-07
TIAM-UCL 4.1.2	SSP2-RCP45	CHI	Final Energy|Production|Steel|Primary|BF and BOF 1|w/o CCS|Coke Oven Gas	PJ/yr					1.39617e-06	2.82087e-08	1.63225e-06	1.92121e-06	2.22713e-06	2.37568e-06	1.70381e-06	1.62205e-06	1.17285e-06	7.67994e-07	5.20712e-07
TIAM-UCL 4.1.2	SSP2-RCP45	CSA	Final Energy|Production|Steel|Primary|BF and BOF 1|w/o CCS|Coke Oven Gas	PJ/yr					5.4235e-07	8.21154e-07	9.02776e-07	1.39939e-06	1.87972e-06	2.80743e-06	1.25927e-05	0.000611663	0.000613335	0.000450381	0.00010371
TIAM-UCL 4.1.2	SSP2-RCP45	EEU	Final Energy|Production|Steel|Primary|BF and BOF 1|w/o CCS|Coke Oven Gas	PJ/yr					1.22935	1.22935	1.22935	1.22935	1.22935	1.46536e-06	4.08872e-07	5.96822e-07	3.31535e-07	1.88256e-07	1.36728e-07
TIAM-UCL 4.1.2	SSP2-RCP45	FSU	Final Energy|Production|Steel|Primary|BF and BOF 1|w/o CCS|Coke Oven Gas	PJ/yr					3.34386e-07	2.04167e-06	2.25372e-06	2.43332e-06	2.73255e-06	2.89267e-06	1.66813e-06	1.73838e-06	1.26852e-06	6.35955e-07	2.44447e-07
TIAM-UCL 4.1.2	SSP2-RCP45	IND	Final Energy|Production|Steel|Primary|BF and BOF 1|w/o CCS|Coke Oven Gas	PJ/yr					12.8954	12.8954	12.8954	12.8954	12.8954	12.8954	5.77722e-07	7.10223e-07	6.15477e-07	5.12027e-07	4.38557e-07
TIAM-UCL 4.1.2	SSP2-RCP45	JPN	Final Energy|Production|Steel|Primary|BF and BOF 1|w/o CCS|Coke Oven Gas	PJ/yr					9.4203e-08	1.91786e-07	2.38225e-07	2.75647e-07	3.54026e-07	3.08456e-07	4.51627e-07	3.98839e-07	2.64077e-07	2.18305e-07	1.39336e-07
TIAM-UCL 4.1.2	SSP2-RCP45	MEA	Final Energy|Production|Steel|Primary|BF and BOF 1|w/o CCS|Coke Oven Gas	PJ/yr					1.15325e-08	2.96048e-08	6.39324e-08	1.04901e-07	1.55989e-07	1.88833e-07	2.39365e-07	2.64598e-07	2.17087e-07	1.97077e-07	1.59201e-07
TIAM-UCL 4.1.2	SSP2-RCP45	MEX	Final Energy|Production|Steel|Primary|BF and BOF 1|w/o CCS|Coke Oven Gas	PJ/yr					3.57779e-08	1.73785e-07	2.61095e-07	4.79478e-07	1.06059e-06	1.39842e-06	1.70591e-06	1.63527e-06	8.59386e-07	5.44279e-07	3.78957e-07
TIAM-UCL 4.1.2	SSP2-RCP45	ODA	Final Energy|Production|Steel|Primary|BF and BOF 1|w/o CCS|Coke Oven Gas	PJ/yr					1.98923e-07	13.1448	13.1448	13.1448	13.1448	13.1448	30.6117	30.6118	30.445	33.307	30.3145
TIAM-UCL 4.1.2	SSP2-RCP45	SKO	Final Energy|Production|Steel|Primary|BF and BOF 1|w/o CCS|Coke Oven Gas	PJ/yr					1.04914e-07		1.83354e-07	2.52449e-07	2.96065e-07	3.60852e-07	3.1482e-07	2.61271e-07	1.6402e-07	1.59776e-07	1.29069e-07
TIAM-UCL 4.1.2	SSP2-RCP45	UK	Final Energy|Production|Steel|Primary|BF and BOF 1|w/o CCS|Coke Oven Gas	PJ/yr					2.60145e-08		3.64053e-08	3.21878e-08	4.71438e-08	3.14261e-08	8.97107e-08	7.15728e-08	7.04058e-08	6.85612e-08	6.38122e-08
TIAM-UCL 4.1.2	SSP2-RCP45	USA	Final Energy|Production|Steel|Primary|BF and BOF 1|w/o CCS|Coke Oven Gas	PJ/yr					37.3951	37.3951	37.3951	37.3951	37.3951	3.14604e-07	3.35206e-07	2.98452e-07	1.73917e-07	1.37862e-07	1.03673e-07
TIAM-UCL 4.1.2	SSP2-RCP45	WEU	Final Energy|Production|Steel|Primary|BF and BOF 1|w/o CCS|Coke Oven Gas	PJ/yr					2.4167e-06		2.33661e-06	7.57782e-08	1.12546e-07	5.7944e-08	1.20913e-07	1.18385e-07	1.08773e-07	1.0079e-07	9.00606e-08
TIAM-UCL 4.1.2	SSP2-RCP45	World	Final Energy|Production|Steel|Primary|BF and BOF 1|w/o CCS|Coke Oven Gas	PJ/yr	0	0	0	0	57.0481	67.5224	70.1929	70.1929	69.7776	31.5685	30.6118	30.6124	30.4456	33.3074	30.3146
TIAM-UCL 4.1.2	SSP2-RCP45	AFR	Final Energy|Production|Steel|Primary|BF and BOF 1|w/o CCS|Electricity	PJ/yr					1.52213e-07		1.99093e-07	2.57846e-07	3.24017e-07	3.88781e-07	4.44974e-07	5.13335e-07	4.23469e-07	3.03957e-07	2.37875e-07
TIAM-UCL 4.1.2	SSP2-RCP45	AUS	Final Energy|Production|Steel|Primary|BF and BOF 1|w/o CCS|Electricity	PJ/yr					3.72255e-08	3.49133e-08	6.65973e-08	7.54629e-08	7.97457e-08	8.19853e-08	6.74703e-08	6.55556e-08	5.59907e-08	4.15835e-08	3.60947e-08
TIAM-UCL 4.1.2	SSP2-RCP45	CAN	Final Energy|Production|Steel|Primary|BF and BOF 1|w/o CCS|Electricity	PJ/yr					2.60539	1.34684	2.60539	2.60539	2.40967	2.60539	1.58631e-07	1.83294e-07	1.37873e-07	1.13095e-07	8.02719e-08
TIAM-UCL 4.1.2	SSP2-RCP45	CHI	Final Energy|Production|Steel|Primary|BF and BOF 1|w/o CCS|Electricity	PJ/yr					6.57995e-07	1.32943e-08	7.69252e-07	9.05434e-07	1.04961e-06	1.11962e-06	8.02979e-07	7.64449e-07	5.52745e-07	3.61943e-07	2.45403e-07
TIAM-UCL 4.1.2	SSP2-RCP45	CSA	Final Energy|Production|Steel|Primary|BF and BOF 1|w/o CCS|Electricity	PJ/yr					2.55601e-07	3.86997e-07	4.25464e-07	6.59509e-07	8.85884e-07	1.3231e-06	5.93473e-06	0.000288267	0.000289055	0.000212257	4.88768e-05
TIAM-UCL 4.1.2	SSP2-RCP45	EEU	Final Energy|Production|Steel|Primary|BF and BOF 1|w/o CCS|Electricity	PJ/yr					0.579372	0.579372	0.579372	0.579372	0.579372	6.90599e-07	1.92695e-07	2.81273e-07	1.56247e-07	8.87223e-08	6.44376e-08
TIAM-UCL 4.1.2	SSP2-RCP45	FSU	Final Energy|Production|Steel|Primary|BF and BOF 1|w/o CCS|Electricity	PJ/yr					1.57591e-07	9.62209e-07	1.06214e-06	1.14679e-06	1.28781e-06	1.36327e-06	7.86165e-07	8.19273e-07	5.97835e-07	2.99716e-07	1.15204e-07
TIAM-UCL 4.1.2	SSP2-RCP45	IND	Final Energy|Production|Steel|Primary|BF and BOF 1|w/o CCS|Electricity	PJ/yr					6.07741	6.07741	6.07741	6.07741	6.07741	6.07741	2.72271e-07	3.34717e-07	2.90065e-07	2.4131e-07	2.06685e-07
TIAM-UCL 4.1.2	SSP2-RCP45	JPN	Final Energy|Production|Steel|Primary|BF and BOF 1|w/o CCS|Electricity	PJ/yr					4.43964e-08	9.03856e-08	1.12272e-07	1.29908e-07	1.66847e-07	1.4537e-07	2.12845e-07	1.87967e-07	1.24456e-07	1.02884e-07	6.56668e-08
TIAM-UCL 4.1.2	SSP2-RCP45	MEA	Final Energy|Production|Steel|Primary|BF and BOF 1|w/o CCS|Electricity	PJ/yr					5.4351e-09	1.39523e-08	3.01303e-08	4.94384e-08	7.35152e-08	8.89939e-08	1.12809e-07	1.24701e-07	1.0231e-07	9.28793e-08	7.50287e-08
TIAM-UCL 4.1.2	SSP2-RCP45	MEX	Final Energy|Production|Steel|Primary|BF and BOF 1|w/o CCS|Electricity	PJ/yr					1.68616e-08	8.19022e-08	1.2305e-07	2.2597e-07	4.99841e-07	6.59052e-07	8.03966e-07	7.70678e-07	4.05015e-07	2.5651e-07	1.78596e-07
TIAM-UCL 4.1.2	SSP2-RCP45	ODA	Final Energy|Production|Steel|Primary|BF and BOF 1|w/o CCS|Electricity	PJ/yr					9.37494e-08	6.19492	6.19492	6.19492	6.19492	6.19492	14.4268	14.4268	14.3482	15.697	14.2868
TIAM-UCL 4.1.2	SSP2-RCP45	SKO	Final Energy|Production|Steel|Primary|BF and BOF 1|w/o CCS|Electricity	PJ/yr					4.94443e-08		8.64118e-08	1.18975e-07	1.39531e-07	1.70064e-07	1.4837e-07	1.23133e-07	7.72999e-08	7.53e-08	6.08281e-08
TIAM-UCL 4.1.2	SSP2-RCP45	UK	Final Energy|Production|Steel|Primary|BF and BOF 1|w/o CCS|Electricity	PJ/yr					1.22602e-08		1.71573e-08	1.51696e-08	2.22181e-08	1.48106e-08	4.22792e-08	3.37311e-08	3.31812e-08	3.23118e-08	3.00737e-08
TIAM-UCL 4.1.2	SSP2-RCP45	USA	Final Energy|Production|Steel|Primary|BF and BOF 1|w/o CCS|Electricity	PJ/yr					17.6237	17.6237	17.6237	17.6237	17.6237	1.48268e-07	1.57977e-07	1.40656e-07	8.19643e-08	6.49724e-08	4.88597e-08
TIAM-UCL 4.1.2	SSP2-RCP45	WEU	Final Energy|Production|Steel|Primary|BF and BOF 1|w/o CCS|Electricity	PJ/yr					1.13895e-06		1.10121e-06	3.57131e-08	5.30414e-08	2.73081e-08	5.69845e-08	5.57932e-08	5.12628e-08	4.75009e-08	4.24442e-08
TIAM-UCL 4.1.2	SSP2-RCP45	World	Final Energy|Production|Steel|Primary|BF and BOF 1|w/o CCS|Electricity	PJ/yr	0	0	0	0	26.8859	31.8223	33.0808	33.0808	32.8851	14.8777	14.4268	14.4271	14.3485	15.6973	14.2868
TIAM-UCL 4.1.2	SSP2-RCP45	AFR	Final Energy|Production|Steel|Primary|BF and BOF 1|w/o CCS|Heat	PJ/yr					1.10862e-07		1.45007e-07	1.87799e-07	2.35994e-07	2.83164e-07	3.24092e-07	3.73882e-07	3.08429e-07	2.21384e-07	1.73253e-07
TIAM-UCL 4.1.2	SSP2-RCP45	AUS	Final Energy|Production|Steel|Primary|BF and BOF 1|w/o CCS|Heat	PJ/yr					2.71128e-08	2.54287e-08	4.85054e-08	5.49626e-08	5.80819e-08	5.97131e-08	4.91413e-08	4.77467e-08	4.07802e-08	3.02869e-08	2.62892e-08
TIAM-UCL 4.1.2	SSP2-RCP45	CAN	Final Energy|Production|Steel|Primary|BF and BOF 1|w/o CCS|Heat	PJ/yr					1.89761	0.980954	1.89761	1.89761	1.75506	1.89761	1.15537e-07	1.335e-07	1.00419e-07	8.23717e-08	5.84652e-08
TIAM-UCL 4.1.2	SSP2-RCP45	CHI	Final Energy|Production|Steel|Primary|BF and BOF 1|w/o CCS|Heat	PJ/yr					4.79243e-07	9.68277e-09	5.60276e-07	6.59463e-07	7.64473e-07	8.15462e-07	5.84841e-07	5.56778e-07	4.02586e-07	2.63618e-07	1.78737e-07
TIAM-UCL 4.1.2	SSP2-RCP45	CSA	Final Energy|Production|Steel|Primary|BF and BOF 1|w/o CCS|Heat	PJ/yr					1.86164e-07	2.81865e-07	3.09882e-07	4.80346e-07	6.45224e-07	9.63662e-07	4.32249e-06	0.000209956	0.00021053	0.000154595	3.55989e-05
TIAM-UCL 4.1.2	SSP2-RCP45	EEU	Final Energy|Production|Steel|Primary|BF and BOF 1|w/o CCS|Heat	PJ/yr					0.421979	0.421979	0.421979	0.421979	0.421979	5.0299e-07	1.40347e-07	2.04862e-07	1.13801e-07	6.46199e-08	4.69325e-08
TIAM-UCL 4.1.2	SSP2-RCP45	FSU	Final Energy|Production|Steel|Primary|BF and BOF 1|w/o CCS|Heat	PJ/yr					1.14779e-07	7.00814e-07	7.73601e-07	8.3525e-07	9.37961e-07	9.92922e-07	5.72595e-07	5.96708e-07	4.35426e-07	2.18295e-07	8.39076e-08
TIAM-UCL 4.1.2	SSP2-RCP45	IND	Final Energy|Production|Steel|Primary|BF and BOF 1|w/o CCS|Heat	PJ/yr					4.42641	4.42641	4.42641	4.42642	4.42642	4.42642	1.98306e-07	2.43788e-07	2.11265e-07	1.75756e-07	1.50537e-07
TIAM-UCL 4.1.2	SSP2-RCP45	JPN	Final Energy|Production|Steel|Primary|BF and BOF 1|w/o CCS|Heat	PJ/yr					3.23356e-08	6.58314e-08	8.17718e-08	9.46171e-08	1.21521e-07	1.05879e-07	1.55023e-07	1.36904e-07	9.06458e-08	7.49344e-08	4.78277e-08
TIAM-UCL 4.1.2	SSP2-RCP45	MEA	Final Energy|Production|Steel|Primary|BF and BOF 1|w/o CCS|Heat	PJ/yr					3.95859e-09	1.0162e-08	2.19451e-08	3.60079e-08	5.3544e-08	6.48177e-08	8.21633e-08	9.08244e-08	7.45163e-08	6.76476e-08	5.46464e-08
TIAM-UCL 4.1.2	SSP2-RCP45	MEX	Final Energy|Production|Steel|Primary|BF and BOF 1|w/o CCS|Heat	PJ/yr					1.22809e-08	5.96525e-08	8.96222e-08	1.64583e-07	3.64054e-07	4.80014e-07	5.8556e-07	5.61315e-07	2.94988e-07	1.86826e-07	1.30079e-07
TIAM-UCL 4.1.2	SSP2-RCP45	ODA	Final Energy|Production|Steel|Primary|BF and BOF 1|w/o CCS|Heat	PJ/yr					6.82814e-08	4.512	4.512	4.512	4.512	4.512	10.5076	10.5076	10.4504	11.4328	10.4056
TIAM-UCL 4.1.2	SSP2-RCP45	SKO	Final Energy|Production|Steel|Primary|BF and BOF 1|w/o CCS|Heat	PJ/yr					3.60122e-08		6.29371e-08	8.66544e-08	1.01626e-07	1.23864e-07	1.08063e-07	8.96824e-08	5.63006e-08	5.48439e-08	4.43035e-08
TIAM-UCL 4.1.2	SSP2-RCP45	UK	Final Energy|Production|Steel|Primary|BF and BOF 1|w/o CCS|Heat	PJ/yr					8.9296e-09		1.24963e-08	1.10486e-08	1.61823e-08	1.07872e-08	3.07936e-08	2.45677e-08	2.41671e-08	2.3534e-08	2.19038e-08
TIAM-UCL 4.1.2	SSP2-RCP45	USA	Final Energy|Production|Steel|Primary|BF and BOF 1|w/o CCS|Heat	PJ/yr					12.836	12.836	12.836	12.836	12.836	1.07989e-07	1.15061e-07	1.02445e-07	5.96978e-08	4.7322e-08	3.55864e-08
TIAM-UCL 4.1.2	SSP2-RCP45	WEU	Final Energy|Production|Steel|Primary|BF and BOF 1|w/o CCS|Heat	PJ/yr					8.29545e-07		8.02053e-07	2.60112e-08	3.86321e-08	1.98896e-08	4.1504e-08	4.06364e-08	3.73367e-08	3.45968e-08	3.09137e-08
TIAM-UCL 4.1.2	SSP2-RCP45	World	Final Energy|Production|Steel|Primary|BF and BOF 1|w/o CCS|Heat	PJ/yr	0	0	0	0	19.582	23.1774	24.094	24.094	23.9515	10.836	10.5076	10.5078	10.4506	11.4329	10.4056
TIAM-UCL 4.1.2	SSP2-RCP45	AFR	Final Energy|Production|Steel|Primary|BF and BOF 1|w/o CCS|Heavy Fuel Oil	PJ/yr					5.11517e-08		6.69059e-08	8.66503e-08	1.08887e-07	1.30651e-07	1.49535e-07	1.72508e-07	1.42309e-07	1.02146e-07	7.99388e-08
TIAM-UCL 4.1.2	SSP2-RCP45	AUS	Final Energy|Production|Steel|Primary|BF and BOF 1|w/o CCS|Heavy Fuel Oil	PJ/yr					1.25098e-08	1.17328e-08	2.23803e-08	2.53596e-08	2.67989e-08	2.75515e-08	2.26737e-08	2.20302e-08	1.88159e-08	1.39743e-08	1.21298e-08
TIAM-UCL 4.1.2	SSP2-RCP45	CAN	Final Energy|Production|Steel|Primary|BF and BOF 1|w/o CCS|Heavy Fuel Oil	PJ/yr					0.875553	0.452611	0.875553	0.875553	0.80978	0.875553	5.33087e-08	6.15968e-08	4.6333e-08	3.80061e-08	2.69757e-08
TIAM-UCL 4.1.2	SSP2-RCP45	CHI	Final Energy|Production|Steel|Primary|BF and BOF 1|w/o CCS|Heavy Fuel Oil	PJ/yr					2.21122e-07	4.46761e-09	2.5851e-07	3.04275e-07	3.52726e-07	3.76253e-07	2.69845e-07	2.56896e-07	1.85752e-07	1.21633e-07	8.24689e-08
TIAM-UCL 4.1.2	SSP2-RCP45	CSA	Final Energy|Production|Steel|Primary|BF and BOF 1|w/o CCS|Heavy Fuel Oil	PJ/yr					8.58958e-08	1.30052e-07	1.42979e-07	2.21631e-07	2.97705e-07	4.44632e-07	1.99439e-06	9.68734e-05	9.71382e-05	7.133e-05	1.64252e-05
TIAM-UCL 4.1.2	SSP2-RCP45	EEU	Final Energy|Production|Steel|Primary|BF and BOF 1|w/o CCS|Heavy Fuel Oil	PJ/yr					0.1947	0.1947	0.1947	0.1947	0.1947	2.32079e-07	6.4756e-08	9.4523e-08	5.25075e-08	2.98155e-08	2.16545e-08
TIAM-UCL 4.1.2	SSP2-RCP45	FSU	Final Energy|Production|Steel|Primary|BF and BOF 1|w/o CCS|Heavy Fuel Oil	PJ/yr					5.2959e-08	3.23354e-07	3.56938e-07	3.85383e-07	4.32773e-07	4.58132e-07	2.64194e-07	2.7532e-07	2.00905e-07	1.00721e-07	3.87148e-08
TIAM-UCL 4.1.2	SSP2-RCP45	IND	Final Energy|Production|Steel|Primary|BF and BOF 1|w/o CCS|Heavy Fuel Oil	PJ/yr					2.04234	2.04234	2.04234	2.04234	2.04234	2.04234	9.1498e-08	1.12483e-07	9.74774e-08	8.10934e-08	6.94574e-08
TIAM-UCL 4.1.2	SSP2-RCP45	JPN	Final Energy|Production|Steel|Primary|BF and BOF 1|w/o CCS|Heavy Fuel Oil	PJ/yr					1.49196e-08	3.03745e-08	3.77294e-08	4.36562e-08	5.60697e-08	4.88523e-08	7.15274e-08	6.3167e-08	4.18238e-08	3.45746e-08	2.20676e-08
TIAM-UCL 4.1.2	SSP2-RCP45	MEA	Final Energy|Production|Steel|Primary|BF and BOF 1|w/o CCS|Heavy Fuel Oil	PJ/yr					1.82649e-09	4.68872e-09	1.01254e-08	1.6614e-08	2.47051e-08	2.99068e-08	3.791e-08	4.19062e-08	3.43817e-08	3.12125e-08	2.52137e-08
TIAM-UCL 4.1.2	SSP2-RCP45	MEX	Final Energy|Production|Steel|Primary|BF and BOF 1|w/o CCS|Heavy Fuel Oil	PJ/yr					5.6664e-09	2.75236e-08	4.13515e-08	7.59383e-08	1.67974e-07	2.21477e-07	2.70176e-07	2.5899e-07	1.36107e-07	8.62013e-08	6.00181e-08
TIAM-UCL 4.1.2	SSP2-RCP45	ODA	Final Energy|Production|Steel|Primary|BF and BOF 1|w/o CCS|Heavy Fuel Oil	PJ/yr					3.15049e-08	2.08183	2.08183	2.08183	2.08183	2.08183	4.8482	4.8482	4.82179	5.27506	4.80112
TIAM-UCL 4.1.2	SSP2-RCP45	SKO	Final Energy|Production|Steel|Primary|BF and BOF 1|w/o CCS|Heavy Fuel Oil	PJ/yr					1.6616e-08		2.9039e-08	3.99822e-08	4.68899e-08	5.71507e-08	4.98602e-08	4.13793e-08	2.5977e-08	2.53049e-08	2.04416e-08
TIAM-UCL 4.1.2	SSP2-RCP45	UK	Final Energy|Production|Steel|Primary|BF and BOF 1|w/o CCS|Heavy Fuel Oil	PJ/yr					4.1201e-09		5.76577e-09	5.09781e-09	7.4665e-09	4.97717e-09	1.42081e-08	1.13355e-08	1.11507e-08	1.08585e-08	1.01064e-08
TIAM-UCL 4.1.2	SSP2-RCP45	USA	Final Energy|Production|Steel|Primary|BF and BOF 1|w/o CCS|Heavy Fuel Oil	PJ/yr					5.92252	5.92252	5.92252	5.92252	5.92252	4.98261e-08	5.30889e-08	4.7268e-08	2.75445e-08	2.18343e-08	1.64195e-08
TIAM-UCL 4.1.2	SSP2-RCP45	WEU	Final Energy|Production|Steel|Primary|BF and BOF 1|w/o CCS|Heavy Fuel Oil	PJ/yr					3.8275e-07		3.70066e-07	1.20015e-08	1.78248e-08	9.177e-09	1.91499e-08	1.87495e-08	1.72271e-08	1.59629e-08	1.42635e-08
TIAM-UCL 4.1.2	SSP2-RCP45	World	Final Energy|Production|Steel|Primary|BF and BOF 1|w/o CCS|Heavy Fuel Oil	PJ/yr	0	0	0	0	9.03512	10.694	11.1169	11.1169	11.0512	4.99972	4.8482	4.8483	4.82189	5.27513	4.80114
TIAM-UCL 4.1.2	SSP2-RCP45	AFR	Final Energy|Production|Steel|Primary|BF and BOF 1|w/o CCS|Liquified Petroleum Gases	PJ/yr					2.22019e-08		2.90398e-08	3.76097e-08	4.72613e-08	5.67079e-08	6.49043e-08	7.48755e-08	6.17676e-08	4.43354e-08	3.46966e-08
TIAM-UCL 4.1.2	SSP2-RCP45	AUS	Final Energy|Production|Steel|Primary|BF and BOF 1|w/o CCS|Liquified Petroleum Gases	PJ/yr					5.42975e-09	5.09249e-09	9.71395e-09	1.10071e-08	1.16318e-08	1.19584e-08	9.84128e-09	9.562e-09	8.16685e-09	6.0654e-09	5.26481e-09
TIAM-UCL 4.1.2	SSP2-RCP45	CAN	Final Energy|Production|Steel|Primary|BF and BOF 1|w/o CCS|Liquified Petroleum Gases	PJ/yr					0.380025	0.196451	0.380025	0.380025	0.351477	0.380025	2.31381e-08	2.67355e-08	2.01103e-08	1.64962e-08	1.17085e-08
TIAM-UCL 4.1.2	SSP2-RCP45	CHI	Final Energy|Production|Steel|Primary|BF and BOF 1|w/o CCS|Liquified Petroleum Gases	PJ/yr					9.59757e-08	1.93912e-09	1.12204e-07	1.32067e-07	1.53097e-07	1.63309e-07	1.17123e-07	1.11503e-07	8.06239e-08	5.27934e-08	3.57948e-08
TIAM-UCL 4.1.2	SSP2-RCP45	CSA	Final Energy|Production|Steel|Primary|BF and BOF 1|w/o CCS|Liquified Petroleum Gases	PJ/yr					3.72822e-08	5.64478e-08	6.20586e-08	9.61966e-08	1.29216e-07	1.92988e-07	8.65645e-07	4.20469e-05	4.21618e-05	3.096e-05	7.12921e-06
TIAM-UCL 4.1.2	SSP2-RCP45	EEU	Final Energy|Production|Steel|Primary|BF and BOF 1|w/o CCS|Liquified Petroleum Gases	PJ/yr					0.0845077	0.0845077	0.0845077	0.0845077	0.0845077	1.00731e-07	2.81067e-08	4.10267e-08	2.27903e-08	1.29411e-08	9.39893e-09
TIAM-UCL 4.1.2	SSP2-RCP45	FSU	Final Energy|Production|Steel|Primary|BF and BOF 1|w/o CCS|Liquified Petroleum Gases	PJ/yr					2.29863e-08	1.40349e-07	1.54925e-07	1.67271e-07	1.87841e-07	1.98848e-07	1.14671e-07	1.195e-07	8.72007e-08	4.37168e-08	1.68038e-08
TIAM-UCL 4.1.2	SSP2-RCP45	IND	Final Energy|Production|Steel|Primary|BF and BOF 1|w/o CCS|Liquified Petroleum Gases	PJ/yr					0.886457	0.886457	0.886457	0.886457	0.886457	0.886457	3.97138e-08	4.88221e-08	4.23091e-08	3.51978e-08	3.01473e-08
TIAM-UCL 4.1.2	SSP2-RCP45	JPN	Final Energy|Production|Steel|Primary|BF and BOF 1|w/o CCS|Liquified Petroleum Gases	PJ/yr					6.4757e-09	1.31837e-08	1.6376e-08	1.89485e-08	2.43365e-08	2.12038e-08	3.10457e-08	2.7417e-08	1.81532e-08	1.50067e-08	9.57822e-09
TIAM-UCL 4.1.2	SSP2-RCP45	MEA	Final Energy|Production|Steel|Primary|BF and BOF 1|w/o CCS|Liquified Petroleum Gases	PJ/yr					7.92769e-10	2.03509e-09	4.39484e-09	7.21113e-09	1.0723e-08	1.29807e-08	1.64544e-08	1.8189e-08	1.4923e-08	1.35475e-08	1.09438e-08
TIAM-UCL 4.1.2	SSP2-RCP45	MEX	Final Energy|Production|Steel|Primary|BF and BOF 1|w/o CCS|Liquified Petroleum Gases	PJ/yr					2.45944e-09	1.19463e-08	1.79482e-08	3.29603e-08	7.29073e-08	9.613e-08	1.17267e-07	1.12412e-07	5.90759e-08	3.74148e-08	2.60502e-08
TIAM-UCL 4.1.2	SSP2-RCP45	ODA	Final Energy|Production|Steel|Primary|BF and BOF 1|w/o CCS|Liquified Petroleum Gases	PJ/yr					1.36744e-08	0.903596	0.903596	0.903596	0.903596	0.903596	2.10431	2.10431	2.09285	2.28959	2.08388
TIAM-UCL 4.1.2	SSP2-RCP45	SKO	Final Energy|Production|Steel|Primary|BF and BOF 1|w/o CCS|Liquified Petroleum Gases	PJ/yr					7.212e-09		1.26041e-08	1.73539e-08	2.03521e-08	2.48057e-08	2.16413e-08	1.79603e-08	1.1275e-08	1.09833e-08	8.87245e-09
TIAM-UCL 4.1.2	SSP2-RCP45	UK	Final Energy|Production|Steel|Primary|BF and BOF 1|w/o CCS|Liquified Petroleum Gases	PJ/yr					1.78829e-09		2.50257e-09	2.21265e-09	3.24076e-09	2.16029e-09	6.16689e-09	4.92006e-09	4.83983e-09	4.71303e-09	4.38657e-09
TIAM-UCL 4.1.2	SSP2-RCP45	USA	Final Energy|Production|Steel|Primary|BF and BOF 1|w/o CCS|Liquified Petroleum Gases	PJ/yr					2.57061	2.57061	2.57061	2.57061	2.57061	2.16265e-08	2.30427e-08	2.05162e-08	1.19554e-08	9.47694e-09	7.12672e-09
TIAM-UCL 4.1.2	SSP2-RCP45	WEU	Final Energy|Production|Steel|Primary|BF and BOF 1|w/o CCS|Liquified Petroleum Gases	PJ/yr					1.66129e-07		1.60623e-07	5.20914e-09	7.73666e-09	3.98318e-09	8.31181e-09	8.13805e-09	7.47724e-09	6.92852e-09	6.19094e-09
TIAM-UCL 4.1.2	SSP2-RCP45	World	Final Energy|Production|Steel|Primary|BF and BOF 1|w/o CCS|Liquified Petroleum Gases	PJ/yr	0	0	0	0	3.9216	4.64162	4.8252	4.8252	4.79665	2.17008	2.10431	2.10435	2.09289	2.28962	2.08389
TIAM-UCL 4.1.2	SSP2-RCP45	AFR	Final Energy|Production|Steel|Primary|BF and BOF 1|w/o CCS|Natural Gas Mix	PJ/yr					2.53688e-07		3.31821e-07	4.29743e-07	5.40028e-07	6.47968e-07	7.41623e-07	8.55558e-07	7.05782e-07	5.06595e-07	3.96458e-07
TIAM-UCL 4.1.2	SSP2-RCP45	AUS	Final Energy|Production|Steel|Primary|BF and BOF 1|w/o CCS|Natural Gas Mix	PJ/yr					6.20425e-08	5.81889e-08	1.10996e-07	1.25772e-07	1.32909e-07	1.36642e-07	1.12451e-07	1.09259e-07	9.33178e-08	6.93058e-08	6.01578e-08
TIAM-UCL 4.1.2	SSP2-RCP45	CAN	Final Energy|Production|Steel|Primary|BF and BOF 1|w/o CCS|Natural Gas Mix	PJ/yr					4.34232	2.24473	4.34232	4.34232	4.01612	4.34232	2.64386e-07	3.0549e-07	2.29789e-07	1.88492e-07	1.33787e-07
TIAM-UCL 4.1.2	SSP2-RCP45	CHI	Final Energy|Production|Steel|Primary|BF and BOF 1|w/o CCS|Natural Gas Mix	PJ/yr					1.09666e-06	2.21572e-08	1.28209e-06	1.50906e-06	1.74935e-06	1.86603e-06	1.3383e-06	1.27408e-06	9.21242e-07	6.03239e-07	4.09006e-07
TIAM-UCL 4.1.2	SSP2-RCP45	CSA	Final Energy|Production|Steel|Primary|BF and BOF 1|w/o CCS|Natural Gas Mix	PJ/yr					4.26002e-07	6.44995e-07	7.09107e-07	1.09918e-06	1.47647e-06	2.20516e-06	9.89121e-06	0.000480445	0.000481758	0.000353762	8.14613e-05
TIAM-UCL 4.1.2	SSP2-RCP45	EEU	Final Energy|Production|Steel|Primary|BF and BOF 1|w/o CCS|Natural Gas Mix	PJ/yr					0.96562	0.96562	0.96562	0.96562	0.96562	1.151e-06	3.21158e-07	4.68788e-07	2.60412e-07	1.4787e-07	1.07396e-07
TIAM-UCL 4.1.2	SSP2-RCP45	FSU	Final Energy|Production|Steel|Primary|BF and BOF 1|w/o CCS|Natural Gas Mix	PJ/yr					2.62651e-07	1.60368e-06	1.77024e-06	1.91131e-06	2.14635e-06	2.27212e-06	1.31028e-06	1.36545e-06	9.96391e-07	4.99526e-07	1.92007e-07
TIAM-UCL 4.1.2	SSP2-RCP45	IND	Final Energy|Production|Steel|Primary|BF and BOF 1|w/o CCS|Natural Gas Mix	PJ/yr					10.129	10.129	10.129	10.129	10.129	10.129	4.53786e-07	5.57862e-07	4.83441e-07	4.02184e-07	3.44475e-07
TIAM-UCL 4.1.2	SSP2-RCP45	JPN	Final Energy|Production|Steel|Primary|BF and BOF 1|w/o CCS|Natural Gas Mix	PJ/yr					7.3994e-08	1.50643e-07	1.87119e-07	2.16514e-07	2.78078e-07	2.42284e-07	3.54741e-07	3.13278e-07	2.07426e-07	1.71473e-07	1.09445e-07
TIAM-UCL 4.1.2	SSP2-RCP45	MEA	Final Energy|Production|Steel|Primary|BF and BOF 1|w/o CCS|Natural Gas Mix	PJ/yr					9.0585e-09	2.32538e-08	5.02172e-08	8.23973e-08	1.22525e-07	1.48323e-07	1.88015e-07	2.07835e-07	1.70516e-07	1.54799e-07	1.25048e-07
TIAM-UCL 4.1.2	SSP2-RCP45	MEX	Final Energy|Production|Steel|Primary|BF and BOF 1|w/o CCS|Natural Gas Mix	PJ/yr					2.81026e-08	1.36504e-07	2.05083e-07	3.76617e-07	8.33069e-07	1.09842e-06	1.33994e-06	1.28446e-06	6.75025e-07	4.27517e-07	2.97661e-07
TIAM-UCL 4.1.2	SSP2-RCP45	ODA	Final Energy|Production|Steel|Primary|BF and BOF 1|w/o CCS|Natural Gas Mix	PJ/yr					1.56249e-07	10.3249	10.3249	10.3249	10.3249	10.3249	24.0447	24.0447	23.9137	26.1617	23.8113
TIAM-UCL 4.1.2	SSP2-RCP45	SKO	Final Energy|Production|Steel|Primary|BF and BOF 1|w/o CCS|Natural Gas Mix	PJ/yr					8.24072e-08		1.4402e-07	1.98292e-07	2.32551e-07	2.8344e-07	2.47283e-07	2.05221e-07	1.28833e-07	1.255e-07	1.0138e-07
TIAM-UCL 4.1.2	SSP2-RCP45	UK	Final Energy|Production|Steel|Primary|BF and BOF 1|w/o CCS|Natural Gas Mix	PJ/yr					2.04337e-08		2.85954e-08	2.52827e-08	3.70302e-08	2.46844e-08	7.04654e-08	5.62186e-08	5.53019e-08	5.3853e-08	5.01228e-08
TIAM-UCL 4.1.2	SSP2-RCP45	USA	Final Energy|Production|Steel|Primary|BF and BOF 1|w/o CCS|Natural Gas Mix	PJ/yr					29.3729	29.3729	29.3729	29.3729	29.3729	2.47114e-07	2.63295e-07	2.34427e-07	1.36607e-07	1.08287e-07	8.14328e-08
TIAM-UCL 4.1.2	SSP2-RCP45	WEU	Final Energy|Production|Steel|Primary|BF and BOF 1|w/o CCS|Natural Gas Mix	PJ/yr					1.89826e-06		1.83535e-06	5.95218e-08	8.84023e-08	4.55135e-08	9.49742e-08	9.29887e-08	8.5438e-08	7.91682e-08	7.07403e-08
TIAM-UCL 4.1.2	SSP2-RCP45	World	Final Energy|Production|Steel|Primary|BF and BOF 1|w/o CCS|Natural Gas Mix	PJ/yr	0	0	0	0	44.8098	53.0371	55.1347	55.1347	54.8085	24.7962	24.0447	24.0452	23.9142	26.1621	23.8113
TIAM-UCL 4.1.2	SSP2-RCP45	AFR	Final Energy|Production|Steel|Primary|BF and BOF 1|w/o CCS|Petroleum Coke	PJ/yr					1.64009e-08		2.14523e-08	2.77829e-08	3.49128e-08	4.18912e-08	4.7946e-08	5.53119e-08	4.56289e-08	3.27514e-08	2.5631e-08
TIAM-UCL 4.1.2	SSP2-RCP45	AUS	Final Energy|Production|Steel|Primary|BF and BOF 1|w/o CCS|Petroleum Coke	PJ/yr					4.01105e-09	3.76191e-09	7.17587e-09	8.13114e-09	8.59261e-09	8.83392e-09	7.26993e-09	7.06363e-09	6.033e-09	4.48063e-09	3.88921e-09
TIAM-UCL 4.1.2	SSP2-RCP45	CAN	Final Energy|Production|Steel|Primary|BF and BOF 1|w/o CCS|Petroleum Coke	PJ/yr					0.280731	0.145122	0.280731	0.280731	0.259642	0.280731	1.70925e-08	1.975e-08	1.48559e-08	1.2186e-08	8.64931e-09
TIAM-UCL 4.1.2	SSP2-RCP45	CHI	Final Energy|Production|Steel|Primary|BF and BOF 1|w/o CCS|Petroleum Coke	PJ/yr					7.0899e-08	1.43247e-09	8.2887e-08	9.75606e-08	1.13096e-07	1.20639e-07	8.65211e-08	8.23695e-08	5.95584e-08	3.89995e-08	2.64423e-08
TIAM-UCL 4.1.2	SSP2-RCP45	CSA	Final Energy|Production|Steel|Primary|BF and BOF 1|w/o CCS|Petroleum Coke	PJ/yr					2.75411e-08	4.1699e-08	4.58438e-08	7.10622e-08	9.54541e-08	1.42564e-07	6.39468e-07	3.10608e-05	3.11457e-05	2.28708e-05	5.26648e-06
TIAM-UCL 4.1.2	SSP2-RCP45	EEU	Final Energy|Production|Steel|Primary|BF and BOF 1|w/o CCS|Petroleum Coke	PJ/yr					0.0624274	0.0624274	0.0624274	0.0624274	0.0624274	7.44122e-08	2.07629e-08	3.03072e-08	1.68356e-08	9.55984e-09	6.94317e-09
TIAM-UCL 4.1.2	SSP2-RCP45	FSU	Final Energy|Production|Steel|Primary|BF and BOF 1|w/o CCS|Petroleum Coke	PJ/yr					1.69804e-08	1.03678e-07	1.14446e-07	1.23567e-07	1.38761e-07	1.46892e-07	8.47094e-08	8.82768e-08	6.44168e-08	3.22944e-08	1.24132e-08
TIAM-UCL 4.1.2	SSP2-RCP45	IND	Final Energy|Production|Steel|Primary|BF and BOF 1|w/o CCS|Petroleum Coke	PJ/yr					0.654842	0.654842	0.654842	0.654842	0.654842	0.654842	2.93373e-08	3.60658e-08	3.12545e-08	2.60012e-08	2.22703e-08
TIAM-UCL 4.1.2	SSP2-RCP45	JPN	Final Energy|Production|Steel|Primary|BF and BOF 1|w/o CCS|Petroleum Coke	PJ/yr					4.78372e-09	9.73906e-09	1.20973e-08	1.39976e-08	1.79778e-08	1.56637e-08	2.29341e-08	2.02534e-08	1.34101e-08	1.10858e-08	7.07561e-09
TIAM-UCL 4.1.2	SSP2-RCP45	MEA	Final Energy|Production|Steel|Primary|BF and BOF 1|w/o CCS|Petroleum Coke	PJ/yr					5.85633e-10	1.50336e-09	3.24655e-09	5.32699e-09	7.92128e-09	9.5891e-09	1.21552e-08	1.34365e-08	1.10239e-08	1.00078e-08	8.08436e-09
TIAM-UCL 4.1.2	SSP2-RCP45	MEX	Final Energy|Production|Steel|Primary|BF and BOF 1|w/o CCS|Petroleum Coke	PJ/yr					1.81683e-09	8.82497e-09	1.32587e-08	2.43483e-08	5.3858e-08	7.1013e-08	8.66275e-08	8.30406e-08	4.36404e-08	2.7639e-08	1.92438e-08
TIAM-UCL 4.1.2	SSP2-RCP45	ODA	Final Energy|Production|Steel|Primary|BF and BOF 1|w/o CCS|Petroleum Coke	PJ/yr					1.01015e-08	0.667503	0.667503	0.667503	0.667503	0.667503	1.55449	1.55449	1.54603	1.69136	1.5394
TIAM-UCL 4.1.2	SSP2-RCP45	SKO	Final Energy|Production|Steel|Primary|BF and BOF 1|w/o CCS|Petroleum Coke	PJ/yr					5.32764e-09		9.31088e-09	1.28196e-08	1.50345e-08	1.83244e-08	1.59868e-08	1.32676e-08	8.32908e-09	8.11359e-09	6.55424e-09
TIAM-UCL 4.1.2	SSP2-RCP45	UK	Final Energy|Production|Steel|Primary|BF and BOF 1|w/o CCS|Petroleum Coke	PJ/yr					1.32104e-09		1.8487e-09	1.63453e-09	2.39401e-09	1.59585e-09	4.55559e-09	3.63454e-09	3.57527e-09	3.4816e-09	3.24044e-09
TIAM-UCL 4.1.2	SSP2-RCP45	USA	Final Energy|Production|Steel|Primary|BF and BOF 1|w/o CCS|Petroleum Coke	PJ/yr					1.89896	1.89896	1.89896	1.89896	1.89896	1.59759e-08	1.70221e-08	1.51557e-08	8.83167e-09	7.00079e-09	5.26464e-09
TIAM-UCL 4.1.2	SSP2-RCP45	WEU	Final Energy|Production|Steel|Primary|BF and BOF 1|w/o CCS|Petroleum Coke	PJ/yr					1.22722e-07		1.18655e-07	3.84809e-09	5.71521e-09	2.94245e-09	6.14009e-09	6.01172e-09	5.52358e-09	5.11823e-09	4.57336e-09
TIAM-UCL 4.1.2	SSP2-RCP45	World	Final Energy|Production|Steel|Primary|BF and BOF 1|w/o CCS|Petroleum Coke	PJ/yr	0	0	0	0	2.89696	3.42885	3.56446	3.56446	3.54337	1.60308	1.55449	1.55453	1.54606	1.69138	1.53941
TIAM-UCL 4.1.2	SSP2-RCP45	AFR	Final Energy|Production|Steel|Primary|BF and BOF 1|w/o CCS|Refined Petroleum Products (Oil)	PJ/yr					4.97528e-08		6.50762e-08	8.42806e-08	1.05909e-07	1.27078e-07	1.45446e-07	1.67791e-07	1.38417e-07	9.93525e-08	7.77526e-08
TIAM-UCL 4.1.2	SSP2-RCP45	AUS	Final Energy|Production|Steel|Primary|BF and BOF 1|w/o CCS|Refined Petroleum Products (Oil)	PJ/yr					1.21677e-08	1.14119e-08	2.17683e-08	2.46661e-08	2.6066e-08	2.6798e-08	2.20536e-08	2.14278e-08	1.83013e-08	1.35921e-08	1.17981e-08
TIAM-UCL 4.1.2	SSP2-RCP45	CAN	Final Energy|Production|Steel|Primary|BF and BOF 1|w/o CCS|Refined Petroleum Products (Oil)	PJ/yr					0.851608	0.440233	0.851608	0.851608	0.787635	0.851608	5.18509e-08	5.99123e-08	4.50658e-08	3.69667e-08	2.6238e-08
TIAM-UCL 4.1.2	SSP2-RCP45	CHI	Final Energy|Production|Steel|Primary|BF and BOF 1|w/o CCS|Refined Petroleum Products (Oil)	PJ/yr					2.15075e-07	4.34543e-09	2.51441e-07	2.95954e-07	3.4308e-07	3.65963e-07	2.62465e-07	2.49871e-07	1.80672e-07	1.18306e-07	8.02135e-08
TIAM-UCL 4.1.2	SSP2-RCP45	CSA	Final Energy|Production|Steel|Primary|BF and BOF 1|w/o CCS|Refined Petroleum Products (Oil)	PJ/yr					8.35468e-08	1.26495e-07	1.39069e-07	2.1557e-07	2.89563e-07	4.32472e-07	1.93985e-06	9.42242e-05	9.44816e-05	6.93793e-05	1.59761e-05
TIAM-UCL 4.1.2	SSP2-RCP45	EEU	Final Energy|Production|Steel|Primary|BF and BOF 1|w/o CCS|Refined Petroleum Products (Oil)	PJ/yr					0.189376	0.189376	0.189376	0.189376	0.189376	2.25732e-07	6.29851e-08	9.1938e-08	5.10715e-08	2.90001e-08	2.10623e-08
TIAM-UCL 4.1.2	SSP2-RCP45	FSU	Final Energy|Production|Steel|Primary|BF and BOF 1|w/o CCS|Refined Petroleum Products (Oil)	PJ/yr					5.15107e-08	3.14511e-07	3.47176e-07	3.74843e-07	4.20938e-07	4.45603e-07	2.56969e-07	2.67791e-07	1.95411e-07	9.79663e-08	3.7656e-08
TIAM-UCL 4.1.2	SSP2-RCP45	IND	Final Energy|Production|Steel|Primary|BF and BOF 1|w/o CCS|Refined Petroleum Products (Oil)	PJ/yr					1.98649	1.98649	1.98649	1.98649	1.98649	1.98649	8.89957e-08	1.09407e-07	9.48117e-08	7.88757e-08	6.75579e-08
TIAM-UCL 4.1.2	SSP2-RCP45	JPN	Final Energy|Production|Steel|Primary|BF and BOF 1|w/o CCS|Refined Petroleum Products (Oil)	PJ/yr					1.45116e-08	2.95438e-08	3.66976e-08	4.24623e-08	5.45363e-08	4.75163e-08	6.95713e-08	6.14396e-08	4.068e-08	3.3629e-08	2.14641e-08
TIAM-UCL 4.1.2	SSP2-RCP45	MEA	Final Energy|Production|Steel|Primary|BF and BOF 1|w/o CCS|Refined Petroleum Products (Oil)	PJ/yr					1.77654e-09	4.5605e-09	9.84851e-09	1.61596e-08	2.40295e-08	2.90889e-08	3.68732e-08	4.07602e-08	3.34414e-08	3.03589e-08	2.45242e-08
TIAM-UCL 4.1.2	SSP2-RCP45	MEX	Final Energy|Production|Steel|Primary|BF and BOF 1|w/o CCS|Refined Petroleum Products (Oil)	PJ/yr					5.51143e-09	2.67709e-08	4.02206e-08	7.38616e-08	1.6338e-07	2.1542e-07	2.62788e-07	2.51907e-07	1.32385e-07	8.38439e-08	5.83767e-08
TIAM-UCL 4.1.2	SSP2-RCP45	ODA	Final Energy|Production|Steel|Primary|BF and BOF 1|w/o CCS|Refined Petroleum Products (Oil)	PJ/yr					3.06433e-08	2.02489	2.02489	2.02489	2.0249	2.0249	4.71561	4.71561	4.68992	5.1308	4.66982
TIAM-UCL 4.1.2	SSP2-RCP45	SKO	Final Energy|Production|Steel|Primary|BF and BOF 1|w/o CCS|Refined Petroleum Products (Oil)	PJ/yr					1.61616e-08		2.82449e-08	3.88887e-08	4.56076e-08	5.55877e-08	4.84966e-08	4.02476e-08	2.52666e-08	2.46129e-08	1.98825e-08
TIAM-UCL 4.1.2	SSP2-RCP45	UK	Final Energy|Production|Steel|Primary|BF and BOF 1|w/o CCS|Refined Petroleum Products (Oil)	PJ/yr					4.00743e-09		5.60809e-09	4.9584e-09	7.26231e-09	4.84106e-09	1.38196e-08	1.10255e-08	1.08457e-08	1.05616e-08	9.83e-09
TIAM-UCL 4.1.2	SSP2-RCP45	USA	Final Energy|Production|Steel|Primary|BF and BOF 1|w/o CCS|Refined Petroleum Products (Oil)	PJ/yr					5.76056	5.76056	5.76056	5.76056	5.76056	4.84635e-08	5.16371e-08	4.59753e-08	2.67912e-08	2.12371e-08	1.59705e-08
TIAM-UCL 4.1.2	SSP2-RCP45	WEU	Final Energy|Production|Steel|Primary|BF and BOF 1|w/o CCS|Refined Petroleum Products (Oil)	PJ/yr					3.72283e-07		3.59945e-07	1.16733e-08	1.73373e-08	8.92603e-09	1.86262e-08	1.82368e-08	1.6756e-08	1.55263e-08	1.38735e-08
TIAM-UCL 4.1.2	SSP2-RCP45	World	Final Energy|Production|Steel|Primary|BF and BOF 1|w/o CCS|Refined Petroleum Products (Oil)	PJ/yr	0	0	0	0	8.78803	10.4015	10.8129	10.8129	10.7489	4.86299	4.71562	4.71571	4.69002	5.13087	4.66984
TIAM-UCL 4.1.2	SSP2-RCP45	CSA	Final Energy|Production|Steel|Primary|BF and BOF 2|Biofuels	PJ/yr				104.027	52.0137
TIAM-UCL 4.1.2	SSP2-RCP45	EEU	Final Energy|Production|Steel|Primary|BF and BOF 2|Biofuels	PJ/yr				0.643846	0.429231	0.214615
TIAM-UCL 4.1.2	SSP2-RCP45	FSU	Final Energy|Production|Steel|Primary|BF and BOF 2|Biofuels	PJ/yr				3.49432	2.32955	1.16477
TIAM-UCL 4.1.2	SSP2-RCP45	SKO	Final Energy|Production|Steel|Primary|BF and BOF 2|Biofuels	PJ/yr				0.016496	0.0109973	0.00549866
TIAM-UCL 4.1.2	SSP2-RCP45	WEU	Final Energy|Production|Steel|Primary|BF and BOF 2|Biofuels	PJ/yr				0.124494	0.0829963	0.0414982
TIAM-UCL 4.1.2	SSP2-RCP45	World	Final Energy|Production|Steel|Primary|BF and BOF 2|Biofuels	PJ/yr	0	0	0	108.307	54.8665	1.42639	0	0	0	0	0	0	0	0	0
TIAM-UCL 4.1.2	SSP2-RCP45	AFR	Final Energy|Production|Steel|Primary|BF and BOF 2|Blast Furnace Gas	PJ/yr				17.537	11.6913	5.84567
TIAM-UCL 4.1.2	SSP2-RCP45	AUS	Final Energy|Production|Steel|Primary|BF and BOF 2|Blast Furnace Gas	PJ/yr				0.704869	0.469912	0.234956
TIAM-UCL 4.1.2	SSP2-RCP45	CAN	Final Energy|Production|Steel|Primary|BF and BOF 2|Blast Furnace Gas	PJ/yr				13.0645	8.70966	4.35483
TIAM-UCL 4.1.2	SSP2-RCP45	CHI	Final Energy|Production|Steel|Primary|BF and BOF 2|Blast Furnace Gas	PJ/yr				754.18	502.787	251.393
TIAM-UCL 4.1.2	SSP2-RCP45	CSA	Final Energy|Production|Steel|Primary|BF and BOF 2|Blast Furnace Gas	PJ/yr				19.8226	9.91129
TIAM-UCL 4.1.2	SSP2-RCP45	EEU	Final Energy|Production|Steel|Primary|BF and BOF 2|Blast Furnace Gas	PJ/yr				28.777	19.1846	9.59232
TIAM-UCL 4.1.2	SSP2-RCP45	FSU	Final Energy|Production|Steel|Primary|BF and BOF 2|Blast Furnace Gas	PJ/yr				128.931	85.9538	42.9769
TIAM-UCL 4.1.2	SSP2-RCP45	IND	Final Energy|Production|Steel|Primary|BF and BOF 2|Blast Furnace Gas	PJ/yr				82.6586	55.1057	27.5529
TIAM-UCL 4.1.2	SSP2-RCP45	JPN	Final Energy|Production|Steel|Primary|BF and BOF 2|Blast Furnace Gas	PJ/yr				84.0763	56.0509	28.0254
TIAM-UCL 4.1.2	SSP2-RCP45	MEA	Final Energy|Production|Steel|Primary|BF and BOF 2|Blast Furnace Gas	PJ/yr				14.7312	9.82078	4.91039
TIAM-UCL 4.1.2	SSP2-RCP45	ODA	Final Energy|Production|Steel|Primary|BF and BOF 2|Blast Furnace Gas	PJ/yr				6.8427	4.5618	2.2809
TIAM-UCL 4.1.2	SSP2-RCP45	SKO	Final Energy|Production|Steel|Primary|BF and BOF 2|Blast Furnace Gas	PJ/yr				31.218	20.812	10.406
TIAM-UCL 4.1.2	SSP2-RCP45	UK	Final Energy|Production|Steel|Primary|BF and BOF 2|Blast Furnace Gas	PJ/yr				0.586382	0.390922	0.195461
TIAM-UCL 4.1.2	SSP2-RCP45	USA	Final Energy|Production|Steel|Primary|BF and BOF 2|Blast Furnace Gas	PJ/yr				29.5608	19.7072	9.85361
TIAM-UCL 4.1.2	SSP2-RCP45	WEU	Final Energy|Production|Steel|Primary|BF and BOF 2|Blast Furnace Gas	PJ/yr				73.2529	48.8353	24.4176
TIAM-UCL 4.1.2	SSP2-RCP45	World	Final Energy|Production|Steel|Primary|BF and BOF 2|Blast Furnace Gas	PJ/yr	0	0	0	1285.94	853.992	422.04	0	0	0	0	0	0	0	0	0
TIAM-UCL 4.1.2	SSP2-RCP45	AFR	Final Energy|Production|Steel|Primary|BF and BOF 2|Coal	PJ/yr				63.7916	42.5277	21.2639
TIAM-UCL 4.1.2	SSP2-RCP45	AUS	Final Energy|Production|Steel|Primary|BF and BOF 2|Coal	PJ/yr				0.57826	0.385507	0.192753
TIAM-UCL 4.1.2	SSP2-RCP45	CHI	Final Energy|Production|Steel|Primary|BF and BOF 2|Coal	PJ/yr				586.12	390.747	195.373
TIAM-UCL 4.1.2	SSP2-RCP45	CSA	Final Energy|Production|Steel|Primary|BF and BOF 2|Coal	PJ/yr				36.6809	18.3405
TIAM-UCL 4.1.2	SSP2-RCP45	EEU	Final Energy|Production|Steel|Primary|BF and BOF 2|Coal	PJ/yr				28.1472	18.7648	9.3824
TIAM-UCL 4.1.2	SSP2-RCP45	FSU	Final Energy|Production|Steel|Primary|BF and BOF 2|Coal	PJ/yr				50.4904	33.6603	16.8301
TIAM-UCL 4.1.2	SSP2-RCP45	IND	Final Energy|Production|Steel|Primary|BF and BOF 2|Coal	PJ/yr				55.0138	36.6758	18.3379
TIAM-UCL 4.1.2	SSP2-RCP45	JPN	Final Energy|Production|Steel|Primary|BF and BOF 2|Coal	PJ/yr				42.833	28.5553	14.2777
TIAM-UCL 4.1.2	SSP2-RCP45	MEA	Final Energy|Production|Steel|Primary|BF and BOF 2|Coal	PJ/yr				1.31867	0.879116	0.439558
TIAM-UCL 4.1.2	SSP2-RCP45	ODA	Final Energy|Production|Steel|Primary|BF and BOF 2|Coal	PJ/yr				3.75278	2.50185	1.25093
TIAM-UCL 4.1.2	SSP2-RCP45	SKO	Final Energy|Production|Steel|Primary|BF and BOF 2|Coal	PJ/yr				14.1729	9.4486	4.7243
TIAM-UCL 4.1.2	SSP2-RCP45	UK	Final Energy|Production|Steel|Primary|BF and BOF 2|Coal	PJ/yr				0.987834	0.658556	0.329278
TIAM-UCL 4.1.2	SSP2-RCP45	USA	Final Energy|Production|Steel|Primary|BF and BOF 2|Coal	PJ/yr				5.1653	3.44353	1.72177
TIAM-UCL 4.1.2	SSP2-RCP45	WEU	Final Energy|Production|Steel|Primary|BF and BOF 2|Coal	PJ/yr				45.1756	30.1171	15.0585
TIAM-UCL 4.1.2	SSP2-RCP45	World	Final Energy|Production|Steel|Primary|BF and BOF 2|Coal	PJ/yr	0	0	0	934.228	616.705	299.182	0	0	0	0	0	0	0	0	0
TIAM-UCL 4.1.2	SSP2-RCP45	AFR	Final Energy|Production|Steel|Primary|BF and BOF 2|Coke Oven Coke	PJ/yr				14.0172	9.34481	4.6724
TIAM-UCL 4.1.2	SSP2-RCP45	AUS	Final Energy|Production|Steel|Primary|BF and BOF 2|Coke Oven Coke	PJ/yr				1.04208	0.694718	0.347359
TIAM-UCL 4.1.2	SSP2-RCP45	CAN	Final Energy|Production|Steel|Primary|BF and BOF 2|Coke Oven Coke	PJ/yr				11.3996	7.59973	3.79987
TIAM-UCL 4.1.2	SSP2-RCP45	CHI	Final Energy|Production|Steel|Primary|BF and BOF 2|Coke Oven Coke	PJ/yr				587.547	391.698	195.849
TIAM-UCL 4.1.2	SSP2-RCP45	CSA	Final Energy|Production|Steel|Primary|BF and BOF 2|Coke Oven Coke	PJ/yr				25.5532	12.7766
TIAM-UCL 4.1.2	SSP2-RCP45	EEU	Final Energy|Production|Steel|Primary|BF and BOF 2|Coke Oven Coke	PJ/yr				73.3727	48.9151	24.4576
TIAM-UCL 4.1.2	SSP2-RCP45	FSU	Final Energy|Production|Steel|Primary|BF and BOF 2|Coke Oven Coke	PJ/yr				179.564	119.709	59.8546
TIAM-UCL 4.1.2	SSP2-RCP45	IND	Final Energy|Production|Steel|Primary|BF and BOF 2|Coke Oven Coke	PJ/yr				39.1448	26.0965	13.0483
TIAM-UCL 4.1.2	SSP2-RCP45	JPN	Final Energy|Production|Steel|Primary|BF and BOF 2|Coke Oven Coke	PJ/yr				63.5746	42.3831	21.1915
TIAM-UCL 4.1.2	SSP2-RCP45	MEA	Final Energy|Production|Steel|Primary|BF and BOF 2|Coke Oven Coke	PJ/yr				3.27121	2.18081	1.0904
TIAM-UCL 4.1.2	SSP2-RCP45	MEX	Final Energy|Production|Steel|Primary|BF and BOF 2|Coke Oven Coke	PJ/yr				31.2417	20.8278	10.4139
TIAM-UCL 4.1.2	SSP2-RCP45	ODA	Final Energy|Production|Steel|Primary|BF and BOF 2|Coke Oven Coke	PJ/yr				9.65851	6.43901	3.2195
TIAM-UCL 4.1.2	SSP2-RCP45	UK	Final Energy|Production|Steel|Primary|BF and BOF 2|Coke Oven Coke	PJ/yr				14.7832	9.85546	4.92773
TIAM-UCL 4.1.2	SSP2-RCP45	USA	Final Energy|Production|Steel|Primary|BF and BOF 2|Coke Oven Coke	PJ/yr				39.9262	26.6175	13.3087
TIAM-UCL 4.1.2	SSP2-RCP45	WEU	Final Energy|Production|Steel|Primary|BF and BOF 2|Coke Oven Coke	PJ/yr				118.494	78.9963	39.4982
TIAM-UCL 4.1.2	SSP2-RCP45	World	Final Energy|Production|Steel|Primary|BF and BOF 2|Coke Oven Coke	PJ/yr	0	0	0	1212.59	804.135	395.679	0	0	0	0	0	0	0	0	0
TIAM-UCL 4.1.2	SSP2-RCP45	AFR	Final Energy|Production|Steel|Primary|BF and BOF 2|Coke Oven Gas	PJ/yr				7.81156	5.20771	2.60385
TIAM-UCL 4.1.2	SSP2-RCP45	AUS	Final Energy|Production|Steel|Primary|BF and BOF 2|Coke Oven Gas	PJ/yr				10.1658	6.77717	3.38859
TIAM-UCL 4.1.2	SSP2-RCP45	CAN	Final Energy|Production|Steel|Primary|BF and BOF 2|Coke Oven Gas	PJ/yr				12.3755	8.25034	4.12517
TIAM-UCL 4.1.2	SSP2-RCP45	CHI	Final Energy|Production|Steel|Primary|BF and BOF 2|Coke Oven Gas	PJ/yr				292.027	194.684	97.3422
TIAM-UCL 4.1.2	SSP2-RCP45	CSA	Final Energy|Production|Steel|Primary|BF and BOF 2|Coke Oven Gas	PJ/yr				19.0083	9.50417
TIAM-UCL 4.1.2	SSP2-RCP45	EEU	Final Energy|Production|Steel|Primary|BF and BOF 2|Coke Oven Gas	PJ/yr				16.3947	10.9298	5.46489
TIAM-UCL 4.1.2	SSP2-RCP45	FSU	Final Energy|Production|Steel|Primary|BF and BOF 2|Coke Oven Gas	PJ/yr				41.9523	27.9682	13.9841
TIAM-UCL 4.1.2	SSP2-RCP45	IND	Final Energy|Production|Steel|Primary|BF and BOF 2|Coke Oven Gas	PJ/yr				18.3889	12.2593	6.12965
TIAM-UCL 4.1.2	SSP2-RCP45	JPN	Final Energy|Production|Steel|Primary|BF and BOF 2|Coke Oven Gas	PJ/yr				73.9504	49.3002	24.6501
TIAM-UCL 4.1.2	SSP2-RCP45	MEA	Final Energy|Production|Steel|Primary|BF and BOF 2|Coke Oven Gas	PJ/yr				5.44705	3.63137	1.81568
TIAM-UCL 4.1.2	SSP2-RCP45	ODA	Final Energy|Production|Steel|Primary|BF and BOF 2|Coke Oven Gas	PJ/yr				12.7372	8.49147	4.24574
TIAM-UCL 4.1.2	SSP2-RCP45	SKO	Final Energy|Production|Steel|Primary|BF and BOF 2|Coke Oven Gas	PJ/yr				31.4199	20.9466	10.4733
TIAM-UCL 4.1.2	SSP2-RCP45	UK	Final Energy|Production|Steel|Primary|BF and BOF 2|Coke Oven Gas	PJ/yr				1.47874	0.985824	0.492912
TIAM-UCL 4.1.2	SSP2-RCP45	USA	Final Energy|Production|Steel|Primary|BF and BOF 2|Coke Oven Gas	PJ/yr				0.12416	0.082773	0.0413865
TIAM-UCL 4.1.2	SSP2-RCP45	WEU	Final Energy|Production|Steel|Primary|BF and BOF 2|Coke Oven Gas	PJ/yr				36.7077	24.4718	12.2359
TIAM-UCL 4.1.2	SSP2-RCP45	World	Final Energy|Production|Steel|Primary|BF and BOF 2|Coke Oven Gas	PJ/yr	0	0	0	579.989	383.491	186.994	0	0	0	0	0	0	0	0	0
TIAM-UCL 4.1.2	SSP2-RCP45	AFR	Final Energy|Production|Steel|Primary|BF and BOF 2|Electricity	PJ/yr				0.143802	0.0958679	0.047934
TIAM-UCL 4.1.2	SSP2-RCP45	AUS	Final Energy|Production|Steel|Primary|BF and BOF 2|Electricity	PJ/yr				12.7599	8.5066	4.2533
TIAM-UCL 4.1.2	SSP2-RCP45	CAN	Final Energy|Production|Steel|Primary|BF and BOF 2|Electricity	PJ/yr				13.2522	8.83477	4.41739
TIAM-UCL 4.1.2	SSP2-RCP45	CHI	Final Energy|Production|Steel|Primary|BF and BOF 2|Electricity	PJ/yr				418.491	278.994	139.497
TIAM-UCL 4.1.2	SSP2-RCP45	CSA	Final Energy|Production|Steel|Primary|BF and BOF 2|Electricity	PJ/yr				46.7864	23.3932
TIAM-UCL 4.1.2	SSP2-RCP45	EEU	Final Energy|Production|Steel|Primary|BF and BOF 2|Electricity	PJ/yr				38.649	25.766	12.883
TIAM-UCL 4.1.2	SSP2-RCP45	FSU	Final Energy|Production|Steel|Primary|BF and BOF 2|Electricity	PJ/yr				152.142	101.428	50.7139
TIAM-UCL 4.1.2	SSP2-RCP45	JPN	Final Energy|Production|Steel|Primary|BF and BOF 2|Electricity	PJ/yr				95.5675	63.7117	31.8558
TIAM-UCL 4.1.2	SSP2-RCP45	MEA	Final Energy|Production|Steel|Primary|BF and BOF 2|Electricity	PJ/yr				-0.858932	-0.572622	-0.286311
TIAM-UCL 4.1.2	SSP2-RCP45	MEX	Final Energy|Production|Steel|Primary|BF and BOF 2|Electricity	PJ/yr				2.72224	1.81482	0.907412
TIAM-UCL 4.1.2	SSP2-RCP45	ODA	Final Energy|Production|Steel|Primary|BF and BOF 2|Electricity	PJ/yr				14.5229	9.68193	4.84096
TIAM-UCL 4.1.2	SSP2-RCP45	SKO	Final Energy|Production|Steel|Primary|BF and BOF 2|Electricity	PJ/yr				57.8013	38.5342	19.2671
TIAM-UCL 4.1.2	SSP2-RCP45	UK	Final Energy|Production|Steel|Primary|BF and BOF 2|Electricity	PJ/yr				6.49824	4.33216	2.16608
TIAM-UCL 4.1.2	SSP2-RCP45	USA	Final Energy|Production|Steel|Primary|BF and BOF 2|Electricity	PJ/yr				95.3362	63.5575	31.7787
TIAM-UCL 4.1.2	SSP2-RCP45	WEU	Final Energy|Production|Steel|Primary|BF and BOF 2|Electricity	PJ/yr				145.702	97.135	48.5675
TIAM-UCL 4.1.2	SSP2-RCP45	World	Final Energy|Production|Steel|Primary|BF and BOF 2|Electricity	PJ/yr	0	0	0	1099.52	725.213	350.91	0	0	0	0	0	0	0	0	0
TIAM-UCL 4.1.2	SSP2-RCP45	AFR	Final Energy|Production|Steel|Primary|BF and BOF 2|Heat	PJ/yr				0.0179467	0.0119645	0.00598224
TIAM-UCL 4.1.2	SSP2-RCP45	CAN	Final Energy|Production|Steel|Primary|BF and BOF 2|Heat	PJ/yr				0.0342156	0.0228104	0.0114052
TIAM-UCL 4.1.2	SSP2-RCP45	CHI	Final Energy|Production|Steel|Primary|BF and BOF 2|Heat	PJ/yr				80.6767	53.7845	26.8922
TIAM-UCL 4.1.2	SSP2-RCP45	CSA	Final Energy|Production|Steel|Primary|BF and BOF 2|Heat	PJ/yr				0.0853839	0.042692
TIAM-UCL 4.1.2	SSP2-RCP45	EEU	Final Energy|Production|Steel|Primary|BF and BOF 2|Heat	PJ/yr				7.80602	5.20401	2.60201
TIAM-UCL 4.1.2	SSP2-RCP45	FSU	Final Energy|Production|Steel|Primary|BF and BOF 2|Heat	PJ/yr				154.917	103.278	51.6392
TIAM-UCL 4.1.2	SSP2-RCP45	IND	Final Energy|Production|Steel|Primary|BF and BOF 2|Heat	PJ/yr				0.0986981	0.0657987	0.0328994
TIAM-UCL 4.1.2	SSP2-RCP45	ODA	Final Energy|Production|Steel|Primary|BF and BOF 2|Heat	PJ/yr				0.0426415	0.0284277	0.0142138
TIAM-UCL 4.1.2	SSP2-RCP45	USA	Final Energy|Production|Steel|Primary|BF and BOF 2|Heat	PJ/yr				1.97862	1.31908	0.65954
TIAM-UCL 4.1.2	SSP2-RCP45	WEU	Final Energy|Production|Steel|Primary|BF and BOF 2|Heat	PJ/yr				0.576899	0.384599	0.1923
TIAM-UCL 4.1.2	SSP2-RCP45	World	Final Energy|Production|Steel|Primary|BF and BOF 2|Heat	PJ/yr	0	0	0	246.235	164.142	82.0497	0	0	0	0	0	0	0	0	0
TIAM-UCL 4.1.2	SSP2-RCP45	CAN	Final Energy|Production|Steel|Primary|BF and BOF 2|Heavy Fuel Oil	PJ/yr				6.07019	4.04679	2.0234
TIAM-UCL 4.1.2	SSP2-RCP45	CHI	Final Energy|Production|Steel|Primary|BF and BOF 2|Heavy Fuel Oil	PJ/yr				60.4781	40.3187	20.1594
TIAM-UCL 4.1.2	SSP2-RCP45	CSA	Final Energy|Production|Steel|Primary|BF and BOF 2|Heavy Fuel Oil	PJ/yr				5.96302	2.98151
TIAM-UCL 4.1.2	SSP2-RCP45	EEU	Final Energy|Production|Steel|Primary|BF and BOF 2|Heavy Fuel Oil	PJ/yr				8.41811	5.61207	2.80604
TIAM-UCL 4.1.2	SSP2-RCP45	FSU	Final Energy|Production|Steel|Primary|BF and BOF 2|Heavy Fuel Oil	PJ/yr				27.741	18.494	9.24702
TIAM-UCL 4.1.2	SSP2-RCP45	IND	Final Energy|Production|Steel|Primary|BF and BOF 2|Heavy Fuel Oil	PJ/yr				12.462	8.30801	4.154
TIAM-UCL 4.1.2	SSP2-RCP45	JPN	Final Energy|Production|Steel|Primary|BF and BOF 2|Heavy Fuel Oil	PJ/yr				13.3977	8.9318	4.4659
TIAM-UCL 4.1.2	SSP2-RCP45	MEA	Final Energy|Production|Steel|Primary|BF and BOF 2|Heavy Fuel Oil	PJ/yr				5.12	3.41333	1.70667
TIAM-UCL 4.1.2	SSP2-RCP45	MEX	Final Energy|Production|Steel|Primary|BF and BOF 2|Heavy Fuel Oil	PJ/yr				4.46221	2.97481	1.4874
TIAM-UCL 4.1.2	SSP2-RCP45	ODA	Final Energy|Production|Steel|Primary|BF and BOF 2|Heavy Fuel Oil	PJ/yr				30.5842	20.3895	10.1947
TIAM-UCL 4.1.2	SSP2-RCP45	SKO	Final Energy|Production|Steel|Primary|BF and BOF 2|Heavy Fuel Oil	PJ/yr				10.7139	7.1426	3.5713
TIAM-UCL 4.1.2	SSP2-RCP45	UK	Final Energy|Production|Steel|Primary|BF and BOF 2|Heavy Fuel Oil	PJ/yr				0.620002	0.413335	0.206667
TIAM-UCL 4.1.2	SSP2-RCP45	USA	Final Energy|Production|Steel|Primary|BF and BOF 2|Heavy Fuel Oil	PJ/yr				0.723605	0.482403	0.241202
TIAM-UCL 4.1.2	SSP2-RCP45	WEU	Final Energy|Production|Steel|Primary|BF and BOF 2|Heavy Fuel Oil	PJ/yr				7.87851	5.25234	2.62617
TIAM-UCL 4.1.2	SSP2-RCP45	World	Final Energy|Production|Steel|Primary|BF and BOF 2|Heavy Fuel Oil	PJ/yr	0	0	0	194.633	128.761	62.8899	0	0	0	0	0	0	0	0	0
TIAM-UCL 4.1.2	SSP2-RCP45	AUS	Final Energy|Production|Steel|Primary|BF and BOF 2|Liquified Petroleum Gases	PJ/yr				0.162174	0.108116	0.0540579
TIAM-UCL 4.1.2	SSP2-RCP45	CHI	Final Energy|Production|Steel|Primary|BF and BOF 2|Liquified Petroleum Gases	PJ/yr				2.39152	1.59435	0.797173
TIAM-UCL 4.1.2	SSP2-RCP45	CSA	Final Energy|Production|Steel|Primary|BF and BOF 2|Liquified Petroleum Gases	PJ/yr				1.58666	0.79333
TIAM-UCL 4.1.2	SSP2-RCP45	EEU	Final Energy|Production|Steel|Primary|BF and BOF 2|Liquified Petroleum Gases	PJ/yr				0.136853	0.0912353	0.0456176
TIAM-UCL 4.1.2	SSP2-RCP45	FSU	Final Energy|Production|Steel|Primary|BF and BOF 2|Liquified Petroleum Gases	PJ/yr				0.293243	0.195496	0.0977478
TIAM-UCL 4.1.2	SSP2-RCP45	JPN	Final Energy|Production|Steel|Primary|BF and BOF 2|Liquified Petroleum Gases	PJ/yr				7.25041	4.8336	2.4168
TIAM-UCL 4.1.2	SSP2-RCP45	ODA	Final Energy|Production|Steel|Primary|BF and BOF 2|Liquified Petroleum Gases	PJ/yr				2.26495	1.50997	0.754983
TIAM-UCL 4.1.2	SSP2-RCP45	SKO	Final Energy|Production|Steel|Primary|BF and BOF 2|Liquified Petroleum Gases	PJ/yr				1.11498	0.743322	0.371661
TIAM-UCL 4.1.2	SSP2-RCP45	USA	Final Energy|Production|Steel|Primary|BF and BOF 2|Liquified Petroleum Gases	PJ/yr				0.34175	0.227833	0.113917
TIAM-UCL 4.1.2	SSP2-RCP45	WEU	Final Energy|Production|Steel|Primary|BF and BOF 2|Liquified Petroleum Gases	PJ/yr				7.45198	4.96799	2.48399
TIAM-UCL 4.1.2	SSP2-RCP45	World	Final Energy|Production|Steel|Primary|BF and BOF 2|Liquified Petroleum Gases	PJ/yr	0	0	0	22.9945	15.0652	7.13595	0	0	0	0	0	0	0	0	0
TIAM-UCL 4.1.2	SSP2-RCP45	AFR	Final Energy|Production|Steel|Primary|BF and BOF 2|Natural Gas Mix	PJ/yr				4.98395	3.32264	1.66132
TIAM-UCL 4.1.2	SSP2-RCP45	AUS	Final Energy|Production|Steel|Primary|BF and BOF 2|Natural Gas Mix	PJ/yr				11.1301	7.42007	3.71003
TIAM-UCL 4.1.2	SSP2-RCP45	CAN	Final Energy|Production|Steel|Primary|BF and BOF 2|Natural Gas Mix	PJ/yr				29.349	19.566	9.78301
TIAM-UCL 4.1.2	SSP2-RCP45	CHI	Final Energy|Production|Steel|Primary|BF and BOF 2|Natural Gas Mix	PJ/yr				7.85851	5.23901	2.6195
TIAM-UCL 4.1.2	SSP2-RCP45	CSA	Final Energy|Production|Steel|Primary|BF and BOF 2|Natural Gas Mix	PJ/yr				68.7381	34.3691
TIAM-UCL 4.1.2	SSP2-RCP45	EEU	Final Energy|Production|Steel|Primary|BF and BOF 2|Natural Gas Mix	PJ/yr				40.8213	27.2142	13.6071
TIAM-UCL 4.1.2	SSP2-RCP45	FSU	Final Energy|Production|Steel|Primary|BF and BOF 2|Natural Gas Mix	PJ/yr				406.613	271.075	135.538
TIAM-UCL 4.1.2	SSP2-RCP45	IND	Final Energy|Production|Steel|Primary|BF and BOF 2|Natural Gas Mix	PJ/yr				0.0419047	0.0279364	0.0139682
TIAM-UCL 4.1.2	SSP2-RCP45	JPN	Final Energy|Production|Steel|Primary|BF and BOF 2|Natural Gas Mix	PJ/yr				31.4864	20.9909	10.4955
TIAM-UCL 4.1.2	SSP2-RCP45	MEA	Final Energy|Production|Steel|Primary|BF and BOF 2|Natural Gas Mix	PJ/yr				4.78461	3.18974	1.59487
TIAM-UCL 4.1.2	SSP2-RCP45	MEX	Final Energy|Production|Steel|Primary|BF and BOF 2|Natural Gas Mix	PJ/yr				24.4964	16.331	8.16548
TIAM-UCL 4.1.2	SSP2-RCP45	ODA	Final Energy|Production|Steel|Primary|BF and BOF 2|Natural Gas Mix	PJ/yr				0.243771	0.162514	0.0812569
TIAM-UCL 4.1.2	SSP2-RCP45	SKO	Final Energy|Production|Steel|Primary|BF and BOF 2|Natural Gas Mix	PJ/yr				12.4976	8.3317	4.16585
TIAM-UCL 4.1.2	SSP2-RCP45	UK	Final Energy|Production|Steel|Primary|BF and BOF 2|Natural Gas Mix	PJ/yr				13.4217	8.94779	4.4739
TIAM-UCL 4.1.2	SSP2-RCP45	USA	Final Energy|Production|Steel|Primary|BF and BOF 2|Natural Gas Mix	PJ/yr				166.455	110.97	55.485
TIAM-UCL 4.1.2	SSP2-RCP45	WEU	Final Energy|Production|Steel|Primary|BF and BOF 2|Natural Gas Mix	PJ/yr				143.447	95.6316	47.8158
TIAM-UCL 4.1.2	SSP2-RCP45	World	Final Energy|Production|Steel|Primary|BF and BOF 2|Natural Gas Mix	PJ/yr	0	0	0	966.369	632.79	299.21	0	0	0	0	0	0	0	0	0
TIAM-UCL 4.1.2	SSP2-RCP45	WEU	Final Energy|Production|Steel|Primary|BF and BOF 2|Petroleum Coke	PJ/yr				1.89884e-08	1.2659e-08	6.32948e-09
TIAM-UCL 4.1.2	SSP2-RCP45	World	Final Energy|Production|Steel|Primary|BF and BOF 2|Petroleum Coke	PJ/yr	0	0	0	1.89884e-08	1.2659e-08	6.32948e-09	0	0	0	0	0	0	0	0	0
TIAM-UCL 4.1.2	SSP2-RCP45	AFR	Final Energy|Production|Steel|Primary|BF and BOF 2|Refined Petroleum Products (Oil)	PJ/yr				2.6846	1.78973	0.894866
TIAM-UCL 4.1.2	SSP2-RCP45	AUS	Final Energy|Production|Steel|Primary|BF and BOF 2|Refined Petroleum Products (Oil)	PJ/yr				0.745502	0.497001	0.248501
TIAM-UCL 4.1.2	SSP2-RCP45	CHI	Final Energy|Production|Steel|Primary|BF and BOF 2|Refined Petroleum Products (Oil)	PJ/yr				21.1857	14.1238	7.06189
TIAM-UCL 4.1.2	SSP2-RCP45	CSA	Final Energy|Production|Steel|Primary|BF and BOF 2|Refined Petroleum Products (Oil)	PJ/yr				5.76162	2.88081
TIAM-UCL 4.1.2	SSP2-RCP45	EEU	Final Energy|Production|Steel|Primary|BF and BOF 2|Refined Petroleum Products (Oil)	PJ/yr				0.575057	0.383371	0.191686
TIAM-UCL 4.1.2	SSP2-RCP45	FSU	Final Energy|Production|Steel|Primary|BF and BOF 2|Refined Petroleum Products (Oil)	PJ/yr				8.24389	5.49593	2.74796
TIAM-UCL 4.1.2	SSP2-RCP45	IND	Final Energy|Production|Steel|Primary|BF and BOF 2|Refined Petroleum Products (Oil)	PJ/yr				4.37777	2.91851	1.45926
TIAM-UCL 4.1.2	SSP2-RCP45	JPN	Final Energy|Production|Steel|Primary|BF and BOF 2|Refined Petroleum Products (Oil)	PJ/yr				11.9934	7.99563	3.99781
TIAM-UCL 4.1.2	SSP2-RCP45	MEX	Final Energy|Production|Steel|Primary|BF and BOF 2|Refined Petroleum Products (Oil)	PJ/yr				0.426007	0.284005	0.142002
TIAM-UCL 4.1.2	SSP2-RCP45	ODA	Final Energy|Production|Steel|Primary|BF and BOF 2|Refined Petroleum Products (Oil)	PJ/yr				7.56532	5.04354	2.52177
TIAM-UCL 4.1.2	SSP2-RCP45	SKO	Final Energy|Production|Steel|Primary|BF and BOF 2|Refined Petroleum Products (Oil)	PJ/yr				0.213611	0.142407	0.0712035
TIAM-UCL 4.1.2	SSP2-RCP45	USA	Final Energy|Production|Steel|Primary|BF and BOF 2|Refined Petroleum Products (Oil)	PJ/yr				31.098	20.732	10.366
TIAM-UCL 4.1.2	SSP2-RCP45	WEU	Final Energy|Production|Steel|Primary|BF and BOF 2|Refined Petroleum Products (Oil)	PJ/yr				4.21736	2.81158	1.40579
TIAM-UCL 4.1.2	SSP2-RCP45	World	Final Energy|Production|Steel|Primary|BF and BOF 2|Refined Petroleum Products (Oil)	PJ/yr	0	0	0	99.0879	65.0983	31.1087	0	0	0	0	0	0	0	0	0
TIAM-UCL 4.1.2	SSP2-RCP45	AFR	Final Energy|Production|Steel|Primary|BF and BOF 3|w CCS|Biofuels	PJ/yr						0.0888581	0.0888581	0.0888581	0.0888581	0.0888581	2.88234e-08	4.41366e-08	4.54239e-08	4.688e-08	7.2789e-08
TIAM-UCL 4.1.2	SSP2-RCP45	AUS	Final Energy|Production|Steel|Primary|BF and BOF 3|w CCS|Biofuels	PJ/yr						6.76665e-09	1.08277e-08	1.65171e-08	2.13777e-08	2.5286e-08	2.76633e-08	3.47839e-08	3.47787e-08	4.25931e-08	7.44481e-08
TIAM-UCL 4.1.2	SSP2-RCP45	CAN	Final Energy|Production|Steel|Primary|BF and BOF 3|w CCS|Biofuels	PJ/yr						0.111744	0.111744	0.111744	0.111744	0.111744	2.16549e-07	5.3825e-07	6.38311e-07	1.39846e-06	1.4052e-06
TIAM-UCL 4.1.2	SSP2-RCP45	CHI	Final Energy|Production|Steel|Primary|BF and BOF 3|w CCS|Biofuels	PJ/yr						9.91707e-09	1.05147e-08	1.30093e-08	1.70503e-08	1.81694e-08	2.27386e-08	3.44481e-08	3.69663e-08	4.75015e-08	7.87252e-08
TIAM-UCL 4.1.2	SSP2-RCP45	CSA	Final Energy|Production|Steel|Primary|BF and BOF 3|w CCS|Biofuels	PJ/yr						1.26327e-08	1.40093e-08	2.21e-08	2.85889e-08	3.65344e-08	4.50531e-08	6.24585e-08	6.38562e-08	7.35846e-08	1.32248e-07
TIAM-UCL 4.1.2	SSP2-RCP45	EEU	Final Energy|Production|Steel|Primary|BF and BOF 3|w CCS|Biofuels	PJ/yr						2.27492e-06	2.27484e-06	2.27622e-06	2.28054e-06	2.28356e-06	8.02397e-08	1.67541e-07	2.01686e-07	2.85667e-07	3.8633e-07
TIAM-UCL 4.1.2	SSP2-RCP45	FSU	Final Energy|Production|Steel|Primary|BF and BOF 3|w CCS|Biofuels	PJ/yr						6.6202e-09	9.8722e-09	1.23839e-08	1.72557e-08	1.97102e-08	2.93787e-08	4.44238e-08	4.80126e-08	6.24974e-08	9.87169e-08
TIAM-UCL 4.1.2	SSP2-RCP45	IND	Final Energy|Production|Steel|Primary|BF and BOF 3|w CCS|Biofuels	PJ/yr						6.3812e-09	7.01937e-09	8.85636e-09	1.0964e-08	1.33017e-08	1.56952e-08	2.18012e-08	2.17899e-08	2.53426e-08	4.27893e-08
TIAM-UCL 4.1.2	SSP2-RCP45	JPN	Final Energy|Production|Steel|Primary|BF and BOF 3|w CCS|Biofuels	PJ/yr						1.19392	1.19392	1.19392	1.19392	1.19392	8.68235e-06	8.86765e-06	6.69008e-06	3.02082e-06	3.0624e-06
TIAM-UCL 4.1.2	SSP2-RCP45	MEA	Final Energy|Production|Steel|Primary|BF and BOF 3|w CCS|Biofuels	PJ/yr						3.19168e-09	5.83501e-09	8.79568e-09	1.1931e-08	1.39539e-08	1.65072e-08	1.9633e-08	1.86571e-08	2.21556e-08	3.59024e-08
TIAM-UCL 4.1.2	SSP2-RCP45	MEX	Final Energy|Production|Steel|Primary|BF and BOF 3|w CCS|Biofuels	PJ/yr						5.56099e-09	7.31195e-09	1.13631e-08	1.99966e-08	2.38598e-08	2.83988e-08	3.51542e-08	2.80234e-08	3.23233e-08	4.9271e-08
TIAM-UCL 4.1.2	SSP2-RCP45	ODA	Final Energy|Production|Steel|Primary|BF and BOF 3|w CCS|Biofuels	PJ/yr						4.42722e-08	4.68771e-08	5.32747e-08	6.46439e-08	7.30237e-08	8.34545e-08	1.20466e-07	1.36998e-07	1.82651e-07	2.76463e-07
TIAM-UCL 4.1.2	SSP2-RCP45	SKO	Final Energy|Production|Steel|Primary|BF and BOF 3|w CCS|Biofuels	PJ/yr						0.73431	0.73431	0.73431	0.73431	0.73431	2.35254e-08	4.03978e-08	4.68569e-08	6.40292e-08	1.01454e-07
TIAM-UCL 4.1.2	SSP2-RCP45	UK	Final Energy|Production|Steel|Primary|BF and BOF 3|w CCS|Biofuels	PJ/yr						7.15899e-09	9.87295e-09	1.37075e-08	1.64128e-08	1.51547e-08	1.40798e-08	1.67461e-08	1.65251e-08	1.99972e-08	3.39379e-08
TIAM-UCL 4.1.2	SSP2-RCP45	USA	Final Energy|Production|Steel|Primary|BF and BOF 3|w CCS|Biofuels	PJ/yr						0.248748	0.248748	0.248748	0.248748	0.248748	2.7697e-08	4.85738e-08	5.31846e-08	6.22948e-08	9.65265e-08
TIAM-UCL 4.1.2	SSP2-RCP45	WEU	Final Energy|Production|Steel|Primary|BF and BOF 3|w CCS|Biofuels	PJ/yr						1.13251	1.13251	1.13251	1.13251	1.13251	9.03693e-08	1.85372e-07	2.45042e-07	4.09842e-07	5.19407e-07
TIAM-UCL 4.1.2	SSP2-RCP45	World	Final Energy|Production|Steel|Primary|BF and BOF 3|w CCS|Biofuels	PJ/yr	0	0	0	0	0	3.5101	3.5101	3.5101	3.5101	3.5101	9.43252e-06	1.02818e-05	8.32619e-06	5.79664e-06	6.46661e-06
TIAM-UCL 4.1.2	SSP2-RCP45	AFR	Final Energy|Production|Steel|Primary|BF and BOF 3|w CCS|Blast Furnace Gas	PJ/yr						0.5133	0.5133	0.5133	0.5133	0.5133	1.66502e-07	2.54961e-07	2.62396e-07	2.70808e-07	4.20474e-07
TIAM-UCL 4.1.2	SSP2-RCP45	AUS	Final Energy|Production|Steel|Primary|BF and BOF 3|w CCS|Blast Furnace Gas	PJ/yr						3.90884e-08	6.25478e-08	9.54132e-08	1.23491e-07	1.46068e-07	1.598e-07	2.00933e-07	2.00904e-07	2.46044e-07	4.30058e-07
TIAM-UCL 4.1.2	SSP2-RCP45	CAN	Final Energy|Production|Steel|Primary|BF and BOF 3|w CCS|Blast Furnace Gas	PJ/yr						0.645505	0.645505	0.645505	0.645505	0.645505	1.25092e-06	3.10927e-06	3.68728e-06	8.07837e-06	8.1173e-06
TIAM-UCL 4.1.2	SSP2-RCP45	CHI	Final Energy|Production|Steel|Primary|BF and BOF 3|w CCS|Blast Furnace Gas	PJ/yr						5.72872e-08	6.07397e-08	7.51498e-08	9.84932e-08	1.04958e-07	1.31352e-07	1.98993e-07	2.1354e-07	2.74398e-07	4.54765e-07
TIAM-UCL 4.1.2	SSP2-RCP45	CSA	Final Energy|Production|Steel|Primary|BF and BOF 3|w CCS|Blast Furnace Gas	PJ/yr						7.29742e-08	8.09267e-08	1.27663e-07	1.65147e-07	2.11045e-07	2.60255e-07	3.60799e-07	3.68873e-07	4.2507e-07	7.63946e-07
TIAM-UCL 4.1.2	SSP2-RCP45	EEU	Final Energy|Production|Steel|Primary|BF and BOF 3|w CCS|Blast Furnace Gas	PJ/yr						1.31413e-05	1.31409e-05	1.31488e-05	1.31738e-05	1.31913e-05	4.63515e-07	9.67819e-07	1.16506e-06	1.65019e-06	2.23168e-06
TIAM-UCL 4.1.2	SSP2-RCP45	FSU	Final Energy|Production|Steel|Primary|BF and BOF 3|w CCS|Blast Furnace Gas	PJ/yr						3.82424e-08	5.7028e-08	7.15373e-08	9.96799e-08	1.13858e-07	1.6971e-07	2.56619e-07	2.7735e-07	3.61024e-07	5.7025e-07
TIAM-UCL 4.1.2	SSP2-RCP45	IND	Final Energy|Production|Steel|Primary|BF and BOF 3|w CCS|Blast Furnace Gas	PJ/yr						3.68618e-08	4.05482e-08	5.11599e-08	6.33346e-08	7.68391e-08	9.06651e-08	1.25937e-07	1.25872e-07	1.46395e-07	2.47177e-07
TIAM-UCL 4.1.2	SSP2-RCP45	JPN	Final Energy|Production|Steel|Primary|BF and BOF 3|w CCS|Blast Furnace Gas	PJ/yr						6.89684	6.89684	6.89684	6.89684	6.89684	5.01547e-05	5.12251e-05	3.86461e-05	1.74502e-05	1.76903e-05
TIAM-UCL 4.1.2	SSP2-RCP45	MEA	Final Energy|Production|Steel|Primary|BF and BOF 3|w CCS|Blast Furnace Gas	PJ/yr						1.84372e-08	3.37067e-08	5.08093e-08	6.89211e-08	8.06065e-08	9.53558e-08	1.13412e-07	1.07775e-07	1.27984e-07	2.07394e-07
TIAM-UCL 4.1.2	SSP2-RCP45	MEX	Final Energy|Production|Steel|Primary|BF and BOF 3|w CCS|Blast Furnace Gas	PJ/yr						3.21237e-08	4.22384e-08	6.56401e-08	1.15513e-07	1.37829e-07	1.64049e-07	2.03073e-07	1.61881e-07	1.8672e-07	2.8462e-07
TIAM-UCL 4.1.2	SSP2-RCP45	ODA	Final Energy|Production|Steel|Primary|BF and BOF 3|w CCS|Blast Furnace Gas	PJ/yr						2.55744e-07	2.70791e-07	3.07748e-07	3.73423e-07	4.2183e-07	4.82085e-07	6.95885e-07	7.91388e-07	1.05511e-06	1.59702e-06
TIAM-UCL 4.1.2	SSP2-RCP45	SKO	Final Energy|Production|Steel|Primary|BF and BOF 3|w CCS|Blast Furnace Gas	PJ/yr						4.24183	4.24183	4.24183	4.24183	4.24183	1.35897e-07	2.33363e-07	2.70675e-07	3.69873e-07	5.86059e-07
TIAM-UCL 4.1.2	SSP2-RCP45	UK	Final Energy|Production|Steel|Primary|BF and BOF 3|w CCS|Blast Furnace Gas	PJ/yr						4.13548e-08	5.70323e-08	7.9183e-08	9.48103e-08	8.75432e-08	8.13338e-08	9.67356e-08	9.54591e-08	1.15516e-07	1.96046e-07
TIAM-UCL 4.1.2	SSP2-RCP45	USA	Final Energy|Production|Steel|Primary|BF and BOF 3|w CCS|Blast Furnace Gas	PJ/yr						1.43692	1.43692	1.43692	1.43692	1.43692	1.59995e-07	2.80592e-07	3.07227e-07	3.59853e-07	5.57597e-07
TIAM-UCL 4.1.2	SSP2-RCP45	WEU	Final Energy|Production|Steel|Primary|BF and BOF 3|w CCS|Blast Furnace Gas	PJ/yr						6.54208	6.54208	6.54208	6.54208	6.54208	5.22029e-07	1.07083e-06	1.41551e-06	2.3675e-06	3.00042e-06
TIAM-UCL 4.1.2	SSP2-RCP45	World	Final Energy|Production|Steel|Primary|BF and BOF 3|w CCS|Blast Furnace Gas	PJ/yr	0	0	0	0	0	20.2765	20.2765	20.2765	20.2765	20.2765	5.44881e-05	5.93943e-05	4.80973e-05	3.3485e-05	3.73551e-05
TIAM-UCL 4.1.2	SSP2-RCP45	AFR	Final Energy|Production|Steel|Primary|BF and BOF 3|w CCS|Coal	PJ/yr						2.79586	2.79586	2.79586	2.79586	2.79586	9.06908e-07	1.38873e-06	1.42923e-06	1.47505e-06	2.29025e-06
TIAM-UCL 4.1.2	SSP2-RCP45	AUS	Final Energy|Production|Steel|Primary|BF and BOF 3|w CCS|Coal	PJ/yr						2.12908e-07	3.40688e-07	5.197e-07	6.72635e-07	7.95607e-07	8.70406e-07	1.09445e-06	1.09429e-06	1.34016e-06	2.34246e-06
TIAM-UCL 4.1.2	SSP2-RCP45	CAN	Final Energy|Production|Steel|Primary|BF and BOF 3|w CCS|Coal	PJ/yr						3.51596	3.51596	3.51596	3.51596	3.51596	6.81355e-06	1.69357e-05	2.0084e-05	4.40016e-05	4.42136e-05
TIAM-UCL 4.1.2	SSP2-RCP45	CHI	Final Energy|Production|Steel|Primary|BF and BOF 3|w CCS|Coal	PJ/yr						3.12034e-07	3.30839e-07	4.09329e-07	5.36476e-07	5.71687e-07	7.15454e-07	1.08388e-06	1.16312e-06	1.4946e-06	2.47703e-06
TIAM-UCL 4.1.2	SSP2-RCP45	CSA	Final Energy|Production|Steel|Primary|BF and BOF 3|w CCS|Coal	PJ/yr						3.97479e-07	4.40794e-07	6.95361e-07	8.99529e-07	1.14953e-06	1.41757e-06	1.96521e-06	2.00919e-06	2.31529e-06	4.16109e-06
TIAM-UCL 4.1.2	SSP2-RCP45	EEU	Final Energy|Production|Steel|Primary|BF and BOF 3|w CCS|Coal	PJ/yr						7.15788e-05	7.15763e-05	7.16196e-05	7.17555e-05	7.18507e-05	2.52469e-06	5.27155e-06	6.3459e-06	8.9883e-06	1.21556e-05
TIAM-UCL 4.1.2	SSP2-RCP45	FSU	Final Energy|Production|Steel|Primary|BF and BOF 3|w CCS|Coal	PJ/yr						2.083e-07	3.10622e-07	3.89652e-07	5.4294e-07	6.20167e-07	9.24381e-07	1.39776e-06	1.51068e-06	1.96644e-06	3.10606e-06
TIAM-UCL 4.1.2	SSP2-RCP45	IND	Final Energy|Production|Steel|Primary|BF and BOF 3|w CCS|Coal	PJ/yr						2.0078e-07	2.2086e-07	2.78659e-07	3.44973e-07	4.1853e-07	4.93838e-07	6.8596e-07	6.85603e-07	7.97388e-07	1.34633e-06
TIAM-UCL 4.1.2	SSP2-RCP45	JPN	Final Energy|Production|Steel|Primary|BF and BOF 3|w CCS|Coal	PJ/yr						37.566	37.566	37.566	37.566	37.566	0.000273184	0.000279015	0.000210499	9.50482e-05	9.63563e-05
TIAM-UCL 4.1.2	SSP2-RCP45	MEA	Final Energy|Production|Steel|Primary|BF and BOF 3|w CCS|Coal	PJ/yr						1.00424e-07	1.83595e-07	2.7675e-07	3.75402e-07	4.39051e-07	5.19387e-07	6.17739e-07	5.87033e-07	6.9711e-07	1.12964e-06
TIAM-UCL 4.1.2	SSP2-RCP45	MEX	Final Energy|Production|Steel|Primary|BF and BOF 3|w CCS|Coal	PJ/yr						1.74973e-07	2.30065e-07	3.57531e-07	6.2918e-07	7.50734e-07	8.93548e-07	1.1061e-06	8.81738e-07	1.01703e-06	1.55028e-06
TIAM-UCL 4.1.2	SSP2-RCP45	ODA	Final Energy|Production|Steel|Primary|BF and BOF 3|w CCS|Coal	PJ/yr						1.393e-06	1.47495e-06	1.67625e-06	2.03398e-06	2.29764e-06	2.62584e-06	3.79037e-06	4.31056e-06	5.74699e-06	8.69873e-06
TIAM-UCL 4.1.2	SSP2-RCP45	SKO	Final Energy|Production|Steel|Primary|BF and BOF 3|w CCS|Coal	PJ/yr						23.1045	23.1045	23.1045	23.1045	23.1045	7.40211e-07	1.27109e-06	1.47432e-06	2.01464e-06	3.19217e-06
TIAM-UCL 4.1.2	SSP2-RCP45	UK	Final Energy|Production|Steel|Primary|BF and BOF 3|w CCS|Coal	PJ/yr						2.25253e-07	3.10645e-07	4.31297e-07	5.16416e-07	4.76834e-07	4.43012e-07	5.26903e-07	5.1995e-07	6.29197e-07	1.06783e-06
TIAM-UCL 4.1.2	SSP2-RCP45	USA	Final Energy|Production|Steel|Primary|BF and BOF 3|w CCS|Coal	PJ/yr						7.82669	7.82669	7.82669	7.82669	7.82669	8.71466e-07	1.52834e-06	1.67342e-06	1.96006e-06	3.03714e-06
TIAM-UCL 4.1.2	SSP2-RCP45	WEU	Final Energy|Production|Steel|Primary|BF and BOF 3|w CCS|Coal	PJ/yr						35.6337	35.6337	35.6337	35.6337	35.6337	2.84341e-06	5.83261e-06	7.71007e-06	1.28954e-05	1.63428e-05
TIAM-UCL 4.1.2	SSP2-RCP45	World	Final Energy|Production|Steel|Primary|BF and BOF 3|w CCS|Coal	PJ/yr	0	0	0	0	0	110.443	110.443	110.443	110.443	110.443	0.000296788	0.000323511	0.000261978	0.000182387	0.000203467
TIAM-UCL 4.1.2	SSP2-RCP45	AFR	Final Energy|Production|Steel|Primary|BF and BOF 3|w CCS|Coke Oven Coke	PJ/yr						0.915796	0.915796	0.915796	0.915796	0.915796	2.97062e-07	4.54884e-07	4.68151e-07	4.83158e-07	7.50183e-07
TIAM-UCL 4.1.2	SSP2-RCP45	AUS	Final Energy|Production|Steel|Primary|BF and BOF 3|w CCS|Coke Oven Coke	PJ/yr						7.67829e-08	1.22865e-07	1.87424e-07	2.42578e-07	2.86927e-07	3.13902e-07	3.94701e-07	3.94643e-07	4.83315e-07	8.44781e-07
TIAM-UCL 4.1.2	SSP2-RCP45	CAN	Final Energy|Production|Steel|Primary|BF and BOF 3|w CCS|Coke Oven Coke	PJ/yr						1.68691	1.68691	1.68691	1.68691	1.68691	3.26905e-06	8.12551e-06	9.63604e-06	2.11114e-05	2.12131e-05
TIAM-UCL 4.1.2	SSP2-RCP45	CHI	Final Energy|Production|Steel|Primary|BF and BOF 3|w CCS|Coke Oven Coke	PJ/yr						1.16027e-07	1.23019e-07	1.52205e-07	1.99483e-07	2.12576e-07	2.66035e-07	4.03032e-07	4.32494e-07	5.55752e-07	9.2106e-07
TIAM-UCL 4.1.2	SSP2-RCP45	CSA	Final Energy|Production|Steel|Primary|BF and BOF 3|w CCS|Coke Oven Coke	PJ/yr						1.60734e-07	1.7825e-07	2.81192e-07	3.63755e-07	4.64851e-07	5.7324e-07	7.947e-07	8.12484e-07	9.36265e-07	1.68268e-06
TIAM-UCL 4.1.2	SSP2-RCP45	EEU	Final Energy|Production|Steel|Primary|BF and BOF 3|w CCS|Coke Oven Coke	PJ/yr						1.08794e-05	1.0879e-05	1.08856e-05	1.09062e-05	1.09207e-05	3.83732e-07	8.01232e-07	9.64524e-07	1.36615e-06	1.84755e-06
TIAM-UCL 4.1.2	SSP2-RCP45	FSU	Final Energy|Production|Steel|Primary|BF and BOF 3|w CCS|Coke Oven Coke	PJ/yr						2.9968e-07	4.4689e-07	5.6059e-07	7.81125e-07	8.9223e-07	1.3299e-06	2.01095e-06	2.17341e-06	2.8291e-06	4.46867e-06
TIAM-UCL 4.1.2	SSP2-RCP45	IND	Final Energy|Production|Steel|Primary|BF and BOF 3|w CCS|Coke Oven Coke	PJ/yr						1.24305e-07	1.36736e-07	1.7252e-07	2.13576e-07	2.59116e-07	3.05739e-07	4.24683e-07	4.24462e-07	4.9367e-07	8.33527e-07
TIAM-UCL 4.1.2	SSP2-RCP45	JPN	Final Energy|Production|Steel|Primary|BF and BOF 3|w CCS|Coke Oven Coke	PJ/yr						3.96781	3.96781	3.96781	3.96781	3.96782	2.88544e-05	2.94703e-05	2.22334e-05	1.00392e-05	1.01774e-05
TIAM-UCL 4.1.2	SSP2-RCP45	MEA	Final Energy|Production|Steel|Primary|BF and BOF 3|w CCS|Coke Oven Coke	PJ/yr						2.86856e-08	5.24427e-08	7.9052e-08	1.07231e-07	1.25412e-07	1.4836e-07	1.76454e-07	1.67683e-07	1.99125e-07	3.22676e-07
TIAM-UCL 4.1.2	SSP2-RCP45	MEX	Final Energy|Production|Steel|Primary|BF and BOF 3|w CCS|Coke Oven Coke	PJ/yr						9.03154e-08	1.18753e-07	1.84546e-07	3.24763e-07	3.87505e-07	4.61221e-07	5.70936e-07	4.55125e-07	5.2496e-07	8.00205e-07
TIAM-UCL 4.1.2	SSP2-RCP45	ODA	Final Energy|Production|Steel|Primary|BF and BOF 3|w CCS|Coke Oven Coke	PJ/yr						1.59566e-07	1.68955e-07	1.92013e-07	2.3299e-07	2.63193e-07	3.00788e-07	4.34184e-07	4.93771e-07	6.58312e-07	9.96432e-07
TIAM-UCL 4.1.2	SSP2-RCP45	SKO	Final Energy|Production|Steel|Primary|BF and BOF 3|w CCS|Coke Oven Coke	PJ/yr						5.5212	5.5212	5.5212	5.5212	5.5212	1.76885e-07	3.03747e-07	3.52312e-07	4.81429e-07	7.6282e-07
TIAM-UCL 4.1.2	SSP2-RCP45	UK	Final Energy|Production|Steel|Primary|BF and BOF 3|w CCS|Coke Oven Coke	PJ/yr						7.54176e-08	1.04008e-07	1.44404e-07	1.72903e-07	1.5965e-07	1.48326e-07	1.76414e-07	1.74086e-07	2.10664e-07	3.57524e-07
TIAM-UCL 4.1.2	SSP2-RCP45	USA	Final Energy|Production|Steel|Primary|BF and BOF 3|w CCS|Coke Oven Coke	PJ/yr						3.97372	3.97372	3.97372	3.97372	3.97372	4.42456e-07	7.7596e-07	8.49617e-07	9.95152e-07	1.542e-06
TIAM-UCL 4.1.2	SSP2-RCP45	WEU	Final Energy|Production|Steel|Primary|BF and BOF 3|w CCS|Coke Oven Coke	PJ/yr						5.07864	5.07864	5.07864	5.07864	5.07864	4.05253e-07	8.31284e-07	1.09887e-06	1.8379e-06	2.32923e-06
TIAM-UCL 4.1.2	SSP2-RCP45	World	Final Energy|Production|Steel|Primary|BF and BOF 3|w CCS|Coke Oven Coke	PJ/yr	0	0	0	0	0	21.1441	21.1441	21.1441	21.1441	21.1441	3.76764e-05	4.61489e-05	4.11311e-05	4.32055e-05	4.98498e-05
TIAM-UCL 4.1.2	SSP2-RCP45	AFR	Final Energy|Production|Steel|Primary|BF and BOF 3|w CCS|Coke Oven Gas	PJ/yr						0.355945	0.355945	0.355945	0.355945	0.355945	1.1546e-07	1.76801e-07	1.81958e-07	1.87791e-07	2.91576e-07
TIAM-UCL 4.1.2	SSP2-RCP45	AUS	Final Energy|Production|Steel|Primary|BF and BOF 3|w CCS|Coke Oven Gas	PJ/yr						2.71057e-08	4.33735e-08	6.61639e-08	8.56343e-08	1.0129e-07	1.10813e-07	1.39336e-07	1.39316e-07	1.70618e-07	2.98222e-07
TIAM-UCL 4.1.2	SSP2-RCP45	CAN	Final Energy|Production|Steel|Primary|BF and BOF 3|w CCS|Coke Oven Gas	PJ/yr						0.447623	0.447623	0.447623	0.447623	0.447623	8.67445e-07	2.15611e-06	2.55693e-06	5.60191e-06	5.62891e-06
TIAM-UCL 4.1.2	SSP2-RCP45	CHI	Final Energy|Production|Steel|Primary|BF and BOF 3|w CCS|Coke Oven Gas	PJ/yr						3.97255e-08	4.21197e-08	5.21123e-08	6.82997e-08	7.27824e-08	9.10857e-08	1.37991e-07	1.48079e-07	1.9028e-07	3.15355e-07
TIAM-UCL 4.1.2	SSP2-RCP45	CSA	Final Energy|Production|Steel|Primary|BF and BOF 3|w CCS|Coke Oven Gas	PJ/yr						5.06037e-08	5.61183e-08	8.85276e-08	1.14521e-07	1.46348e-07	1.80473e-07	2.50195e-07	2.55794e-07	2.94763e-07	5.29755e-07
TIAM-UCL 4.1.2	SSP2-RCP45	EEU	Final Energy|Production|Steel|Primary|BF and BOF 3|w CCS|Coke Oven Gas	PJ/yr						9.11282e-06	9.1125e-06	9.11801e-06	9.13531e-06	9.14743e-06	3.21422e-07	6.7113e-07	8.07907e-07	1.14432e-06	1.54755e-06
TIAM-UCL 4.1.2	SSP2-RCP45	FSU	Final Energy|Production|Steel|Primary|BF and BOF 3|w CCS|Coke Oven Gas	PJ/yr						2.6519e-08	3.95458e-08	4.96073e-08	6.91226e-08	7.89545e-08	1.17684e-07	1.77952e-07	1.92328e-07	2.5035e-07	3.95438e-07
TIAM-UCL 4.1.2	SSP2-RCP45	IND	Final Energy|Production|Steel|Primary|BF and BOF 3|w CCS|Coke Oven Gas	PJ/yr						2.55616e-08	2.8118e-08	3.54766e-08	4.39191e-08	5.32838e-08	6.28713e-08	8.73307e-08	8.72852e-08	1.01517e-07	1.71404e-07
TIAM-UCL 4.1.2	SSP2-RCP45	JPN	Final Energy|Production|Steel|Primary|BF and BOF 3|w CCS|Coke Oven Gas	PJ/yr						4.78259	4.78259	4.78259	4.78259	4.78259	3.47795e-05	3.55218e-05	2.6799e-05	1.21007e-05	1.22673e-05
TIAM-UCL 4.1.2	SSP2-RCP45	MEA	Final Energy|Production|Steel|Primary|BF and BOF 3|w CCS|Coke Oven Gas	PJ/yr						1.27852e-08	2.33737e-08	3.52335e-08	4.77931e-08	5.58963e-08	6.61241e-08	7.86454e-08	7.47361e-08	8.87502e-08	1.43817e-07
TIAM-UCL 4.1.2	SSP2-RCP45	MEX	Final Energy|Production|Steel|Primary|BF and BOF 3|w CCS|Coke Oven Gas	PJ/yr						2.22761e-08	2.929e-08	4.55179e-08	8.01019e-08	9.55772e-08	1.13759e-07	1.4082e-07	1.12256e-07	1.2948e-07	1.97369e-07
TIAM-UCL 4.1.2	SSP2-RCP45	ODA	Final Energy|Production|Steel|Primary|BF and BOF 3|w CCS|Coke Oven Gas	PJ/yr						1.77345e-07	1.87779e-07	2.13407e-07	2.58949e-07	2.92516e-07	3.343e-07	4.82558e-07	5.48785e-07	7.31659e-07	1.10745e-06
TIAM-UCL 4.1.2	SSP2-RCP45	SKO	Final Energy|Production|Steel|Primary|BF and BOF 3|w CCS|Coke Oven Gas	PJ/yr						2.94148	2.94148	2.94148	2.94148	2.94148	9.42376e-08	1.61825e-07	1.87698e-07	2.56487e-07	4.06401e-07
TIAM-UCL 4.1.2	SSP2-RCP45	UK	Final Energy|Production|Steel|Primary|BF and BOF 3|w CCS|Coke Oven Gas	PJ/yr						2.86773e-08	3.95488e-08	5.49091e-08	6.57458e-08	6.07065e-08	5.64006e-08	6.70809e-08	6.61957e-08	8.01042e-08	1.35947e-07
TIAM-UCL 4.1.2	SSP2-RCP45	USA	Final Energy|Production|Steel|Primary|BF and BOF 3|w CCS|Coke Oven Gas	PJ/yr						0.996429	0.996429	0.996429	0.996429	0.996429	1.10948e-07	1.94576e-07	2.13045e-07	2.49539e-07	3.86664e-07
TIAM-UCL 4.1.2	SSP2-RCP45	WEU	Final Energy|Production|Steel|Primary|BF and BOF 3|w CCS|Coke Oven Gas	PJ/yr						4.53658	4.53658	4.53658	4.53658	4.53658	3.61999e-07	7.42559e-07	9.81582e-07	1.64174e-06	2.08063e-06
TIAM-UCL 4.1.2	SSP2-RCP45	World	Final Energy|Production|Steel|Primary|BF and BOF 3|w CCS|Coke Oven Gas	PJ/yr	0	0	0	0	0	14.0607	14.0607	14.0607	14.0607	14.0607	3.77846e-05	4.11867e-05	3.33529e-05	2.322e-05	2.59038e-05
TIAM-UCL 4.1.2	SSP2-RCP45	AFR	Final Energy|Production|Steel|Primary|BF and BOF 3|w CCS|Electricity	PJ/yr						0.167752	0.167751	0.167752	0.167752	0.167752	5.44145e-08	8.33237e-08	8.57538e-08	8.85029e-08	1.37415e-07
TIAM-UCL 4.1.2	SSP2-RCP45	AUS	Final Energy|Production|Steel|Primary|BF and BOF 3|w CCS|Electricity	PJ/yr						1.27745e-08	2.04413e-08	3.1182e-08	4.03581e-08	4.77364e-08	5.22244e-08	6.5667e-08	6.56574e-08	8.04098e-08	1.40547e-07
TIAM-UCL 4.1.2	SSP2-RCP45	CAN	Final Energy|Production|Steel|Primary|BF and BOF 3|w CCS|Electricity	PJ/yr						0.210958	0.210958	0.210958	0.210958	0.210958	4.08813e-07	1.01614e-06	1.20504e-06	2.64009e-06	2.65282e-06
TIAM-UCL 4.1.2	SSP2-RCP45	CHI	Final Energy|Production|Steel|Primary|BF and BOF 3|w CCS|Electricity	PJ/yr						1.8722e-08	1.98503e-08	2.45597e-08	3.21886e-08	3.43012e-08	4.29273e-08	6.50331e-08	6.97871e-08	8.96761e-08	1.48622e-07
TIAM-UCL 4.1.2	SSP2-RCP45	CSA	Final Energy|Production|Steel|Primary|BF and BOF 3|w CCS|Electricity	PJ/yr						2.38487e-08	2.64477e-08	4.17216e-08	5.39718e-08	6.89717e-08	8.50539e-08	1.17913e-07	1.20551e-07	1.38917e-07	2.49665e-07
TIAM-UCL 4.1.2	SSP2-RCP45	EEU	Final Energy|Production|Steel|Primary|BF and BOF 3|w CCS|Electricity	PJ/yr						4.29473e-06	4.29458e-06	4.29718e-06	4.30533e-06	4.31104e-06	1.51481e-07	3.16293e-07	3.80754e-07	5.39298e-07	7.29337e-07
TIAM-UCL 4.1.2	SSP2-RCP45	FSU	Final Energy|Production|Steel|Primary|BF and BOF 3|w CCS|Electricity	PJ/yr						1.2498e-08	1.86373e-08	2.33791e-08	3.25764e-08	3.721e-08	5.54628e-08	8.38658e-08	9.06409e-08	1.17986e-07	1.86363e-07
TIAM-UCL 4.1.2	SSP2-RCP45	IND	Final Energy|Production|Steel|Primary|BF and BOF 3|w CCS|Electricity	PJ/yr						1.20468e-08	1.32516e-08	1.67196e-08	2.06984e-08	2.51118e-08	2.96303e-08	4.11576e-08	4.11362e-08	4.78433e-08	8.07801e-08
TIAM-UCL 4.1.2	SSP2-RCP45	JPN	Final Energy|Production|Steel|Primary|BF and BOF 3|w CCS|Electricity	PJ/yr						2.25396	2.25396	2.25396	2.25396	2.25396	1.63911e-05	1.67409e-05	1.26299e-05	5.70289e-06	5.78138e-06
TIAM-UCL 4.1.2	SSP2-RCP45	MEA	Final Energy|Production|Steel|Primary|BF and BOF 3|w CCS|Electricity	PJ/yr						6.02545e-09	1.10157e-08	1.6605e-08	2.25241e-08	2.6343e-08	3.11632e-08	3.70644e-08	3.5222e-08	4.18266e-08	6.77786e-08
TIAM-UCL 4.1.2	SSP2-RCP45	MEX	Final Energy|Production|Steel|Primary|BF and BOF 3|w CCS|Electricity	PJ/yr						1.04984e-08	1.38039e-08	2.14519e-08	3.77508e-08	4.5044e-08	5.36129e-08	6.63662e-08	5.29043e-08	6.10219e-08	9.30167e-08
TIAM-UCL 4.1.2	SSP2-RCP45	ODA	Final Energy|Production|Steel|Primary|BF and BOF 3|w CCS|Electricity	PJ/yr						8.35797e-08	8.84972e-08	1.00575e-07	1.22039e-07	1.37858e-07	1.5755e-07	2.27422e-07	2.58634e-07	3.44819e-07	5.21924e-07
TIAM-UCL 4.1.2	SSP2-RCP45	SKO	Final Energy|Production|Steel|Primary|BF and BOF 3|w CCS|Electricity	PJ/yr						1.38627	1.38627	1.38627	1.38627	1.38627	4.44127e-08	7.62654e-08	8.84592e-08	1.20878e-07	1.9153e-07
TIAM-UCL 4.1.2	SSP2-RCP45	UK	Final Energy|Production|Steel|Primary|BF and BOF 3|w CCS|Electricity	PJ/yr						1.35152e-08	1.86387e-08	2.58778e-08	3.0985e-08	2.861e-08	2.65807e-08	3.16142e-08	3.1197e-08	3.77518e-08	6.40699e-08
TIAM-UCL 4.1.2	SSP2-RCP45	USA	Final Energy|Production|Steel|Primary|BF and BOF 3|w CCS|Electricity	PJ/yr						0.469601	0.469601	0.469601	0.469601	0.469601	5.22879e-08	9.17004e-08	1.00405e-07	1.17604e-07	1.82228e-07
TIAM-UCL 4.1.2	SSP2-RCP45	WEU	Final Energy|Production|Steel|Primary|BF and BOF 3|w CCS|Electricity	PJ/yr						2.13802	2.13802	2.13802	2.13802	2.13802	1.70604e-07	3.49957e-07	4.62604e-07	7.73724e-07	9.80568e-07
TIAM-UCL 4.1.2	SSP2-RCP45	World	Final Energy|Production|Steel|Primary|BF and BOF 3|w CCS|Electricity	PJ/yr	0	0	0	0	0	6.62656	6.62656	6.62656	6.62656	6.62657	1.78073e-05	1.94107e-05	1.57187e-05	1.09432e-05	1.2208e-05
TIAM-UCL 4.1.2	SSP2-RCP45	AFR	Final Energy|Production|Steel|Primary|BF and BOF 3|w CCS|Heat	PJ/yr						0.12218	0.12218	0.12218	0.12218	0.12218	3.96322e-08	6.06879e-08	6.24579e-08	6.44601e-08	1.00085e-07
TIAM-UCL 4.1.2	SSP2-RCP45	AUS	Final Energy|Production|Steel|Primary|BF and BOF 3|w CCS|Heat	PJ/yr						9.30415e-09	1.48882e-08	2.27111e-08	2.93944e-08	3.47683e-08	3.8037e-08	4.78278e-08	4.78208e-08	5.85656e-08	1.02366e-07
TIAM-UCL 4.1.2	SSP2-RCP45	CAN	Final Energy|Production|Steel|Primary|BF and BOF 3|w CCS|Heat	PJ/yr						0.153649	0.153649	0.153649	0.153649	0.153649	2.97754e-07	7.40095e-07	8.77679e-07	1.92288e-06	1.93215e-06
TIAM-UCL 4.1.2	SSP2-RCP45	CHI	Final Energy|Production|Steel|Primary|BF and BOF 3|w CCS|Heat	PJ/yr						1.3636e-08	1.44578e-08	1.78878e-08	2.34442e-08	2.49829e-08	3.12656e-08	4.73661e-08	5.08287e-08	6.53146e-08	1.08247e-07
TIAM-UCL 4.1.2	SSP2-RCP45	CSA	Final Energy|Production|Steel|Primary|BF and BOF 3|w CCS|Heat	PJ/yr						1.737e-08	1.92629e-08	3.03875e-08	3.93097e-08	5.02348e-08	6.19481e-08	8.58805e-08	8.78023e-08	1.01179e-07	1.81841e-07
TIAM-UCL 4.1.2	SSP2-RCP45	EEU	Final Energy|Production|Steel|Primary|BF and BOF 3|w CCS|Heat	PJ/yr						3.12802e-06	3.12791e-06	3.1298e-06	3.13574e-06	3.1399e-06	1.1033e-07	2.30369e-07	2.77318e-07	3.92792e-07	5.31205e-07
TIAM-UCL 4.1.2	SSP2-RCP45	FSU	Final Energy|Production|Steel|Primary|BF and BOF 3|w CCS|Heat	PJ/yr						9.10279e-09	1.35743e-08	1.70279e-08	2.37267e-08	2.71015e-08	4.03957e-08	6.10828e-08	6.60173e-08	8.59339e-08	1.35736e-07
TIAM-UCL 4.1.2	SSP2-RCP45	IND	Final Energy|Production|Steel|Primary|BF and BOF 3|w CCS|Heat	PJ/yr						8.77416e-09	9.65164e-09	1.21775e-08	1.50754e-08	1.82899e-08	2.15809e-08	2.99767e-08	2.99611e-08	3.48461e-08	5.88353e-08
TIAM-UCL 4.1.2	SSP2-RCP45	JPN	Final Energy|Production|Steel|Primary|BF and BOF 3|w CCS|Heat	PJ/yr						1.64165	1.64165	1.64165	1.64165	1.64165	1.19382e-05	1.2193e-05	9.19887e-06	4.15364e-06	4.2108e-06
TIAM-UCL 4.1.2	SSP2-RCP45	MEA	Final Energy|Production|Steel|Primary|BF and BOF 3|w CCS|Heat	PJ/yr						4.38857e-09	8.02315e-09	1.20941e-08	1.64052e-08	1.91867e-08	2.26974e-08	2.69954e-08	2.56535e-08	3.04639e-08	4.93658e-08
TIAM-UCL 4.1.2	SSP2-RCP45	MEX	Final Energy|Production|Steel|Primary|BF and BOF 3|w CCS|Heat	PJ/yr						7.64637e-09	1.00539e-08	1.56242e-08	2.74954e-08	3.28073e-08	3.90483e-08	4.83371e-08	3.85322e-08	4.44446e-08	6.77477e-08
TIAM-UCL 4.1.2	SSP2-RCP45	ODA	Final Energy|Production|Steel|Primary|BF and BOF 3|w CCS|Heat	PJ/yr						6.08744e-08	6.4456e-08	7.32528e-08	8.88854e-08	1.00408e-07	1.1475e-07	1.6564e-07	1.88373e-07	2.51145e-07	3.80137e-07
TIAM-UCL 4.1.2	SSP2-RCP45	SKO	Final Energy|Production|Steel|Primary|BF and BOF 3|w CCS|Heat	PJ/yr						1.00968	1.00968	1.00968	1.00968	1.00968	3.23475e-08	5.55471e-08	6.44283e-08	8.80403e-08	1.39499e-07
TIAM-UCL 4.1.2	SSP2-RCP45	UK	Final Energy|Production|Steel|Primary|BF and BOF 3|w CCS|Heat	PJ/yr						9.84362e-09	1.35753e-08	1.88478e-08	2.25676e-08	2.08378e-08	1.93598e-08	2.30258e-08	2.2722e-08	2.74961e-08	4.66646e-08
TIAM-UCL 4.1.2	SSP2-RCP45	USA	Final Energy|Production|Steel|Primary|BF and BOF 3|w CCS|Heat	PJ/yr						0.342029	0.342029	0.342029	0.342029	0.342029	3.80833e-08	6.6789e-08	7.31288e-08	8.56554e-08	1.32724e-07
TIAM-UCL 4.1.2	SSP2-RCP45	WEU	Final Energy|Production|Steel|Primary|BF and BOF 3|w CCS|Heat	PJ/yr						1.5572	1.5572	1.5572	1.5572	1.5572	1.24258e-07	2.54887e-07	3.36933e-07	5.63533e-07	7.14186e-07
TIAM-UCL 4.1.2	SSP2-RCP45	World	Final Energy|Production|Steel|Primary|BF and BOF 3|w CCS|Heat	PJ/yr	0	0	0	0	0	4.82639	4.82639	4.82639	4.82639	4.82639	1.29697e-05	1.41375e-05	1.14485e-05	7.97039e-06	8.89159e-06
TIAM-UCL 4.1.2	SSP2-RCP45	AFR	Final Energy|Production|Steel|Primary|BF and BOF 3|w CCS|Heavy Fuel Oil	PJ/yr						0.0563736	0.0563736	0.0563736	0.0563736	0.0563736	1.82862e-08	2.80013e-08	2.88179e-08	2.97418e-08	4.6179e-08
TIAM-UCL 4.1.2	SSP2-RCP45	AUS	Final Energy|Production|Steel|Primary|BF and BOF 3|w CCS|Heavy Fuel Oil	PJ/yr						4.29292e-09	6.86937e-09	1.04788e-08	1.35625e-08	1.6042e-08	1.75502e-08	2.20677e-08	2.20644e-08	2.70221e-08	4.72316e-08
TIAM-UCL 4.1.2	SSP2-RCP45	CAN	Final Energy|Production|Steel|Primary|BF and BOF 3|w CCS|Heavy Fuel Oil	PJ/yr						0.0708932	0.0708932	0.0708932	0.0708932	0.0708932	1.37383e-07	3.41478e-07	4.04959e-07	8.87215e-07	8.9149e-07
TIAM-UCL 4.1.2	SSP2-RCP45	CHI	Final Energy|Production|Steel|Primary|BF and BOF 3|w CCS|Heavy Fuel Oil	PJ/yr						6.29162e-09	6.67079e-09	8.2534e-09	1.08171e-08	1.15271e-08	1.44259e-08	2.18546e-08	2.34523e-08	3.0136e-08	4.9945e-08
TIAM-UCL 4.1.2	SSP2-RCP45	CSA	Final Energy|Production|Steel|Primary|BF and BOF 3|w CCS|Heavy Fuel Oil	PJ/yr						8.01446e-09	8.88785e-09	1.40207e-08	1.81374e-08	2.31782e-08	2.85827e-08	3.96251e-08	4.05118e-08	4.66838e-08	8.39011e-08
TIAM-UCL 4.1.2	SSP2-RCP45	EEU	Final Energy|Production|Steel|Primary|BF and BOF 3|w CCS|Heavy Fuel Oil	PJ/yr						1.44326e-06	1.44321e-06	1.44408e-06	1.44682e-06	1.44874e-06	5.09059e-08	1.06292e-07	1.27954e-07	1.81233e-07	2.45097e-07
TIAM-UCL 4.1.2	SSP2-RCP45	FSU	Final Energy|Production|Steel|Primary|BF and BOF 3|w CCS|Heavy Fuel Oil	PJ/yr						4.20001e-09	6.26315e-09	7.85665e-09	1.09474e-08	1.25046e-08	1.86385e-08	2.81835e-08	3.04603e-08	3.96498e-08	6.26282e-08
TIAM-UCL 4.1.2	SSP2-RCP45	IND	Final Energy|Production|Steel|Primary|BF and BOF 3|w CCS|Heavy Fuel Oil	PJ/yr						4.04838e-09	4.45325e-09	5.61868e-09	6.95578e-09	8.43893e-09	9.95738e-09	1.38312e-08	1.3824e-08	1.60779e-08	2.71465e-08
TIAM-UCL 4.1.2	SSP2-RCP45	JPN	Final Energy|Production|Steel|Primary|BF and BOF 3|w CCS|Heavy Fuel Oil	PJ/yr						0.757452	0.757452	0.757452	0.757452	0.757452	5.50828e-06	5.62584e-06	4.24434e-06	1.91648e-06	1.94286e-06
TIAM-UCL 4.1.2	SSP2-RCP45	MEA	Final Energy|Production|Steel|Primary|BF and BOF 3|w CCS|Heavy Fuel Oil	PJ/yr						2.02488e-09	3.70187e-09	5.58018e-09	7.56933e-09	8.85269e-09	1.04725e-08	1.24556e-08	1.18365e-08	1.4056e-08	2.27773e-08
TIAM-UCL 4.1.2	SSP2-RCP45	MEX	Final Energy|Production|Steel|Primary|BF and BOF 3|w CCS|Heavy Fuel Oil	PJ/yr						3.52802e-09	4.63887e-09	7.20899e-09	1.26863e-08	1.51372e-08	1.80168e-08	2.23027e-08	1.77787e-08	2.05067e-08	3.12587e-08
TIAM-UCL 4.1.2	SSP2-RCP45	ODA	Final Energy|Production|Steel|Primary|BF and BOF 3|w CCS|Heavy Fuel Oil	PJ/yr						2.80873e-08	2.97399e-08	3.37987e-08	4.10116e-08	4.63279e-08	5.29455e-08	7.64262e-08	8.6915e-08	1.15878e-07	1.75395e-07
TIAM-UCL 4.1.2	SSP2-RCP45	SKO	Final Energy|Production|Steel|Primary|BF and BOF 3|w CCS|Heavy Fuel Oil	PJ/yr						0.465863	0.465863	0.465863	0.465863	0.465863	1.49251e-08	2.56293e-08	2.97271e-08	4.06216e-08	6.43645e-08
TIAM-UCL 4.1.2	SSP2-RCP45	UK	Final Energy|Production|Steel|Primary|BF and BOF 3|w CCS|Heavy Fuel Oil	PJ/yr						4.54183e-09	6.26362e-09	8.69635e-09	1.04126e-08	9.61452e-09	8.93256e-09	1.06241e-08	1.04839e-08	1.26867e-08	2.1531e-08
TIAM-UCL 4.1.2	SSP2-RCP45	USA	Final Energy|Production|Steel|Primary|BF and BOF 3|w CCS|Heavy Fuel Oil	PJ/yr						0.157811	0.157811	0.157811	0.157811	0.157811	1.75716e-08	3.08163e-08	3.37415e-08	3.95212e-08	6.12386e-08
TIAM-UCL 4.1.2	SSP2-RCP45	WEU	Final Energy|Production|Steel|Primary|BF and BOF 3|w CCS|Heavy Fuel Oil	PJ/yr						0.71849	0.71849	0.71849	0.71849	0.71849	5.73323e-08	1.17604e-07	1.5546e-07	2.60013e-07	3.29524e-07
TIAM-UCL 4.1.2	SSP2-RCP45	World	Final Energy|Production|Steel|Primary|BF and BOF 3|w CCS|Heavy Fuel Oil	PJ/yr	0	0	0	0	0	2.22689	2.22689	2.22689	2.22689	2.22689	5.98421e-06	6.52303e-06	5.28233e-06	3.67752e-06	4.10256e-06
TIAM-UCL 4.1.2	SSP2-RCP45	AFR	Final Energy|Production|Steel|Primary|BF and BOF 3|w CCS|Liquified Petroleum Gases	PJ/yr						0.0244684	0.0244684	0.0244684	0.0244684	0.0244684	7.93694e-09	1.21537e-08	1.25081e-08	1.29091e-08	2.00435e-08
TIAM-UCL 4.1.2	SSP2-RCP45	AUS	Final Energy|Production|Steel|Primary|BF and BOF 3|w CCS|Liquified Petroleum Gases	PJ/yr						1.8633e-09	2.98158e-09	4.54824e-09	5.88667e-09	6.96288e-09	7.61749e-09	9.57825e-09	9.57684e-09	1.17286e-08	2.05004e-08
TIAM-UCL 4.1.2	SSP2-RCP45	CAN	Final Energy|Production|Steel|Primary|BF and BOF 3|w CCS|Liquified Petroleum Gases	PJ/yr						0.0307705	0.0307705	0.0307705	0.0307705	0.0307705	5.96298e-08	1.48215e-07	1.75768e-07	3.85087e-07	3.86942e-07
TIAM-UCL 4.1.2	SSP2-RCP45	CHI	Final Energy|Production|Steel|Primary|BF and BOF 3|w CCS|Liquified Petroleum Gases	PJ/yr						2.73081e-09	2.89539e-09	3.5823e-09	4.69506e-09	5.0032e-09	6.26141e-09	9.48578e-09	1.01792e-08	1.30802e-08	2.16781e-08
TIAM-UCL 4.1.2	SSP2-RCP45	CSA	Final Energy|Production|Steel|Primary|BF and BOF 3|w CCS|Liquified Petroleum Gases	PJ/yr						3.4786e-09	3.85768e-09	6.08556e-09	7.87237e-09	1.00603e-08	1.2406e-08	1.71989e-08	1.75837e-08	2.02626e-08	3.64164e-08
TIAM-UCL 4.1.2	SSP2-RCP45	EEU	Final Energy|Production|Steel|Primary|BF and BOF 3|w CCS|Liquified Petroleum Gases	PJ/yr						6.26433e-07	6.26411e-07	6.2679e-07	6.27979e-07	6.28812e-07	2.20952e-08	4.61348e-08	5.55371e-08	7.86625e-08	1.06382e-07
TIAM-UCL 4.1.2	SSP2-RCP45	FSU	Final Energy|Production|Steel|Primary|BF and BOF 3|w CCS|Liquified Petroleum Gases	PJ/yr						1.82297e-09	2.71846e-09	3.4101e-09	4.75163e-09	5.42748e-09	8.08986e-09	1.22327e-08	1.3221e-08	1.72096e-08	2.71831e-08
TIAM-UCL 4.1.2	SSP2-RCP45	IND	Final Energy|Production|Steel|Primary|BF and BOF 3|w CCS|Liquified Petroleum Gases	PJ/yr						1.75716e-09	1.93289e-09	2.43873e-09	3.01909e-09	3.66283e-09	4.3219e-09	6.00328e-09	6.00016e-09	6.97846e-09	1.17827e-08
TIAM-UCL 4.1.2	SSP2-RCP45	JPN	Final Energy|Production|Steel|Primary|BF and BOF 3|w CCS|Liquified Petroleum Gases	PJ/yr						0.328764	0.328764	0.328764	0.328764	0.328764	2.39081e-06	2.44184e-06	1.84221e-06	8.31829e-07	8.43277e-07
TIAM-UCL 4.1.2	SSP2-RCP45	MEA	Final Energy|Production|Steel|Primary|BF and BOF 3|w CCS|Liquified Petroleum Gases	PJ/yr						8.78878e-10	1.60676e-09	2.42202e-09	3.28539e-09	3.84242e-09	4.5455e-09	5.40624e-09	5.13751e-09	6.10086e-09	9.88625e-09
TIAM-UCL 4.1.2	SSP2-RCP45	MEX	Final Energy|Production|Steel|Primary|BF and BOF 3|w CCS|Liquified Petroleum Gases	PJ/yr						1.5313e-09	2.01345e-09	3.12899e-09	5.50636e-09	6.57016e-09	7.82002e-09	9.68024e-09	7.71666e-09	8.90071e-09	1.35675e-08
TIAM-UCL 4.1.2	SSP2-RCP45	ODA	Final Energy|Production|Steel|Primary|BF and BOF 3|w CCS|Liquified Petroleum Gases	PJ/yr						1.2191e-08	1.29083e-08	1.467e-08	1.78006e-08	2.01082e-08	2.29804e-08	3.3172e-08	3.77246e-08	5.02956e-08	7.61283e-08
TIAM-UCL 4.1.2	SSP2-RCP45	SKO	Final Energy|Production|Steel|Primary|BF and BOF 3|w CCS|Liquified Petroleum Gases	PJ/yr						0.202203	0.202203	0.202203	0.202203	0.202203	6.47807e-09	1.11241e-08	1.29027e-08	1.76314e-08	2.79368e-08
TIAM-UCL 4.1.2	SSP2-RCP45	UK	Final Energy|Production|Steel|Primary|BF and BOF 3|w CCS|Liquified Petroleum Gases	PJ/yr						1.97133e-09	2.71866e-09	3.77456e-09	4.5195e-09	4.17308e-09	3.87709e-09	4.61127e-09	4.55042e-09	5.50652e-09	9.34529e-09
TIAM-UCL 4.1.2	SSP2-RCP45	USA	Final Energy|Production|Steel|Primary|BF and BOF 3|w CCS|Liquified Petroleum Gases	PJ/yr						0.0684965	0.0684965	0.0684965	0.0684965	0.0684965	7.62677e-09	1.33755e-08	1.46452e-08	1.71538e-08	2.658e-08
TIAM-UCL 4.1.2	SSP2-RCP45	WEU	Final Energy|Production|Steel|Primary|BF and BOF 3|w CCS|Liquified Petroleum Gases	PJ/yr						0.311853	0.311853	0.311853	0.311853	0.311853	2.48845e-08	5.1045e-08	6.74759e-08	1.12856e-07	1.43026e-07
TIAM-UCL 4.1.2	SSP2-RCP45	World	Final Energy|Production|Steel|Primary|BF and BOF 3|w CCS|Liquified Petroleum Gases	PJ/yr	0	0	0	0	0	0.966557	0.966557	0.966557	0.966557	0.966557	2.59738e-06	2.83126e-06	2.29274e-06	1.59619e-06	1.78068e-06
TIAM-UCL 4.1.2	SSP2-RCP45	AFR	Final Energy|Production|Steel|Primary|BF and BOF 3|w CCS|Natural Gas Mix	PJ/yr						0.279586	0.279586	0.279586	0.279586	0.279586	9.06908e-08	1.38873e-07	1.42923e-07	1.47505e-07	2.29025e-07
TIAM-UCL 4.1.2	SSP2-RCP45	AUS	Final Energy|Production|Steel|Primary|BF and BOF 3|w CCS|Natural Gas Mix	PJ/yr						2.12908e-08	3.40688e-08	5.197e-08	6.72635e-08	7.95607e-08	8.70406e-08	1.09445e-07	1.09429e-07	1.34016e-07	2.34246e-07
TIAM-UCL 4.1.2	SSP2-RCP45	CAN	Final Energy|Production|Steel|Primary|BF and BOF 3|w CCS|Natural Gas Mix	PJ/yr						0.351596	0.351596	0.351596	0.351596	0.351596	6.81355e-07	1.69357e-06	2.0084e-06	4.40016e-06	4.42136e-06
TIAM-UCL 4.1.2	SSP2-RCP45	CHI	Final Energy|Production|Steel|Primary|BF and BOF 3|w CCS|Natural Gas Mix	PJ/yr						3.12034e-08	3.30839e-08	4.09329e-08	5.36476e-08	5.71687e-08	7.15454e-08	1.08388e-07	1.16312e-07	1.4946e-07	2.47703e-07
TIAM-UCL 4.1.2	SSP2-RCP45	CSA	Final Energy|Production|Steel|Primary|BF and BOF 3|w CCS|Natural Gas Mix	PJ/yr						3.97479e-08	4.40794e-08	6.95361e-08	8.99529e-08	1.14953e-07	1.41757e-07	1.96521e-07	2.00919e-07	2.31529e-07	4.16109e-07
TIAM-UCL 4.1.2	SSP2-RCP45	EEU	Final Energy|Production|Steel|Primary|BF and BOF 3|w CCS|Natural Gas Mix	PJ/yr						7.15788e-06	7.15763e-06	7.16196e-06	7.17555e-06	7.18507e-06	2.52469e-07	5.27155e-07	6.3459e-07	8.9883e-07	1.21556e-06
TIAM-UCL 4.1.2	SSP2-RCP45	FSU	Final Energy|Production|Steel|Primary|BF and BOF 3|w CCS|Natural Gas Mix	PJ/yr						2.083e-08	3.10622e-08	3.89652e-08	5.4294e-08	6.20167e-08	9.24381e-08	1.39776e-07	1.51068e-07	1.96644e-07	3.10606e-07
TIAM-UCL 4.1.2	SSP2-RCP45	IND	Final Energy|Production|Steel|Primary|BF and BOF 3|w CCS|Natural Gas Mix	PJ/yr						2.0078e-08	2.2086e-08	2.78659e-08	3.44973e-08	4.1853e-08	4.93838e-08	6.8596e-08	6.85603e-08	7.97388e-08	1.34633e-07
TIAM-UCL 4.1.2	SSP2-RCP45	JPN	Final Energy|Production|Steel|Primary|BF and BOF 3|w CCS|Natural Gas Mix	PJ/yr						3.7566	3.7566	3.7566	3.7566	3.7566	2.73184e-05	2.79015e-05	2.10499e-05	9.50482e-06	9.63563e-06
TIAM-UCL 4.1.2	SSP2-RCP45	MEA	Final Energy|Production|Steel|Primary|BF and BOF 3|w CCS|Natural Gas Mix	PJ/yr						1.00424e-08	1.83595e-08	2.7675e-08	3.75402e-08	4.39051e-08	5.19387e-08	6.17739e-08	5.87033e-08	6.9711e-08	1.12964e-07
TIAM-UCL 4.1.2	SSP2-RCP45	MEX	Final Energy|Production|Steel|Primary|BF and BOF 3|w CCS|Natural Gas Mix	PJ/yr						1.74973e-08	2.30065e-08	3.57531e-08	6.2918e-08	7.50734e-08	8.93548e-08	1.1061e-07	8.81738e-08	1.01703e-07	1.55028e-07
TIAM-UCL 4.1.2	SSP2-RCP45	ODA	Final Energy|Production|Steel|Primary|BF and BOF 3|w CCS|Natural Gas Mix	PJ/yr						1.393e-07	1.47495e-07	1.67625e-07	2.03398e-07	2.29764e-07	2.62584e-07	3.79037e-07	4.31056e-07	5.74699e-07	8.69873e-07
TIAM-UCL 4.1.2	SSP2-RCP45	SKO	Final Energy|Production|Steel|Primary|BF and BOF 3|w CCS|Natural Gas Mix	PJ/yr						2.31045	2.31045	2.31045	2.31045	2.31045	7.40211e-08	1.27109e-07	1.47432e-07	2.01464e-07	3.19217e-07
TIAM-UCL 4.1.2	SSP2-RCP45	UK	Final Energy|Production|Steel|Primary|BF and BOF 3|w CCS|Natural Gas Mix	PJ/yr						2.25253e-08	3.10645e-08	4.31297e-08	5.16416e-08	4.76834e-08	4.43012e-08	5.26903e-08	5.1995e-08	6.29197e-08	1.06783e-07
TIAM-UCL 4.1.2	SSP2-RCP45	USA	Final Energy|Production|Steel|Primary|BF and BOF 3|w CCS|Natural Gas Mix	PJ/yr						0.782669	0.782669	0.782669	0.782669	0.782669	8.71466e-08	1.52834e-07	1.67342e-07	1.96006e-07	3.03714e-07
TIAM-UCL 4.1.2	SSP2-RCP45	WEU	Final Energy|Production|Steel|Primary|BF and BOF 3|w CCS|Natural Gas Mix	PJ/yr						3.56337	3.56337	3.56337	3.56337	3.56337	2.84341e-07	5.83261e-07	7.71007e-07	1.28954e-06	1.63428e-06
TIAM-UCL 4.1.2	SSP2-RCP45	World	Final Energy|Production|Steel|Primary|BF and BOF 3|w CCS|Natural Gas Mix	PJ/yr	0	0	0	0	0	11.0443	11.0443	11.0443	11.0443	11.0443	2.96788e-05	3.23511e-05	2.61978e-05	1.82387e-05	2.03467e-05
TIAM-UCL 4.1.2	SSP2-RCP45	AFR	Final Energy|Production|Steel|Primary|BF and BOF 3|w CCS|Petroleum Coke	PJ/yr						0.0180752	0.0180752	0.0180752	0.0180752	0.0180752	5.86317e-09	8.97814e-09	9.23999e-09	9.5362e-09	1.48065e-08
TIAM-UCL 4.1.2	SSP2-RCP45	AUS	Final Energy|Production|Steel|Primary|BF and BOF 3|w CCS|Petroleum Coke	PJ/yr						1.37645e-09	2.20255e-09	3.35987e-09	4.34859e-09	5.1436e-09	5.62718e-09	7.07563e-09	7.07459e-09	8.66417e-09	1.5144e-08
TIAM-UCL 4.1.2	SSP2-RCP45	CAN	Final Energy|Production|Steel|Primary|BF and BOF 3|w CCS|Petroleum Coke	PJ/yr						0.0227307	0.0227307	0.0227307	0.0227307	0.0227307	4.40497e-08	1.09489e-07	1.29843e-07	2.8447e-07	2.85841e-07
TIAM-UCL 4.1.2	SSP2-RCP45	CHI	Final Energy|Production|Steel|Primary|BF and BOF 3|w CCS|Petroleum Coke	PJ/yr						2.0173e-09	2.13888e-09	2.64631e-09	3.46832e-09	3.69596e-09	4.62542e-09	7.00732e-09	7.51957e-09	9.66261e-09	1.6014e-08
TIAM-UCL 4.1.2	SSP2-RCP45	CSA	Final Energy|Production|Steel|Primary|BF and BOF 3|w CCS|Petroleum Coke	PJ/yr						2.5697e-09	2.84974e-09	4.49551e-09	5.81547e-09	7.43171e-09	9.16457e-09	1.27051e-08	1.29894e-08	1.49684e-08	2.69015e-08
TIAM-UCL 4.1.2	SSP2-RCP45	EEU	Final Energy|Production|Steel|Primary|BF and BOF 3|w CCS|Petroleum Coke	PJ/yr						4.62757e-07	4.62741e-07	4.63021e-07	4.639e-07	4.64515e-07	1.63221e-08	3.40806e-08	4.10263e-08	5.81094e-08	7.85862e-08
TIAM-UCL 4.1.2	SSP2-RCP45	FSU	Final Energy|Production|Steel|Primary|BF and BOF 3|w CCS|Petroleum Coke	PJ/yr						1.34666e-09	2.00817e-09	2.5191e-09	3.51011e-09	4.00938e-09	5.97613e-09	9.03655e-09	9.76657e-09	1.2713e-08	2.00807e-08
TIAM-UCL 4.1.2	SSP2-RCP45	IND	Final Energy|Production|Steel|Primary|BF and BOF 3|w CCS|Petroleum Coke	PJ/yr						1.29804e-09	1.42786e-09	1.80154e-09	2.23025e-09	2.7058e-09	3.19267e-09	4.43473e-09	4.43243e-09	5.15512e-09	8.70407e-09
TIAM-UCL 4.1.2	SSP2-RCP45	JPN	Final Energy|Production|Steel|Primary|BF and BOF 3|w CCS|Petroleum Coke	PJ/yr						0.242864	0.242864	0.242864	0.242864	0.242864	1.76614e-06	1.80383e-06	1.36088e-06	6.14487e-07	6.22945e-07
TIAM-UCL 4.1.2	SSP2-RCP45	MEA	Final Energy|Production|Steel|Primary|BF and BOF 3|w CCS|Petroleum Coke	PJ/yr						6.49243e-10	1.18694e-09	1.78919e-09	2.42698e-09	2.83847e-09	3.35784e-09	3.99369e-09	3.79517e-09	4.50682e-09	7.30315e-09
TIAM-UCL 4.1.2	SSP2-RCP45	MEX	Final Energy|Production|Steel|Primary|BF and BOF 3|w CCS|Petroleum Coke	PJ/yr						1.1312e-09	1.48737e-09	2.31144e-09	4.06765e-09	4.8535e-09	5.77679e-09	7.15097e-09	5.70044e-09	6.57512e-09	1.00226e-08
TIAM-UCL 4.1.2	SSP2-RCP45	ODA	Final Energy|Production|Steel|Primary|BF and BOF 3|w CCS|Petroleum Coke	PJ/yr						9.00573e-09	9.53559e-09	1.0837e-08	1.31497e-08	1.48543e-08	1.69761e-08	2.45048e-08	2.78678e-08	3.71543e-08	5.62374e-08
TIAM-UCL 4.1.2	SSP2-RCP45	SKO	Final Energy|Production|Steel|Primary|BF and BOF 3|w CCS|Petroleum Coke	PJ/yr						0.149371	0.149371	0.149371	0.149371	0.149371	4.78547e-09	8.21761e-09	9.53149e-09	1.30246e-08	2.06374e-08
TIAM-UCL 4.1.2	SSP2-RCP45	UK	Final Energy|Production|Steel|Primary|BF and BOF 3|w CCS|Petroleum Coke	PJ/yr						1.45626e-09	2.00833e-09	2.78834e-09	3.33863e-09	3.08273e-09	2.86408e-09	3.40643e-09	3.36148e-09	4.06777e-09	6.90354e-09
TIAM-UCL 4.1.2	SSP2-RCP45	USA	Final Energy|Production|Steel|Primary|BF and BOF 3|w CCS|Petroleum Coke	PJ/yr						0.0505996	0.0505996	0.0505996	0.0505996	0.0505996	5.63403e-09	9.88073e-09	1.08186e-08	1.26718e-08	1.96351e-08
TIAM-UCL 4.1.2	SSP2-RCP45	WEU	Final Energy|Production|Steel|Primary|BF and BOF 3|w CCS|Petroleum Coke	PJ/yr						0.230372	0.230372	0.230372	0.230372	0.230372	1.83827e-08	3.77079e-08	4.98457e-08	8.33689e-08	1.05656e-07
TIAM-UCL 4.1.2	SSP2-RCP45	World	Final Energy|Production|Steel|Primary|BF and BOF 3|w CCS|Petroleum Coke	PJ/yr	0	0	0	0	0	0.714013	0.714013	0.714013	0.714013	0.714013	1.91874e-06	2.0915e-06	1.69369e-06	1.17914e-06	1.31542e-06
TIAM-UCL 4.1.2	SSP2-RCP45	AFR	Final Energy|Production|Steel|Primary|BF and BOF 3|w CCS|Refined Petroleum Products (Oil)	PJ/yr						0.0548319	0.0548319	0.0548319	0.0548319	0.0548319	1.77861e-08	2.72355e-08	2.80298e-08	2.89284e-08	4.49161e-08
TIAM-UCL 4.1.2	SSP2-RCP45	AUS	Final Energy|Production|Steel|Primary|BF and BOF 3|w CCS|Refined Petroleum Products (Oil)	PJ/yr						4.17552e-09	6.68151e-09	1.01923e-08	1.31916e-08	1.56033e-08	1.70703e-08	2.14642e-08	2.1461e-08	2.62831e-08	4.59399e-08
TIAM-UCL 4.1.2	SSP2-RCP45	CAN	Final Energy|Production|Steel|Primary|BF and BOF 3|w CCS|Refined Petroleum Products (Oil)	PJ/yr						0.0689544	0.0689544	0.0689544	0.0689544	0.0689544	1.33626e-07	3.3214e-07	3.93885e-07	8.62951e-07	8.6711e-07
TIAM-UCL 4.1.2	SSP2-RCP45	CHI	Final Energy|Production|Steel|Primary|BF and BOF 3|w CCS|Refined Petroleum Products (Oil)	PJ/yr						6.11955e-09	6.48836e-09	8.02769e-09	1.05213e-08	1.12118e-08	1.40314e-08	2.1257e-08	2.28109e-08	2.93119e-08	4.85792e-08
TIAM-UCL 4.1.2	SSP2-RCP45	CSA	Final Energy|Production|Steel|Primary|BF and BOF 3|w CCS|Refined Petroleum Products (Oil)	PJ/yr						7.79529e-09	8.64479e-09	1.36373e-08	1.76414e-08	2.25444e-08	2.78011e-08	3.85415e-08	3.94039e-08	4.54071e-08	8.16066e-08
TIAM-UCL 4.1.2	SSP2-RCP45	EEU	Final Energy|Production|Steel|Primary|BF and BOF 3|w CCS|Refined Petroleum Products (Oil)	PJ/yr						1.40379e-06	1.40374e-06	1.40459e-06	1.40726e-06	1.40912e-06	4.95138e-08	1.03385e-07	1.24455e-07	1.76277e-07	2.38394e-07
TIAM-UCL 4.1.2	SSP2-RCP45	FSU	Final Energy|Production|Steel|Primary|BF and BOF 3|w CCS|Refined Petroleum Products (Oil)	PJ/yr						4.08515e-09	6.09187e-09	7.64179e-09	1.06481e-08	1.21626e-08	1.81288e-08	2.74127e-08	2.96272e-08	3.85654e-08	6.09155e-08
TIAM-UCL 4.1.2	SSP2-RCP45	IND	Final Energy|Production|Steel|Primary|BF and BOF 3|w CCS|Refined Petroleum Products (Oil)	PJ/yr						3.93766e-09	4.33146e-09	5.46502e-09	6.76556e-09	8.20814e-09	9.68507e-09	1.34529e-08	1.34459e-08	1.56382e-08	2.64041e-08
TIAM-UCL 4.1.2	SSP2-RCP45	JPN	Final Energy|Production|Steel|Primary|BF and BOF 3|w CCS|Refined Petroleum Products (Oil)	PJ/yr						0.736737	0.736737	0.736737	0.736737	0.736737	5.35764e-06	5.47199e-06	4.12827e-06	1.86407e-06	1.88972e-06
TIAM-UCL 4.1.2	SSP2-RCP45	MEA	Final Energy|Production|Steel|Primary|BF and BOF 3|w CCS|Refined Petroleum Products (Oil)	PJ/yr						1.9695e-09	3.60063e-09	5.42757e-09	7.36232e-09	8.61059e-09	1.01861e-08	1.2115e-08	1.15128e-08	1.36716e-08	2.21544e-08
TIAM-UCL 4.1.2	SSP2-RCP45	MEX	Final Energy|Production|Steel|Primary|BF and BOF 3|w CCS|Refined Petroleum Products (Oil)	PJ/yr						3.43154e-09	4.512e-09	7.01184e-09	1.23394e-08	1.47233e-08	1.75241e-08	2.16927e-08	1.72925e-08	1.99459e-08	3.04038e-08
TIAM-UCL 4.1.2	SSP2-RCP45	ODA	Final Energy|Production|Steel|Primary|BF and BOF 3|w CCS|Refined Petroleum Products (Oil)	PJ/yr						2.73192e-08	2.89266e-08	3.28744e-08	3.989e-08	4.50609e-08	5.14975e-08	7.43361e-08	8.4538e-08	1.12709e-07	1.70598e-07
TIAM-UCL 4.1.2	SSP2-RCP45	SKO	Final Energy|Production|Steel|Primary|BF and BOF 3|w CCS|Refined Petroleum Products (Oil)	PJ/yr						0.453122	0.453122	0.453122	0.453122	0.453123	1.45169e-08	2.49284e-08	2.89141e-08	3.95107e-08	6.26043e-08
TIAM-UCL 4.1.2	SSP2-RCP45	UK	Final Energy|Production|Steel|Primary|BF and BOF 3|w CCS|Refined Petroleum Products (Oil)	PJ/yr						4.41762e-09	6.09233e-09	8.45852e-09	1.01279e-08	9.35158e-09	8.68828e-09	1.03335e-08	1.01972e-08	1.23397e-08	2.09421e-08
TIAM-UCL 4.1.2	SSP2-RCP45	USA	Final Energy|Production|Steel|Primary|BF and BOF 3|w CCS|Refined Petroleum Products (Oil)	PJ/yr						0.153496	0.153496	0.153496	0.153496	0.153496	1.7091e-08	2.99735e-08	3.28187e-08	3.84404e-08	5.95639e-08
TIAM-UCL 4.1.2	SSP2-RCP45	WEU	Final Energy|Production|Steel|Primary|BF and BOF 3|w CCS|Refined Petroleum Products (Oil)	PJ/yr						0.698841	0.698841	0.698841	0.698841	0.698841	5.57644e-08	1.14388e-07	1.51209e-07	2.52902e-07	3.20512e-07
TIAM-UCL 4.1.2	SSP2-RCP45	World	Final Energy|Production|Steel|Primary|BF and BOF 3|w CCS|Refined Petroleum Products (Oil)	PJ/yr	0	0	0	0	0	2.16598	2.16598	2.16598	2.16598	2.16598	5.82055e-06	6.34464e-06	5.13787e-06	3.57695e-06	3.99037e-06
TIAM-UCL 4.1.2	SSP2-RCP45	CAN	Final Energy|Production|Steel|Primary|BF and BOF 3|w/o CCS|Biofuels	PJ/yr				0.0222291	0.0222291	1.26897e-10	0.00135754	7.37853e-10	1.02237e-10	1.52472e-10	3.17752e-10	3.25152e-10	2.58293e-10	3.09135e-10	4.0213e-10
TIAM-UCL 4.1.2	SSP2-RCP45	CSA	Final Energy|Production|Steel|Primary|BF and BOF 3|w/o CCS|Biofuels	PJ/yr				66.4434	66.4434	66.4434	48.3013	23.8339	1.63203e-07	2.42746e-07	3.93426e-07	5.20619e-07	4.9587e-07	5.45254e-07	1.02549e-06
TIAM-UCL 4.1.2	SSP2-RCP45	EEU	Final Energy|Production|Steel|Primary|BF and BOF 3|w/o CCS|Biofuels	PJ/yr				0.165726	0.350757	0.349949	0.340104	0.295785	0.185032	9.23721e-10	1.02998e-08	1.69319e-08	1.2248e-08	3.06433e-09	3.29339e-09
TIAM-UCL 4.1.2	SSP2-RCP45	FSU	Final Energy|Production|Steel|Primary|BF and BOF 3|w/o CCS|Biofuels	PJ/yr				12.0976	12.0976	12.0976	5.34912e-08	1.14652e-08	6.41138e-09	5.97094e-09	1.38457e-08	1.42984e-08	1.15319e-08	1.18064e-08	1.32457e-08
TIAM-UCL 4.1.2	SSP2-RCP45	JPN	Final Energy|Production|Steel|Primary|BF and BOF 3|w/o CCS|Biofuels	PJ/yr				0.831062	0.831062	0.940962	0.741773	0.471729	0.132682	0.132682	5.04712e-09	5.79484e-09	3.31824e-09	3.21957e-09	4.01498e-09
TIAM-UCL 4.1.2	SSP2-RCP45	ODA	Final Energy|Production|Steel|Primary|BF and BOF 3|w/o CCS|Biofuels	PJ/yr				0.0107376	0.0107376	0.0107376	0.00958681	0.0047675	1.32181e-09	1.32504e-09	2.92139e-10	5.03177e-10	5.53012e-10	7.85306e-10	1.12801e-09
TIAM-UCL 4.1.2	SSP2-RCP45	SKO	Final Energy|Production|Steel|Primary|BF and BOF 3|w/o CCS|Biofuels	PJ/yr				0.262196	0.438127	0.438127	0.492232	0.502542	0.527849	0.472866	0.542507	0.542507	0.379044	0.290663	0.213637
TIAM-UCL 4.1.2	SSP2-RCP45	UK	Final Energy|Production|Steel|Primary|BF and BOF 3|w/o CCS|Biofuels	PJ/yr				0.000111397	0.000725156	0.00118256	0.0016289	0.00171814	0.00179632	0.0018745	0.00201819	0.00216188	0.00225721	0.00232925	0.00237798
TIAM-UCL 4.1.2	SSP2-RCP45	USA	Final Energy|Production|Steel|Primary|BF and BOF 3|w/o CCS|Biofuels	PJ/yr				0.0174202	0.0174202	1.57525e-10	2.13423e-10	1.24348e-10	4.42799e-11	5.15069e-11	1.41567e-10	9.45234e-11	6.90725e-11	8.16144e-11	1.1045e-10
TIAM-UCL 4.1.2	SSP2-RCP45	WEU	Final Energy|Production|Steel|Primary|BF and BOF 3|w/o CCS|Biofuels	PJ/yr				0.763756	0.772349	0.772349	0.753241	0.50604	0.00859349	6.00397e-10	1.94617e-09	3.13946e-09	2.89816e-09	2.92774e-09	4.55741e-09
TIAM-UCL 4.1.2	SSP2-RCP45	World	Final Energy|Production|Steel|Primary|BF and BOF 3|w/o CCS|Biofuels	PJ/yr	0	0	0	80.6143	80.9845	81.0544	50.6412	25.6165	0.855953	0.607422	0.544526	0.54467	0.381302	0.292993	0.216016
TIAM-UCL 4.1.2	SSP2-RCP45	AFR	Final Energy|Production|Steel|Primary|BF and BOF 3|w/o CCS|Blast Furnace Gas	PJ/yr				9.0571	9.0571		1.07764e-07	2.27388e-07	5.46917e-08	5.53942e-08	9.85012e-08	7.16752e-08	8.39701e-08	1.029e-07	1.56099e-07
TIAM-UCL 4.1.2	SSP2-RCP45	AUS	Final Energy|Production|Steel|Primary|BF and BOF 3|w/o CCS|Blast Furnace Gas	PJ/yr				0.39853	0.80639	1.1321	1.45781	1.49888	1.53996	1.58104	1.65653	1.73203	1.78212	1.81997	1.84557
TIAM-UCL 4.1.2	SSP2-RCP45	CAN	Final Energy|Production|Steel|Primary|BF and BOF 3|w/o CCS|Blast Furnace Gas	PJ/yr				7.87798	7.87798	4.49724e-08	0.481111	2.61495e-07	3.62327e-08	5.40361e-08	1.12611e-07	1.15234e-07	9.1539e-08	1.09558e-07	1.42515e-07
TIAM-UCL 4.1.2	SSP2-RCP45	CHI	Final Energy|Production|Steel|Primary|BF and BOF 3|w/o CCS|Blast Furnace Gas	PJ/yr				2213.07	1947.25	2141.03	2284.74	2292.89	2231.61	2231.61	2526.72	2438.18	2377.13	2006.06	1437.94
TIAM-UCL 4.1.2	SSP2-RCP45	CSA	Final Energy|Production|Steel|Primary|BF and BOF 3|w/o CCS|Blast Furnace Gas	PJ/yr				16.3794	16.3794	16.3794	11.907	5.87542	4.02321e-08	5.98408e-08	9.69857e-08	1.28341e-07	1.2224e-07	1.34414e-07	2.52798e-07
TIAM-UCL 4.1.2	SSP2-RCP45	EEU	Final Energy|Production|Steel|Primary|BF and BOF 3|w/o CCS|Blast Furnace Gas	PJ/yr				18.2309	38.5855	38.4966	37.4136	32.5382	20.3546	1.01615e-07	1.13304e-06	1.86261e-06	1.34736e-06	3.37096e-07	3.62294e-07
TIAM-UCL 4.1.2	SSP2-RCP45	FSU	Final Energy|Production|Steel|Primary|BF and BOF 3|w/o CCS|Blast Furnace Gas	PJ/yr				72.3642	72.3642	72.3642	3.19967e-07	6.85813e-08	3.83508e-08	3.57163e-08	8.28209e-08	8.55285e-08	6.89803e-08	7.06221e-08	7.92315e-08
TIAM-UCL 4.1.2	SSP2-RCP45	IND	Final Energy|Production|Steel|Primary|BF and BOF 3|w/o CCS|Blast Furnace Gas	PJ/yr				313.396	87.7411	92.1508	3.72743e-07	2.95939e-07	1.09726e-07	1.3451e-07	2.93361e-07	2.63075e-07	2.70042e-07	3.2678e-07	5.0638e-07
TIAM-UCL 4.1.2	SSP2-RCP45	JPN	Final Energy|Production|Steel|Primary|BF and BOF 3|w/o CCS|Blast Furnace Gas	PJ/yr				108.902	108.902	123.303	97.2014	61.815	17.3865	17.3865	6.61371e-07	7.59352e-07	4.3482e-07	4.2189e-07	5.2612e-07
TIAM-UCL 4.1.2	SSP2-RCP45	MEA	Final Energy|Production|Steel|Primary|BF and BOF 3|w/o CCS|Blast Furnace Gas	PJ/yr				4.48799	4.48799	4.48799	3.26709	1.57879	2.93692e-07	3.59225e-07	5.46588e-07	6.39587e-07	7.62054e-07	1.10371e-06	1.88843e-06
TIAM-UCL 4.1.2	SSP2-RCP45	MEX	Final Energy|Production|Steel|Primary|BF and BOF 3|w/o CCS|Blast Furnace Gas	PJ/yr				1.96482	0.38053	0.285232	0.164544	0.0845985	8.08022e-08	1.09539e-07	1.49045e-07	1.14506e-07	4.46237e-08	5.06438e-08	7.50322e-08
TIAM-UCL 4.1.2	SSP2-RCP45	ODA	Final Energy|Production|Steel|Primary|BF and BOF 3|w/o CCS|Blast Furnace Gas	PJ/yr				12.8974	12.8974	12.8974	11.5152	5.72648	1.58769e-06	1.59157e-06	3.50902e-07	6.0439e-07	6.6425e-07	9.4327e-07	1.35491e-06
TIAM-UCL 4.1.2	SSP2-RCP45	SKO	Final Energy|Production|Steel|Primary|BF and BOF 3|w/o CCS|Blast Furnace Gas	PJ/yr				6.37854	10.6585	10.6585	11.9747	12.2255	12.8412	11.5036	13.1978	13.1978	9.22117	7.07108	5.19723
TIAM-UCL 4.1.2	SSP2-RCP45	UK	Final Energy|Production|Steel|Primary|BF and BOF 3|w/o CCS|Blast Furnace Gas	PJ/yr				0.0428878	0.279185	0.455285	0.627125	0.661484	0.691582	0.721681	0.777003	0.832325	0.869027	0.896759	0.915524
TIAM-UCL 4.1.2	SSP2-RCP45	USA	Final Energy|Production|Steel|Primary|BF and BOF 3|w/o CCS|Blast Furnace Gas	PJ/yr				14.7384	14.7384	1.33274e-07	1.80567e-07	1.05205e-07	3.74631e-08	4.35774e-08	1.19773e-07	7.99716e-08	5.84388e-08	6.90499e-08	9.34467e-08
TIAM-UCL 4.1.2	SSP2-RCP45	WEU	Final Energy|Production|Steel|Primary|BF and BOF 3|w/o CCS|Blast Furnace Gas	PJ/yr				49.7461	50.3058	50.3058	49.0612	32.9602	0.559724	3.9106e-08	1.26761e-07	2.04484e-07	1.88767e-07	1.90694e-07	2.9684e-07
TIAM-UCL 4.1.2	SSP2-RCP45	World	Final Energy|Production|Steel|Primary|BF and BOF 3|w/o CCS|Blast Furnace Gas	PJ/yr	0	0	0	2849.93	2382.71	2563.95	2509.81	2447.85	2284.98	2262.8	2542.35	2453.94	2389.01	2015.84	1445.9
TIAM-UCL 4.1.2	SSP2-RCP45	AFR	Final Energy|Production|Steel|Primary|BF and BOF 3|w/o CCS|Coal	PJ/yr				24.6782	24.6782		2.93628e-07	6.19573e-07	1.4902e-07	1.50935e-07	2.6839e-07	1.95296e-07	2.28796e-07	2.80375e-07	4.2533e-07
TIAM-UCL 4.1.2	SSP2-RCP45	AUS	Final Energy|Production|Steel|Primary|BF and BOF 3|w/o CCS|Coal	PJ/yr				0.251513	0.508915	0.71447	0.920026	0.945949	0.971872	0.997795	1.04544	1.09309	1.1247	1.14859	1.16475
TIAM-UCL 4.1.2	SSP2-RCP45	CAN	Final Energy|Production|Steel|Primary|BF and BOF 3|w/o CCS|Coal	PJ/yr				2.70906	2.70906	1.5465e-08	0.165444	8.99225e-08	1.24596e-08	1.85818e-08	3.87246e-08	3.96263e-08	3.14782e-08	3.76745e-08	4.90077e-08
TIAM-UCL 4.1.2	SSP2-RCP45	CHI	Final Energy|Production|Steel|Primary|BF and BOF 3|w/o CCS|Coal	PJ/yr				1829.97	1610.17	1770.4	1889.23	1895.97	1845.3	1845.3	2089.33	2016.11	1965.63	1658.79	1189.02
TIAM-UCL 4.1.2	SSP2-RCP45	CSA	Final Energy|Production|Steel|Primary|BF and BOF 3|w/o CCS|Coal	PJ/yr				56.6869	56.6869	56.6869	41.2087	20.3341	1.39238e-07	2.07101e-07	3.35655e-07	4.44171e-07	4.23056e-07	4.65189e-07	8.74904e-07
TIAM-UCL 4.1.2	SSP2-RCP45	EEU	Final Energy|Production|Steel|Primary|BF and BOF 3|w/o CCS|Coal	PJ/yr				13.3694	28.2961	28.2309	27.4367	23.8614	14.9268	7.4518e-08	8.30898e-07	1.36592e-06	9.88065e-07	2.47204e-07	2.65683e-07
TIAM-UCL 4.1.2	SSP2-RCP45	FSU	Final Energy|Production|Steel|Primary|BF and BOF 3|w/o CCS|Coal	PJ/yr				55.9475	55.9475	55.9475	2.47379e-07	5.30228e-08	2.96505e-08	2.76136e-08	6.4032e-08	6.61254e-08	5.33313e-08	5.46006e-08	6.12568e-08
TIAM-UCL 4.1.2	SSP2-RCP45	IND	Final Energy|Production|Steel|Primary|BF and BOF 3|w/o CCS|Coal	PJ/yr				848.565	237.572	249.512	1.00926e-06	8.01299e-07	2.971e-07	3.64206e-07	7.94318e-07	7.12315e-07	7.31178e-07	8.84805e-07	1.3711e-06
TIAM-UCL 4.1.2	SSP2-RCP45	JPN	Final Energy|Production|Steel|Primary|BF and BOF 3|w/o CCS|Coal	PJ/yr				53.1322	53.1322	60.1584	47.4237	30.159	8.48272	8.48271	3.22677e-07	3.70481e-07	2.12145e-07	2.05836e-07	2.56689e-07
TIAM-UCL 4.1.2	SSP2-RCP45	MEA	Final Energy|Production|Steel|Primary|BF and BOF 3|w/o CCS|Coal	PJ/yr				14.4328	14.4328	14.4328	10.5066	5.0772	9.44478e-07	1.15522e-06	1.75776e-06	2.05683e-06	2.45068e-06	3.54939e-06	6.07297e-06
TIAM-UCL 4.1.2	SSP2-RCP45	ODA	Final Energy|Production|Steel|Primary|BF and BOF 3|w/o CCS|Coal	PJ/yr				100.711	100.711	100.711	89.9174	44.7158	1.23976e-05	1.24279e-05	2.74005e-06	4.71944e-06	5.18686e-06	7.36561e-06	1.058e-05
TIAM-UCL 4.1.2	SSP2-RCP45	SKO	Final Energy|Production|Steel|Primary|BF and BOF 3|w/o CCS|Coal	PJ/yr				48.1836	80.5145	80.5145	90.4574	92.352	97.0028	86.8985	99.6965	99.6965	69.6569	53.4151	39.26
TIAM-UCL 4.1.2	SSP2-RCP45	UK	Final Energy|Production|Steel|Primary|BF and BOF 3|w/o CCS|Coal	PJ/yr				0.483151	3.14515	5.12899	7.06485	7.45191	7.79099	8.13007	8.75329	9.37652	9.78998	10.1024	10.3138
TIAM-UCL 4.1.2	SSP2-RCP45	USA	Final Energy|Production|Steel|Primary|BF and BOF 3|w/o CCS|Coal	PJ/yr				2.31132	2.31132	2.09005e-08	2.83171e-08	1.64986e-08	5.87509e-09	6.83397e-09	1.87832e-08	1.25414e-08	9.16458e-09	1.08287e-08	1.46546e-08
TIAM-UCL 4.1.2	SSP2-RCP45	WEU	Final Energy|Production|Steel|Primary|BF and BOF 3|w/o CCS|Coal	PJ/yr				32.4691	32.8344	32.8344	32.0221	21.513	0.36533	2.55243e-08	8.27365e-08	1.33466e-07	1.23208e-07	1.24465e-07	1.93746e-07
TIAM-UCL 4.1.2	SSP2-RCP45	World	Final Energy|Production|Steel|Primary|BF and BOF 3|w/o CCS|Coal	PJ/yr	0	0	0	3083.9	2303.65	2455.27	2236.36	2142.38	1974.84	1949.81	2198.82	2126.28	2046.21	1723.46	1239.76
TIAM-UCL 4.1.2	SSP2-RCP45	AFR	Final Energy|Production|Steel|Primary|BF and BOF 3|w/o CCS|Coke Oven Coke	PJ/yr				4.36777	4.36777		5.1969e-08	1.09658e-07	2.6375e-08	2.67138e-08	4.7502e-08	3.45652e-08	4.04944e-08	4.96233e-08	7.52787e-08
TIAM-UCL 4.1.2	SSP2-RCP45	AUS	Final Energy|Production|Steel|Primary|BF and BOF 3|w/o CCS|Coke Oven Coke	PJ/yr				5.08667	10.2924	14.4496	18.6068	19.1311	19.6554	20.1797	21.1433	22.1069	22.7462	23.2293	23.5561
TIAM-UCL 4.1.2	SSP2-RCP45	CAN	Final Energy|Production|Steel|Primary|BF and BOF 3|w/o CCS|Coke Oven Coke	PJ/yr				9.04484	9.04484	5.16335e-08	0.552372	3.00227e-07	4.15993e-08	6.20397e-08	1.29291e-07	1.32302e-07	1.05097e-07	1.25785e-07	1.63624e-07
TIAM-UCL 4.1.2	SSP2-RCP45	CHI	Final Energy|Production|Steel|Primary|BF and BOF 3|w/o CCS|Coke Oven Coke	PJ/yr				1777.48	1563.98	1719.62	1835.04	1841.58	1792.37	1792.37	2029.39	1958.28	1909.25	1611.21	1154.92
TIAM-UCL 4.1.2	SSP2-RCP45	CSA	Final Energy|Production|Steel|Primary|BF and BOF 3|w/o CCS|Coke Oven Coke	PJ/yr				42.4021	42.4021	42.4021	30.8243	15.21	1.04151e-07	1.54913e-07	2.51072e-07	3.32242e-07	3.16448e-07	3.47963e-07	6.54432e-07
TIAM-UCL 4.1.2	SSP2-RCP45	EEU	Final Energy|Production|Steel|Primary|BF and BOF 3|w/o CCS|Coke Oven Coke	PJ/yr				10.4295	22.074	22.0231	21.4036	18.6145	11.6445	5.8132e-08	6.4819e-07	1.06556e-06	7.70797e-07	1.92846e-07	2.07261e-07
TIAM-UCL 4.1.2	SSP2-RCP45	FSU	Final Energy|Production|Steel|Primary|BF and BOF 3|w/o CCS|Coke Oven Coke	PJ/yr				253.016	253.016	253.016	1.11874e-06	2.39789e-07	1.34091e-07	1.24879e-07	2.89577e-07	2.99044e-07	2.41184e-07	2.46925e-07	2.77027e-07
TIAM-UCL 4.1.2	SSP2-RCP45	IND	Final Energy|Production|Steel|Primary|BF and BOF 3|w/o CCS|Coke Oven Coke	PJ/yr				155.174	43.4439	45.6273	1.84559e-07	1.46531e-07	5.43295e-08	6.6601e-08	1.45254e-07	1.30258e-07	1.33708e-07	1.61801e-07	2.50728e-07
TIAM-UCL 4.1.2	SSP2-RCP45	JPN	Final Energy|Production|Steel|Primary|BF and BOF 3|w/o CCS|Coke Oven Coke	PJ/yr				32.4505	32.4505	36.7418	28.964	18.4196	5.18082	5.18082	1.97075e-07	2.26271e-07	1.29568e-07	1.25715e-07	1.56773e-07
TIAM-UCL 4.1.2	SSP2-RCP45	MEA	Final Energy|Production|Steel|Primary|BF and BOF 3|w/o CCS|Coke Oven Coke	PJ/yr				23.7755	23.7755	23.7755	17.3077	8.36376	1.55586e-06	1.90302e-06	2.89559e-06	3.38826e-06	4.03704e-06	5.84697e-06	1.00041e-05
TIAM-UCL 4.1.2	SSP2-RCP45	MEX	Final Energy|Production|Steel|Primary|BF and BOF 3|w/o CCS|Coke Oven Coke	PJ/yr				9.14657	1.77143	1.3278	0.76598	0.393819	3.76147e-07	5.0992e-07	6.93829e-07	5.33044e-07	2.0773e-07	2.35755e-07	3.49287e-07
TIAM-UCL 4.1.2	SSP2-RCP45	ODA	Final Energy|Production|Steel|Primary|BF and BOF 3|w/o CCS|Coke Oven Coke	PJ/yr				14.3396	14.3396	14.3396	12.8028	6.3668	1.76522e-06	1.76953e-06	3.90139e-07	6.71972e-07	7.38525e-07	1.04874e-06	1.50642e-06
TIAM-UCL 4.1.2	SSP2-RCP45	SKO	Final Energy|Production|Steel|Primary|BF and BOF 3|w/o CCS|Coke Oven Coke	PJ/yr				58.9274	98.4672	98.4672	110.627	112.944	118.632	106.275	121.926	121.926	85.1887	65.3254	48.014
TIAM-UCL 4.1.2	SSP2-RCP45	UK	Final Energy|Production|Steel|Primary|BF and BOF 3|w/o CCS|Coke Oven Coke	PJ/yr				1.51707	9.87562	16.1048	22.1833	23.3986	24.4633	25.528	27.4849	29.4418	30.7401	31.7211	32.3848
TIAM-UCL 4.1.2	SSP2-RCP45	USA	Final Energy|Production|Steel|Primary|BF and BOF 3|w/o CCS|Coke Oven Coke	PJ/yr				21.3479	21.3479	1.93042e-07	2.61544e-07	1.52385e-07	5.42637e-08	6.31201e-08	1.73486e-07	1.15836e-07	8.46462e-08	1.00016e-07	1.35354e-07
TIAM-UCL 4.1.2	SSP2-RCP45	WEU	Final Energy|Production|Steel|Primary|BF and BOF 3|w/o CCS|Coke Oven Coke	PJ/yr				33.4556	33.832	33.832	32.995	22.1666	0.376429	2.62998e-08	8.52502e-08	1.37521e-07	1.26951e-07	1.28247e-07	1.99633e-07
TIAM-UCL 4.1.2	SSP2-RCP45	World	Final Energy|Production|Steel|Primary|BF and BOF 3|w/o CCS|Coke Oven Coke	PJ/yr	0	0	0	2451.96	2184.48	2321.73	2132.07	2086.59	1972.32	1949.53	2199.95	2131.75	2047.93	1731.49	1258.87
TIAM-UCL 4.1.2	SSP2-RCP45	AFR	Final Energy|Production|Steel|Primary|BF and BOF 3|w/o CCS|Coke Oven Gas	PJ/yr				7.42434	7.42434		8.8337e-08	1.86396e-07	4.48322e-08	4.54081e-08	8.0744e-08	5.8754e-08	6.88325e-08	8.43497e-08	1.27959e-07
TIAM-UCL 4.1.2	SSP2-RCP45	AUS	Final Energy|Production|Steel|Primary|BF and BOF 3|w/o CCS|Coke Oven Gas	PJ/yr				0.232894	0.471241	0.661579	0.851918	0.875922	0.899926	0.92393	0.96805	1.01217	1.04144	1.06356	1.07852
TIAM-UCL 4.1.2	SSP2-RCP45	CAN	Final Energy|Production|Steel|Primary|BF and BOF 3|w/o CCS|Coke Oven Gas	PJ/yr				7.62017	7.62017	4.35006e-08	0.465367	2.52938e-07	3.50469e-08	5.22677e-08	1.08926e-07	1.11463e-07	8.85433e-08	1.05972e-07	1.37851e-07
TIAM-UCL 4.1.2	SSP2-RCP45	CHI	Final Energy|Production|Steel|Primary|BF and BOF 3|w/o CCS|Coke Oven Gas	PJ/yr				518.229	455.983	501.36	535.011	536.919	522.57	522.57	591.676	570.942	556.648	469.753	336.719
TIAM-UCL 4.1.2	SSP2-RCP45	CSA	Final Energy|Production|Steel|Primary|BF and BOF 3|w/o CCS|Coke Oven Gas	PJ/yr				29.5594	29.5594	29.5594	21.4883	10.6032	7.2606e-08	1.07993e-07	1.75028e-07	2.31614e-07	2.20603e-07	2.42573e-07	4.56219e-07
TIAM-UCL 4.1.2	SSP2-RCP45	EEU	Final Energy|Production|Steel|Primary|BF and BOF 3|w/o CCS|Coke Oven Gas	PJ/yr				8.92116	18.8816	18.8381	18.3081	15.9224	9.96042	4.97247e-08	5.54446e-07	9.11457e-07	6.59321e-07	1.64956e-07	1.77286e-07
TIAM-UCL 4.1.2	SSP2-RCP45	FSU	Final Energy|Production|Steel|Primary|BF and BOF 3|w/o CCS|Coke Oven Gas	PJ/yr				50.8321	50.8321	50.8321	2.2476e-07	4.81748e-08	2.69395e-08	2.50888e-08	5.81773e-08	6.00793e-08	4.84551e-08	4.96084e-08	5.5656e-08
TIAM-UCL 4.1.2	SSP2-RCP45	IND	Final Energy|Production|Steel|Primary|BF and BOF 3|w/o CCS|Coke Oven Gas	PJ/yr				51.1357	14.3164	15.0359	6.08192e-08	4.82874e-08	1.79036e-08	2.19476e-08	4.78667e-08	4.29251e-08	4.40618e-08	5.33196e-08	8.26244e-08
TIAM-UCL 4.1.2	SSP2-RCP45	JPN	Final Energy|Production|Steel|Primary|BF and BOF 3|w/o CCS|Coke Oven Gas	PJ/yr				73.1612	73.1612	82.8361	65.3008	41.5279	11.6804	11.6804	4.44315e-07	5.1014e-07	2.92116e-07	2.8343e-07	3.53452e-07
TIAM-UCL 4.1.2	SSP2-RCP45	MEA	Final Energy|Production|Steel|Primary|BF and BOF 3|w/o CCS|Coke Oven Gas	PJ/yr				13.3669	13.3669	13.3669	9.73059	4.70222	8.74722e-07	1.0699e-06	1.62794e-06	1.90492e-06	2.26968e-06	3.28724e-06	5.62444e-06
TIAM-UCL 4.1.2	SSP2-RCP45	MEX	Final Energy|Production|Steel|Primary|BF and BOF 3|w/o CCS|Coke Oven Gas	PJ/yr				4.56935	0.884952	0.663328	0.38266	0.19674	1.87912e-07	2.5474e-07	3.46616e-07	2.66293e-07	1.03776e-07	1.17776e-07	1.74493e-07
TIAM-UCL 4.1.2	SSP2-RCP45	ODA	Final Energy|Production|Steel|Primary|BF and BOF 3|w/o CCS|Coke Oven Gas	PJ/yr				20.71	20.71	20.71	18.4905	9.19528	2.54943e-06	2.55566e-06	5.6346e-07	9.70498e-07	1.06662e-06	1.51465e-06	2.17565e-06
TIAM-UCL 4.1.2	SSP2-RCP45	SKO	Final Energy|Production|Steel|Primary|BF and BOF 3|w/o CCS|Coke Oven Gas	PJ/yr				52.6163	87.9214	87.9214	98.779	100.848	105.927	94.8927	108.868	108.868	76.065	58.329	42.8717
TIAM-UCL 4.1.2	SSP2-RCP45	UK	Final Energy|Production|Steel|Primary|BF and BOF 3|w/o CCS|Coke Oven Gas	PJ/yr				0.266484	1.73472	2.82892	3.89664	4.11013	4.29715	4.48417	4.82791	5.17166	5.3997	5.57202	5.68861
TIAM-UCL 4.1.2	SSP2-RCP45	USA	Final Energy|Production|Steel|Primary|BF and BOF 3|w/o CCS|Coke Oven Gas	PJ/yr				0.00474736	0.00474736	4.29288e-11	5.81623e-11	3.38875e-11	1.20672e-11	1.40367e-11	3.85799e-11	2.57596e-11	1.88237e-11	2.22416e-11	3.01e-11
TIAM-UCL 4.1.2	SSP2-RCP45	WEU	Final Energy|Production|Steel|Primary|BF and BOF 3|w/o CCS|Coke Oven Gas	PJ/yr				22.2864	22.5371	22.5371	21.9796	14.7662	0.250758	1.75196e-08	5.67893e-08	9.16093e-08	8.45683e-08	8.54313e-08	1.32985e-07
TIAM-UCL 4.1.2	SSP2-RCP45	World	Final Energy|Production|Steel|Primary|BF and BOF 3|w/o CCS|Coke Oven Gas	PJ/yr	0	0	0	860.937	805.41	847.151	794.685	739.667	655.585	634.551	706.34	685.994	639.154	534.718	386.358
TIAM-UCL 4.1.2	SSP2-RCP45	AFR	Final Energy|Production|Steel|Primary|BF and BOF 3|w/o CCS|Electricity	PJ/yr				17.4705	17.4705		2.07869e-07	4.38614e-07	1.05496e-07	1.06851e-07	1.90001e-07	1.38256e-07	1.61972e-07	1.98486e-07	3.01104e-07
TIAM-UCL 4.1.2	SSP2-RCP45	AUS	Final Energy|Production|Steel|Primary|BF and BOF 3|w/o CCS|Electricity	PJ/yr				6.05884	12.2595	17.2113	22.163	22.7875	23.412	24.0365	25.1843	26.3321	27.0935	27.6689	28.0582
TIAM-UCL 4.1.2	SSP2-RCP45	CAN	Final Energy|Production|Steel|Primary|BF and BOF 3|w/o CCS|Electricity	PJ/yr				7.68853	7.68853	4.38909e-08	0.469542	2.55207e-07	3.53614e-08	5.27366e-08	1.09903e-07	1.12463e-07	8.93377e-08	1.06923e-07	1.39088e-07
TIAM-UCL 4.1.2	SSP2-RCP45	CHI	Final Energy|Production|Steel|Primary|BF and BOF 3|w/o CCS|Electricity	PJ/yr				1547.63	1361.74	1497.25	1597.74	1603.44	1560.59	1560.59	1766.96	1705.05	1662.36	1402.86	1005.57
TIAM-UCL 4.1.2	SSP2-RCP45	CSA	Final Energy|Production|Steel|Primary|BF and BOF 3|w/o CCS|Electricity	PJ/yr				75.9816	75.9816	75.9816	55.235	27.2553	1.86631e-07	2.77593e-07	4.49903e-07	5.95356e-07	5.67053e-07	6.23526e-07	1.1727e-06
TIAM-UCL 4.1.2	SSP2-RCP45	EEU	Final Energy|Production|Steel|Primary|BF and BOF 3|w/o CCS|Electricity	PJ/yr				26.814	56.7516	56.6207	55.0278	47.8572	29.9376	1.49455e-07	1.66647e-06	2.73953e-06	1.98169e-06	4.958e-07	5.32862e-07
TIAM-UCL 4.1.2	SSP2-RCP45	FSU	Final Energy|Production|Steel|Primary|BF and BOF 3|w/o CCS|Electricity	PJ/yr				123.398	123.398	123.398	5.45621e-07	1.16948e-07	6.53974e-08	6.09048e-08	1.41229e-07	1.45847e-07	1.17628e-07	1.20428e-07	1.35109e-07
TIAM-UCL 4.1.2	SSP2-RCP45	IND	Final Energy|Production|Steel|Primary|BF and BOF 3|w/o CCS|Electricity	PJ/yr				109.675	30.7058	32.249	1.30445e-07	1.03566e-07	3.83996e-08	4.7073e-08	1.02664e-07	9.20655e-08	9.45034e-08	1.14359e-07	1.77212e-07
TIAM-UCL 4.1.2	SSP2-RCP45	JPN	Final Energy|Production|Steel|Primary|BF and BOF 3|w/o CCS|Electricity	PJ/yr				113.883	113.883	128.943	101.648	64.6427	18.1818	18.1818	6.91625e-07	7.94088e-07	4.54711e-07	4.41189e-07	5.50187e-07
TIAM-UCL 4.1.2	SSP2-RCP45	MEA	Final Energy|Production|Steel|Primary|BF and BOF 3|w/o CCS|Electricity	PJ/yr				5.21556	5.21556	5.21556	3.79673	1.83473	3.41304e-07	4.17461e-07	6.35198e-07	7.43273e-07	8.85595e-07	1.28263e-06	2.19457e-06
TIAM-UCL 4.1.2	SSP2-RCP45	MEX	Final Energy|Production|Steel|Primary|BF and BOF 3|w/o CCS|Electricity	PJ/yr				0.843987	0.163456	0.122521	0.0706797	0.0363391	3.47084e-08	4.70521e-08	6.4022e-08	4.91859e-08	1.9168e-08	2.17539e-08	3.22299e-08
TIAM-UCL 4.1.2	SSP2-RCP45	ODA	Final Energy|Production|Steel|Primary|BF and BOF 3|w/o CCS|Electricity	PJ/yr				63.248	63.248	63.248	56.4695	28.0822	7.78591e-06	7.80492e-06	1.72079e-06	2.96388e-06	3.25743e-06	4.62572e-06	6.64438e-06
TIAM-UCL 4.1.2	SSP2-RCP45	SKO	Final Energy|Production|Steel|Primary|BF and BOF 3|w/o CCS|Electricity	PJ/yr				112.281	187.621	187.621	210.791	215.206	226.043	202.498	232.32	232.32	162.32	124.472	91.4866
TIAM-UCL 4.1.2	SSP2-RCP45	UK	Final Energy|Production|Steel|Primary|BF and BOF 3|w/o CCS|Electricity	PJ/yr				0.721515	4.69682	7.6594	10.5503	11.1283	11.6347	12.1411	13.0718	14.0025	14.6199	15.0865	15.4021
TIAM-UCL 4.1.2	SSP2-RCP45	USA	Final Energy|Production|Steel|Primary|BF and BOF 3|w/o CCS|Electricity	PJ/yr				20.9596	20.9596	1.89531e-07	2.56787e-07	1.49614e-07	5.32767e-08	6.1972e-08	1.70331e-07	1.13729e-07	8.31066e-08	9.81968e-08	1.32892e-07
TIAM-UCL 4.1.2	SSP2-RCP45	WEU	Final Energy|Production|Steel|Primary|BF and BOF 3|w/o CCS|Electricity	PJ/yr				115.501	116.801	116.801	113.911	76.5274	1.29958	9.07969e-08	2.94316e-07	4.74774e-07	4.38283e-07	4.42756e-07	6.89208e-07
TIAM-UCL 4.1.2	SSP2-RCP45	World	Final Energy|Production|Steel|Primary|BF and BOF 3|w/o CCS|Electricity	PJ/yr	0	0	0	2347.37	2198.58	2312.32	2227.88	2098.8	1871.1	1817.45	2037.54	1977.7	1866.39	1570.09	1140.52
TIAM-UCL 4.1.2	SSP2-RCP45	CAN	Final Energy|Production|Steel|Primary|BF and BOF 3|w/o CCS|Heat	PJ/yr				0.0207705	0.0207705	1.18571e-10	0.00126846	6.89439e-10	9.55285e-11	1.42468e-10	2.96903e-10	3.03817e-10	2.41345e-10	2.88852e-10	3.75744e-10
TIAM-UCL 4.1.2	SSP2-RCP45	CHI	Final Energy|Production|Steel|Primary|BF and BOF 3|w/o CCS|Heat	PJ/yr				172.873	152.109	167.246	178.471	179.108	174.321	174.321	197.374	190.457	185.689	156.702	112.324
TIAM-UCL 4.1.2	SSP2-RCP45	EEU	Final Energy|Production|Steel|Primary|BF and BOF 3|w/o CCS|Heat	PJ/yr				4.96478	10.5079	10.4837	10.1888	8.86107	5.54315	2.76727e-08	3.08559e-07	5.07242e-07	3.66924e-07	9.18007e-08	9.86629e-08
TIAM-UCL 4.1.2	SSP2-RCP45	FSU	Final Energy|Production|Steel|Primary|BF and BOF 3|w/o CCS|Heat	PJ/yr				121.452	121.452	121.452	5.37013e-07	1.15103e-07	6.43656e-08	5.99439e-08	1.39001e-07	1.43546e-07	1.15772e-07	1.18528e-07	1.32977e-07
TIAM-UCL 4.1.2	SSP2-RCP45	ODA	Final Energy|Production|Steel|Primary|BF and BOF 3|w/o CCS|Heat	PJ/yr				0.172183	0.172183	0.172183	0.15373	0.0764496	2.1196e-08	2.12477e-08	4.68461e-09	8.06873e-09	8.86787e-09	1.25928e-08	1.80883e-08
TIAM-UCL 4.1.2	SSP2-RCP45	SKO	Final Energy|Production|Steel|Primary|BF and BOF 3|w/o CCS|Heat	PJ/yr				0.167189	0.279371	0.279371	0.313871	0.320445	0.336583	0.301522	0.345929	0.345929	0.241697	0.185341	0.136225
TIAM-UCL 4.1.2	SSP2-RCP45	USA	Final Energy|Production|Steel|Primary|BF and BOF 3|w/o CCS|Heat	PJ/yr				1.65952	1.65952	1.50065e-08	2.03316e-08	1.1846e-08	4.21829e-09	4.90676e-09	1.34863e-08	9.00469e-09	6.58013e-09	7.77493e-09	1.0522e-08
TIAM-UCL 4.1.2	SSP2-RCP45	WEU	Final Energy|Production|Steel|Primary|BF and BOF 3|w/o CCS|Heat	PJ/yr				4.14943	4.19612	4.19612	4.0923	2.74928	0.0466878	3.26191e-09	1.05734e-08	1.70564e-08	1.57455e-08	1.59062e-08	2.47601e-08
TIAM-UCL 4.1.2	SSP2-RCP45	World	Final Energy|Production|Steel|Primary|BF and BOF 3|w/o CCS|Heat	PJ/yr	0	0	0	305.459	290.396	303.829	193.221	191.115	180.248	174.623	197.72	190.803	185.931	156.888	112.46
TIAM-UCL 4.1.2	SSP2-RCP45	AUS	Final Energy|Production|Steel|Primary|BF and BOF 3|w/o CCS|Heavy Fuel Oil	PJ/yr				0.0498752	0.100918	0.14168	0.182442	0.187582	0.192723	0.197864	0.207312	0.216761	0.223029	0.227765	0.23097
TIAM-UCL 4.1.2	SSP2-RCP45	CHI	Final Energy|Production|Steel|Primary|BF and BOF 3|w/o CCS|Heavy Fuel Oil	PJ/yr				0.75838	0.667288	0.733693	0.782939	0.785731	0.764732	0.764732	0.865861	0.83552	0.814601	0.687439	0.492756
TIAM-UCL 4.1.2	SSP2-RCP45	CSA	Final Energy|Production|Steel|Primary|BF and BOF 3|w/o CCS|Heavy Fuel Oil	PJ/yr				1.25435	1.25435	1.25435	0.911851	0.449946	3.08102e-09	4.58266e-09	7.42726e-09	9.82846e-09	9.36123e-09	1.02935e-08	1.93596e-08
TIAM-UCL 4.1.2	SSP2-RCP45	EEU	Final Energy|Production|Steel|Primary|BF and BOF 3|w/o CCS|Heavy Fuel Oil	PJ/yr				0.418427	0.885599	0.883557	0.858701	0.746803	0.467171	2.33223e-09	2.6005e-08	4.27499e-08	3.0924e-08	7.73688e-09	8.31522e-09
TIAM-UCL 4.1.2	SSP2-RCP45	FSU	Final Energy|Production|Steel|Primary|BF and BOF 3|w/o CCS|Heavy Fuel Oil	PJ/yr				12.9481	12.9481	12.9481	5.72516e-08	1.22712e-08	6.8621e-09	6.3907e-09	1.48191e-08	1.53036e-08	1.23426e-08	1.26364e-08	1.41769e-08
TIAM-UCL 4.1.2	SSP2-RCP45	IND	Final Energy|Production|Steel|Primary|BF and BOF 3|w/o CCS|Heavy Fuel Oil	PJ/yr				9.52269	2.66606	2.80005	1.1326e-08	8.99227e-09	3.33409e-09	4.08716e-09	8.91392e-09	7.99368e-09	8.20536e-09	9.92938e-09	1.53866e-08
TIAM-UCL 4.1.2	SSP2-RCP45	JPN	Final Energy|Production|Steel|Primary|BF and BOF 3|w/o CCS|Heavy Fuel Oil	PJ/yr				1.99264	1.99264	2.25615	1.77855	1.13107	0.318131	0.318131	1.21015e-08	1.38943e-08	7.95617e-09	7.71957e-09	9.62673e-09
TIAM-UCL 4.1.2	SSP2-RCP45	MEX	Final Energy|Production|Steel|Primary|BF and BOF 3|w/o CCS|Heavy Fuel Oil	PJ/yr				0.276708	0.0535903	0.0401693	0.0231729	0.0119141	1.13794e-08	1.54264e-08	2.09901e-08	1.6126e-08	6.28438e-09	7.13219e-09	1.05668e-08
TIAM-UCL 4.1.2	SSP2-RCP45	ODA	Final Energy|Production|Steel|Primary|BF and BOF 3|w/o CCS|Heavy Fuel Oil	PJ/yr				23.0086	23.0086	23.0086	20.5427	10.2158	2.83239e-06	2.8393e-06	6.25997e-07	1.07821e-06	1.185e-06	1.68276e-06	2.41712e-06
TIAM-UCL 4.1.2	SSP2-RCP45	SKO	Final Energy|Production|Steel|Primary|BF and BOF 3|w/o CCS|Heavy Fuel Oil	PJ/yr				0.30895	0.516254	0.516254	0.580007	0.592155	0.621976	0.557188	0.639247	0.639247	0.446636	0.342494	0.251732
TIAM-UCL 4.1.2	SSP2-RCP45	UK	Final Energy|Production|Steel|Primary|BF and BOF 3|w/o CCS|Heavy Fuel Oil	PJ/yr				0.0161214	0.104945	0.17114	0.235734	0.248649	0.259963	0.271277	0.292072	0.312868	0.326664	0.337088	0.344142
TIAM-UCL 4.1.2	SSP2-RCP45	USA	Final Energy|Production|Steel|Primary|BF and BOF 3|w/o CCS|Heavy Fuel Oil	PJ/yr				0.547793	0.547793	4.95351e-09	6.71128e-09	3.91025e-09	1.39242e-09	1.61968e-09	4.4517e-09	2.97237e-09	2.17204e-09	2.56644e-09	3.47321e-09
TIAM-UCL 4.1.2	SSP2-RCP45	WEU	Final Energy|Production|Steel|Primary|BF and BOF 3|w/o CCS|Heavy Fuel Oil	PJ/yr				2.44296	2.47045	2.47045	2.40933	1.61863	0.0274873	1.92044e-09	6.22506e-09	1.00419e-08	9.2701e-09	9.36471e-09	1.45774e-08
TIAM-UCL 4.1.2	SSP2-RCP45	World	Final Energy|Production|Steel|Primary|BF and BOF 3|w/o CCS|Heavy Fuel Oil	PJ/yr	0	0	0	53.5456	47.2166	47.2242	28.3054	15.9883	2.65219	2.10919	2.00449	2.0044	1.81093	1.59479	1.3196
TIAM-UCL 4.1.2	SSP2-RCP45	AUS	Final Energy|Production|Steel|Primary|BF and BOF 3|w/o CCS|Liquified Petroleum Gases	PJ/yr				0.0124395	0.0251703	0.0353368	0.0455033	0.0467854	0.0480676	0.0493497	0.0517063	0.0540628	0.0556262	0.0568076	0.0576069
TIAM-UCL 4.1.2	SSP2-RCP45	CHI	Final Energy|Production|Steel|Primary|BF and BOF 3|w/o CCS|Liquified Petroleum Gases	PJ/yr				5.08441	4.4737	4.9189	5.24906	5.26778	5.12699	5.12699	5.805	5.60158	5.46133	4.6088	3.30359
TIAM-UCL 4.1.2	SSP2-RCP45	CSA	Final Energy|Production|Steel|Primary|BF and BOF 3|w/o CCS|Liquified Petroleum Gases	PJ/yr				1.23035	1.23035	1.23035	0.894403	0.441336	3.02206e-09	4.49498e-09	7.28514e-09	9.6404e-09	9.18211e-09	1.00966e-08	1.89891e-08
TIAM-UCL 4.1.2	SSP2-RCP45	EEU	Final Energy|Production|Steel|Primary|BF and BOF 3|w/o CCS|Liquified Petroleum Gases	PJ/yr				0.0679436	0.143802	0.143471	0.139434	0.121265	0.0758586	3.78703e-10	4.22266e-09	6.94166e-09	5.02139e-09	1.2563e-09	1.35021e-09
TIAM-UCL 4.1.2	SSP2-RCP45	FSU	Final Energy|Production|Steel|Primary|BF and BOF 3|w/o CCS|Liquified Petroleum Gases	PJ/yr				1.3167	1.3167	1.3167	5.82197e-09	1.24787e-09	6.97813e-10	6.49875e-10	1.50697e-09	1.55623e-09	1.25513e-09	1.28501e-09	1.44166e-09
TIAM-UCL 4.1.2	SSP2-RCP45	IND	Final Energy|Production|Steel|Primary|BF and BOF 3|w/o CCS|Liquified Petroleum Gases	PJ/yr				3.26863	0.915117	0.961109	3.88761e-09	3.08657e-09	1.14441e-09	1.40291e-09	3.05968e-09	2.74381e-09	2.81646e-09	3.40823e-09	5.28142e-09
TIAM-UCL 4.1.2	SSP2-RCP45	JPN	Final Energy|Production|Steel|Primary|BF and BOF 3|w/o CCS|Liquified Petroleum Gases	PJ/yr				7.62884	7.62884	8.63768	6.8092	4.3303	1.21797	1.21797	4.63307e-08	5.31945e-08	3.04602e-08	2.95545e-08	3.6856e-08
TIAM-UCL 4.1.2	SSP2-RCP45	MEA	Final Energy|Production|Steel|Primary|BF and BOF 3|w/o CCS|Liquified Petroleum Gases	PJ/yr				0.0355891	0.0355891	0.0355891	0.0259075	0.0125196	2.32893e-09	2.8486e-09	4.33436e-09	5.07183e-09	6.04298e-09	8.75223e-09	1.4975e-08
TIAM-UCL 4.1.2	SSP2-RCP45	MEX	Final Energy|Production|Steel|Primary|BF and BOF 3|w/o CCS|Liquified Petroleum Gases	PJ/yr				0.150267	0.0291024	0.0218141	0.0125841	0.00646998	6.17964e-09	8.37737e-09	1.13988e-08	8.75727e-09	3.41276e-09	3.87317e-09	5.73836e-09
TIAM-UCL 4.1.2	SSP2-RCP45	ODA	Final Energy|Production|Steel|Primary|BF and BOF 3|w/o CCS|Liquified Petroleum Gases	PJ/yr				5.07017	5.07017	5.07017	4.52678	2.25116	6.24144e-07	6.25668e-07	1.37945e-07	2.37594e-07	2.61126e-07	3.70813e-07	5.32635e-07
TIAM-UCL 4.1.2	SSP2-RCP45	SKO	Final Energy|Production|Steel|Primary|BF and BOF 3|w/o CCS|Liquified Petroleum Gases	PJ/yr				1.62591	2.71689	2.71689	3.0524	3.11633	3.27327	2.93231	3.36417	3.36417	2.35051	1.80244	1.32479
TIAM-UCL 4.1.2	SSP2-RCP45	UK	Final Energy|Production|Steel|Primary|BF and BOF 3|w/o CCS|Liquified Petroleum Gases	PJ/yr				0.00344328	0.0224146	0.0365529	0.0503492	0.0531077	0.0555242	0.0579407	0.0623823	0.0668238	0.0697704	0.071997	0.0735035
TIAM-UCL 4.1.2	SSP2-RCP45	USA	Final Energy|Production|Steel|Primary|BF and BOF 3|w/o CCS|Liquified Petroleum Gases	PJ/yr				0.360736	0.360736	3.26201e-09	4.41955e-09	2.575e-09	9.16945e-10	1.0666e-09	2.93156e-09	1.95738e-09	1.43035e-09	1.69006e-09	2.2872e-09
TIAM-UCL 4.1.2	SSP2-RCP45	WEU	Final Energy|Production|Steel|Primary|BF and BOF 3|w/o CCS|Liquified Petroleum Gases	PJ/yr				5.98279	6.0501	6.0501	5.90042	3.96401	0.0673161	4.70314e-09	1.52451e-08	2.45925e-08	2.27024e-08	2.29341e-08	3.56999e-08
TIAM-UCL 4.1.2	SSP2-RCP45	World	Final Energy|Production|Steel|Primary|BF and BOF 3|w/o CCS|Liquified Petroleum Gases	PJ/yr	0	0	0	31.8382	30.0187	31.1747	26.706	19.6111	9.865	9.38456	9.28325	9.08663	7.93724	6.54005	4.75949
TIAM-UCL 4.1.2	SSP2-RCP45	AFR	Final Energy|Production|Steel|Primary|BF and BOF 3|w/o CCS|Natural Gas Mix	PJ/yr				10.7089	10.7089		1.27418e-07	2.68859e-07	6.46664e-08	6.54971e-08	1.16466e-07	8.47474e-08	9.92846e-08	1.21667e-07	1.84569e-07
TIAM-UCL 4.1.2	SSP2-RCP45	AUS	Final Energy|Production|Steel|Primary|BF and BOF 3|w/o CCS|Natural Gas Mix	PJ/yr				4.11862	8.33368	11.6997	15.0658	15.4903	15.9148	16.3393	17.1195	17.8998	18.4174	18.8085	19.0732
TIAM-UCL 4.1.2	SSP2-RCP45	CAN	Final Energy|Production|Steel|Primary|BF and BOF 3|w/o CCS|Natural Gas Mix	PJ/yr				24.2222	24.2222	1.38275e-07	1.47926	8.04012e-07	1.11404e-07	1.66143e-07	3.46243e-07	3.54306e-07	2.81452e-07	3.36854e-07	4.38186e-07
TIAM-UCL 4.1.2	SSP2-RCP45	CHI	Final Energy|Production|Steel|Primary|BF and BOF 3|w/o CCS|Natural Gas Mix	PJ/yr				174.402	153.454	168.725	180.05	180.692	175.863	175.863	199.12	192.142	187.332	158.088	113.318
TIAM-UCL 4.1.2	SSP2-RCP45	CSA	Final Energy|Production|Steel|Primary|BF and BOF 3|w/o CCS|Natural Gas Mix	PJ/yr				68.5076	68.5076	68.5076	49.8018	24.5743	1.68273e-07	2.50288e-07	4.05648e-07	5.36793e-07	5.11274e-07	5.62193e-07	1.05734e-06
TIAM-UCL 4.1.2	SSP2-RCP45	EEU	Final Energy|Production|Steel|Primary|BF and BOF 3|w/o CCS|Natural Gas Mix	PJ/yr				31.967	67.6578	67.5019	65.6029	57.0541	35.6909	1.78177e-07	1.98673e-06	3.266e-06	2.36253e-06	5.91081e-07	6.35265e-07
TIAM-UCL 4.1.2	SSP2-RCP45	FSU	Final Energy|Production|Steel|Primary|BF and BOF 3|w/o CCS|Natural Gas Mix	PJ/yr				185.11	185.11	185.11	8.18485e-07	1.75433e-07	9.81025e-08	9.13632e-08	2.11858e-07	2.18784e-07	1.76454e-07	1.80653e-07	2.02676e-07
TIAM-UCL 4.1.2	SSP2-RCP45	IND	Final Energy|Production|Steel|Primary|BF and BOF 3|w/o CCS|Natural Gas Mix	PJ/yr				14.3722	4.02379	4.22601	1.70939e-08	1.35717e-08	5.03201e-09	6.1686e-09	1.34535e-08	1.20646e-08	1.2384e-08	1.4986e-08	2.32225e-08
TIAM-UCL 4.1.2	SSP2-RCP45	JPN	Final Energy|Production|Steel|Primary|BF and BOF 3|w/o CCS|Natural Gas Mix	PJ/yr				57.4817	57.4817	65.0831	51.3059	32.6279	9.17713	9.17713	3.49092e-07	4.00809e-07	2.29511e-07	2.22687e-07	2.77702e-07
TIAM-UCL 4.1.2	SSP2-RCP45	MEA	Final Energy|Production|Steel|Primary|BF and BOF 3|w/o CCS|Natural Gas Mix	PJ/yr				1.63119	1.63119	1.63119	1.18745	0.573824	1.06745e-07	1.30563e-07	1.98662e-07	2.32463e-07	2.76975e-07	4.01151e-07	6.86365e-07
TIAM-UCL 4.1.2	SSP2-RCP45	MEX	Final Energy|Production|Steel|Primary|BF and BOF 3|w/o CCS|Natural Gas Mix	PJ/yr				28.9082	5.59869	4.19657	2.42092	1.24469	1.18883e-06	1.61163e-06	2.19288e-06	1.68471e-06	6.56542e-07	7.45115e-07	1.10394e-06
TIAM-UCL 4.1.2	SSP2-RCP45	ODA	Final Energy|Production|Steel|Primary|BF and BOF 3|w/o CCS|Natural Gas Mix	PJ/yr				18.0952	18.0952	18.0952	16.1558	8.03427	2.22754e-06	2.23298e-06	4.92317e-07	8.47962e-07	9.31945e-07	1.32341e-06	1.90095e-06
TIAM-UCL 4.1.2	SSP2-RCP45	SKO	Final Energy|Production|Steel|Primary|BF and BOF 3|w/o CCS|Natural Gas Mix	PJ/yr				40.12	67.0403	67.0403	75.3192	76.8968	80.7692	72.3559	83.0121	83.0121	57.9998	44.476	32.6898
TIAM-UCL 4.1.2	SSP2-RCP45	UK	Final Energy|Production|Steel|Primary|BF and BOF 3|w/o CCS|Natural Gas Mix	PJ/yr				1.41862	9.23473	15.0597	20.7437	21.8802	22.8758	23.8713	25.7013	27.5312	28.7452	29.6625	30.2832
TIAM-UCL 4.1.2	SSP2-RCP45	USA	Final Energy|Production|Steel|Primary|BF and BOF 3|w/o CCS|Natural Gas Mix	PJ/yr				72.8195	72.8195	6.58482e-07	8.92147e-07	5.19798e-07	1.85098e-07	2.15308e-07	5.91775e-07	3.95124e-07	2.88735e-07	3.41163e-07	4.61702e-07
TIAM-UCL 4.1.2	SSP2-RCP45	WEU	Final Energy|Production|Steel|Primary|BF and BOF 3|w/o CCS|Natural Gas Mix	PJ/yr				94.6943	95.7597	95.7597	93.3906	62.7414	1.06546	7.44403e-08	2.41296e-07	3.89245e-07	3.59328e-07	3.62996e-07	5.6505e-07
TIAM-UCL 4.1.2	SSP2-RCP45	World	Final Energy|Production|Steel|Primary|BF and BOF 3|w/o CCS|Natural Gas Mix	PJ/yr	0	0	0	828.577	849.679	772.636	572.523	481.81	341.356	297.607	324.953	320.585	292.494	251.036	195.364
TIAM-UCL 4.1.2	SSP2-RCP45	CSA	Final Energy|Production|Steel|Primary|BF and BOF 3|w/o CCS|Petroleum Coke	PJ/yr				3.40082	3.40082	3.40082	2.47224	1.21991	8.35335e-09	1.24247e-08	2.0137e-08	2.66472e-08	2.53805e-08	2.79081e-08	5.24882e-08
TIAM-UCL 4.1.2	SSP2-RCP45	EEU	Final Energy|Production|Steel|Primary|BF and BOF 3|w/o CCS|Petroleum Coke	PJ/yr				0.622326	1.31715	1.31411	1.27714	1.11072	0.694823	3.46872e-09	3.86773e-08	6.35818e-08	4.59932e-08	1.15071e-08	1.23672e-08
TIAM-UCL 4.1.2	SSP2-RCP45	FSU	Final Energy|Production|Steel|Primary|BF and BOF 3|w/o CCS|Petroleum Coke	PJ/yr				0.618222	0.618222	0.618222	2.73354e-09	5.85904e-10	3.27639e-10	3.05131e-10	7.07556e-10	7.30687e-10	5.89313e-10	6.03339e-10	6.7689e-10
TIAM-UCL 4.1.2	SSP2-RCP45	JPN	Final Energy|Production|Steel|Primary|BF and BOF 3|w/o CCS|Petroleum Coke	PJ/yr				10.9447	10.9447	12.392	9.76877	6.21243	1.74735	1.74735	6.6468e-08	7.63151e-08	4.36996e-08	4.24001e-08	5.28752e-08
TIAM-UCL 4.1.2	SSP2-RCP45	MEX	Final Energy|Production|Steel|Primary|BF and BOF 3|w/o CCS|Petroleum Coke	PJ/yr				2.0671	0.400338	0.300079	0.173109	0.0890021	8.50082e-08	1.1524e-07	1.56803e-07	1.20467e-07	4.69465e-08	5.32799e-08	7.89379e-08
TIAM-UCL 4.1.2	SSP2-RCP45	WEU	Final Energy|Production|Steel|Primary|BF and BOF 3|w/o CCS|Petroleum Coke	PJ/yr				0.437016	0.441933	0.441933	0.431	0.289553	0.00491714	3.43544e-10	1.11359e-09	1.79638e-09	1.65831e-09	1.67523e-09	2.60772e-09
TIAM-UCL 4.1.2	SSP2-RCP45	World	Final Energy|Production|Steel|Primary|BF and BOF 3|w/o CCS|Petroleum Coke	PJ/yr	0	0	0	18.0901	17.1231	18.4672	14.1223	8.92161	2.44709	1.74735	2.83907e-07	2.89538e-07	1.64267e-07	1.37374e-07	1.99953e-07
TIAM-UCL 4.1.2	SSP2-RCP45	AFR	Final Energy|Production|Steel|Primary|BF and BOF 3|w/o CCS|Refined Petroleum Products (Oil)	PJ/yr				0.203685	0.203685		2.4235e-09	5.11372e-09	1.22996e-09	1.24576e-09	2.21519e-09	1.6119e-09	1.8884e-09	2.31411e-09	3.51051e-09
TIAM-UCL 4.1.2	SSP2-RCP45	AUS	Final Energy|Production|Steel|Primary|BF and BOF 3|w/o CCS|Refined Petroleum Products (Oil)	PJ/yr				0.258907	0.523875	0.735473	0.947071	0.973757	1.00044	1.02713	1.07617	1.12522	1.15776	1.18235	1.19899
TIAM-UCL 4.1.2	SSP2-RCP45	CHI	Final Energy|Production|Steel|Primary|BF and BOF 3|w/o CCS|Refined Petroleum Products (Oil)	PJ/yr				23.0317	20.2653	22.2819	23.7775	23.8623	23.2246	23.2246	26.2958	25.3744	24.7391	20.8772	14.9648
TIAM-UCL 4.1.2	SSP2-RCP45	CSA	Final Energy|Production|Steel|Primary|BF and BOF 3|w/o CCS|Refined Petroleum Products (Oil)	PJ/yr				0.968384	0.968384	0.968384	0.70397	0.347368	2.37861e-09	3.53792e-09	5.73401e-09	7.5878e-09	7.22708e-09	7.94683e-09	1.4946e-08
TIAM-UCL 4.1.2	SSP2-RCP45	EEU	Final Energy|Production|Steel|Primary|BF and BOF 3|w/o CCS|Refined Petroleum Products (Oil)	PJ/yr				0.343966	0.728002	0.726324	0.705891	0.613906	0.384036	1.9172e-09	2.13773e-08	3.51423e-08	2.54209e-08	6.36007e-09	6.83549e-09
TIAM-UCL 4.1.2	SSP2-RCP45	FSU	Final Energy|Production|Steel|Primary|BF and BOF 3|w/o CCS|Refined Petroleum Products (Oil)	PJ/yr				1.3986	1.3986	1.3986	6.18409e-09	1.32549e-09	7.41217e-10	6.90298e-10	1.6007e-09	1.65303e-09	1.3332e-09	1.36493e-09	1.53133e-09
TIAM-UCL 4.1.2	SSP2-RCP45	IND	Final Energy|Production|Steel|Primary|BF and BOF 3|w/o CCS|Refined Petroleum Products (Oil)	PJ/yr				6.87255	1.9241	2.0208	8.174e-09	6.48974e-09	2.40622e-09	2.94972e-09	6.4332e-09	5.76906e-09	5.92183e-09	7.16605e-09	1.11046e-08
TIAM-UCL 4.1.2	SSP2-RCP45	JPN	Final Energy|Production|Steel|Primary|BF and BOF 3|w/o CCS|Refined Petroleum Products (Oil)	PJ/yr				8.09655	8.09656	9.16725	7.22666	4.59578	1.29264	1.29264	4.91712e-08	5.64558e-08	3.23277e-08	3.13664e-08	3.91156e-08
TIAM-UCL 4.1.2	SSP2-RCP45	MEA	Final Energy|Production|Steel|Primary|BF and BOF 3|w/o CCS|Refined Petroleum Products (Oil)	PJ/yr				0.23071	0.23071	0.23071	0.167948	0.0811594	1.50976e-08	1.84664e-08	2.8098e-08	3.28787e-08	3.91742e-08	5.67373e-08	9.70769e-08
TIAM-UCL 4.1.2	SSP2-RCP45	MEX	Final Energy|Production|Steel|Primary|BF and BOF 3|w/o CCS|Refined Petroleum Products (Oil)	PJ/yr				0.383451	0.0742635	0.0556652	0.0321121	0.0165101	1.57692e-08	2.13773e-08	2.90873e-08	2.23468e-08	8.70867e-09	9.88353e-09	1.46431e-08
TIAM-UCL 4.1.2	SSP2-RCP45	ODA	Final Energy|Production|Steel|Primary|BF and BOF 3|w/o CCS|Refined Petroleum Products (Oil)	PJ/yr				17.4368	17.4368	17.4368	15.5681	7.74197	2.1465e-06	2.15174e-06	4.74405e-07	8.17111e-07	8.9804e-07	1.27526e-06	1.83179e-06
TIAM-UCL 4.1.2	SSP2-RCP45	SKO	Final Energy|Production|Steel|Primary|BF and BOF 3|w/o CCS|Refined Petroleum Products (Oil)	PJ/yr				0.0308957	0.0516264	0.0516264	0.0580018	0.0592167	0.0621988	0.0557199	0.063926	0.063926	0.0446645	0.0342501	0.0251738
TIAM-UCL 4.1.2	SSP2-RCP45	USA	Final Energy|Production|Steel|Primary|BF and BOF 3|w/o CCS|Refined Petroleum Products (Oil)	PJ/yr				0.497363	0.497363	4.49749e-09	6.09344e-09	3.55027e-09	1.26423e-09	1.47057e-09	4.04187e-09	2.69873e-09	1.97209e-09	2.33017e-09	3.15347e-09
TIAM-UCL 4.1.2	SSP2-RCP45	WEU	Final Energy|Production|Steel|Primary|BF and BOF 3|w/o CCS|Refined Petroleum Products (Oil)	PJ/yr				2.01835	2.04106	2.04106	1.99057	1.3373	0.0227098	1.58665e-09	5.14309e-09	8.29655e-09	7.65888e-09	7.73704e-09	1.20437e-08
TIAM-UCL 4.1.2	SSP2-RCP45	World	Final Energy|Production|Steel|Primary|BF and BOF 3|w/o CCS|Refined Petroleum Products (Oil)	PJ/yr	0	0	0	61.7719	54.4403	57.1147	51.1778	39.6293	25.9866	25.6001	27.4359	26.5635	25.9415	22.0938	16.189
TIAM-UCL 4.1.2	SSP2-RCP45	AFR	Final Energy|Production|Steel|Primary|BF and BOF 4|Biofuels	PJ/yr					1.49297		1.49297	1.49297	1.49297	1.49297	3.33605e-07	3.72627e-07	2.99561e-07	2.07575e-07	1.60349e-07
TIAM-UCL 4.1.2	SSP2-RCP45	AUS	Final Energy|Production|Steel|Primary|BF and BOF 4|Biofuels	PJ/yr					2.98815e-08	1.58627e-08	4.85896e-08	5.21393e-08	5.04452e-08	4.78766e-08	3.93077e-08	3.63432e-08	3.17424e-08	2.3247e-08	2.02631e-08
TIAM-UCL 4.1.2	SSP2-RCP45	CAN	Final Energy|Production|Steel|Primary|BF and BOF 4|Biofuels	PJ/yr					1.91779e-07	8.27894e-09	2.04591e-07	2.12231e-07	3.92906e-08	6.61539e-08	8.43496e-08	9.71525e-08	7.0481e-08	6.00584e-08	4.5084e-08
TIAM-UCL 4.1.2	SSP2-RCP45	CHI	Final Energy|Production|Steel|Primary|BF and BOF 4|Biofuels	PJ/yr					13.2743	7.82972e-09	13.2743	13.2743	13.2743	13.2743	6.59304e-07	5.90663e-07	3.94155e-07	2.52525e-07	1.59749e-07
TIAM-UCL 4.1.2	SSP2-RCP45	CSA	Final Energy|Production|Steel|Primary|BF and BOF 4|Biofuels	PJ/yr					6.31592	13.5043	13.5043	13.5043	13.5043	13.5043	7.18808e-06	1.52712e-05	1.51998e-05	8.72299e-06	1.5699e-06
TIAM-UCL 4.1.2	SSP2-RCP45	EEU	Final Energy|Production|Steel|Primary|BF and BOF 4|Biofuels	PJ/yr					1.05059	1.05059	1.05059	1.05059	1.05059	1.16987e-07	1.20657e-07	1.79954e-07	9.55251e-08	5.29551e-08	3.93528e-08
TIAM-UCL 4.1.2	SSP2-RCP45	FSU	Final Energy|Production|Steel|Primary|BF and BOF 4|Biofuels	PJ/yr					18.0855	28.7402	28.7402	28.7402	28.7402	28.7402	7.33538e-07	7.61584e-07	5.52953e-07	2.42389e-07	7.9603e-08
TIAM-UCL 4.1.2	SSP2-RCP45	IND	Final Energy|Production|Steel|Primary|BF and BOF 4|Biofuels	PJ/yr					14.9798	18.9862	18.9862	18.9862	18.9862	18.9862	2.10714e-07	2.59466e-07	2.30342e-07	1.97281e-07	1.73038e-07
TIAM-UCL 4.1.2	SSP2-RCP45	JPN	Final Energy|Production|Steel|Primary|BF and BOF 4|Biofuels	PJ/yr					11.6507	11.6507	11.6507	11.6507	11.6507	9.34412	1.55534e-07	1.40101e-07	9.18825e-08	7.4027e-08	4.46444e-08
TIAM-UCL 4.1.2	SSP2-RCP45	MEA	Final Energy|Production|Steel|Primary|BF and BOF 4|Biofuels	PJ/yr					4.85249e-09	1.34537e-08	2.55265e-08	4.11152e-08	5.73079e-08	6.71733e-08	8.33962e-08	9.0997e-08	7.50913e-08	6.85306e-08	5.49678e-08
TIAM-UCL 4.1.2	SSP2-RCP45	MEX	Final Energy|Production|Steel|Primary|BF and BOF 4|Biofuels	PJ/yr					8.55221e-09	3.385e-08	5.86174e-08	1.17956e-07	2.75215e-07	3.59345e-07	4.40897e-07	4.06805e-07	1.95013e-07	1.28322e-07	9.05381e-08
TIAM-UCL 4.1.2	SSP2-RCP45	ODA	Final Energy|Production|Steel|Primary|BF and BOF 4|Biofuels	PJ/yr					4.38261	4.38262	4.38262	4.38262	4.38262	4.38262	1.04645e-06	1.39702e-06	1.72283e-06	1.98648e-06	1.84324e-06
TIAM-UCL 4.1.2	SSP2-RCP45	SKO	Final Energy|Production|Steel|Primary|BF and BOF 4|Biofuels	PJ/yr					1.5714e-07		1.8845e-07	2.12627e-07	2.30138e-07	2.49332e-07	1.09609e-07	8.2531e-08	5.14003e-08	4.95029e-08	3.99522e-08
TIAM-UCL 4.1.2	SSP2-RCP45	UK	Final Energy|Production|Steel|Primary|BF and BOF 4|Biofuels	PJ/yr					8.73858e-09		1.21413e-08	6.87981e-09	1.09084e-08	3.05046e-09	2.60932e-08	1.71216e-08	1.97337e-08	1.98327e-08	1.8201e-08
TIAM-UCL 4.1.2	SSP2-RCP45	USA	Final Energy|Production|Steel|Primary|BF and BOF 4|Biofuels	PJ/yr					2.55816e-07	2.60232e-07	2.65443e-07	2.64634e-07	7.83454e-08	5.13523e-08	9.26014e-08	7.50338e-08	4.12554e-08	3.61943e-08	2.87964e-08
TIAM-UCL 4.1.2	SSP2-RCP45	WEU	Final Energy|Production|Steel|Primary|BF and BOF 4|Biofuels	PJ/yr					13.9041		2.63325	2.32793e-08	3.3794e-08	1.40844e-08	3.34363e-08	3.1279e-08	2.95288e-08	2.79768e-08	2.53666e-08
TIAM-UCL 4.1.2	SSP2-RCP45	World	Final Energy|Production|Steel|Primary|BF and BOF 4|Biofuels	PJ/yr	0	0	0	0	85.1365	78.3146	95.715	93.0818	93.0818	89.7247	1.13576e-05	1.98099e-05	1.91013e-05	1.21499e-05	4.39304e-06
TIAM-UCL 4.1.2	SSP2-RCP45	AFR	Final Energy|Production|Steel|Primary|BF and BOF 4|Blast Furnace Gas	PJ/yr					8.6243		8.6243	8.6243	8.6243	8.6243	1.92711e-06	2.15252e-06	1.73045e-06	1.19908e-06	9.26275e-07
TIAM-UCL 4.1.2	SSP2-RCP45	AUS	Final Energy|Production|Steel|Primary|BF and BOF 4|Blast Furnace Gas	PJ/yr					1.72614e-07	9.16329e-08	2.80684e-07	3.01189e-07	2.91403e-07	2.76565e-07	2.27066e-07	2.09941e-07	1.83364e-07	1.34289e-07	1.17052e-07
TIAM-UCL 4.1.2	SSP2-RCP45	CAN	Final Energy|Production|Steel|Primary|BF and BOF 4|Blast Furnace Gas	PJ/yr					1.10783e-06	4.78243e-08	1.18184e-06	1.22598e-06	2.26967e-07	3.82146e-07	4.87256e-07	5.61213e-07	4.07142e-07	3.46935e-07	2.60433e-07
TIAM-UCL 4.1.2	SSP2-RCP45	CHI	Final Energy|Production|Steel|Primary|BF and BOF 4|Blast Furnace Gas	PJ/yr					76.6803	4.52294e-08	76.6803	76.6803	76.6803	76.6803	3.80855e-06	3.41204e-06	2.27688e-06	1.45874e-06	9.22808e-07
TIAM-UCL 4.1.2	SSP2-RCP45	CSA	Final Energy|Production|Steel|Primary|BF and BOF 4|Blast Furnace Gas	PJ/yr					36.4847	78.009	78.009	78.009	78.009	78.009	4.15228e-05	8.82162e-05	8.78035e-05	5.03894e-05	9.06869e-06
TIAM-UCL 4.1.2	SSP2-RCP45	EEU	Final Energy|Production|Steel|Primary|BF and BOF 4|Blast Furnace Gas	PJ/yr					6.06884	6.06884	6.06884	6.06884	6.06884	6.75792e-07	6.96992e-07	1.03953e-06	5.51812e-07	3.05901e-07	2.27326e-07
TIAM-UCL 4.1.2	SSP2-RCP45	FSU	Final Energy|Production|Steel|Primary|BF and BOF 4|Blast Furnace Gas	PJ/yr					104.473	166.022	166.022	166.022	166.022	166.022	4.23737e-06	4.39938e-06	3.1942e-06	1.40019e-06	4.59836e-07
TIAM-UCL 4.1.2	SSP2-RCP45	IND	Final Energy|Production|Steel|Primary|BF and BOF 4|Blast Furnace Gas	PJ/yr					86.5328	109.676	109.676	109.676	109.676	109.676	1.21721e-06	1.49884e-06	1.3306e-06	1.13962e-06	9.99573e-07
TIAM-UCL 4.1.2	SSP2-RCP45	JPN	Final Energy|Production|Steel|Primary|BF and BOF 4|Blast Furnace Gas	PJ/yr					67.3015	67.3015	67.3015	67.3015	67.3015	53.9775	8.98462e-07	8.09313e-07	5.30771e-07	4.27626e-07	2.57894e-07
TIAM-UCL 4.1.2	SSP2-RCP45	MEA	Final Energy|Production|Steel|Primary|BF and BOF 4|Blast Furnace Gas	PJ/yr					2.8031e-08	7.77169e-08	1.47457e-07	2.37507e-07	3.31046e-07	3.88035e-07	4.81749e-07	5.25655e-07	4.33774e-07	3.95875e-07	3.17528e-07
TIAM-UCL 4.1.2	SSP2-RCP45	MEX	Final Energy|Production|Steel|Primary|BF and BOF 4|Blast Furnace Gas	PJ/yr					4.94029e-08	1.95538e-07	3.3861e-07	6.81384e-07	1.58981e-06	2.0758e-06	2.5469e-06	2.34996e-06	1.12652e-06	7.41266e-07	5.23005e-07
TIAM-UCL 4.1.2	SSP2-RCP45	ODA	Final Energy|Production|Steel|Primary|BF and BOF 4|Blast Furnace Gas	PJ/yr					25.3167	25.3167	25.3167	25.3167	25.3167	25.3167	6.04492e-06	8.07006e-06	9.95217e-06	1.14751e-05	1.06477e-05
TIAM-UCL 4.1.2	SSP2-RCP45	SKO	Final Energy|Production|Steel|Primary|BF and BOF 4|Blast Furnace Gas	PJ/yr					9.0774e-07		1.0886e-06	1.22826e-06	1.32942e-06	1.4403e-06	6.33169e-07	4.7675e-07	2.9692e-07	2.85959e-07	2.30788e-07
TIAM-UCL 4.1.2	SSP2-RCP45	UK	Final Energy|Production|Steel|Primary|BF and BOF 4|Blast Furnace Gas	PJ/yr					5.04795e-08		7.01358e-08	3.97421e-08	6.30135e-08	1.76213e-08	1.50731e-07	9.89049e-08	1.13994e-07	1.14566e-07	1.0514e-07
TIAM-UCL 4.1.2	SSP2-RCP45	USA	Final Energy|Production|Steel|Primary|BF and BOF 4|Blast Furnace Gas	PJ/yr					1.47775e-06	1.50326e-06	1.53336e-06	1.52869e-06	4.52572e-07	2.96643e-07	5.34924e-07	4.33442e-07	2.38317e-07	2.09081e-07	1.66346e-07
TIAM-UCL 4.1.2	SSP2-RCP45	WEU	Final Energy|Production|Steel|Primary|BF and BOF 4|Blast Furnace Gas	PJ/yr					80.319		15.2113	1.34476e-07	1.95215e-07	8.13603e-08	1.93149e-07	1.80687e-07	1.70576e-07	1.61612e-07	1.46533e-07
TIAM-UCL 4.1.2	SSP2-RCP45	World	Final Energy|Production|Steel|Primary|BF and BOF 4|Blast Furnace Gas	PJ/yr	0	0	0	0	491.801	452.394	552.91	537.698	537.698	518.305	6.56084e-05	0.000114434	0.000110341	7.01853e-05	2.53769e-05
TIAM-UCL 4.1.2	SSP2-RCP45	AFR	Final Energy|Production|Steel|Primary|BF and BOF 4|Coal	PJ/yr					46.9751		46.9751	46.9751	46.9751	46.9751	1.04966e-05	1.17244e-05	9.42549e-06	6.53119e-06	5.04527e-06
TIAM-UCL 4.1.2	SSP2-RCP45	AUS	Final Energy|Production|Steel|Primary|BF and BOF 4|Coal	PJ/yr					9.40202e-07	4.9911e-07	1.52884e-06	1.64053e-06	1.58722e-06	1.50641e-06	1.23679e-06	1.14351e-06	9.98753e-07	7.31451e-07	6.37566e-07
TIAM-UCL 4.1.2	SSP2-RCP45	CAN	Final Energy|Production|Steel|Primary|BF and BOF 4|Coal	PJ/yr					6.03418e-06	2.60491e-07	6.4373e-06	6.67771e-06	1.23625e-06	2.08149e-06	2.654e-06	3.05684e-06	2.21764e-06	1.8897e-06	1.41854e-06
TIAM-UCL 4.1.2	SSP2-RCP45	CHI	Final Energy|Production|Steel|Primary|BF and BOF 4|Coal	PJ/yr					417.665	2.46357e-07	417.665	417.665	417.665	417.665	2.07445e-05	1.85848e-05	1.24018e-05	7.94554e-06	5.02639e-06
TIAM-UCL 4.1.2	SSP2-RCP45	CSA	Final Energy|Production|Steel|Primary|BF and BOF 4|Coal	PJ/yr					198.726	424.902	424.902	424.902	424.902	424.902	0.000226168	0.000480499	0.000478251	0.000274463	4.93957e-05
TIAM-UCL 4.1.2	SSP2-RCP45	EEU	Final Energy|Production|Steel|Primary|BF and BOF 4|Coal	PJ/yr					33.056	33.056	33.056	33.056	33.056	3.68093e-06	3.7964e-06	5.66213e-06	3.00563e-06	1.66619e-06	1.23821e-06
TIAM-UCL 4.1.2	SSP2-RCP45	FSU	Final Energy|Production|Steel|Primary|BF and BOF 4|Coal	PJ/yr					569.047	904.292	904.292	904.292	904.292	904.292	2.30803e-05	2.39627e-05	1.73983e-05	7.62661e-06	2.50465e-06
TIAM-UCL 4.1.2	SSP2-RCP45	IND	Final Energy|Production|Steel|Primary|BF and BOF 4|Coal	PJ/yr					471.33	597.387	597.387	597.387	597.387	597.387	6.62996e-06	8.16392e-06	7.24754e-06	6.2073e-06	5.44451e-06
TIAM-UCL 4.1.2	SSP2-RCP45	JPN	Final Energy|Production|Steel|Primary|BF and BOF 4|Coal	PJ/yr					366.58	366.58	366.58	366.58	366.58	294.006	4.89378e-06	4.40819e-06	2.89102e-06	2.32921e-06	1.40471e-06
TIAM-UCL 4.1.2	SSP2-RCP45	MEA	Final Energy|Production|Steel|Primary|BF and BOF 4|Coal	PJ/yr					1.5268e-07	4.23311e-07	8.03173e-07	1.29366e-06	1.80315e-06	2.11356e-06	2.62401e-06	2.86316e-06	2.3627e-06	2.15627e-06	1.72952e-06
TIAM-UCL 4.1.2	SSP2-RCP45	MEX	Final Energy|Production|Steel|Primary|BF and BOF 4|Coal	PJ/yr					2.69089e-07	1.06507e-06	1.84435e-06	3.71139e-06	8.65944e-06	1.13065e-05	1.38725e-05	1.27998e-05	6.13595e-06	4.03756e-06	2.84872e-06
TIAM-UCL 4.1.2	SSP2-RCP45	ODA	Final Energy|Production|Steel|Primary|BF and BOF 4|Coal	PJ/yr					137.896	137.896	137.896	137.896	137.896	137.896	3.29257e-05	4.39563e-05	5.42078e-05	6.25031e-05	5.79963e-05
TIAM-UCL 4.1.2	SSP2-RCP45	SKO	Final Energy|Production|Steel|Primary|BF and BOF 4|Coal	PJ/yr					4.94431e-06		5.92945e-06	6.69015e-06	7.24112e-06	7.84507e-06	3.44877e-06	2.59678e-06	1.61728e-06	1.55757e-06	1.25707e-06
TIAM-UCL 4.1.2	SSP2-RCP45	UK	Final Energy|Production|Steel|Primary|BF and BOF 4|Coal	PJ/yr					2.74954e-07		3.82018e-07	2.16469e-07	3.43224e-07	9.59806e-08	8.21005e-07	5.38719e-07	6.20906e-07	6.24024e-07	5.72681e-07
TIAM-UCL 4.1.2	SSP2-RCP45	USA	Final Energy|Production|Steel|Primary|BF and BOF 4|Coal	PJ/yr					8.04909e-06	8.18802e-06	8.35198e-06	8.32654e-06	2.46509e-06	1.61577e-06	2.91364e-06	2.36089e-06	1.29807e-06	1.13883e-06	9.06059e-07
TIAM-UCL 4.1.2	SSP2-RCP45	WEU	Final Energy|Production|Steel|Primary|BF and BOF 4|Coal	PJ/yr					437.484		82.8535	7.32469e-07	1.06331e-06	4.43156e-07	1.05205e-06	9.84172e-07	9.29102e-07	8.80272e-07	7.98143e-07
TIAM-UCL 4.1.2	SSP2-RCP45	World	Final Energy|Production|Steel|Primary|BF and BOF 4|Coal	PJ/yr	0	0	0	0	2678.76	2464.11	3011.61	2928.75	2928.75	2823.12	0.000357358	0.000623305	0.000601009	0.000382288	0.000138224
TIAM-UCL 4.1.2	SSP2-RCP45	AFR	Final Energy|Production|Steel|Primary|BF and BOF 4|Coke Oven Coke	PJ/yr					18.7901		18.7901	18.7901	18.7901	18.7901	4.19866e-06	4.68978e-06	3.7702e-06	2.61248e-06	2.01811e-06
TIAM-UCL 4.1.2	SSP2-RCP45	AUS	Final Energy|Production|Steel|Primary|BF and BOF 4|Coke Oven Coke	PJ/yr					3.76081e-07	1.99644e-07	6.11535e-07	6.5621e-07	6.3489e-07	6.02562e-07	4.94716e-07	4.57406e-07	3.99501e-07	2.9258e-07	2.55026e-07
[truncated: 2,220 more rows]
