# Supplementary material for: Battery electric vehicles show the lowest carbon footprints among passenger cars across 1.5–3.0 °C energy decarbonisation pathways
Source: Commun Earth Environ. 2025 Jun 18;6(1):476. doi: 10.1038/s43247-025-02447-2 (PMC12176635; doi:10.1038/s43247-025-02447-2)
Supplement: Supplementary file 3 — Supplementary Data 1 [file 43247_2025_2447_MOESM3_ESM.zip › 1 Methods/0 tiam-ucl_SSP2-RCP60.xlsx]

## Sheet: SSP2-RCP60
Model	Scenario	Region	Variable	Unit	2005	2010	2015	2020	2025	2030	2035	2040	2045	2050	2060	2070	2080	2090	2100
TIAM-UCL 4.1.2	SSP2-RCP60	AFR	Carbon Capture|Storage|Direct Air Capture	Mt/yr					1.41584e-06	2.48795e-06	3.25997e-06	4.19368e-06	4.40486e-06	5.54695e-06	7.47154e-06	7.41564e-06	7.96753e-06	9.88955e-06	1.5935e-05
TIAM-UCL 4.1.2	SSP2-RCP60	AUS	Carbon Capture|Storage|Direct Air Capture	Mt/yr					1.52442e-06	2.49422e-06	3.34025e-06	4.45513e-06	4.73104e-06	5.92079e-06	8.18113e-06	8.61139e-06	8.8492e-06	1.07854e-05	1.82235e-05
TIAM-UCL 4.1.2	SSP2-RCP60	CAN	Carbon Capture|Storage|Direct Air Capture	Mt/yr					1.39155e-06	2.23843e-06	3.02214e-06	3.9506e-06	4.17559e-06	5.07307e-06	7.26573e-06	7.31065e-06	7.89626e-06	1.00922e-05	1.61631e-05
TIAM-UCL 4.1.2	SSP2-RCP60	CHI	Carbon Capture|Storage|Direct Air Capture	Mt/yr					1.34487e-06	2.13135e-06	2.9449e-06	3.84078e-06	3.90145e-06	4.91817e-06	7.14242e-06	7.4826e-06	8.02835e-06	1.01902e-05	1.80021e-05
TIAM-UCL 4.1.2	SSP2-RCP60	CSA	Carbon Capture|Storage|Direct Air Capture	Mt/yr					1.3326e-06	2.10597e-06	2.94411e-06	4.02311e-06	4.30929e-06	5.24509e-06	7.48024e-06	7.78065e-06	8.80081e-06	1.09653e-05	1.63304e-05
TIAM-UCL 4.1.2	SSP2-RCP60	EEU	Carbon Capture|Storage|Direct Air Capture	Mt/yr					1.40527e-06	2.21266e-06	3.04994e-06	4.0697e-06	4.15458e-06	5.0625e-06	7.24144e-06	6.87994e-06	8.1394e-06	9.92933e-06	1.59557e-05
TIAM-UCL 4.1.2	SSP2-RCP60	FSU	Carbon Capture|Storage|Direct Air Capture	Mt/yr					1.39679e-06	2.23141e-06	3.07819e-06	3.87965e-06	4.12035e-06	4.84786e-06	7.37632e-06	7.6591e-06	7.98221e-06	9.78961e-06	1.65617e-05
TIAM-UCL 4.1.2	SSP2-RCP60	IND	Carbon Capture|Storage|Direct Air Capture	Mt/yr					1.39118e-06	2.20509e-06	3.0144e-06	4.28655e-06	4.06672e-06	5.14417e-06	7.71808e-06	8.89893e-06	8.14984e-06	9.77367e-06	1.66624e-05
TIAM-UCL 4.1.2	SSP2-RCP60	JPN	Carbon Capture|Storage|Direct Air Capture	Mt/yr					1.3598e-06	2.18021e-06	2.98913e-06	3.91861e-06	4.13818e-06	5.07242e-06	6.97374e-06	7.2008e-06	7.71761e-06	9.46416e-06	1.5925e-05
TIAM-UCL 4.1.2	SSP2-RCP60	MEA	Carbon Capture|Storage|Direct Air Capture	Mt/yr					1.36215e-06	2.23186e-06	3.03253e-06	3.90723e-06	4.31283e-06	5.34255e-06	7.51605e-06	7.90343e-06	8.26951e-06	1.00798e-05	1.73032e-05
TIAM-UCL 4.1.2	SSP2-RCP60	MEX	Carbon Capture|Storage|Direct Air Capture	Mt/yr					1.36628e-06	2.22153e-06	3.52919e-06	4.42877e-06	4.438e-06	5.43659e-06	7.64343e-06	8.08642e-06	8.37741e-06	1.01108e-05	1.78491e-05
TIAM-UCL 4.1.2	SSP2-RCP60	ODA	Carbon Capture|Storage|Direct Air Capture	Mt/yr					1.50627e-06	2.42308e-06	3.15549e-06	3.83903e-06	4.28529e-06	5.10787e-06	7.35947e-06	7.69734e-06	7.8858e-06	9.50647e-06	1.66369e-05
TIAM-UCL 4.1.2	SSP2-RCP60	SKO	Carbon Capture|Storage|Direct Air Capture	Mt/yr					1.4632e-06	2.17035e-06	2.94466e-06	3.82235e-06	4.03731e-06	5.02168e-06	7.18118e-06	7.47663e-06	7.89702e-06	9.72205e-06	1.65952e-05
TIAM-UCL 4.1.2	SSP2-RCP60	UK	Carbon Capture|Storage|Direct Air Capture	Mt/yr					1.37312e-06	2.17756e-06	3.01272e-06	3.87908e-06	4.07505e-06	4.98415e-06	7.09834e-06	7.4443e-06	7.91911e-06	9.68222e-06	1.63224e-05
TIAM-UCL 4.1.2	SSP2-RCP60	USA	Carbon Capture|Storage|Direct Air Capture	Mt/yr					1.35631e-06	2.17777e-06	3.09505e-06	3.92425e-06	4.12025e-06	5.00339e-06	7.25151e-06	7.60821e-06	8.23799e-06	1.00689e-05	1.68715e-05
TIAM-UCL 4.1.2	SSP2-RCP60	WEU	Carbon Capture|Storage|Direct Air Capture	Mt/yr					1.35915e-06	2.02636e-06	3.00694e-06	3.95769e-06	4.15492e-06	5.06814e-06	7.18974e-06	7.356e-06	7.84768e-06	9.86455e-06	1.65332e-05
TIAM-UCL 4.1.2	SSP2-RCP60	World	Carbon Capture|Storage|Direct Air Capture	Mt/yr	0	0	0	0	2.23488e-05	3.57158e-05	4.94196e-05	6.43762e-05	6.74257e-05	8.27954e-05	0.00011809	0.000122812	0.000129966	0.000159914	0.000267871
TIAM-UCL 4.1.2	SSP2-RCP60	World	Carbon Capture|Storage|Industry|Iron and steel	Mt/yr	0	0	0	0	0	0.000624741	0.00120371	0.00176196	0.00234173	0.00282582	0.00366663	0.00456719	0.00442407	0.00526222	0.0085094
TIAM-UCL 4.1.2	SSP2-RCP60	AFR	Carbon Capture|Storage|Industry|Iron and steel	Mt/yr	0	0	0	0	0	4.48409e-05	6.85728e-05	9.35699e-05	0.000118801	0.000137227	0.000158659	0.000189191	0.000163339	0.000176617	0.000278221
TIAM-UCL 4.1.2	SSP2-RCP60	AUS	Carbon Capture|Storage|Industry|Iron and steel	Mt/yr	0	0	0	0	0	4.45057e-05	8.23081e-05	0.000122071	0.000159483	0.000196759	0.000233783	0.000281402	0.000275411	0.000325459	0.000544687
TIAM-UCL 4.1.2	SSP2-RCP60	CAN	Carbon Capture|Storage|Industry|Iron and steel	Mt/yr	0	0	0	0	0	4.91327e-05	8.82349e-05	0.000130204	0.000172824	0.000220874	0.000279556	0.000346813	0.000344966	0.000420494	0.00068367
TIAM-UCL 4.1.2	SSP2-RCP60	CHI	Carbon Capture|Storage|Industry|Iron and steel	Mt/yr	0	0	0	0	0	0	4.43935e-05	6.57799e-05	9.11512e-05	0.000110658	0.000135868	0.000181226	0.000176832	0.000223272	0.000382431
TIAM-UCL 4.1.2	SSP2-RCP60	CSA	Carbon Capture|Storage|Industry|Iron and steel	Mt/yr	0	0	0	0	0	4.41891e-05	6.8072e-05	9.831e-05	0.000132104	0.000160014	0.000231896	0.000308606	0.000293608	0.000321445	0.000492827
TIAM-UCL 4.1.2	SSP2-RCP60	EEU	Carbon Capture|Storage|Industry|Iron and steel	Mt/yr	0	0	0	0	0	4.31473e-05	7.05475e-05	0.000103586	0.000144618	0.000177223	0.000229112	0.000306126	0.000309699	0.000379862	0.000599718
TIAM-UCL 4.1.2	SSP2-RCP60	FSU	Carbon Capture|Storage|Industry|Iron and steel	Mt/yr	0	0	0	0	0	3.30539e-05	7.50361e-05	0.000110592	0.00014552	0.000184365	0.000232428	0.000293837	0.000288621	0.000357494	0.00062047
TIAM-UCL 4.1.2	SSP2-RCP60	IND	Carbon Capture|Storage|Industry|Iron and steel	Mt/yr	0	0	0	0	0	0	1.57983e-05	4.86353e-05	6.58462e-05	8.36554e-05	0.000103509	0.00013113	0.000128167	0.000151119	0.00025372
TIAM-UCL 4.1.2	SSP2-RCP60	JPN	Carbon Capture|Storage|Industry|Iron and steel	Mt/yr	0	0	0	0	0	0.000182386	0.000256816	0.000322068	0.00040222	0.000469485	0.00065858	0.00078044	0.000740719	0.000840232	0.00124271
TIAM-UCL 4.1.2	SSP2-RCP60	MEA	Carbon Capture|Storage|Industry|Iron and steel	Mt/yr	0	0	0	0	0	0	2.35378e-05	4.93892e-05	6.725e-05	7.93915e-05	9.43582e-05	0.000112582	0.000112177	0.000136534	0.000232956
TIAM-UCL 4.1.2	SSP2-RCP60	MEX	Carbon Capture|Storage|Industry|Iron and steel	Mt/yr	0	0	0	0	0	7.70175e-06	4.18495e-05	6.4812e-05	0.000101569	0.000124578	0.000155054	0.000187247	0.000157018	0.000185839	0.000301469
TIAM-UCL 4.1.2	SSP2-RCP60	ODA	Carbon Capture|Storage|Industry|Iron and steel	Mt/yr	0	0	0	0	0	5.86034e-05	8.90982e-05	0.000128512	0.000172161	0.000206228	0.000285702	0.00035587	0.000339272	0.000396665	0.000648328
TIAM-UCL 4.1.2	SSP2-RCP60	SKO	Carbon Capture|Storage|Industry|Iron and steel	Mt/yr	0	0	0	0	0	1.49113e-05	5.67901e-05	8.40842e-05	0.000110405	0.000135802	0.000166376	0.000207199	0.000197083	0.000243285	0.000426414
TIAM-UCL 4.1.2	SSP2-RCP60	UK	Carbon Capture|Storage|Industry|Iron and steel	Mt/yr	0	0	0	0	0	0	3.3378e-05	5.69163e-05	7.31972e-05	8.83721e-05	0.000104536	0.000134156	0.000133895	0.00015992	0.00026289
TIAM-UCL 4.1.2	SSP2-RCP60	USA	Carbon Capture|Storage|Industry|Iron and steel	Mt/yr	0	0	0	0	0	3.80135e-05	7.56467e-05	0.000121284	0.000168388	0.000208587	0.000280302	0.00035017	0.00035012	0.000423135	0.000701525
TIAM-UCL 4.1.2	SSP2-RCP60	WEU	Carbon Capture|Storage|Industry|Iron and steel	Mt/yr	0	0	0	0	0	6.42554e-05	0.000113626	0.000162151	0.00021619	0.0002426	0.000316914	0.000401195	0.000413142	0.000520844	0.000837358
TIAM-UCL 4.1.2	SSP2-RCP60	AFR	Carbon Capture|Storage|Industry|Non-metallic	Mt/yr	0	0	0	0	4.88617e-05	7.5739e-05	0.000112319	0.000132896	0.000171355	0.000221513	0.000276269	0.000379183	0.000422905	0.000496868	0.000819926
TIAM-UCL 4.1.2	SSP2-RCP60	AUS	Carbon Capture|Storage|Industry|Non-metallic	Mt/yr	0	0	0	0	6.79488e-05	0.000143219	0.000139367	0.000174404	0.000175309	0.000238996	0.000289389	0.000189523	0.000326277	0.000426137	0.000728086
TIAM-UCL 4.1.2	SSP2-RCP60	CAN	Carbon Capture|Storage|Industry|Non-metallic	Mt/yr	0	0	0	0	6.31384e-05	0.000118581	0.000130103	0.000179854	0.000221459	0.000310966	0.000279284	0.000284891	0.000276966	0.000334138	0.000530357
TIAM-UCL 4.1.2	SSP2-RCP60	CHI	Carbon Capture|Storage|Industry|Non-metallic	Mt/yr	0	0	0	0	4.52367e-05	5.64504e-05	0.00016559	0.000148226	0.000194737	0.000177873	0.000466142	0.000229918	0.000377491	0.000484683	0.000845049
TIAM-UCL 4.1.2	SSP2-RCP60	CSA	Carbon Capture|Storage|Industry|Non-metallic	Mt/yr	0	0	0	0	5.78684e-05	8.34805e-05	0.000121028	0.000169958	0.000204555	0.000287072	0.000342751	0.000374006	0.000441908	0.000550594	0.000711303
TIAM-UCL 4.1.2	SSP2-RCP60	EEU	Carbon Capture|Storage|Industry|Non-metallic	Mt/yr	0	0	0	0	6.73192e-05	0.000108581	0.000180047	0.000200154	0.000232266	0.000283926	0.000320601	0.000372316	0.000383811	0.000466165	0.000766402
TIAM-UCL 4.1.2	SSP2-RCP60	FSU	Carbon Capture|Storage|Industry|Non-metallic	Mt/yr	0	0	0	0	5.65946e-05	8.9398e-05	0.000168488	0.000157099	0.000195234	0.000245112	0.00033959	0.000272928	0.000325068	0.000411353	0.000645034
TIAM-UCL 4.1.2	SSP2-RCP60	IND	Carbon Capture|Storage|Industry|Non-metallic	Mt/yr	0	0	0	0	6.86737e-05	9.7673e-05	0.000129551	0.000169292	0.000213533	0.000269384	0.000327385	0.000378919	0.000394816	0.00048356	0.000778897
TIAM-UCL 4.1.2	SSP2-RCP60	JPN	Carbon Capture|Storage|Industry|Non-metallic	Mt/yr	0	0	0	0	3.63027e-05	9.08545e-05	5.28489e-05	6.43567e-05	7.77579e-05	0.000150538	0.000132291	0.000123422	0.000199196	0.000255972	0.000450905
TIAM-UCL 4.1.2	SSP2-RCP60	MEA	Carbon Capture|Storage|Industry|Non-metallic	Mt/yr	0	0	0	0	5.83693e-05	9.73177e-05	0.000179975	0.000151381	0.000180228	0.000174707	0.000174371	0.000174091	0.000219673	0.000286449	0.000492193
TIAM-UCL 4.1.2	SSP2-RCP60	MEX	Carbon Capture|Storage|Industry|Non-metallic	Mt/yr	0	0	0	0	8.81062e-05	0.00012032	0.000138673	0.000199414	0.000259048	0.000419422	0.000357561	0.000433038	0.000548297	0.000514502	0.000752902
TIAM-UCL 4.1.2	SSP2-RCP60	ODA	Carbon Capture|Storage|Industry|Non-metallic	Mt/yr	0	0	0	0	5.50068e-05	8.05407e-05	0.000109598	0.000144577	0.00018233	0.000227361	0.000277571	0.00032874	0.000337323	0.000414082	0.000662872
TIAM-UCL 4.1.2	SSP2-RCP60	SKO	Carbon Capture|Storage|Industry|Non-metallic	Mt/yr	0	0	0	0	3.77907e-05	5.95546e-05	8.19477e-05	0.000110858	0.000137763	0.000174211	0.000217954	0.000268554	0.000270092	0.000333465	0.000538769
TIAM-UCL 4.1.2	SSP2-RCP60	UK	Carbon Capture|Storage|Industry|Non-metallic	Mt/yr	0	0	0	0	5.67756e-05	0.000114892	0.000112286	0.000144482	0.000177419	0.000205722	0.000233342	0.000283418	0.000292562	0.00035031	0.000575095
TIAM-UCL 4.1.2	SSP2-RCP60	USA	Carbon Capture|Storage|Industry|Non-metallic	Mt/yr	0	0	0	0	7.55194e-05	0.000148443	0.00014046	0.000191347	0.000230342	0.000279918	0.000232069	0.000360426	0.000358691	0.000444079	0.000704703
TIAM-UCL 4.1.2	SSP2-RCP60	WEU	Carbon Capture|Storage|Industry|Non-metallic	Mt/yr	0	0	0	0	6.78324e-05	0.000127094	0.000131909	0.000187208	0.000240592	0.000310381	0.000333309	0.00035397	0.000406507	0.000532359	0.000808471
TIAM-UCL 4.1.2	SSP2-RCP60	World	Carbon Capture|Storage|Industry|Non-metallic	Mt/yr	0	0	0	0	0.000951345	0.00161214	0.00209419	0.00252551	0.00309393	0.0039771	0.00459988	0.00480734	0.00558158	0.00678472	0.010811
TIAM-UCL 4.1.2	SSP2-RCP60	AFR	Efficiency|Electricity|Biogas|w/o CCS	-	0.2	0.23	0.23	0.27	0.27	0.3	0.3	0.3	0.3	0.33	0.33	0.33	0.33	0.33	0.33
TIAM-UCL 4.1.2	SSP2-RCP60	AUS	Efficiency|Electricity|Biogas|w/o CCS	-	0.2	0.23	0.23	0.27	0.27	0.3	0.3	0.3	0.3	0.33	0.33	0.33	0.33	0.33	0.33
TIAM-UCL 4.1.2	SSP2-RCP60	CAN	Efficiency|Electricity|Biogas|w/o CCS	-	0.2	0.23	0.23	0.27	0.27	0.3	0.3	0.3	0.3	0.33	0.33	0.33	0.33	0.33	0.33
TIAM-UCL 4.1.2	SSP2-RCP60	CHI	Efficiency|Electricity|Biogas|w/o CCS	-	0.2	0.23	0.23	0.27	0.27	0.3	0.3	0.3	0.3	0.33	0.33	0.33	0.33	0.33	0.33
TIAM-UCL 4.1.2	SSP2-RCP60	CSA	Efficiency|Electricity|Biogas|w/o CCS	-	0.2	0.23	0.23	0.27	0.27	0.3	0.3	0.3	0.3	0.33	0.33	0.33	0.33	0.33	0.33
TIAM-UCL 4.1.2	SSP2-RCP60	EEU	Efficiency|Electricity|Biogas|w/o CCS	-	0.2	0.23	0.23	0.27	0.27	0.3	0.3	0.3	0.3	0.33	0.33	0.33	0.33	0.33	0.33
TIAM-UCL 4.1.2	SSP2-RCP60	FSU	Efficiency|Electricity|Biogas|w/o CCS	-	0.2	0.23	0.23	0.27	0.27	0.3	0.3	0.3	0.3	0.33	0.33	0.33	0.33	0.33	0.33
TIAM-UCL 4.1.2	SSP2-RCP60	IND	Efficiency|Electricity|Biogas|w/o CCS	-	0.2	0.23	0.23	0.27	0.27	0.3	0.3	0.3	0.3	0.33	0.33	0.33	0.33	0.33	0.33
TIAM-UCL 4.1.2	SSP2-RCP60	JPN	Efficiency|Electricity|Biogas|w/o CCS	-	0.2	0.23	0.23	0.27	0.27	0.3	0.3	0.3	0.3	0.33	0.33	0.33	0.33	0.33	0.33
TIAM-UCL 4.1.2	SSP2-RCP60	MEA	Efficiency|Electricity|Biogas|w/o CCS	-	0.2	0.23	0.23	0.27	0.27	0.3	0.3	0.3	0.3	0.33	0.33	0.33	0.33	0.33	0.33
TIAM-UCL 4.1.2	SSP2-RCP60	MEX	Efficiency|Electricity|Biogas|w/o CCS	-	0.2	0.23	0.23	0.27	0.27	0.3	0.3	0.3	0.3	0.33	0.33	0.33	0.33	0.33	0.33
TIAM-UCL 4.1.2	SSP2-RCP60	ODA	Efficiency|Electricity|Biogas|w/o CCS	-	0.2	0.23	0.23	0.27	0.27	0.3	0.3	0.3	0.3	0.33	0.33	0.33	0.33	0.33	0.33
TIAM-UCL 4.1.2	SSP2-RCP60	SKO	Efficiency|Electricity|Biogas|w/o CCS	-	0.2	0.23	0.23	0.27	0.27	0.3	0.3	0.3	0.3	0.33	0.33	0.33	0.33	0.33	0.33
TIAM-UCL 4.1.2	SSP2-RCP60	UK	Efficiency|Electricity|Biogas|w/o CCS	-	0.2	0.23	0.23	0.27	0.27	0.3	0.3	0.3	0.3	0.33	0.33	0.33	0.33	0.33	0.33
TIAM-UCL 4.1.2	SSP2-RCP60	USA	Efficiency|Electricity|Biogas|w/o CCS	-	0.2	0.23	0.23	0.27	0.27	0.3	0.3	0.3	0.3	0.33	0.33	0.33	0.33	0.33	0.33
TIAM-UCL 4.1.2	SSP2-RCP60	WEU	Efficiency|Electricity|Biogas|w/o CCS	-	0.2	0.23	0.23	0.27	0.27	0.3	0.3	0.3	0.3	0.33	0.33	0.33	0.33	0.33	0.33
TIAM-UCL 4.1.2	SSP2-RCP60	EEU	Efficiency|Electricity|Biomass CHP|w/o CCS	-	0.23	0.23	0.23	0.23	0.23	0.23	0.23	0.23	0.23	0.23	0.23	0.23	0.23	0.23	0.23
TIAM-UCL 4.1.2	SSP2-RCP60	FSU	Efficiency|Electricity|Biomass CHP|w/o CCS	-	0.12	0.12	0.12	0.12	0.12	0.12	0.12	0.12	0.12	0.12	0.12	0.12	0.12	0.12	0.12
TIAM-UCL 4.1.2	SSP2-RCP60	USA	Efficiency|Electricity|Biomass CHP|w/o CCS	-	0.18	0.18	0.18	0.18	0.18	0.18	0.18	0.18	0.18	0.18	0.18	0.18	0.18	0.18	0.18
TIAM-UCL 4.1.2	SSP2-RCP60	WEU	Efficiency|Electricity|Biomass CHP|w/o CCS	-	0.26	0.26	0.26	0.26	0.26	0.26	0.26	0.26	0.26	0.26	0.26	0.26	0.26	0.26	0.26
TIAM-UCL 4.1.2	SSP2-RCP60	AFR	Efficiency|Electricity|Biomass combustion|w CCS	-				0.18	0.18	0.26	0.26	0.26	0.26	0.31	0.31	0.31	0.31	0.31	0.31
TIAM-UCL 4.1.2	SSP2-RCP60	AUS	Efficiency|Electricity|Biomass combustion|w CCS	-				0.18	0.18	0.26	0.26	0.26	0.26	0.31	0.31	0.31	0.31	0.31	0.31
TIAM-UCL 4.1.2	SSP2-RCP60	CAN	Efficiency|Electricity|Biomass combustion|w CCS	-				0.18	0.18	0.26	0.26	0.26	0.26	0.31	0.31	0.31	0.31	0.31	0.31
TIAM-UCL 4.1.2	SSP2-RCP60	CHI	Efficiency|Electricity|Biomass combustion|w CCS	-				0.18	0.18	0.26	0.26	0.26	0.26	0.31	0.31	0.31	0.31	0.31	0.31
TIAM-UCL 4.1.2	SSP2-RCP60	CSA	Efficiency|Electricity|Biomass combustion|w CCS	-				0.18	0.18	0.26	0.26	0.26	0.26	0.31	0.31	0.31	0.31	0.31	0.31
TIAM-UCL 4.1.2	SSP2-RCP60	EEU	Efficiency|Electricity|Biomass combustion|w CCS	-				0.18	0.18	0.26	0.26	0.26	0.26	0.31	0.31	0.31	0.31	0.31	0.31
TIAM-UCL 4.1.2	SSP2-RCP60	FSU	Efficiency|Electricity|Biomass combustion|w CCS	-				0.18	0.18	0.26	0.26	0.26	0.26	0.31	0.31	0.31	0.31	0.31	0.31
TIAM-UCL 4.1.2	SSP2-RCP60	IND	Efficiency|Electricity|Biomass combustion|w CCS	-				0.18	0.18	0.26	0.26	0.26	0.26	0.31	0.31	0.31	0.31	0.31	0.31
TIAM-UCL 4.1.2	SSP2-RCP60	JPN	Efficiency|Electricity|Biomass combustion|w CCS	-				0.18	0.18	0.26	0.26	0.26	0.26	0.31	0.31	0.31	0.31	0.31	0.31
TIAM-UCL 4.1.2	SSP2-RCP60	MEA	Efficiency|Electricity|Biomass combustion|w CCS	-				0.18	0.18	0.26	0.26	0.26	0.26	0.31	0.31	0.31	0.31	0.31	0.31
TIAM-UCL 4.1.2	SSP2-RCP60	MEX	Efficiency|Electricity|Biomass combustion|w CCS	-				0.18	0.18	0.26	0.26	0.26	0.26	0.31	0.31	0.31	0.31	0.31	0.31
TIAM-UCL 4.1.2	SSP2-RCP60	ODA	Efficiency|Electricity|Biomass combustion|w CCS	-				0.18	0.18	0.26	0.26	0.26	0.26	0.31	0.31	0.31	0.31	0.31	0.31
TIAM-UCL 4.1.2	SSP2-RCP60	SKO	Efficiency|Electricity|Biomass combustion|w CCS	-				0.18	0.18	0.26	0.26	0.26	0.26	0.31	0.31	0.31	0.31	0.31	0.31
TIAM-UCL 4.1.2	SSP2-RCP60	UK	Efficiency|Electricity|Biomass combustion|w CCS	-				0.18	0.18	0.26	0.26	0.26	0.26	0.31	0.31	0.31	0.31	0.31	0.31
TIAM-UCL 4.1.2	SSP2-RCP60	USA	Efficiency|Electricity|Biomass combustion|w CCS	-				0.18	0.18	0.26	0.26	0.26	0.26	0.31	0.31	0.31	0.31	0.31	0.31
TIAM-UCL 4.1.2	SSP2-RCP60	WEU	Efficiency|Electricity|Biomass combustion|w CCS	-				0.18	0.18	0.26	0.26	0.26	0.26	0.31	0.31	0.31	0.31	0.31	0.31
TIAM-UCL 4.1.2	SSP2-RCP60	AFR	Efficiency|Electricity|Biomass combustion|w/o CCS	-	0.25	0.28	0.28	0.31	0.31	0.34	0.34	0.34	0.34	0.37	0.37	0.37	0.37	0.37	0.37
TIAM-UCL 4.1.2	SSP2-RCP60	AUS	Efficiency|Electricity|Biomass combustion|w/o CCS	-	0.25	0.28	0.28	0.31	0.31	0.34	0.34	0.34	0.34	0.37	0.37	0.37	0.37	0.37	0.37
TIAM-UCL 4.1.2	SSP2-RCP60	CAN	Efficiency|Electricity|Biomass combustion|w/o CCS	-	0.25	0.28	0.28	0.31	0.31	0.34	0.34	0.34	0.34	0.37	0.37	0.37	0.37	0.37	0.37
TIAM-UCL 4.1.2	SSP2-RCP60	CHI	Efficiency|Electricity|Biomass combustion|w/o CCS	-	0.25	0.28	0.28	0.31	0.31	0.34	0.34	0.34	0.34	0.37	0.37	0.37	0.37	0.37	0.37
TIAM-UCL 4.1.2	SSP2-RCP60	CSA	Efficiency|Electricity|Biomass combustion|w/o CCS	-	0.25	0.28	0.28	0.31	0.31	0.34	0.34	0.34	0.34	0.37	0.37	0.37	0.37	0.37	0.37
TIAM-UCL 4.1.2	SSP2-RCP60	EEU	Efficiency|Electricity|Biomass combustion|w/o CCS	-	0.25	0.28	0.28	0.31	0.31	0.34	0.34	0.34	0.34	0.37	0.37	0.37	0.37	0.37	0.37
TIAM-UCL 4.1.2	SSP2-RCP60	FSU	Efficiency|Electricity|Biomass combustion|w/o CCS	-	0.25	0.28	0.28	0.31	0.31	0.34	0.34	0.34	0.34	0.37	0.37	0.37	0.37	0.37	0.37
TIAM-UCL 4.1.2	SSP2-RCP60	IND	Efficiency|Electricity|Biomass combustion|w/o CCS	-	0.25	0.28	0.28	0.31	0.31	0.34	0.34	0.34	0.34	0.37	0.37	0.37	0.37	0.37	0.37
TIAM-UCL 4.1.2	SSP2-RCP60	JPN	Efficiency|Electricity|Biomass combustion|w/o CCS	-	0.25	0.28	0.28	0.31	0.31	0.34	0.34	0.34	0.34	0.37	0.37	0.37	0.37	0.37	0.37
TIAM-UCL 4.1.2	SSP2-RCP60	MEA	Efficiency|Electricity|Biomass combustion|w/o CCS	-	0.25	0.28	0.28	0.31	0.31	0.34	0.34	0.34	0.34	0.37	0.37	0.37	0.37	0.37	0.37
TIAM-UCL 4.1.2	SSP2-RCP60	MEX	Efficiency|Electricity|Biomass combustion|w/o CCS	-	0.25	0.28	0.28	0.31	0.31	0.34	0.34	0.34	0.34	0.37	0.37	0.37	0.37	0.37	0.37
TIAM-UCL 4.1.2	SSP2-RCP60	ODA	Efficiency|Electricity|Biomass combustion|w/o CCS	-	0.25	0.28	0.28	0.31	0.31	0.34	0.34	0.34	0.34	0.37	0.37	0.37	0.37	0.37	0.37
TIAM-UCL 4.1.2	SSP2-RCP60	SKO	Efficiency|Electricity|Biomass combustion|w/o CCS	-	0.25	0.28	0.28	0.31	0.31	0.34	0.34	0.34	0.34	0.37	0.37	0.37	0.37	0.37	0.37
TIAM-UCL 4.1.2	SSP2-RCP60	UK	Efficiency|Electricity|Biomass combustion|w/o CCS	-	0.25	0.28	0.28	0.31	0.31	0.34	0.34	0.34	0.34	0.37	0.37	0.37	0.37	0.37	0.37
TIAM-UCL 4.1.2	SSP2-RCP60	USA	Efficiency|Electricity|Biomass combustion|w/o CCS	-	0.25	0.28	0.28	0.31	0.31	0.34	0.34	0.34	0.34	0.37	0.37	0.37	0.37	0.37	0.37
TIAM-UCL 4.1.2	SSP2-RCP60	WEU	Efficiency|Electricity|Biomass combustion|w/o CCS	-	0.25	0.28	0.28	0.31	0.31	0.34	0.34	0.34	0.34	0.37	0.37	0.37	0.37	0.37	0.37
TIAM-UCL 4.1.2	SSP2-RCP60	AFR	Efficiency|Electricity|Biomass gasification|w CCS	-				0.21	0.21	0.29	0.29	0.29	0.29	0.34	0.34	0.34	0.34	0.34	0.34
TIAM-UCL 4.1.2	SSP2-RCP60	AUS	Efficiency|Electricity|Biomass gasification|w CCS	-				0.21	0.21	0.29	0.29	0.29	0.29	0.34	0.34	0.34	0.34	0.34	0.34
TIAM-UCL 4.1.2	SSP2-RCP60	CAN	Efficiency|Electricity|Biomass gasification|w CCS	-				0.21	0.21	0.29	0.29	0.29	0.29	0.34	0.34	0.34	0.34	0.34	0.34
TIAM-UCL 4.1.2	SSP2-RCP60	CHI	Efficiency|Electricity|Biomass gasification|w CCS	-				0.21	0.21	0.29	0.29	0.29	0.29	0.34	0.34	0.34	0.34	0.34	0.34
TIAM-UCL 4.1.2	SSP2-RCP60	CSA	Efficiency|Electricity|Biomass gasification|w CCS	-				0.21	0.21	0.29	0.29	0.29	0.29	0.34	0.34	0.34	0.34	0.34	0.34
TIAM-UCL 4.1.2	SSP2-RCP60	EEU	Efficiency|Electricity|Biomass gasification|w CCS	-				0.21	0.21	0.29	0.29	0.29	0.29	0.34	0.34	0.34	0.34	0.34	0.34
TIAM-UCL 4.1.2	SSP2-RCP60	FSU	Efficiency|Electricity|Biomass gasification|w CCS	-				0.21	0.21	0.29	0.29	0.29	0.29	0.34	0.34	0.34	0.34	0.34	0.34
TIAM-UCL 4.1.2	SSP2-RCP60	IND	Efficiency|Electricity|Biomass gasification|w CCS	-				0.21	0.21	0.29	0.29	0.29	0.29	0.34	0.34	0.34	0.34	0.34	0.34
TIAM-UCL 4.1.2	SSP2-RCP60	JPN	Efficiency|Electricity|Biomass gasification|w CCS	-				0.21	0.21	0.29	0.29	0.29	0.29	0.34	0.34	0.34	0.34	0.34	0.34
TIAM-UCL 4.1.2	SSP2-RCP60	MEA	Efficiency|Electricity|Biomass gasification|w CCS	-				0.21	0.21	0.29	0.29	0.29	0.29	0.34	0.34	0.34	0.34	0.34	0.34
TIAM-UCL 4.1.2	SSP2-RCP60	MEX	Efficiency|Electricity|Biomass gasification|w CCS	-				0.21	0.21	0.29	0.29	0.29	0.29	0.34	0.34	0.34	0.34	0.34	0.34
TIAM-UCL 4.1.2	SSP2-RCP60	ODA	Efficiency|Electricity|Biomass gasification|w CCS	-				0.21	0.21	0.29	0.29	0.29	0.29	0.34	0.34	0.34	0.34	0.34	0.34
TIAM-UCL 4.1.2	SSP2-RCP60	SKO	Efficiency|Electricity|Biomass gasification|w CCS	-				0.21	0.21	0.29	0.29	0.29	0.29	0.34	0.34	0.34	0.34	0.34	0.34
TIAM-UCL 4.1.2	SSP2-RCP60	UK	Efficiency|Electricity|Biomass gasification|w CCS	-				0.21	0.21	0.29	0.29	0.29	0.29	0.34	0.34	0.34	0.34	0.34	0.34
TIAM-UCL 4.1.2	SSP2-RCP60	USA	Efficiency|Electricity|Biomass gasification|w CCS	-				0.21	0.21	0.29	0.29	0.29	0.29	0.34	0.34	0.34	0.34	0.34	0.34
TIAM-UCL 4.1.2	SSP2-RCP60	WEU	Efficiency|Electricity|Biomass gasification|w CCS	-				0.21	0.21	0.29	0.29	0.29	0.29	0.34	0.34	0.34	0.34	0.34	0.34
TIAM-UCL 4.1.2	SSP2-RCP60	AFR	Efficiency|Electricity|Biomass gasification|w/o CCS	-	0.28	0.31	0.31	0.34	0.34	0.37	0.37	0.37	0.37	0.4	0.4	0.4	0.4	0.4	0.4
TIAM-UCL 4.1.2	SSP2-RCP60	AUS	Efficiency|Electricity|Biomass gasification|w/o CCS	-	0.28	0.31	0.31	0.34	0.34	0.37	0.37	0.37	0.37	0.4	0.4	0.4	0.4	0.4	0.4
TIAM-UCL 4.1.2	SSP2-RCP60	CAN	Efficiency|Electricity|Biomass gasification|w/o CCS	-	0.28	0.31	0.31	0.34	0.34	0.37	0.37	0.37	0.37	0.4	0.4	0.4	0.4	0.4	0.4
TIAM-UCL 4.1.2	SSP2-RCP60	CHI	Efficiency|Electricity|Biomass gasification|w/o CCS	-	0.28	0.31	0.31	0.34	0.34	0.37	0.37	0.37	0.37	0.4	0.4	0.4	0.4	0.4	0.4
TIAM-UCL 4.1.2	SSP2-RCP60	CSA	Efficiency|Electricity|Biomass gasification|w/o CCS	-	0.28	0.31	0.31	0.34	0.34	0.37	0.37	0.37	0.37	0.4	0.4	0.4	0.4	0.4	0.4
TIAM-UCL 4.1.2	SSP2-RCP60	EEU	Efficiency|Electricity|Biomass gasification|w/o CCS	-	0.28	0.31	0.31	0.34	0.34	0.37	0.37	0.37	0.37	0.4	0.4	0.4	0.4	0.4	0.4
TIAM-UCL 4.1.2	SSP2-RCP60	FSU	Efficiency|Electricity|Biomass gasification|w/o CCS	-	0.28	0.31	0.31	0.34	0.34	0.37	0.37	0.37	0.37	0.4	0.4	0.4	0.4	0.4	0.4
TIAM-UCL 4.1.2	SSP2-RCP60	IND	Efficiency|Electricity|Biomass gasification|w/o CCS	-	0.28	0.31	0.31	0.34	0.34	0.37	0.37	0.37	0.37	0.4	0.4	0.4	0.4	0.4	0.4
TIAM-UCL 4.1.2	SSP2-RCP60	JPN	Efficiency|Electricity|Biomass gasification|w/o CCS	-	0.28	0.31	0.31	0.34	0.34	0.37	0.37	0.37	0.37	0.4	0.4	0.4	0.4	0.4	0.4
TIAM-UCL 4.1.2	SSP2-RCP60	MEA	Efficiency|Electricity|Biomass gasification|w/o CCS	-	0.28	0.31	0.31	0.34	0.34	0.37	0.37	0.37	0.37	0.4	0.4	0.4	0.4	0.4	0.4
TIAM-UCL 4.1.2	SSP2-RCP60	MEX	Efficiency|Electricity|Biomass gasification|w/o CCS	-	0.28	0.31	0.31	0.34	0.34	0.37	0.37	0.37	0.37	0.4	0.4	0.4	0.4	0.4	0.4
TIAM-UCL 4.1.2	SSP2-RCP60	ODA	Efficiency|Electricity|Biomass gasification|w/o CCS	-	0.28	0.31	0.31	0.34	0.34	0.37	0.37	0.37	0.37	0.4	0.4	0.4	0.4	0.4	0.4
TIAM-UCL 4.1.2	SSP2-RCP60	SKO	Efficiency|Electricity|Biomass gasification|w/o CCS	-	0.28	0.31	0.31	0.34	0.34	0.37	0.37	0.37	0.37	0.4	0.4	0.4	0.4	0.4	0.4
TIAM-UCL 4.1.2	SSP2-RCP60	UK	Efficiency|Electricity|Biomass gasification|w/o CCS	-	0.28	0.31	0.31	0.34	0.34	0.37	0.37	0.37	0.37	0.4	0.4	0.4	0.4	0.4	0.4
TIAM-UCL 4.1.2	SSP2-RCP60	USA	Efficiency|Electricity|Biomass gasification|w/o CCS	-	0.28	0.31	0.31	0.34	0.34	0.37	0.37	0.37	0.37	0.4	0.4	0.4	0.4	0.4	0.4
TIAM-UCL 4.1.2	SSP2-RCP60	WEU	Efficiency|Electricity|Biomass gasification|w/o CCS	-	0.28	0.31	0.31	0.34	0.34	0.37	0.37	0.37	0.37	0.4	0.4	0.4	0.4	0.4	0.4
TIAM-UCL 4.1.2	SSP2-RCP60	AUS	Efficiency|Electricity|CHP existing coal|w/o CCS	-	0.32	0.32	0.32	0.32	0.32	0.32	0.32	0.32	0.32	0.32	0.32	0.32	0.32	0.32	0.32
TIAM-UCL 4.1.2	SSP2-RCP60	EEU	Efficiency|Electricity|CHP existing coal|w/o CCS	-	0.32	0.32	0.32	0.32	0.32	0.32	0.32	0.32	0.32	0.32	0.32	0.32	0.32	0.32	0.32
TIAM-UCL 4.1.2	SSP2-RCP60	FSU	Efficiency|Electricity|CHP existing coal|w/o CCS	-	0.25	0.25	0.25	0.25	0.25	0.25	0.25	0.25	0.25	0.25	0.25	0.25	0.25	0.25	0.25
TIAM-UCL 4.1.2	SSP2-RCP60	ODA	Efficiency|Electricity|CHP existing coal|w/o CCS	-	0.24	0.92	0.92	0.8	0.8	0.8	0.8	0.8	0.8	0.8	0.8	0.8	0.8	0.8	0.8
TIAM-UCL 4.1.2	SSP2-RCP60	USA	Efficiency|Electricity|CHP existing coal|w/o CCS	-	0.29	0.29	0.29	0.29	0.29	0.29	0.29	0.29	0.29	0.29	0.29	0.29	0.29	0.29	0.29
TIAM-UCL 4.1.2	SSP2-RCP60	WEU	Efficiency|Electricity|CHP existing coal|w/o CCS	-	0.3	0.3	0.3	0.3	0.3	0.3	0.3	0.3	0.3	0.3	0.3	0.3	0.3	0.3	0.3
TIAM-UCL 4.1.2	SSP2-RCP60	AFR	Efficiency|Electricity|Coal IGCC|w CCS	-				0.38	0.38	0.43	0.43	0.43	0.43	0.48	0.48	0.48	0.48	0.48	0.48
TIAM-UCL 4.1.2	SSP2-RCP60	AUS	Efficiency|Electricity|Coal IGCC|w CCS	-				0.38	0.38	0.43	0.43	0.43	0.43	0.48	0.48	0.48	0.48	0.48	0.48
TIAM-UCL 4.1.2	SSP2-RCP60	CAN	Efficiency|Electricity|Coal IGCC|w CCS	-				0.38	0.38	0.43	0.43	0.43	0.43	0.48	0.48	0.48	0.48	0.48	0.48
TIAM-UCL 4.1.2	SSP2-RCP60	CHI	Efficiency|Electricity|Coal IGCC|w CCS	-				0.38	0.38	0.43	0.43	0.43	0.43	0.48	0.48	0.48	0.48	0.48	0.48
TIAM-UCL 4.1.2	SSP2-RCP60	CSA	Efficiency|Electricity|Coal IGCC|w CCS	-				0.38	0.38	0.43	0.43	0.43	0.43	0.48	0.48	0.48	0.48	0.48	0.48
TIAM-UCL 4.1.2	SSP2-RCP60	EEU	Efficiency|Electricity|Coal IGCC|w CCS	-				0.38	0.38	0.43	0.43	0.43	0.43	0.48	0.48	0.48	0.48	0.48	0.48
TIAM-UCL 4.1.2	SSP2-RCP60	FSU	Efficiency|Electricity|Coal IGCC|w CCS	-				0.38	0.38	0.43	0.43	0.43	0.43	0.48	0.48	0.48	0.48	0.48	0.48
TIAM-UCL 4.1.2	SSP2-RCP60	IND	Efficiency|Electricity|Coal IGCC|w CCS	-				0.38	0.38	0.43	0.43	0.43	0.43	0.48	0.48	0.48	0.48	0.48	0.48
TIAM-UCL 4.1.2	SSP2-RCP60	JPN	Efficiency|Electricity|Coal IGCC|w CCS	-				0.38	0.38	0.43	0.43	0.43	0.43	0.48	0.48	0.48	0.48	0.48	0.48
TIAM-UCL 4.1.2	SSP2-RCP60	MEA	Efficiency|Electricity|Coal IGCC|w CCS	-				0.38	0.38	0.43	0.43	0.43	0.43	0.48	0.48	0.48	0.48	0.48	0.48
TIAM-UCL 4.1.2	SSP2-RCP60	MEX	Efficiency|Electricity|Coal IGCC|w CCS	-				0.38	0.38	0.43	0.43	0.43	0.43	0.48	0.48	0.48	0.48	0.48	0.48
TIAM-UCL 4.1.2	SSP2-RCP60	ODA	Efficiency|Electricity|Coal IGCC|w CCS	-				0.38	0.38	0.43	0.43	0.43	0.43	0.48	0.48	0.48	0.48	0.48	0.48
TIAM-UCL 4.1.2	SSP2-RCP60	SKO	Efficiency|Electricity|Coal IGCC|w CCS	-				0.38	0.38	0.43	0.43	0.43	0.43	0.48	0.48	0.48	0.48	0.48	0.48
TIAM-UCL 4.1.2	SSP2-RCP60	UK	Efficiency|Electricity|Coal IGCC|w CCS	-				0.38	0.38	0.43	0.43	0.43	0.43	0.48	0.48	0.48	0.48	0.48	0.48
TIAM-UCL 4.1.2	SSP2-RCP60	USA	Efficiency|Electricity|Coal IGCC|w CCS	-				0.38	0.38	0.43	0.43	0.43	0.43	0.48	0.48	0.48	0.48	0.48	0.48
TIAM-UCL 4.1.2	SSP2-RCP60	WEU	Efficiency|Electricity|Coal IGCC|w CCS	-				0.38	0.38	0.43	0.43	0.43	0.43	0.48	0.48	0.48	0.48	0.48	0.48
TIAM-UCL 4.1.2	SSP2-RCP60	AFR	Efficiency|Electricity|Coal IGCC|w/o CCS	-	0.39	0.42	0.42	0.48	0.48	0.51	0.51	0.51	0.51	0.54	0.54	0.54	0.54	0.54	0.54
TIAM-UCL 4.1.2	SSP2-RCP60	AUS	Efficiency|Electricity|Coal IGCC|w/o CCS	-	0.36	0.41	0.41	0.48	0.48	0.51	0.51	0.51	0.51	0.54	0.54	0.54	0.54	0.54	0.54
TIAM-UCL 4.1.2	SSP2-RCP60	CAN	Efficiency|Electricity|Coal IGCC|w/o CCS	-	0.4	0.44	0.44	0.48	0.48	0.51	0.51	0.51	0.51	0.54	0.54	0.54	0.54	0.54	0.54
TIAM-UCL 4.1.2	SSP2-RCP60	CHI	Efficiency|Electricity|Coal IGCC|w/o CCS	-	0.35	0.4	0.4	0.48	0.48	0.51	0.51	0.51	0.51	0.54	0.54	0.54	0.54	0.54	0.54
TIAM-UCL 4.1.2	SSP2-RCP60	CSA	Efficiency|Electricity|Coal IGCC|w/o CCS	-	0.36	0.4	0.4	0.48	0.48	0.51	0.51	0.51	0.51	0.54	0.54	0.54	0.54	0.54	0.54
TIAM-UCL 4.1.2	SSP2-RCP60	EEU	Efficiency|Electricity|Coal IGCC|w/o CCS	-	0.36	0.41	0.41	0.48	0.48	0.51	0.51	0.51	0.51	0.54	0.54	0.54	0.54	0.54	0.54
TIAM-UCL 4.1.2	SSP2-RCP60	FSU	Efficiency|Electricity|Coal IGCC|w/o CCS	-	0.35	0.4	0.4	0.48	0.48	0.51	0.51	0.51	0.51	0.54	0.54	0.54	0.54	0.54	0.54
TIAM-UCL 4.1.2	SSP2-RCP60	IND	Efficiency|Electricity|Coal IGCC|w/o CCS	-	0.32	0.37	0.37	0.48	0.48	0.51	0.51	0.51	0.51	0.54	0.54	0.54	0.54	0.54	0.54
TIAM-UCL 4.1.2	SSP2-RCP60	JPN	Efficiency|Electricity|Coal IGCC|w/o CCS	-	0.41	0.45	0.45	0.48	0.48	0.51	0.51	0.51	0.51	0.54	0.54	0.54	0.54	0.54	0.54
TIAM-UCL 4.1.2	SSP2-RCP60	MEA	Efficiency|Electricity|Coal IGCC|w/o CCS	-	0.4	0.44	0.44	0.48	0.48	0.51	0.51	0.51	0.51	0.54	0.54	0.54	0.54	0.54	0.54
TIAM-UCL 4.1.2	SSP2-RCP60	MEX	Efficiency|Electricity|Coal IGCC|w/o CCS	-	0.38	0.42	0.42	0.48	0.48	0.51	0.51	0.51	0.51	0.54	0.54	0.54	0.54	0.54	0.54
TIAM-UCL 4.1.2	SSP2-RCP60	ODA	Efficiency|Electricity|Coal IGCC|w/o CCS	-	0.37	0.41	0.41	0.48	0.48	0.51	0.51	0.51	0.51	0.54	0.54	0.54	0.54	0.54	0.54
TIAM-UCL 4.1.2	SSP2-RCP60	SKO	Efficiency|Electricity|Coal IGCC|w/o CCS	-	0.38	0.42	0.42	0.48	0.48	0.51	0.51	0.51	0.51	0.54	0.54	0.54	0.54	0.54	0.54
TIAM-UCL 4.1.2	SSP2-RCP60	UK	Efficiency|Electricity|Coal IGCC|w/o CCS	-	0.39	0.43	0.43	0.48	0.48	0.51	0.51	0.51	0.51	0.54	0.54	0.54	0.54	0.54	0.54
TIAM-UCL 4.1.2	SSP2-RCP60	USA	Efficiency|Electricity|Coal IGCC|w/o CCS	-	0.39	0.42	0.42	0.48	0.48	0.51	0.51	0.51	0.51	0.54	0.54	0.54	0.54	0.54	0.54
TIAM-UCL 4.1.2	SSP2-RCP60	WEU	Efficiency|Electricity|Coal IGCC|w/o CCS	-	0.4	0.44	0.44	0.48	0.48	0.51	0.51	0.51	0.51	0.54	0.54	0.54	0.54	0.54	0.54
TIAM-UCL 4.1.2	SSP2-RCP60	AFR	Efficiency|Electricity|Co-firing coal:biomass 50:50|w/o CCS	-		0.375	0.375	0.395	0.395	0.415	0.415	0.415	0.415	0.435	0.435	0.435	0.435	0.435	0.435
TIAM-UCL 4.1.2	SSP2-RCP60	AUS	Efficiency|Electricity|Co-firing coal:biomass 50:50|w/o CCS	-		0.375	0.375	0.395	0.395	0.415	0.415	0.415	0.415	0.435	0.435	0.435	0.435	0.435	0.435
TIAM-UCL 4.1.2	SSP2-RCP60	CAN	Efficiency|Electricity|Co-firing coal:biomass 50:50|w/o CCS	-		0.375	0.375	0.395	0.395	0.415	0.415	0.415	0.415	0.435	0.435	0.435	0.435	0.435	0.435
TIAM-UCL 4.1.2	SSP2-RCP60	CHI	Efficiency|Electricity|Co-firing coal:biomass 50:50|w/o CCS	-		0.375	0.375	0.395	0.395	0.415	0.415	0.415	0.415	0.435	0.435	0.435	0.435	0.435	0.435
TIAM-UCL 4.1.2	SSP2-RCP60	CSA	Efficiency|Electricity|Co-firing coal:biomass 50:50|w/o CCS	-		0.375	0.375	0.395	0.395	0.415	0.415	0.415	0.415	0.435	0.435	0.435	0.435	0.435	0.435
TIAM-UCL 4.1.2	SSP2-RCP60	EEU	Efficiency|Electricity|Co-firing coal:biomass 50:50|w/o CCS	-		0.375	0.375	0.395	0.395	0.415	0.415	0.415	0.415	0.435	0.435	0.435	0.435	0.435	0.435
TIAM-UCL 4.1.2	SSP2-RCP60	FSU	Efficiency|Electricity|Co-firing coal:biomass 50:50|w/o CCS	-		0.375	0.375	0.395	0.395	0.415	0.415	0.415	0.415	0.435	0.435	0.435	0.435	0.435	0.435
TIAM-UCL 4.1.2	SSP2-RCP60	IND	Efficiency|Electricity|Co-firing coal:biomass 50:50|w/o CCS	-		0.375	0.375	0.395	0.395	0.415	0.415	0.415	0.415	0.435	0.435	0.435	0.435	0.435	0.435
TIAM-UCL 4.1.2	SSP2-RCP60	JPN	Efficiency|Electricity|Co-firing coal:biomass 50:50|w/o CCS	-		0.375	0.375	0.395	0.395	0.415	0.415	0.415	0.415	0.435	0.435	0.435	0.435	0.435	0.435
TIAM-UCL 4.1.2	SSP2-RCP60	MEA	Efficiency|Electricity|Co-firing coal:biomass 50:50|w/o CCS	-		0.375	0.375	0.395	0.395	0.415	0.415	0.415	0.415	0.435	0.435	0.435	0.435	0.435	0.435
TIAM-UCL 4.1.2	SSP2-RCP60	MEX	Efficiency|Electricity|Co-firing coal:biomass 50:50|w/o CCS	-		0.375	0.375	0.395	0.395	0.415	0.415	0.415	0.415	0.435	0.435	0.435	0.435	0.435	0.435
TIAM-UCL 4.1.2	SSP2-RCP60	ODA	Efficiency|Electricity|Co-firing coal:biomass 50:50|w/o CCS	-		0.375	0.375	0.395	0.395	0.415	0.415	0.415	0.415	0.435	0.435	0.435	0.435	0.435	0.435
TIAM-UCL 4.1.2	SSP2-RCP60	SKO	Efficiency|Electricity|Co-firing coal:biomass 50:50|w/o CCS	-		0.375	0.375	0.395	0.395	0.415	0.415	0.415	0.415	0.435	0.435	0.435	0.435	0.435	0.435
TIAM-UCL 4.1.2	SSP2-RCP60	UK	Efficiency|Electricity|Co-firing coal:biomass 50:50|w/o CCS	-		0.375	0.375	0.395	0.395	0.415	0.415	0.415	0.415	0.435	0.435	0.435	0.435	0.435	0.435
TIAM-UCL 4.1.2	SSP2-RCP60	USA	Efficiency|Electricity|Co-firing coal:biomass 50:50|w/o CCS	-		0.375	0.375	0.395	0.395	0.415	0.415	0.415	0.415	0.435	0.435	0.435	0.435	0.435	0.435
TIAM-UCL 4.1.2	SSP2-RCP60	WEU	Efficiency|Electricity|Co-firing coal:biomass 50:50|w/o CCS	-		0.375	0.375	0.395	0.395	0.415	0.415	0.415	0.415	0.435	0.435	0.435	0.435	0.435	0.435
TIAM-UCL 4.1.2	SSP2-RCP60	AFR	Efficiency|Electricity|Co-firing coal:biomass 80:20|w/o CCS	-		0.432	0.432	0.446	0.446	0.46	0.46	0.46	0.46	0.474	0.474	0.474	0.474	0.474	0.474
TIAM-UCL 4.1.2	SSP2-RCP60	AUS	Efficiency|Electricity|Co-firing coal:biomass 80:20|w/o CCS	-		0.432	0.432	0.446	0.446	0.46	0.46	0.46	0.46	0.474	0.474	0.474	0.474	0.474	0.474
TIAM-UCL 4.1.2	SSP2-RCP60	CAN	Efficiency|Electricity|Co-firing coal:biomass 80:20|w/o CCS	-		0.432	0.432	0.446	0.446	0.46	0.46	0.46	0.46	0.474	0.474	0.474	0.474	0.474	0.474
TIAM-UCL 4.1.2	SSP2-RCP60	CHI	Efficiency|Electricity|Co-firing coal:biomass 80:20|w/o CCS	-		0.432	0.432	0.446	0.446	0.46	0.46	0.46	0.46	0.474	0.474	0.474	0.474	0.474	0.474
TIAM-UCL 4.1.2	SSP2-RCP60	CSA	Efficiency|Electricity|Co-firing coal:biomass 80:20|w/o CCS	-		0.432	0.432	0.446	0.446	0.46	0.46	0.46	0.46	0.474	0.474	0.474	0.474	0.474	0.474
TIAM-UCL 4.1.2	SSP2-RCP60	EEU	Efficiency|Electricity|Co-firing coal:biomass 80:20|w/o CCS	-		0.432	0.432	0.446	0.446	0.46	0.46	0.46	0.46	0.474	0.474	0.474	0.474	0.474	0.474
TIAM-UCL 4.1.2	SSP2-RCP60	FSU	Efficiency|Electricity|Co-firing coal:biomass 80:20|w/o CCS	-		0.432	0.432	0.446	0.446	0.46	0.46	0.46	0.46	0.474	0.474	0.474	0.474	0.474	0.474
TIAM-UCL 4.1.2	SSP2-RCP60	IND	Efficiency|Electricity|Co-firing coal:biomass 80:20|w/o CCS	-		0.432	0.432	0.446	0.446	0.46	0.46	0.46	0.46	0.474	0.474	0.474	0.474	0.474	0.474
TIAM-UCL 4.1.2	SSP2-RCP60	JPN	Efficiency|Electricity|Co-firing coal:biomass 80:20|w/o CCS	-		0.432	0.432	0.446	0.446	0.46	0.46	0.46	0.46	0.474	0.474	0.474	0.474	0.474	0.474
TIAM-UCL 4.1.2	SSP2-RCP60	MEA	Efficiency|Electricity|Co-firing coal:biomass 80:20|w/o CCS	-		0.432	0.432	0.446	0.446	0.46	0.46	0.46	0.46	0.474	0.474	0.474	0.474	0.474	0.474
TIAM-UCL 4.1.2	SSP2-RCP60	MEX	Efficiency|Electricity|Co-firing coal:biomass 80:20|w/o CCS	-		0.432	0.432	0.446	0.446	0.46	0.46	0.46	0.46	0.474	0.474	0.474	0.474	0.474	0.474
TIAM-UCL 4.1.2	SSP2-RCP60	ODA	Efficiency|Electricity|Co-firing coal:biomass 80:20|w/o CCS	-		0.432	0.432	0.446	0.446	0.46	0.46	0.46	0.46	0.474	0.474	0.474	0.474	0.474	0.474
TIAM-UCL 4.1.2	SSP2-RCP60	SKO	Efficiency|Electricity|Co-firing coal:biomass 80:20|w/o CCS	-		0.432	0.432	0.446	0.446	0.46	0.46	0.46	0.46	0.474	0.474	0.474	0.474	0.474	0.474
TIAM-UCL 4.1.2	SSP2-RCP60	UK	Efficiency|Electricity|Co-firing coal:biomass 80:20|w/o CCS	-		0.432	0.432	0.446	0.446	0.46	0.46	0.46	0.46	0.474	0.474	0.474	0.474	0.474	0.474
TIAM-UCL 4.1.2	SSP2-RCP60	USA	Efficiency|Electricity|Co-firing coal:biomass 80:20|w/o CCS	-		0.432	0.432	0.446	0.446	0.46	0.46	0.46	0.46	0.474	0.474	0.474	0.474	0.474	0.474
TIAM-UCL 4.1.2	SSP2-RCP60	WEU	Efficiency|Electricity|Co-firing coal:biomass 80:20|w/o CCS	-		0.432	0.432	0.446	0.446	0.46	0.46	0.46	0.46	0.474	0.474	0.474	0.474	0.474	0.474
TIAM-UCL 4.1.2	SSP2-RCP60	AFR	Efficiency|Electricity|Concentrated Solar CSP centralised	-	1	1	1	1	1	1	1	1	1	1	1	1	1	1	1
TIAM-UCL 4.1.2	SSP2-RCP60	AUS	Efficiency|Electricity|Concentrated Solar CSP centralised	-	1	1	1	1	1	1	1	1	1	1	1	1	1	1	1
TIAM-UCL 4.1.2	SSP2-RCP60	CAN	Efficiency|Electricity|Concentrated Solar CSP centralised	-	1	1	1	1	1	1	1	1	1	1	1	1	1	1	1
TIAM-UCL 4.1.2	SSP2-RCP60	CHI	Efficiency|Electricity|Concentrated Solar CSP centralised	-	1	1	1	1	1	1	1	1	1	1	1	1	1	1	1
TIAM-UCL 4.1.2	SSP2-RCP60	CSA	Efficiency|Electricity|Concentrated Solar CSP centralised	-	1	1	1	1	1	1	1	1	1	1	1	1	1	1	1
TIAM-UCL 4.1.2	SSP2-RCP60	EEU	Efficiency|Electricity|Concentrated Solar CSP centralised	-	1	1	1	1	1	1	1	1	1	1	1	1	1	1	1
TIAM-UCL 4.1.2	SSP2-RCP60	FSU	Efficiency|Electricity|Concentrated Solar CSP centralised	-	1	1	1	1	1	1	1	1	1	1	1	1	1	1	1
TIAM-UCL 4.1.2	SSP2-RCP60	IND	Efficiency|Electricity|Concentrated Solar CSP centralised	-	1	1	1	1	1	1	1	1	1	1	1	1	1	1	1
TIAM-UCL 4.1.2	SSP2-RCP60	JPN	Efficiency|Electricity|Concentrated Solar CSP centralised	-	1	1	1	1	1	1	1	1	1	1	1	1	1	1	1
TIAM-UCL 4.1.2	SSP2-RCP60	MEA	Efficiency|Electricity|Concentrated Solar CSP centralised	-	1	1	1	1	1	1	1	1	1	1	1	1	1	1	1
TIAM-UCL 4.1.2	SSP2-RCP60	MEX	Efficiency|Electricity|Concentrated Solar CSP centralised	-	1	1	1	1	1	1	1	1	1	1	1	1	1	1	1
TIAM-UCL 4.1.2	SSP2-RCP60	ODA	Efficiency|Electricity|Concentrated Solar CSP centralised	-	1	1	1	1	1	1	1	1	1	1	1	1	1	1	1
TIAM-UCL 4.1.2	SSP2-RCP60	SKO	Efficiency|Electricity|Concentrated Solar CSP centralised	-	1	1	1	1	1	1	1	1	1	1	1	1	1	1	1
TIAM-UCL 4.1.2	SSP2-RCP60	UK	Efficiency|Electricity|Concentrated Solar CSP centralised	-	1	1	1	1	1	1	1	1	1	1	1	1	1	1	1
TIAM-UCL 4.1.2	SSP2-RCP60	USA	Efficiency|Electricity|Concentrated Solar CSP centralised	-	1	1	1	1	1	1	1	1	1	1	1	1	1	1	1
TIAM-UCL 4.1.2	SSP2-RCP60	WEU	Efficiency|Electricity|Concentrated Solar CSP centralised	-	1	1	1	1	1	1	1	1	1	1	1	1	1	1	1
TIAM-UCL 4.1.2	SSP2-RCP60	AFR	Efficiency|Electricity|Concentrated Solar PV centralised	-	1	1	1	1	1	1	1	1	1	1	1	1	1	1	1
TIAM-UCL 4.1.2	SSP2-RCP60	AUS	Efficiency|Electricity|Concentrated Solar PV centralised	-	1	1	1	1	1	1	1	1	1	1	1	1	1	1	1
TIAM-UCL 4.1.2	SSP2-RCP60	CAN	Efficiency|Electricity|Concentrated Solar PV centralised	-	1	1	1	1	1	1	1	1	1	1	1	1	1	1	1
TIAM-UCL 4.1.2	SSP2-RCP60	CHI	Efficiency|Electricity|Concentrated Solar PV centralised	-	1	1	1	1	1	1	1	1	1	1	1	1	1	1	1
TIAM-UCL 4.1.2	SSP2-RCP60	CSA	Efficiency|Electricity|Concentrated Solar PV centralised	-	1	1	1	1	1	1	1	1	1	1	1	1	1	1	1
TIAM-UCL 4.1.2	SSP2-RCP60	EEU	Efficiency|Electricity|Concentrated Solar PV centralised	-	1	1	1	1	1	1	1	1	1	1	1	1	1	1	1
TIAM-UCL 4.1.2	SSP2-RCP60	FSU	Efficiency|Electricity|Concentrated Solar PV centralised	-	1	1	1	1	1	1	1	1	1	1	1	1	1	1	1
TIAM-UCL 4.1.2	SSP2-RCP60	IND	Efficiency|Electricity|Concentrated Solar PV centralised	-	1	1	1	1	1	1	1	1	1	1	1	1	1	1	1
TIAM-UCL 4.1.2	SSP2-RCP60	JPN	Efficiency|Electricity|Concentrated Solar PV centralised	-	1	1	1	1	1	1	1	1	1	1	1	1	1	1	1
TIAM-UCL 4.1.2	SSP2-RCP60	MEA	Efficiency|Electricity|Concentrated Solar PV centralised	-	1	1	1	1	1	1	1	1	1	1	1	1	1	1	1
TIAM-UCL 4.1.2	SSP2-RCP60	MEX	Efficiency|Electricity|Concentrated Solar PV centralised	-	1	1	1	1	1	1	1	1	1	1	1	1	1	1	1
TIAM-UCL 4.1.2	SSP2-RCP60	ODA	Efficiency|Electricity|Concentrated Solar PV centralised	-	1	1	1	1	1	1	1	1	1	1	1	1	1	1	1
TIAM-UCL 4.1.2	SSP2-RCP60	SKO	Efficiency|Electricity|Concentrated Solar PV centralised	-	1	1	1	1	1	1	1	1	1	1	1	1	1	1	1
TIAM-UCL 4.1.2	SSP2-RCP60	UK	Efficiency|Electricity|Concentrated Solar PV centralised	-	1	1	1	1	1	1	1	1	1	1	1	1	1	1	1
TIAM-UCL 4.1.2	SSP2-RCP60	USA	Efficiency|Electricity|Concentrated Solar PV centralised	-	1	1	1	1	1	1	1	1	1	1	1	1	1	1	1
TIAM-UCL 4.1.2	SSP2-RCP60	WEU	Efficiency|Electricity|Concentrated Solar PV centralised	-	1	1	1	1	1	1	1	1	1	1	1	1	1	1	1
TIAM-UCL 4.1.2	SSP2-RCP60	AFR	Efficiency|Electricity|Concentrated Solar PV decentralised	-	1	1	1	1	1	1	1	1	1	1	1	1	1	1	1
TIAM-UCL 4.1.2	SSP2-RCP60	AUS	Efficiency|Electricity|Concentrated Solar PV decentralised	-	1	1	1	1	1	1	1	1	1	1	1	1	1	1	1
TIAM-UCL 4.1.2	SSP2-RCP60	CAN	Efficiency|Electricity|Concentrated Solar PV decentralised	-	1	1	1	1	1	1	1	1	1	1	1	1	1	1	1
TIAM-UCL 4.1.2	SSP2-RCP60	CHI	Efficiency|Electricity|Concentrated Solar PV decentralised	-	1	1	1	1	1	1	1	1	1	1	1	1	1	1	1
TIAM-UCL 4.1.2	SSP2-RCP60	CSA	Efficiency|Electricity|Concentrated Solar PV decentralised	-	1	1	1	1	1	1	1	1	1	1	1	1	1	1	1
TIAM-UCL 4.1.2	SSP2-RCP60	EEU	Efficiency|Electricity|Concentrated Solar PV decentralised	-	1	1	1	1	1	1	1	1	1	1	1	1	1	1	1
TIAM-UCL 4.1.2	SSP2-RCP60	FSU	Efficiency|Electricity|Concentrated Solar PV decentralised	-	1	1	1	1	1	1	1	1	1	1	1	1	1	1	1
TIAM-UCL 4.1.2	SSP2-RCP60	IND	Efficiency|Electricity|Concentrated Solar PV decentralised	-	1	1	1	1	1	1	1	1	1	1	1	1	1	1	1
TIAM-UCL 4.1.2	SSP2-RCP60	JPN	Efficiency|Electricity|Concentrated Solar PV decentralised	-	1	1	1	1	1	1	1	1	1	1	1	1	1	1	1
TIAM-UCL 4.1.2	SSP2-RCP60	MEA	Efficiency|Electricity|Concentrated Solar PV decentralised	-	1	1	1	1	1	1	1	1	1	1	1	1	1	1	1
TIAM-UCL 4.1.2	SSP2-RCP60	MEX	Efficiency|Electricity|Concentrated Solar PV decentralised	-	1	1	1	1	1	1	1	1	1	1	1	1	1	1	1
TIAM-UCL 4.1.2	SSP2-RCP60	ODA	Efficiency|Electricity|Concentrated Solar PV decentralised	-	1	1	1	1	1	1	1	1	1	1	1	1	1	1	1
TIAM-UCL 4.1.2	SSP2-RCP60	SKO	Efficiency|Electricity|Concentrated Solar PV decentralised	-	1	1	1	1	1	1	1	1	1	1	1	1	1	1	1
TIAM-UCL 4.1.2	SSP2-RCP60	UK	Efficiency|Electricity|Concentrated Solar PV decentralised	-	1	1	1	1	1	1	1	1	1	1	1	1	1	1	1
TIAM-UCL 4.1.2	SSP2-RCP60	USA	Efficiency|Electricity|Concentrated Solar PV decentralised	-	1	1	1	1	1	1	1	1	1	1	1	1	1	1	1
TIAM-UCL 4.1.2	SSP2-RCP60	WEU	Efficiency|Electricity|Concentrated Solar PV decentralised	-	1	1	1	1	1	1	1	1	1	1	1	1	1	1	1
TIAM-UCL 4.1.2	SSP2-RCP60	AUS	Efficiency|Electricity|Existing biomass|w/o CCS	-	0.21	0.21	0.21	0.21	0.21	0.21	0.21	0.21	0.21	0.21	0.21	0.21	0.21	0.21	0.21
TIAM-UCL 4.1.2	SSP2-RCP60	CSA	Efficiency|Electricity|Existing biomass|w/o CCS	-	0.11	0.11	0.11	0.11	0.11	0.11	0.11	0.11	0.11	0.11	0.11	0.11	0.11	0.11	0.11
TIAM-UCL 4.1.2	SSP2-RCP60	EEU	Efficiency|Electricity|Existing biomass|w/o CCS	-	0.3	0.3	0.3	0.3	0.3	0.3	0.3	0.3	0.3	0.3	0.3	0.3	0.3	0.3	0.3
TIAM-UCL 4.1.2	SSP2-RCP60	IND	Efficiency|Electricity|Existing biomass|w/o CCS	-	0.15	0.15	0.15	0.15	0.15	0.15	0.15	0.15	0.15	0.15	0.15	0.15	0.15	0.15	0.15
TIAM-UCL 4.1.2	SSP2-RCP60	JPN	Efficiency|Electricity|Existing biomass|w/o CCS	-	0.42	0.42	0.42	0.42	0.42	0.42	0.42	0.42	0.42	0.42	0.42	0.42	0.42	0.42	0.42
TIAM-UCL 4.1.2	SSP2-RCP60	MEA	Efficiency|Electricity|Existing biomass|w/o CCS	-	0.3	0.3	0.3	0.3	0.3	0.3	0.3	0.3	0.3	0.3	0.3	0.3	0.3	0.3	0.3
TIAM-UCL 4.1.2	SSP2-RCP60	ODA	Efficiency|Electricity|Existing biomass|w/o CCS	-	0.11	0.11	0.11	0.11	0.11	0.11	0.11	0.11	0.11	0.11	0.11	0.11	0.11	0.11	0.11
TIAM-UCL 4.1.2	SSP2-RCP60	SKO	Efficiency|Electricity|Existing biomass|w/o CCS	-	0.35	0.35	0.35	0.35	0.35	0.35	0.35	0.35	0.35	0.35	0.35	0.35	0.35	0.35	0.35
TIAM-UCL 4.1.2	SSP2-RCP60	UK	Efficiency|Electricity|Existing biomass|w/o CCS	-	0.39	0.39	0.39	0.39	0.39	0.39	0.39	0.39	0.39	0.39	0.39	0.39	0.39	0.39	0.39
TIAM-UCL 4.1.2	SSP2-RCP60	USA	Efficiency|Electricity|Existing biomass|w/o CCS	-	0.24	0.24	0.24	0.24	0.24	0.24	0.24	0.24	0.24	0.24	0.24	0.24	0.24	0.24	0.24
TIAM-UCL 4.1.2	SSP2-RCP60	WEU	Efficiency|Electricity|Existing biomass|w/o CCS	-	0.26	0.26	0.26	0.26	0.26	0.26	0.26	0.26	0.26	0.26	0.26	0.26	0.26	0.26	0.26
TIAM-UCL 4.1.2	SSP2-RCP60	AFR	Efficiency|Electricity|Existing coal generation|w/o CCS	-	0.37	0.37	0.37	0.37	0.37	0.37	0.37	0.37	0.37	0.37	0.37	0.37	0.37	0.37	0.37
TIAM-UCL 4.1.2	SSP2-RCP60	AUS	Efficiency|Electricity|Existing coal generation|w/o CCS	-	0.33	0.33	0.33	0.33	0.33	0.33	0.33	0.33	0.33	0.33	0.33	0.33	0.33	0.33	0.33
TIAM-UCL 4.1.2	SSP2-RCP60	CAN	Efficiency|Electricity|Existing coal generation|w/o CCS	-	0.39	0.39	0.39	0.39	0.39	0.39	0.39	0.39	0.39	0.39	0.39	0.39	0.39	0.39	0.39
TIAM-UCL 4.1.2	SSP2-RCP60	CHI	Efficiency|Electricity|Existing coal generation|w/o CCS	-	0.32	0.31	0.3	0.29	0.29	0.29	0.29	0.29	0.29	0.29	0.29	0.29	0.29	0.29	0.29
TIAM-UCL 4.1.2	SSP2-RCP60	CSA	Efficiency|Electricity|Existing coal generation|w/o CCS	-	0.33	0.33	0.33	0.33	0.33	0.33	0.33	0.33	0.33	0.33	0.33	0.33	0.33	0.33	0.33
TIAM-UCL 4.1.2	SSP2-RCP60	EEU	Efficiency|Electricity|Existing coal generation|w/o CCS	-	0.33	0.33	0.33	0.33	0.33	0.33	0.33	0.33	0.33	0.33	0.33	0.33	0.33	0.33	0.33
TIAM-UCL 4.1.2	SSP2-RCP60	FSU	Efficiency|Electricity|Existing coal generation|w/o CCS	-	0.32	0.32	0.32	0.32	0.32	0.32	0.32	0.32	0.32	0.32	0.32	0.32	0.32	0.32	0.32
TIAM-UCL 4.1.2	SSP2-RCP60	IND	Efficiency|Electricity|Existing coal generation|w/o CCS	-	0.26	0.22	0.2	0.2	0.2	0.2	0.2	0.2	0.2	0.2	0.2	0.2	0.2	0.2	0.2
TIAM-UCL 4.1.2	SSP2-RCP60	JPN	Efficiency|Electricity|Existing coal generation|w/o CCS	-	0.41	0.41	0.41	0.41	0.41	0.41	0.41	0.41	0.41	0.41	0.41	0.41	0.41	0.41	0.41
TIAM-UCL 4.1.2	SSP2-RCP60	MEA	Efficiency|Electricity|Existing coal generation|w/o CCS	-	0.4	0.4	0.4	0.4	0.4	0.4	0.4	0.4	0.4	0.4	0.4	0.4	0.4	0.4	0.4
TIAM-UCL 4.1.2	SSP2-RCP60	MEX	Efficiency|Electricity|Existing coal generation|w/o CCS	-	0.36	0.36	0.36	0.36	0.36	0.36	0.36	0.36	0.36	0.36	0.36	0.36	0.36	0.36	0.36
TIAM-UCL 4.1.2	SSP2-RCP60	ODA	Efficiency|Electricity|Existing coal generation|w/o CCS	-	0.34	0.33	0.3	0.3	0.3	0.3	0.3	0.3	0.3	0.3	0.3	0.3	0.3	0.3	0.3
TIAM-UCL 4.1.2	SSP2-RCP60	SKO	Efficiency|Electricity|Existing coal generation|w/o CCS	-	0.36	0.36	0.36	0.36	0.36	0.36	0.36	0.36	0.36	0.36	0.36	0.36	0.36	0.36	0.36
TIAM-UCL 4.1.2	SSP2-RCP60	UK	Efficiency|Electricity|Existing coal generation|w/o CCS	-	0.37	0.37	0.37	0.37	0.37	0.37	0.37	0.37	0.37	0.37	0.37	0.37	0.37	0.37	0.37
TIAM-UCL 4.1.2	SSP2-RCP60	USA	Efficiency|Electricity|Existing coal generation|w/o CCS	-	0.37	0.37	0.37	0.37	0.37	0.37	0.37	0.37	0.37	0.37	0.37	0.37	0.37	0.37	0.37
TIAM-UCL 4.1.2	SSP2-RCP60	WEU	Efficiency|Electricity|Existing coal generation|w/o CCS	-	0.4	0.4	0.4	0.4	0.4	0.4	0.4	0.4	0.4	0.4	0.4	0.4	0.4	0.4	0.4
TIAM-UCL 4.1.2	SSP2-RCP60	AFR	Efficiency|Electricity|Existing gas generation|w/o CCS	-	0.38	0.38	0.38	0.38	0.38	0.38	0.38	0.38	0.38	0.38	0.38	0.38	0.38	0.38	0.38
TIAM-UCL 4.1.2	SSP2-RCP60	AUS	Efficiency|Electricity|Existing gas generation|w/o CCS	-	0.41	0.41	0.41	0.41	0.41	0.41	0.41	0.41	0.41	0.41	0.41	0.41	0.41	0.41	0.41
TIAM-UCL 4.1.2	SSP2-RCP60	CAN	Efficiency|Electricity|Existing gas generation|w/o CCS	-	0.44	0.44	0.44	0.44	0.44	0.44	0.44	0.44	0.44	0.44	0.44	0.44	0.44	0.44	0.44
TIAM-UCL 4.1.2	SSP2-RCP60	CHI	Efficiency|Electricity|Existing gas generation|w/o CCS	-	0.41	0.41	0.41	0.41	0.41	0.41	0.41	0.41	0.41	0.41	0.41	0.41	0.41	0.41	0.41
TIAM-UCL 4.1.2	SSP2-RCP60	CSA	Efficiency|Electricity|Existing gas generation|w/o CCS	-	0.41	0.41	0.41	0.41	0.41	0.41	0.41	0.41	0.41	0.41	0.41	0.41	0.41	0.41	0.41
TIAM-UCL 4.1.2	SSP2-RCP60	EEU	Efficiency|Electricity|Existing gas generation|w/o CCS	-	0.36	0.36	0.36	0.36	0.36	0.36	0.36	0.36	0.36	0.36	0.36	0.36	0.36	0.36	0.36
TIAM-UCL 4.1.2	SSP2-RCP60	FSU	Efficiency|Electricity|Existing gas generation|w/o CCS	-	0.34	0.34	0.34	0.34	0.34	0.34	0.34	0.34	0.34	0.34	0.34	0.34	0.34	0.34	0.34
TIAM-UCL 4.1.2	SSP2-RCP60	IND	Efficiency|Electricity|Existing gas generation|w/o CCS	-	0.41	0.41	0.41	0.41	0.41	0.41	0.41	0.41	0.41	0.41	0.41	0.41	0.41	0.41	0.41
TIAM-UCL 4.1.2	SSP2-RCP60	JPN	Efficiency|Electricity|Existing gas generation|w/o CCS	-	0.46	0.46	0.46	0.46	0.46	0.46	0.46	0.46	0.46	0.46	0.46	0.46	0.46	0.46	0.46
TIAM-UCL 4.1.2	SSP2-RCP60	MEA	Efficiency|Electricity|Existing gas generation|w/o CCS	-	0.33	0.33	0.33	0.33	0.33	0.33	0.33	0.33	0.33	0.33	0.33	0.33	0.33	0.33	0.33
TIAM-UCL 4.1.2	SSP2-RCP60	MEX	Efficiency|Electricity|Existing gas generation|w/o CCS	-	0.43	0.43	0.43	0.43	0.43	0.43	0.43	0.43	0.43	0.43	0.43	0.43	0.43	0.43	0.43
TIAM-UCL 4.1.2	SSP2-RCP60	ODA	Efficiency|Electricity|Existing gas generation|w/o CCS	-	0.41	0.41	0.41	0.41	0.41	0.41	0.41	0.41	0.41	0.41	0.41	0.41	0.41	0.41	0.41
TIAM-UCL 4.1.2	SSP2-RCP60	SKO	Efficiency|Electricity|Existing gas generation|w/o CCS	-	0.53	0.53	0.53	0.53	0.53	0.53	0.53	0.53	0.53	0.53	0.53	0.53	0.53	0.53	0.53
TIAM-UCL 4.1.2	SSP2-RCP60	UK	Efficiency|Electricity|Existing gas generation|w/o CCS	-	0.52	0.52	0.52	0.52	0.52	0.52	0.52	0.52	0.52	0.52	0.52	0.52	0.52	0.52	0.52
TIAM-UCL 4.1.2	SSP2-RCP60	USA	Efficiency|Electricity|Existing gas generation|w/o CCS	-	0.46	0.46	0.46	0.46	0.46	0.46	0.46	0.46	0.46	0.46	0.46	0.46	0.46	0.46	0.46
TIAM-UCL 4.1.2	SSP2-RCP60	WEU	Efficiency|Electricity|Existing gas generation|w/o CCS	-	0.51	0.51	0.51	0.51	0.51	0.51	0.51	0.51	0.51	0.51	0.51	0.51	0.51	0.51	0.51
TIAM-UCL 4.1.2	SSP2-RCP60	AFR	Efficiency|Electricity|Existing oil electric generation|w/o CCS	-	0.29	0.29	0.29	0.29	0.29	0.29	0.29	0.29	0.29	0.29	0.29	0.29	0.29	0.29	0.29
TIAM-UCL 4.1.2	SSP2-RCP60	AUS	Efficiency|Electricity|Existing oil electric generation|w/o CCS	-	0.35	0.35	0.35	0.35	0.35	0.35	0.35	0.35	0.35	0.35	0.35	0.35	0.35	0.35	0.35
TIAM-UCL 4.1.2	SSP2-RCP60	CAN	Efficiency|Electricity|Existing oil electric generation|w/o CCS	-	0.42	0.42	0.42	0.42	0.42	0.42	0.42	0.42	0.42	0.42	0.42	0.42	0.42	0.42	0.42
TIAM-UCL 4.1.2	SSP2-RCP60	CHI	Efficiency|Electricity|Existing oil electric generation|w/o CCS	-	0.34	0.34	0.34	0.34	0.34	0.34	0.34	0.34	0.34	0.34	0.34	0.34	0.34	0.34	0.34
TIAM-UCL 4.1.2	SSP2-RCP60	CSA	Efficiency|Electricity|Existing oil electric generation|w/o CCS	-	0.33	0.33	0.33	0.33	0.33	0.33	0.33	0.33	0.33	0.33	0.33	0.33	0.33	0.33	0.33
TIAM-UCL 4.1.2	SSP2-RCP60	EEU	Efficiency|Electricity|Existing oil electric generation|w/o CCS	-	0.35	0.35	0.35	0.35	0.35	0.35	0.35	0.35	0.35	0.35	0.35	0.35	0.35	0.35	0.35
TIAM-UCL 4.1.2	SSP2-RCP60	FSU	Efficiency|Electricity|Existing oil electric generation|w/o CCS	-	0.4	0.4	0.4	0.4	0.4	0.4	0.4	0.4	0.4	0.4	0.4	0.4	0.4	0.4	0.4
TIAM-UCL 4.1.2	SSP2-RCP60	IND	Efficiency|Electricity|Existing oil electric generation|w/o CCS	-	0.27	0.27	0.27	0.27	0.27	0.27	0.27	0.27	0.27	0.27	0.27	0.27	0.27	0.27	0.27
TIAM-UCL 4.1.2	SSP2-RCP60	JPN	Efficiency|Electricity|Existing oil electric generation|w/o CCS	-	0.41	0.41	0.41	0.41	0.41	0.41	0.41	0.41	0.41	0.41	0.41	0.41	0.41	0.41	0.41
TIAM-UCL 4.1.2	SSP2-RCP60	MEA	Efficiency|Electricity|Existing oil electric generation|w/o CCS	-	0.35	0.35	0.35	0.35	0.35	0.35	0.35	0.35	0.35	0.35	0.35	0.35	0.35	0.35	0.35
TIAM-UCL 4.1.2	SSP2-RCP60	MEX	Efficiency|Electricity|Existing oil electric generation|w/o CCS	-	0.34	0.34	0.34	0.34	0.34	0.34	0.34	0.34	0.34	0.34	0.34	0.34	0.34	0.34	0.34
TIAM-UCL 4.1.2	SSP2-RCP60	ODA	Efficiency|Electricity|Existing oil electric generation|w/o CCS	-	0.38	0.38	0.38	0.38	0.38	0.38	0.38	0.38	0.38	0.38	0.38	0.38	0.38	0.38	0.38
TIAM-UCL 4.1.2	SSP2-RCP60	SKO	Efficiency|Electricity|Existing oil electric generation|w/o CCS	-	0.35	0.35	0.35	0.35	0.35	0.35	0.35	0.35	0.35	0.35	0.35	0.35	0.35	0.35	0.35
TIAM-UCL 4.1.2	SSP2-RCP60	UK	Efficiency|Electricity|Existing oil electric generation|w/o CCS	-	0.46	0.46	0.46	0.46	0.46	0.46	0.46	0.46	0.46	0.46	0.46	0.46	0.46	0.46	0.46
TIAM-UCL 4.1.2	SSP2-RCP60	USA	Efficiency|Electricity|Existing oil electric generation|w/o CCS	-	0.37	0.37	0.37	0.37	0.37	0.37	0.37	0.37	0.37	0.37	0.37	0.37	0.37	0.37	0.37
TIAM-UCL 4.1.2	SSP2-RCP60	WEU	Efficiency|Electricity|Existing oil electric generation|w/o CCS	-	0.37	0.37	0.37	0.37	0.37	0.37	0.37	0.37	0.37	0.37	0.37	0.37	0.37	0.37	0.37
TIAM-UCL 4.1.2	SSP2-RCP60	AFR	Efficiency|Electricity|Gas CCGT|w CCS	-				0.49	0.49	0.53	0.53	0.53	0.53	0.57	0.57	0.57	0.57	0.57	0.57
TIAM-UCL 4.1.2	SSP2-RCP60	AUS	Efficiency|Electricity|Gas CCGT|w CCS	-				0.49	0.49	0.53	0.53	0.53	0.53	0.57	0.57	0.57	0.57	0.57	0.57
TIAM-UCL 4.1.2	SSP2-RCP60	CAN	Efficiency|Electricity|Gas CCGT|w CCS	-				0.49	0.49	0.53	0.53	0.53	0.53	0.57	0.57	0.57	0.57	0.57	0.57
TIAM-UCL 4.1.2	SSP2-RCP60	CHI	Efficiency|Electricity|Gas CCGT|w CCS	-				0.49	0.49	0.53	0.53	0.53	0.53	0.57	0.57	0.57	0.57	0.57	0.57
TIAM-UCL 4.1.2	SSP2-RCP60	CSA	Efficiency|Electricity|Gas CCGT|w CCS	-				0.49	0.49	0.53	0.53	0.53	0.53	0.57	0.57	0.57	0.57	0.57	0.57
TIAM-UCL 4.1.2	SSP2-RCP60	EEU	Efficiency|Electricity|Gas CCGT|w CCS	-				0.49	0.49	0.53	0.53	0.53	0.53	0.57	0.57	0.57	0.57	0.57	0.57
TIAM-UCL 4.1.2	SSP2-RCP60	FSU	Efficiency|Electricity|Gas CCGT|w CCS	-				0.49	0.49	0.53	0.53	0.53	0.53	0.57	0.57	0.57	0.57	0.57	0.57
TIAM-UCL 4.1.2	SSP2-RCP60	IND	Efficiency|Electricity|Gas CCGT|w CCS	-				0.49	0.49	0.53	0.53	0.53	0.53	0.57	0.57	0.57	0.57	0.57	0.57
TIAM-UCL 4.1.2	SSP2-RCP60	JPN	Efficiency|Electricity|Gas CCGT|w CCS	-				0.49	0.49	0.53	0.53	0.53	0.53	0.57	0.57	0.57	0.57	0.57	0.57
TIAM-UCL 4.1.2	SSP2-RCP60	MEA	Efficiency|Electricity|Gas CCGT|w CCS	-				0.49	0.49	0.53	0.53	0.53	0.53	0.57	0.57	0.57	0.57	0.57	0.57
TIAM-UCL 4.1.2	SSP2-RCP60	MEX	Efficiency|Electricity|Gas CCGT|w CCS	-				0.49	0.49	0.53	0.53	0.53	0.53	0.57	0.57	0.57	0.57	0.57	0.57
TIAM-UCL 4.1.2	SSP2-RCP60	ODA	Efficiency|Electricity|Gas CCGT|w CCS	-				0.49	0.49	0.53	0.53	0.53	0.53	0.57	0.57	0.57	0.57	0.57	0.57
TIAM-UCL 4.1.2	SSP2-RCP60	SKO	Efficiency|Electricity|Gas CCGT|w CCS	-				0.49	0.49	0.53	0.53	0.53	0.53	0.57	0.57	0.57	0.57	0.57	0.57
TIAM-UCL 4.1.2	SSP2-RCP60	UK	Efficiency|Electricity|Gas CCGT|w CCS	-				0.49	0.49	0.53	0.53	0.53	0.53	0.57	0.57	0.57	0.57	0.57	0.57
TIAM-UCL 4.1.2	SSP2-RCP60	USA	Efficiency|Electricity|Gas CCGT|w CCS	-				0.49	0.49	0.53	0.53	0.53	0.53	0.57	0.57	0.57	0.57	0.57	0.57
TIAM-UCL 4.1.2	SSP2-RCP60	WEU	Efficiency|Electricity|Gas CCGT|w CCS	-				0.49	0.49	0.53	0.53	0.53	0.53	0.57	0.57	0.57	0.57	0.57	0.57
TIAM-UCL 4.1.2	SSP2-RCP60	AFR	Efficiency|Electricity|Gas CCGT|w/o CCS	-	0.52	0.57	0.57	0.59	0.59	0.61	0.61	0.61	0.61	0.63	0.63	0.63	0.63	0.63	0.63
TIAM-UCL 4.1.2	SSP2-RCP60	AUS	Efficiency|Electricity|Gas CCGT|w/o CCS	-	0.52	0.57	0.57	0.59	0.59	0.61	0.61	0.61	0.61	0.63	0.63	0.63	0.63	0.63	0.63
TIAM-UCL 4.1.2	SSP2-RCP60	CAN	Efficiency|Electricity|Gas CCGT|w/o CCS	-	0.52	0.57	0.57	0.59	0.59	0.61	0.61	0.61	0.61	0.63	0.63	0.63	0.63	0.63	0.63
TIAM-UCL 4.1.2	SSP2-RCP60	CHI	Efficiency|Electricity|Gas CCGT|w/o CCS	-	0.52	0.57	0.57	0.59	0.59	0.61	0.61	0.61	0.61	0.63	0.63	0.63	0.63	0.63	0.63
TIAM-UCL 4.1.2	SSP2-RCP60	CSA	Efficiency|Electricity|Gas CCGT|w/o CCS	-	0.52	0.57	0.57	0.59	0.59	0.61	0.61	0.61	0.61	0.63	0.63	0.63	0.63	0.63	0.63
TIAM-UCL 4.1.2	SSP2-RCP60	EEU	Efficiency|Electricity|Gas CCGT|w/o CCS	-	0.52	0.57	0.57	0.59	0.59	0.61	0.61	0.61	0.61	0.63	0.63	0.63	0.63	0.63	0.63
TIAM-UCL 4.1.2	SSP2-RCP60	FSU	Efficiency|Electricity|Gas CCGT|w/o CCS	-	0.52	0.57	0.57	0.59	0.59	0.61	0.61	0.61	0.61	0.63	0.63	0.63	0.63	0.63	0.63
TIAM-UCL 4.1.2	SSP2-RCP60	IND	Efficiency|Electricity|Gas CCGT|w/o CCS	-	0.52	0.57	0.57	0.59	0.59	0.61	0.61	0.61	0.61	0.63	0.63	0.63	0.63	0.63	0.63
TIAM-UCL 4.1.2	SSP2-RCP60	JPN	Efficiency|Electricity|Gas CCGT|w/o CCS	-	0.52	0.57	0.57	0.59	0.59	0.61	0.61	0.61	0.61	0.63	0.63	0.63	0.63	0.63	0.63
TIAM-UCL 4.1.2	SSP2-RCP60	MEA	Efficiency|Electricity|Gas CCGT|w/o CCS	-	0.52	0.57	0.57	0.59	0.59	0.61	0.61	0.61	0.61	0.63	0.63	0.63	0.63	0.63	0.63
TIAM-UCL 4.1.2	SSP2-RCP60	MEX	Efficiency|Electricity|Gas CCGT|w/o CCS	-	0.52	0.57	0.57	0.59	0.59	0.61	0.61	0.61	0.61	0.63	0.63	0.63	0.63	0.63	0.63
TIAM-UCL 4.1.2	SSP2-RCP60	ODA	Efficiency|Electricity|Gas CCGT|w/o CCS	-	0.52	0.57	0.57	0.59	0.59	0.61	0.61	0.61	0.61	0.63	0.63	0.63	0.63	0.63	0.63
TIAM-UCL 4.1.2	SSP2-RCP60	SKO	Efficiency|Electricity|Gas CCGT|w/o CCS	-	0.52	0.57	0.57	0.59	0.59	0.61	0.61	0.61	0.61	0.63	0.63	0.63	0.63	0.63	0.63
TIAM-UCL 4.1.2	SSP2-RCP60	UK	Efficiency|Electricity|Gas CCGT|w/o CCS	-	0.52	0.57	0.57	0.59	0.59	0.61	0.61	0.61	0.61	0.63	0.63	0.63	0.63	0.63	0.63
TIAM-UCL 4.1.2	SSP2-RCP60	USA	Efficiency|Electricity|Gas CCGT|w/o CCS	-	0.52	0.57	0.57	0.59	0.59	0.61	0.61	0.61	0.61	0.63	0.63	0.63	0.63	0.63	0.63
TIAM-UCL 4.1.2	SSP2-RCP60	WEU	Efficiency|Electricity|Gas CCGT|w/o CCS	-	0.52	0.57	0.57	0.59	0.59	0.61	0.61	0.61	0.61	0.63	0.63	0.63	0.63	0.63	0.63
TIAM-UCL 4.1.2	SSP2-RCP60	AUS	Efficiency|Electricity|Gas CHP|w/o CCS	-		0.4	0.4	0.4	0.4	0.4	0.4	0.4	0.4	0.4	0.4	0.4	0.4	0.4	0.4
TIAM-UCL 4.1.2	SSP2-RCP60	CAN	Efficiency|Electricity|Gas CHP|w/o CCS	-		0.31	0.31	0.31	0.31	0.31	0.31	0.31	0.31	0.31	0.31	0.31	0.31	0.31	0.31
TIAM-UCL 4.1.2	SSP2-RCP60	EEU	Efficiency|Electricity|Gas CHP|w/o CCS	-		0.27	0.27	0.27	0.27	0.27	0.27	0.27	0.27	0.27	0.27	0.27	0.27	0.27	0.27
TIAM-UCL 4.1.2	SSP2-RCP60	FSU	Efficiency|Electricity|Gas CHP|w/o CCS	-		0.28	0.28	0.28	0.28	0.28	0.28	0.28	0.28	0.28	0.28	0.28	0.28	0.28	0.28
TIAM-UCL 4.1.2	SSP2-RCP60	MEA	Efficiency|Electricity|Gas CHP|w/o CCS	-		0.3	0.3	0.3	0.3	0.3	0.3	0.3	0.3	0.3	0.3	0.3	0.3	0.3	0.3
TIAM-UCL 4.1.2	SSP2-RCP60	SKO	Efficiency|Electricity|Gas CHP|w/o CCS	-		0.37	0.37	0.37	0.37	0.37	0.37	0.37	0.37	0.37	0.37	0.37	0.37	0.37	0.37
TIAM-UCL 4.1.2	SSP2-RCP60	USA	Efficiency|Electricity|Gas CHP|w/o CCS	-		0.39	0.39	0.39	0.39	0.39	0.39	0.39	0.39	0.39	0.39	0.39	0.39	0.39	0.39
TIAM-UCL 4.1.2	SSP2-RCP60	WEU	Efficiency|Electricity|Gas CHP|w/o CCS	-		0.43	0.43	0.43	0.43	0.43	0.43	0.43	0.43	0.43	0.43	0.43	0.43	0.43	0.43
TIAM-UCL 4.1.2	SSP2-RCP60	AFR	Efficiency|Electricity|Gas Fuel cells|w/o CCS	-		0.36	0.36	0.43	0.43	0.5	0.5	0.5	0.5	0.5	0.5	0.5	0.5	0.5	0.5
TIAM-UCL 4.1.2	SSP2-RCP60	AUS	Efficiency|Electricity|Gas Fuel cells|w/o CCS	-		0.36	0.36	0.43	0.43	0.5	0.5	0.5	0.5	0.5	0.5	0.5	0.5	0.5	0.5
TIAM-UCL 4.1.2	SSP2-RCP60	CAN	Efficiency|Electricity|Gas Fuel cells|w/o CCS	-		0.36	0.36	0.43	0.43	0.5	0.5	0.5	0.5	0.5	0.5	0.5	0.5	0.5	0.5
TIAM-UCL 4.1.2	SSP2-RCP60	CHI	Efficiency|Electricity|Gas Fuel cells|w/o CCS	-		0.36	0.36	0.43	0.43	0.5	0.5	0.5	0.5	0.5	0.5	0.5	0.5	0.5	0.5
TIAM-UCL 4.1.2	SSP2-RCP60	CSA	Efficiency|Electricity|Gas Fuel cells|w/o CCS	-		0.36	0.36	0.43	0.43	0.5	0.5	0.5	0.5	0.5	0.5	0.5	0.5	0.5	0.5
TIAM-UCL 4.1.2	SSP2-RCP60	EEU	Efficiency|Electricity|Gas Fuel cells|w/o CCS	-		0.36	0.36	0.43	0.43	0.5	0.5	0.5	0.5	0.5	0.5	0.5	0.5	0.5	0.5
TIAM-UCL 4.1.2	SSP2-RCP60	FSU	Efficiency|Electricity|Gas Fuel cells|w/o CCS	-		0.36	0.36	0.43	0.43	0.5	0.5	0.5	0.5	0.5	0.5	0.5	0.5	0.5	0.5
TIAM-UCL 4.1.2	SSP2-RCP60	IND	Efficiency|Electricity|Gas Fuel cells|w/o CCS	-		0.36	0.36	0.43	0.43	0.5	0.5	0.5	0.5	0.5	0.5	0.5	0.5	0.5	0.5
TIAM-UCL 4.1.2	SSP2-RCP60	JPN	Efficiency|Electricity|Gas Fuel cells|w/o CCS	-		0.36	0.36	0.43	0.43	0.5	0.5	0.5	0.5	0.5	0.5	0.5	0.5	0.5	0.5
TIAM-UCL 4.1.2	SSP2-RCP60	MEA	Efficiency|Electricity|Gas Fuel cells|w/o CCS	-		0.36	0.36	0.43	0.43	0.5	0.5	0.5	0.5	0.5	0.5	0.5	0.5	0.5	0.5
TIAM-UCL 4.1.2	SSP2-RCP60	MEX	Efficiency|Electricity|Gas Fuel cells|w/o CCS	-		0.36	0.36	0.43	0.43	0.5	0.5	0.5	0.5	0.5	0.5	0.5	0.5	0.5	0.5
TIAM-UCL 4.1.2	SSP2-RCP60	ODA	Efficiency|Electricity|Gas Fuel cells|w/o CCS	-		0.36	0.36	0.43	0.43	0.5	0.5	0.5	0.5	0.5	0.5	0.5	0.5	0.5	0.5
TIAM-UCL 4.1.2	SSP2-RCP60	SKO	Efficiency|Electricity|Gas Fuel cells|w/o CCS	-		0.36	0.36	0.43	0.43	0.5	0.5	0.5	0.5	0.5	0.5	0.5	0.5	0.5	0.5
TIAM-UCL 4.1.2	SSP2-RCP60	UK	Efficiency|Electricity|Gas Fuel cells|w/o CCS	-		0.36	0.36	0.43	0.43	0.5	0.5	0.5	0.5	0.5	0.5	0.5	0.5	0.5	0.5
TIAM-UCL 4.1.2	SSP2-RCP60	USA	Efficiency|Electricity|Gas Fuel cells|w/o CCS	-		0.36	0.36	0.43	0.43	0.5	0.5	0.5	0.5	0.5	0.5	0.5	0.5	0.5	0.5
TIAM-UCL 4.1.2	SSP2-RCP60	WEU	Efficiency|Electricity|Gas Fuel cells|w/o CCS	-		0.36	0.36	0.43	0.43	0.5	0.5	0.5	0.5	0.5	0.5	0.5	0.5	0.5	0.5
TIAM-UCL 4.1.2	SSP2-RCP60	AFR	Efficiency|Electricity|Gas turbine|w/o CCS	-	0.38	0.38	0.38	0.39	0.39	0.4	0.4	0.4	0.4	0.42	0.42	0.42	0.42	0.42	0.42
TIAM-UCL 4.1.2	SSP2-RCP60	AUS	Efficiency|Electricity|Gas turbine|w/o CCS	-	0.38	0.38	0.38	0.39	0.39	0.4	0.4	0.4	0.4	0.42	0.42	0.42	0.42	0.42	0.42
TIAM-UCL 4.1.2	SSP2-RCP60	CAN	Efficiency|Electricity|Gas turbine|w/o CCS	-	0.38	0.38	0.38	0.39	0.39	0.4	0.4	0.4	0.4	0.42	0.42	0.42	0.42	0.42	0.42
TIAM-UCL 4.1.2	SSP2-RCP60	CHI	Efficiency|Electricity|Gas turbine|w/o CCS	-	0.38	0.38	0.38	0.39	0.39	0.4	0.4	0.4	0.4	0.42	0.42	0.42	0.42	0.42	0.42
TIAM-UCL 4.1.2	SSP2-RCP60	CSA	Efficiency|Electricity|Gas turbine|w/o CCS	-	0.38	0.38	0.38	0.39	0.39	0.4	0.4	0.4	0.4	0.42	0.42	0.42	0.42	0.42	0.42
TIAM-UCL 4.1.2	SSP2-RCP60	EEU	Efficiency|Electricity|Gas turbine|w/o CCS	-	0.38	0.38	0.38	0.39	0.39	0.4	0.4	0.4	0.4	0.42	0.42	0.42	0.42	0.42	0.42
TIAM-UCL 4.1.2	SSP2-RCP60	FSU	Efficiency|Electricity|Gas turbine|w/o CCS	-	0.38	0.38	0.38	0.39	0.39	0.4	0.4	0.4	0.4	0.42	0.42	0.42	0.42	0.42	0.42
TIAM-UCL 4.1.2	SSP2-RCP60	IND	Efficiency|Electricity|Gas turbine|w/o CCS	-	0.38	0.38	0.38	0.39	0.39	0.4	0.4	0.4	0.4	0.42	0.42	0.42	0.42	0.42	0.42
TIAM-UCL 4.1.2	SSP2-RCP60	JPN	Efficiency|Electricity|Gas turbine|w/o CCS	-	0.38	0.38	0.38	0.39	0.39	0.4	0.4	0.4	0.4	0.42	0.42	0.42	0.42	0.42	0.42
TIAM-UCL 4.1.2	SSP2-RCP60	MEA	Efficiency|Electricity|Gas turbine|w/o CCS	-	0.38	0.38	0.38	0.39	0.39	0.4	0.4	0.4	0.4	0.42	0.42	0.42	0.42	0.42	0.42
TIAM-UCL 4.1.2	SSP2-RCP60	MEX	Efficiency|Electricity|Gas turbine|w/o CCS	-	0.38	0.38	0.38	0.39	0.39	0.4	0.4	0.4	0.4	0.42	0.42	0.42	0.42	0.42	0.42
TIAM-UCL 4.1.2	SSP2-RCP60	ODA	Efficiency|Electricity|Gas turbine|w/o CCS	-	0.38	0.38	0.38	0.39	0.39	0.4	0.4	0.4	0.4	0.42	0.42	0.42	0.42	0.42	0.42
TIAM-UCL 4.1.2	SSP2-RCP60	SKO	Efficiency|Electricity|Gas turbine|w/o CCS	-	0.38	0.38	0.38	0.39	0.39	0.4	0.4	0.4	0.4	0.42	0.42	0.42	0.42	0.42	0.42
TIAM-UCL 4.1.2	SSP2-RCP60	UK	Efficiency|Electricity|Gas turbine|w/o CCS	-	0.38	0.38	0.38	0.39	0.39	0.4	0.4	0.4	0.4	0.42	0.42	0.42	0.42	0.42	0.42
TIAM-UCL 4.1.2	SSP2-RCP60	USA	Efficiency|Electricity|Gas turbine|w/o CCS	-	0.38	0.38	0.38	0.39	0.39	0.4	0.4	0.4	0.4	0.42	0.42	0.42	0.42	0.42	0.42
TIAM-UCL 4.1.2	SSP2-RCP60	WEU	Efficiency|Electricity|Gas turbine|w/o CCS	-	0.38	0.38	0.38	0.39	0.39	0.4	0.4	0.4	0.4	0.42	0.42	0.42	0.42	0.42	0.42
TIAM-UCL 4.1.2	SSP2-RCP60	AFR	Efficiency|Electricity|Geothermal	-	1	1	1	1	1	1	1	1	1	1	1	1	1	1	1
TIAM-UCL 4.1.2	SSP2-RCP60	AUS	Efficiency|Electricity|Geothermal	-	1	1	1	1	1	1	1	1	1	1	1	1	1	1	1
TIAM-UCL 4.1.2	SSP2-RCP60	CAN	Efficiency|Electricity|Geothermal	-	1	1	1	1	1	1	1	1	1	1	1	1	1	1	1
TIAM-UCL 4.1.2	SSP2-RCP60	CHI	Efficiency|Electricity|Geothermal	-	1	1	1	1	1	1	1	1	1	1	1	1	1	1	1
TIAM-UCL 4.1.2	SSP2-RCP60	CSA	Efficiency|Electricity|Geothermal	-	1	1	1	1	1	1	1	1	1	1	1	1	1	1	1
TIAM-UCL 4.1.2	SSP2-RCP60	EEU	Efficiency|Electricity|Geothermal	-	1	1	1	1	1	1	1	1	1	1	1	1	1	1	1
TIAM-UCL 4.1.2	SSP2-RCP60	FSU	Efficiency|Electricity|Geothermal	-	1	1	1	1	1	1	1	1	1	1	1	1	1	1	1
TIAM-UCL 4.1.2	SSP2-RCP60	IND	Efficiency|Electricity|Geothermal	-	1	1	1	1	1	1	1	1	1	1	1	1	1	1	1
TIAM-UCL 4.1.2	SSP2-RCP60	JPN	Efficiency|Electricity|Geothermal	-	1	1	1	1	1	1	1	1	1	1	1	1	1	1	1
TIAM-UCL 4.1.2	SSP2-RCP60	MEA	Efficiency|Electricity|Geothermal	-	1	1	1	1	1	1	1	1	1	1	1	1	1	1	1
TIAM-UCL 4.1.2	SSP2-RCP60	MEX	Efficiency|Electricity|Geothermal	-	1	1	1	1	1	1	1	1	1	1	1	1	1	1	1
TIAM-UCL 4.1.2	SSP2-RCP60	ODA	Efficiency|Electricity|Geothermal	-	1	1	1	1	1	1	1	1	1	1	1	1	1	1	1
TIAM-UCL 4.1.2	SSP2-RCP60	SKO	Efficiency|Electricity|Geothermal	-	1	1	1	1	1	1	1	1	1	1	1	1	1	1	1
TIAM-UCL 4.1.2	SSP2-RCP60	UK	Efficiency|Electricity|Geothermal	-	1	1	1	1	1	1	1	1	1	1	1	1	1	1	1
TIAM-UCL 4.1.2	SSP2-RCP60	USA	Efficiency|Electricity|Geothermal	-	1	1	1	1	1	1	1	1	1	1	1	1	1	1	1
TIAM-UCL 4.1.2	SSP2-RCP60	WEU	Efficiency|Electricity|Geothermal	-	1	1	1	1	1	1	1	1	1	1	1	1	1	1	1
TIAM-UCL 4.1.2	SSP2-RCP60	AFR	Efficiency|Electricity|Impoundment hydro	-	1	1	1	1	1	1	1	1	1	1	1	1	1	1	1
TIAM-UCL 4.1.2	SSP2-RCP60	AUS	Efficiency|Electricity|Impoundment hydro	-	1	1	1	1	1	1	1	1	1	1	1	1	1	1	1
TIAM-UCL 4.1.2	SSP2-RCP60	CAN	Efficiency|Electricity|Impoundment hydro	-	1	1	1	1	1	1	1	1	1	1	1	1	1	1	1
TIAM-UCL 4.1.2	SSP2-RCP60	CHI	Efficiency|Electricity|Impoundment hydro	-	1	1	1	1	1	1	1	1	1	1	1	1	1	1	1
TIAM-UCL 4.1.2	SSP2-RCP60	CSA	Efficiency|Electricity|Impoundment hydro	-	1	1	1	1	1	1	1	1	1	1	1	1	1	1	1
TIAM-UCL 4.1.2	SSP2-RCP60	EEU	Efficiency|Electricity|Impoundment hydro	-	1	1	1	1	1	1	1	1	1	1	1	1	1	1	1
TIAM-UCL 4.1.2	SSP2-RCP60	FSU	Efficiency|Electricity|Impoundment hydro	-	1	1	1	1	1	1	1	1	1	1	1	1	1	1	1
TIAM-UCL 4.1.2	SSP2-RCP60	IND	Efficiency|Electricity|Impoundment hydro	-	1	1	1	1	1	1	1	1	1	1	1	1	1	1	1
TIAM-UCL 4.1.2	SSP2-RCP60	JPN	Efficiency|Electricity|Impoundment hydro	-	1	1	1	1	1	1	1	1	1	1	1	1	1	1	1
TIAM-UCL 4.1.2	SSP2-RCP60	MEA	Efficiency|Electricity|Impoundment hydro	-	1	1	1	1	1	1	1	1	1	1	1	1	1	1	1
TIAM-UCL 4.1.2	SSP2-RCP60	MEX	Efficiency|Electricity|Impoundment hydro	-	1	1	1	1	1	1	1	1	1	1	1	1	1	1	1
TIAM-UCL 4.1.2	SSP2-RCP60	ODA	Efficiency|Electricity|Impoundment hydro	-	1	1	1	1	1	1	1	1	1	1	1	1	1	1	1
TIAM-UCL 4.1.2	SSP2-RCP60	SKO	Efficiency|Electricity|Impoundment hydro	-	1	1	1	1	1	1	1	1	1	1	1	1	1	1	1
TIAM-UCL 4.1.2	SSP2-RCP60	UK	Efficiency|Electricity|Impoundment hydro	-	1	1	1	1	1	1	1	1	1	1	1	1	1	1	1
TIAM-UCL 4.1.2	SSP2-RCP60	USA	Efficiency|Electricity|Impoundment hydro	-	1	1	1	1	1	1	1	1	1	1	1	1	1	1	1
TIAM-UCL 4.1.2	SSP2-RCP60	WEU	Efficiency|Electricity|Impoundment hydro	-	1	1	1	1	1	1	1	1	1	1	1	1	1	1	1
TIAM-UCL 4.1.2	SSP2-RCP60	AFR	Efficiency|Electricity|MSW|w/o CCS	-	0.2	0.23	0.23	0.27	0.27	0.3	0.3	0.3	0.3	0.33	0.33	0.33	0.33	0.33	0.33
TIAM-UCL 4.1.2	SSP2-RCP60	AUS	Efficiency|Electricity|MSW|w/o CCS	-	0.2	0.23	0.23	0.27	0.27	0.3	0.3	0.3	0.3	0.33	0.33	0.33	0.33	0.33	0.33
TIAM-UCL 4.1.2	SSP2-RCP60	CAN	Efficiency|Electricity|MSW|w/o CCS	-	0.2	0.23	0.23	0.27	0.27	0.3	0.3	0.3	0.3	0.33	0.33	0.33	0.33	0.33	0.33
TIAM-UCL 4.1.2	SSP2-RCP60	CHI	Efficiency|Electricity|MSW|w/o CCS	-	0.2	0.23	0.23	0.27	0.27	0.3	0.3	0.3	0.3	0.33	0.33	0.33	0.33	0.33	0.33
TIAM-UCL 4.1.2	SSP2-RCP60	CSA	Efficiency|Electricity|MSW|w/o CCS	-	0.2	0.23	0.23	0.27	0.27	0.3	0.3	0.3	0.3	0.33	0.33	0.33	0.33	0.33	0.33
TIAM-UCL 4.1.2	SSP2-RCP60	EEU	Efficiency|Electricity|MSW|w/o CCS	-	0.2	0.23	0.23	0.27	0.27	0.3	0.3	0.3	0.3	0.33	0.33	0.33	0.33	0.33	0.33
TIAM-UCL 4.1.2	SSP2-RCP60	FSU	Efficiency|Electricity|MSW|w/o CCS	-	0.2	0.23	0.23	0.27	0.27	0.3	0.3	0.3	0.3	0.33	0.33	0.33	0.33	0.33	0.33
TIAM-UCL 4.1.2	SSP2-RCP60	IND	Efficiency|Electricity|MSW|w/o CCS	-	0.2	0.23	0.23	0.27	0.27	0.3	0.3	0.3	0.3	0.33	0.33	0.33	0.33	0.33	0.33
TIAM-UCL 4.1.2	SSP2-RCP60	JPN	Efficiency|Electricity|MSW|w/o CCS	-	0.2	0.23	0.23	0.27	0.27	0.3	0.3	0.3	0.3	0.33	0.33	0.33	0.33	0.33	0.33
TIAM-UCL 4.1.2	SSP2-RCP60	MEA	Efficiency|Electricity|MSW|w/o CCS	-	0.2	0.23	0.23	0.27	0.27	0.3	0.3	0.3	0.3	0.33	0.33	0.33	0.33	0.33	0.33
TIAM-UCL 4.1.2	SSP2-RCP60	MEX	Efficiency|Electricity|MSW|w/o CCS	-	0.2	0.23	0.23	0.27	0.27	0.3	0.3	0.3	0.3	0.33	0.33	0.33	0.33	0.33	0.33
TIAM-UCL 4.1.2	SSP2-RCP60	ODA	Efficiency|Electricity|MSW|w/o CCS	-	0.2	0.23	0.23	0.27	0.27	0.3	0.3	0.3	0.3	0.33	0.33	0.33	0.33	0.33	0.33
TIAM-UCL 4.1.2	SSP2-RCP60	SKO	Efficiency|Electricity|MSW|w/o CCS	-	0.2	0.23	0.23	0.27	0.27	0.3	0.3	0.3	0.3	0.33	0.33	0.33	0.33	0.33	0.33
TIAM-UCL 4.1.2	SSP2-RCP60	UK	Efficiency|Electricity|MSW|w/o CCS	-	0.2	0.23	0.23	0.27	0.27	0.3	0.3	0.3	0.3	0.33	0.33	0.33	0.33	0.33	0.33
TIAM-UCL 4.1.2	SSP2-RCP60	USA	Efficiency|Electricity|MSW|w/o CCS	-	0.2	0.23	0.23	0.27	0.27	0.3	0.3	0.3	0.3	0.33	0.33	0.33	0.33	0.33	0.33
TIAM-UCL 4.1.2	SSP2-RCP60	WEU	Efficiency|Electricity|MSW|w/o CCS	-	0.2	0.23	0.23	0.27	0.27	0.3	0.3	0.3	0.3	0.33	0.33	0.33	0.33	0.33	0.33
TIAM-UCL 4.1.2	SSP2-RCP60	AFR	Efficiency|Electricity|Nuclear	-	1	1	1	1	1	1	1	1	1	1	1	1	1	1	1
TIAM-UCL 4.1.2	SSP2-RCP60	AUS	Efficiency|Electricity|Nuclear	-	1	1	1	1	1	1	1	1	1	1	1	1	1	1	1
TIAM-UCL 4.1.2	SSP2-RCP60	CAN	Efficiency|Electricity|Nuclear	-	1	1	1	1	1	1	1	1	1	1	1	1	1	1	1
TIAM-UCL 4.1.2	SSP2-RCP60	CHI	Efficiency|Electricity|Nuclear	-	1	1	1	1	1	1	1	1	1	1	1	1	1	1	1
TIAM-UCL 4.1.2	SSP2-RCP60	CSA	Efficiency|Electricity|Nuclear	-	1	1	1	1	1	1	1	1	1	1	1	1	1	1	1
TIAM-UCL 4.1.2	SSP2-RCP60	EEU	Efficiency|Electricity|Nuclear	-	1	1	1	1	1	1	1	1	1	1	1	1	1	1	1
TIAM-UCL 4.1.2	SSP2-RCP60	FSU	Efficiency|Electricity|Nuclear	-	1	1	1	1	1	1	1	1	1	1	1	1	1	1	1
TIAM-UCL 4.1.2	SSP2-RCP60	IND	Efficiency|Electricity|Nuclear	-	1	1	1	1	1	1	1	1	1	1	1	1	1	1	1
TIAM-UCL 4.1.2	SSP2-RCP60	JPN	Efficiency|Electricity|Nuclear	-	1	1	1	1	1	1	1	1	1	1	1	1	1	1	1
TIAM-UCL 4.1.2	SSP2-RCP60	MEA	Efficiency|Electricity|Nuclear	-	1	1	1	1	1	1	1	1	1	1	1	1	1	1	1
TIAM-UCL 4.1.2	SSP2-RCP60	MEX	Efficiency|Electricity|Nuclear	-	1	1	1	1	1	1	1	1	1	1	1	1	1	1	1
TIAM-UCL 4.1.2	SSP2-RCP60	ODA	Efficiency|Electricity|Nuclear	-	1	1	1	1	1	1	1	1	1	1	1	1	1	1	1
TIAM-UCL 4.1.2	SSP2-RCP60	SKO	Efficiency|Electricity|Nuclear	-	1	1	1	1	1	1	1	1	1	1	1	1	1	1	1
TIAM-UCL 4.1.2	SSP2-RCP60	UK	Efficiency|Electricity|Nuclear	-	1	1	1	1	1	1	1	1	1	1	1	1	1	1	1
TIAM-UCL 4.1.2	SSP2-RCP60	USA	Efficiency|Electricity|Nuclear	-	1	1	1	1	1	1	1	1	1	1	1	1	1	1	1
TIAM-UCL 4.1.2	SSP2-RCP60	WEU	Efficiency|Electricity|Nuclear	-	1	1	1	1	1	1	1	1	1	1	1	1	1	1	1
TIAM-UCL 4.1.2	SSP2-RCP60	AFR	Efficiency|Electricity|Nuclear Fusion	-													0.32	0.32	0.32
TIAM-UCL 4.1.2	SSP2-RCP60	AUS	Efficiency|Electricity|Nuclear Fusion	-													0.32	0.32	0.32
TIAM-UCL 4.1.2	SSP2-RCP60	CAN	Efficiency|Electricity|Nuclear Fusion	-													0.32	0.32	0.32
TIAM-UCL 4.1.2	SSP2-RCP60	CHI	Efficiency|Electricity|Nuclear Fusion	-													0.32	0.32	0.32
TIAM-UCL 4.1.2	SSP2-RCP60	CSA	Efficiency|Electricity|Nuclear Fusion	-													0.32	0.32	0.32
TIAM-UCL 4.1.2	SSP2-RCP60	EEU	Efficiency|Electricity|Nuclear Fusion	-													0.32	0.32	0.32
TIAM-UCL 4.1.2	SSP2-RCP60	FSU	Efficiency|Electricity|Nuclear Fusion	-													0.32	0.32	0.32
TIAM-UCL 4.1.2	SSP2-RCP60	IND	Efficiency|Electricity|Nuclear Fusion	-													0.32	0.32	0.32
TIAM-UCL 4.1.2	SSP2-RCP60	JPN	Efficiency|Electricity|Nuclear Fusion	-													0.32	0.32	0.32
TIAM-UCL 4.1.2	SSP2-RCP60	MEA	Efficiency|Electricity|Nuclear Fusion	-													0.32	0.32	0.32
TIAM-UCL 4.1.2	SSP2-RCP60	MEX	Efficiency|Electricity|Nuclear Fusion	-													0.32	0.32	0.32
TIAM-UCL 4.1.2	SSP2-RCP60	ODA	Efficiency|Electricity|Nuclear Fusion	-													0.32	0.32	0.32
TIAM-UCL 4.1.2	SSP2-RCP60	SKO	Efficiency|Electricity|Nuclear Fusion	-													0.32	0.32	0.32
TIAM-UCL 4.1.2	SSP2-RCP60	UK	Efficiency|Electricity|Nuclear Fusion	-													0.32	0.32	0.32
TIAM-UCL 4.1.2	SSP2-RCP60	USA	Efficiency|Electricity|Nuclear Fusion	-													0.32	0.32	0.32
TIAM-UCL 4.1.2	SSP2-RCP60	WEU	Efficiency|Electricity|Nuclear Fusion	-													0.32	0.32	0.32
TIAM-UCL 4.1.2	SSP2-RCP60	AFR	Efficiency|Electricity|Offshore wind centralised	-	1	1	1	1	1	1	1	1	1	1	1	1	1	1	1
TIAM-UCL 4.1.2	SSP2-RCP60	AUS	Efficiency|Electricity|Offshore wind centralised	-	1	1	1	1	1	1	1	1	1	1	1	1	1	1	1
TIAM-UCL 4.1.2	SSP2-RCP60	CAN	Efficiency|Electricity|Offshore wind centralised	-	1	1	1	1	1	1	1	1	1	1	1	1	1	1	1
TIAM-UCL 4.1.2	SSP2-RCP60	CHI	Efficiency|Electricity|Offshore wind centralised	-	1	1	1	1	1	1	1	1	1	1	1	1	1	1	1
TIAM-UCL 4.1.2	SSP2-RCP60	CSA	Efficiency|Electricity|Offshore wind centralised	-	1	1	1	1	1	1	1	1	1	1	1	1	1	1	1
TIAM-UCL 4.1.2	SSP2-RCP60	EEU	Efficiency|Electricity|Offshore wind centralised	-	1	1	1	1	1	1	1	1	1	1	1	1	1	1	1
TIAM-UCL 4.1.2	SSP2-RCP60	FSU	Efficiency|Electricity|Offshore wind centralised	-	1	1	1	1	1	1	1	1	1	1	1	1	1	1	1
TIAM-UCL 4.1.2	SSP2-RCP60	IND	Efficiency|Electricity|Offshore wind centralised	-	1	1	1	1	1	1	1	1	1	1	1	1	1	1	1
TIAM-UCL 4.1.2	SSP2-RCP60	JPN	Efficiency|Electricity|Offshore wind centralised	-	1	1	1	1	1	1	1	1	1	1	1	1	1	1	1
TIAM-UCL 4.1.2	SSP2-RCP60	MEA	Efficiency|Electricity|Offshore wind centralised	-	1	1	1	1	1	1	1	1	1	1	1	1	1	1	1
TIAM-UCL 4.1.2	SSP2-RCP60	MEX	Efficiency|Electricity|Offshore wind centralised	-	1	1	1	1	1	1	1	1	1	1	1	1	1	1	1
TIAM-UCL 4.1.2	SSP2-RCP60	ODA	Efficiency|Electricity|Offshore wind centralised	-	1	1	1	1	1	1	1	1	1	1	1	1	1	1	1
TIAM-UCL 4.1.2	SSP2-RCP60	SKO	Efficiency|Electricity|Offshore wind centralised	-	1	1	1	1	1	1	1	1	1	1	1	1	1	1	1
TIAM-UCL 4.1.2	SSP2-RCP60	UK	Efficiency|Electricity|Offshore wind centralised	-	1	1	1	1	1	1	1	1	1	1	1	1	1	1	1
TIAM-UCL 4.1.2	SSP2-RCP60	USA	Efficiency|Electricity|Offshore wind centralised	-	1	1	1	1	1	1	1	1	1	1	1	1	1	1	1
TIAM-UCL 4.1.2	SSP2-RCP60	WEU	Efficiency|Electricity|Offshore wind centralised	-	1	1	1	1	1	1	1	1	1	1	1	1	1	1	1
TIAM-UCL 4.1.2	SSP2-RCP60	EEU	Efficiency|Electricity|Oil CHP|w/o CCS	-	0.22	0.22	0.22	0.22	0.22	0.22	0.22	0.22	0.22	0.22	0.22	0.22	0.22	0.22	0.22
TIAM-UCL 4.1.2	SSP2-RCP60	FSU	Efficiency|Electricity|Oil CHP|w/o CCS	-	0.32	0.32	0.32	0.32	0.32	0.32	0.32	0.32	0.32	0.32	0.32	0.32	0.32	0.32	0.32
TIAM-UCL 4.1.2	SSP2-RCP60	MEA	Efficiency|Electricity|Oil CHP|w/o CCS	-	0.02	0.02	0.02	0.02	0.02	0.02	0.02	0.02	0.02	0.02	0.02	0.02	0.02	0.02	0.02
TIAM-UCL 4.1.2	SSP2-RCP60	ODA	Efficiency|Electricity|Oil CHP|w/o CCS	-	0.04	0.04	0.04	0.04	0.04	0.04	0.04	0.04	0.04	0.04	0.04	0.04	0.04	0.04	0.04
TIAM-UCL 4.1.2	SSP2-RCP60	SKO	Efficiency|Electricity|Oil CHP|w/o CCS	-	0.1	0.1	0.1	0.1	0.1	0.1	0.1	0.1	0.1	0.1	0.1	0.1	0.1	0.1	0.1
TIAM-UCL 4.1.2	SSP2-RCP60	USA	Efficiency|Electricity|Oil CHP|w/o CCS	-	0.35	0.35	0.35	0.35	0.35	0.35	0.35	0.35	0.35	0.35	0.35	0.35	0.35	0.35	0.35
TIAM-UCL 4.1.2	SSP2-RCP60	WEU	Efficiency|Electricity|Oil CHP|w/o CCS	-	0.85	0.85	0.85	0.85	0.85	0.85	0.85	0.85	0.85	0.85	0.85	0.85	0.85	0.85	0.85
TIAM-UCL 4.1.2	SSP2-RCP60	AFR	Efficiency|Electricity|Oil steam|w/o CCS	-	0.38	0.38	0.38	0.39	0.39	0.4	0.4	0.4	0.4	0.42	0.42	0.42	0.42	0.42	0.42
TIAM-UCL 4.1.2	SSP2-RCP60	AUS	Efficiency|Electricity|Oil steam|w/o CCS	-	0.38	0.38	0.38	0.39	0.39	0.4	0.4	0.4	0.4	0.42	0.42	0.42	0.42	0.42	0.42
TIAM-UCL 4.1.2	SSP2-RCP60	CAN	Efficiency|Electricity|Oil steam|w/o CCS	-	0.38	0.38	0.38	0.39	0.39	0.4	0.4	0.4	0.4	0.42	0.42	0.42	0.42	0.42	0.42
TIAM-UCL 4.1.2	SSP2-RCP60	CHI	Efficiency|Electricity|Oil steam|w/o CCS	-	0.38	0.38	0.38	0.39	0.39	0.4	0.4	0.4	0.4	0.42	0.42	0.42	0.42	0.42	0.42
TIAM-UCL 4.1.2	SSP2-RCP60	CSA	Efficiency|Electricity|Oil steam|w/o CCS	-	0.38	0.38	0.38	0.39	0.39	0.4	0.4	0.4	0.4	0.42	0.42	0.42	0.42	0.42	0.42
TIAM-UCL 4.1.2	SSP2-RCP60	EEU	Efficiency|Electricity|Oil steam|w/o CCS	-	0.38	0.38	0.38	0.39	0.39	0.4	0.4	0.4	0.4	0.42	0.42	0.42	0.42	0.42	0.42
TIAM-UCL 4.1.2	SSP2-RCP60	FSU	Efficiency|Electricity|Oil steam|w/o CCS	-	0.38	0.38	0.38	0.39	0.39	0.4	0.4	0.4	0.4	0.42	0.42	0.42	0.42	0.42	0.42
TIAM-UCL 4.1.2	SSP2-RCP60	IND	Efficiency|Electricity|Oil steam|w/o CCS	-	0.38	0.38	0.38	0.39	0.39	0.4	0.4	0.4	0.4	0.42	0.42	0.42	0.42	0.42	0.42
TIAM-UCL 4.1.2	SSP2-RCP60	JPN	Efficiency|Electricity|Oil steam|w/o CCS	-	0.38	0.38	0.38	0.39	0.39	0.4	0.4	0.4	0.4	0.42	0.42	0.42	0.42	0.42	0.42
TIAM-UCL 4.1.2	SSP2-RCP60	MEA	Efficiency|Electricity|Oil steam|w/o CCS	-	0.38	0.38	0.38	0.39	0.39	0.4	0.4	0.4	0.4	0.42	0.42	0.42	0.42	0.42	0.42
TIAM-UCL 4.1.2	SSP2-RCP60	MEX	Efficiency|Electricity|Oil steam|w/o CCS	-	0.38	0.38	0.38	0.39	0.39	0.4	0.4	0.4	0.4	0.42	0.42	0.42	0.42	0.42	0.42
TIAM-UCL 4.1.2	SSP2-RCP60	ODA	Efficiency|Electricity|Oil steam|w/o CCS	-	0.38	0.38	0.38	0.39	0.39	0.4	0.4	0.4	0.4	0.42	0.42	0.42	0.42	0.42	0.42
TIAM-UCL 4.1.2	SSP2-RCP60	SKO	Efficiency|Electricity|Oil steam|w/o CCS	-	0.38	0.38	0.38	0.39	0.39	0.4	0.4	0.4	0.4	0.42	0.42	0.42	0.42	0.42	0.42
TIAM-UCL 4.1.2	SSP2-RCP60	UK	Efficiency|Electricity|Oil steam|w/o CCS	-	0.38	0.38	0.38	0.39	0.39	0.4	0.4	0.4	0.4	0.42	0.42	0.42	0.42	0.42	0.42
TIAM-UCL 4.1.2	SSP2-RCP60	USA	Efficiency|Electricity|Oil steam|w/o CCS	-	0.38	0.38	0.38	0.39	0.39	0.4	0.4	0.4	0.4	0.42	0.42	0.42	0.42	0.42	0.42
TIAM-UCL 4.1.2	SSP2-RCP60	WEU	Efficiency|Electricity|Oil steam|w/o CCS	-	0.38	0.38	0.38	0.39	0.39	0.4	0.4	0.4	0.4	0.42	0.42	0.42	0.42	0.42	0.42
TIAM-UCL 4.1.2	SSP2-RCP60	AFR	Efficiency|Electricity|Onshore wind centralised	-	1	1	1	1	1	1	1	1	1	1	1	1	1	1	1
TIAM-UCL 4.1.2	SSP2-RCP60	AUS	Efficiency|Electricity|Onshore wind centralised	-	1	1	1	1	1	1	1	1	1	1	1	1	1	1	1
TIAM-UCL 4.1.2	SSP2-RCP60	CAN	Efficiency|Electricity|Onshore wind centralised	-	1	1	1	1	1	1	1	1	1	1	1	1	1	1	1
TIAM-UCL 4.1.2	SSP2-RCP60	CHI	Efficiency|Electricity|Onshore wind centralised	-	1	1	1	1	1	1	1	1	1	1	1	1	1	1	1
TIAM-UCL 4.1.2	SSP2-RCP60	CSA	Efficiency|Electricity|Onshore wind centralised	-	1	1	1	1	1	1	1	1	1	1	1	1	1	1	1
TIAM-UCL 4.1.2	SSP2-RCP60	EEU	Efficiency|Electricity|Onshore wind centralised	-	1	1	1	1	1	1	1	1	1	1	1	1	1	1	1
TIAM-UCL 4.1.2	SSP2-RCP60	FSU	Efficiency|Electricity|Onshore wind centralised	-	1	1	1	1	1	1	1	1	1	1	1	1	1	1	1
TIAM-UCL 4.1.2	SSP2-RCP60	IND	Efficiency|Electricity|Onshore wind centralised	-	1	1	1	1	1	1	1	1	1	1	1	1	1	1	1
TIAM-UCL 4.1.2	SSP2-RCP60	JPN	Efficiency|Electricity|Onshore wind centralised	-	1	1	1	1	1	1	1	1	1	1	1	1	1	1	1
TIAM-UCL 4.1.2	SSP2-RCP60	MEA	Efficiency|Electricity|Onshore wind centralised	-	1	1	1	1	1	1	1	1	1	1	1	1	1	1	1
TIAM-UCL 4.1.2	SSP2-RCP60	MEX	Efficiency|Electricity|Onshore wind centralised	-	1	1	1	1	1	1	1	1	1	1	1	1	1	1	1
TIAM-UCL 4.1.2	SSP2-RCP60	ODA	Efficiency|Electricity|Onshore wind centralised	-	1	1	1	1	1	1	1	1	1	1	1	1	1	1	1
TIAM-UCL 4.1.2	SSP2-RCP60	SKO	Efficiency|Electricity|Onshore wind centralised	-	1	1	1	1	1	1	1	1	1	1	1	1	1	1	1
TIAM-UCL 4.1.2	SSP2-RCP60	UK	Efficiency|Electricity|Onshore wind centralised	-	1	1	1	1	1	1	1	1	1	1	1	1	1	1	1
TIAM-UCL 4.1.2	SSP2-RCP60	USA	Efficiency|Electricity|Onshore wind centralised	-	1	1	1	1	1	1	1	1	1	1	1	1	1	1	1
TIAM-UCL 4.1.2	SSP2-RCP60	WEU	Efficiency|Electricity|Onshore wind centralised	-	1	1	1	1	1	1	1	1	1	1	1	1	1	1	1
TIAM-UCL 4.1.2	SSP2-RCP60	AFR	Efficiency|Electricity|ROR hydro	-	1	1	1	1	1	1	1	1	1	1	1	1	1	1	1
TIAM-UCL 4.1.2	SSP2-RCP60	AUS	Efficiency|Electricity|ROR hydro	-	1	1	1	1	1	1	1	1	1	1	1	1	1	1	1
TIAM-UCL 4.1.2	SSP2-RCP60	CAN	Efficiency|Electricity|ROR hydro	-	1	1	1	1	1	1	1	1	1	1	1	1	1	1	1
TIAM-UCL 4.1.2	SSP2-RCP60	CHI	Efficiency|Electricity|ROR hydro	-	1	1	1	1	1	1	1	1	1	1	1	1	1	1	1
TIAM-UCL 4.1.2	SSP2-RCP60	CSA	Efficiency|Electricity|ROR hydro	-	1	1	1	1	1	1	1	1	1	1	1	1	1	1	1
TIAM-UCL 4.1.2	SSP2-RCP60	EEU	Efficiency|Electricity|ROR hydro	-	1	1	1	1	1	1	1	1	1	1	1	1	1	1	1
TIAM-UCL 4.1.2	SSP2-RCP60	FSU	Efficiency|Electricity|ROR hydro	-	1	1	1	1	1	1	1	1	1	1	1	1	1	1	1
TIAM-UCL 4.1.2	SSP2-RCP60	IND	Efficiency|Electricity|ROR hydro	-	1	1	1	1	1	1	1	1	1	1	1	1	1	1	1
TIAM-UCL 4.1.2	SSP2-RCP60	JPN	Efficiency|Electricity|ROR hydro	-	1	1	1	1	1	1	1	1	1	1	1	1	1	1	1
TIAM-UCL 4.1.2	SSP2-RCP60	MEA	Efficiency|Electricity|ROR hydro	-	1	1	1	1	1	1	1	1	1	1	1	1	1	1	1
TIAM-UCL 4.1.2	SSP2-RCP60	MEX	Efficiency|Electricity|ROR hydro	-	1	1	1	1	1	1	1	1	1	1	1	1	1	1	1
TIAM-UCL 4.1.2	SSP2-RCP60	ODA	Efficiency|Electricity|ROR hydro	-	1	1	1	1	1	1	1	1	1	1	1	1	1	1	1
TIAM-UCL 4.1.2	SSP2-RCP60	SKO	Efficiency|Electricity|ROR hydro	-	1	1	1	1	1	1	1	1	1	1	1	1	1	1	1
TIAM-UCL 4.1.2	SSP2-RCP60	UK	Efficiency|Electricity|ROR hydro	-	1	1	1	1	1	1	1	1	1	1	1	1	1	1	1
TIAM-UCL 4.1.2	SSP2-RCP60	USA	Efficiency|Electricity|ROR hydro	-	1	1	1	1	1	1	1	1	1	1	1	1	1	1	1
TIAM-UCL 4.1.2	SSP2-RCP60	WEU	Efficiency|Electricity|ROR hydro	-	1	1	1	1	1	1	1	1	1	1	1	1	1	1	1
TIAM-UCL 4.1.2	SSP2-RCP60	AFR	Efficiency|Electricity|Supercritical pulverised coal|w/o CCS	-	0.42	0.42	0.42	0.42	0.42	0.42	0.42	0.42	0.42	0.42	0.42	0.42	0.42	0.42	0.42
TIAM-UCL 4.1.2	SSP2-RCP60	AUS	Efficiency|Electricity|Supercritical pulverised coal|w/o CCS	-	0.42	0.42	0.42	0.42	0.42	0.42	0.42	0.42	0.42	0.42	0.42	0.42	0.42	0.42	0.42
TIAM-UCL 4.1.2	SSP2-RCP60	CAN	Efficiency|Electricity|Supercritical pulverised coal|w/o CCS	-	0.42	0.42	0.42	0.42	0.42	0.42	0.42	0.42	0.42	0.42	0.42	0.42	0.42	0.42	0.42
TIAM-UCL 4.1.2	SSP2-RCP60	CHI	Efficiency|Electricity|Supercritical pulverised coal|w/o CCS	-	0.42	0.42	0.42	0.42	0.42	0.42	0.42	0.42	0.42	0.42	0.42	0.42	0.42	0.42	0.42
TIAM-UCL 4.1.2	SSP2-RCP60	CSA	Efficiency|Electricity|Supercritical pulverised coal|w/o CCS	-	0.42	0.42	0.42	0.42	0.42	0.42	0.42	0.42	0.42	0.42	0.42	0.42	0.42	0.42	0.42
TIAM-UCL 4.1.2	SSP2-RCP60	EEU	Efficiency|Electricity|Supercritical pulverised coal|w/o CCS	-	0.42	0.42	0.42	0.42	0.42	0.42	0.42	0.42	0.42	0.42	0.42	0.42	0.42	0.42	0.42
TIAM-UCL 4.1.2	SSP2-RCP60	FSU	Efficiency|Electricity|Supercritical pulverised coal|w/o CCS	-	0.42	0.42	0.42	0.42	0.42	0.42	0.42	0.42	0.42	0.42	0.42	0.42	0.42	0.42	0.42
TIAM-UCL 4.1.2	SSP2-RCP60	IND	Efficiency|Electricity|Supercritical pulverised coal|w/o CCS	-	0.42	0.42	0.42	0.42	0.42	0.42	0.42	0.42	0.42	0.42	0.42	0.42	0.42	0.42	0.42
TIAM-UCL 4.1.2	SSP2-RCP60	JPN	Efficiency|Electricity|Supercritical pulverised coal|w/o CCS	-	0.42	0.42	0.42	0.42	0.42	0.42	0.42	0.42	0.42	0.42	0.42	0.42	0.42	0.42	0.42
TIAM-UCL 4.1.2	SSP2-RCP60	MEA	Efficiency|Electricity|Supercritical pulverised coal|w/o CCS	-	0.42	0.42	0.42	0.42	0.42	0.42	0.42	0.42	0.42	0.42	0.42	0.42	0.42	0.42	0.42
TIAM-UCL 4.1.2	SSP2-RCP60	MEX	Efficiency|Electricity|Supercritical pulverised coal|w/o CCS	-	0.42	0.42	0.42	0.42	0.42	0.42	0.42	0.42	0.42	0.42	0.42	0.42	0.42	0.42	0.42
TIAM-UCL 4.1.2	SSP2-RCP60	ODA	Efficiency|Electricity|Supercritical pulverised coal|w/o CCS	-	0.42	0.42	0.42	0.42	0.42	0.42	0.42	0.42	0.42	0.42	0.42	0.42	0.42	0.42	0.42
TIAM-UCL 4.1.2	SSP2-RCP60	SKO	Efficiency|Electricity|Supercritical pulverised coal|w/o CCS	-	0.42	0.42	0.42	0.42	0.42	0.42	0.42	0.42	0.42	0.42	0.42	0.42	0.42	0.42	0.42
TIAM-UCL 4.1.2	SSP2-RCP60	UK	Efficiency|Electricity|Supercritical pulverised coal|w/o CCS	-	0.42	0.42	0.42	0.42	0.42	0.42	0.42	0.42	0.42	0.42	0.42	0.42	0.42	0.42	0.42
TIAM-UCL 4.1.2	SSP2-RCP60	USA	Efficiency|Electricity|Supercritical pulverised coal|w/o CCS	-	0.42	0.42	0.42	0.42	0.42	0.42	0.42	0.42	0.42	0.42	0.42	0.42	0.42	0.42	0.42
TIAM-UCL 4.1.2	SSP2-RCP60	WEU	Efficiency|Electricity|Supercritical pulverised coal|w/o CCS	-	0.42	0.42	0.42	0.42	0.42	0.42	0.42	0.42	0.42	0.42	0.42	0.42	0.42	0.42	0.42
TIAM-UCL 4.1.2	SSP2-RCP60	AFR	Efficiency|Electricity|Tidal	-		1	1	1	1	1	1	1	1	1	1	1	1	1	1
TIAM-UCL 4.1.2	SSP2-RCP60	AUS	Efficiency|Electricity|Tidal	-		1	1	1	1	1	1	1	1	1	1	1	1	1	1
TIAM-UCL 4.1.2	SSP2-RCP60	CAN	Efficiency|Electricity|Tidal	-		1	1	1	1	1	1	1	1	1	1	1	1	1	1
TIAM-UCL 4.1.2	SSP2-RCP60	CHI	Efficiency|Electricity|Tidal	-		1	1	1	1	1	1	1	1	1	1	1	1	1	1
TIAM-UCL 4.1.2	SSP2-RCP60	CSA	Efficiency|Electricity|Tidal	-		1	1	1	1	1	1	1	1	1	1	1	1	1	1
TIAM-UCL 4.1.2	SSP2-RCP60	EEU	Efficiency|Electricity|Tidal	-		1	1	1	1	1	1	1	1	1	1	1	1	1	1
TIAM-UCL 4.1.2	SSP2-RCP60	FSU	Efficiency|Electricity|Tidal	-		1	1	1	1	1	1	1	1	1	1	1	1	1	1
TIAM-UCL 4.1.2	SSP2-RCP60	IND	Efficiency|Electricity|Tidal	-		1	1	1	1	1	1	1	1	1	1	1	1	1	1
TIAM-UCL 4.1.2	SSP2-RCP60	JPN	Efficiency|Electricity|Tidal	-		1	1	1	1	1	1	1	1	1	1	1	1	1	1
TIAM-UCL 4.1.2	SSP2-RCP60	MEA	Efficiency|Electricity|Tidal	-		1	1	1	1	1	1	1	1	1	1	1	1	1	1
TIAM-UCL 4.1.2	SSP2-RCP60	MEX	Efficiency|Electricity|Tidal	-		1	1	1	1	1	1	1	1	1	1	1	1	1	1
TIAM-UCL 4.1.2	SSP2-RCP60	ODA	Efficiency|Electricity|Tidal	-		1	1	1	1	1	1	1	1	1	1	1	1	1	1
TIAM-UCL 4.1.2	SSP2-RCP60	SKO	Efficiency|Electricity|Tidal	-		1	1	1	1	1	1	1	1	1	1	1	1	1	1
TIAM-UCL 4.1.2	SSP2-RCP60	UK	Efficiency|Electricity|Tidal	-		1	1	1	1	1	1	1	1	1	1	1	1	1	1
TIAM-UCL 4.1.2	SSP2-RCP60	USA	Efficiency|Electricity|Tidal	-		1	1	1	1	1	1	1	1	1	1	1	1	1	1
TIAM-UCL 4.1.2	SSP2-RCP60	WEU	Efficiency|Electricity|Tidal	-		1	1	1	1	1	1	1	1	1	1	1	1	1	1
TIAM-UCL 4.1.2	SSP2-RCP60	AFR	Efficiency|Electricity|Ultra-supercritical pulverised coal|w CCS	-				0.39	0.39	0.42	0.42	0.42	0.42	0.46	0.46	0.46	0.46	0.46	0.46
TIAM-UCL 4.1.2	SSP2-RCP60	AUS	Efficiency|Electricity|Ultra-supercritical pulverised coal|w CCS	-				0.39	0.39	0.42	0.42	0.42	0.42	0.46	0.46	0.46	0.46	0.46	0.46
TIAM-UCL 4.1.2	SSP2-RCP60	CAN	Efficiency|Electricity|Ultra-supercritical pulverised coal|w CCS	-				0.39	0.39	0.42	0.42	0.42	0.42	0.46	0.46	0.46	0.46	0.46	0.46
TIAM-UCL 4.1.2	SSP2-RCP60	CHI	Efficiency|Electricity|Ultra-supercritical pulverised coal|w CCS	-				0.39	0.39	0.42	0.42	0.42	0.42	0.46	0.46	0.46	0.46	0.46	0.46
TIAM-UCL 4.1.2	SSP2-RCP60	CSA	Efficiency|Electricity|Ultra-supercritical pulverised coal|w CCS	-				0.39	0.39	0.42	0.42	0.42	0.42	0.46	0.46	0.46	0.46	0.46	0.46
TIAM-UCL 4.1.2	SSP2-RCP60	EEU	Efficiency|Electricity|Ultra-supercritical pulverised coal|w CCS	-				0.39	0.39	0.42	0.42	0.42	0.42	0.46	0.46	0.46	0.46	0.46	0.46
TIAM-UCL 4.1.2	SSP2-RCP60	FSU	Efficiency|Electricity|Ultra-supercritical pulverised coal|w CCS	-				0.39	0.39	0.42	0.42	0.42	0.42	0.46	0.46	0.46	0.46	0.46	0.46
TIAM-UCL 4.1.2	SSP2-RCP60	IND	Efficiency|Electricity|Ultra-supercritical pulverised coal|w CCS	-				0.39	0.39	0.42	0.42	0.42	0.42	0.46	0.46	0.46	0.46	0.46	0.46
TIAM-UCL 4.1.2	SSP2-RCP60	JPN	Efficiency|Electricity|Ultra-supercritical pulverised coal|w CCS	-				0.39	0.39	0.42	0.42	0.42	0.42	0.46	0.46	0.46	0.46	0.46	0.46
TIAM-UCL 4.1.2	SSP2-RCP60	MEA	Efficiency|Electricity|Ultra-supercritical pulverised coal|w CCS	-				0.39	0.39	0.42	0.42	0.42	0.42	0.46	0.46	0.46	0.46	0.46	0.46
TIAM-UCL 4.1.2	SSP2-RCP60	MEX	Efficiency|Electricity|Ultra-supercritical pulverised coal|w CCS	-				0.39	0.39	0.42	0.42	0.42	0.42	0.46	0.46	0.46	0.46	0.46	0.46
TIAM-UCL 4.1.2	SSP2-RCP60	ODA	Efficiency|Electricity|Ultra-supercritical pulverised coal|w CCS	-				0.39	0.39	0.42	0.42	0.42	0.42	0.46	0.46	0.46	0.46	0.46	0.46
TIAM-UCL 4.1.2	SSP2-RCP60	SKO	Efficiency|Electricity|Ultra-supercritical pulverised coal|w CCS	-				0.39	0.39	0.42	0.42	0.42	0.42	0.46	0.46	0.46	0.46	0.46	0.46
TIAM-UCL 4.1.2	SSP2-RCP60	UK	Efficiency|Electricity|Ultra-supercritical pulverised coal|w CCS	-				0.39	0.39	0.42	0.42	0.42	0.42	0.46	0.46	0.46	0.46	0.46	0.46
TIAM-UCL 4.1.2	SSP2-RCP60	USA	Efficiency|Electricity|Ultra-supercritical pulverised coal|w CCS	-				0.39	0.39	0.42	0.42	0.42	0.42	0.46	0.46	0.46	0.46	0.46	0.46
TIAM-UCL 4.1.2	SSP2-RCP60	WEU	Efficiency|Electricity|Ultra-supercritical pulverised coal|w CCS	-				0.39	0.39	0.42	0.42	0.42	0.42	0.46	0.46	0.46	0.46	0.46	0.46
TIAM-UCL 4.1.2	SSP2-RCP60	AFR	Efficiency|Electricity|Ultra-supercritical pulverised coal|w/o CCS	-	0.47	0.47	0.47	0.48	0.48	0.49	0.49	0.49	0.49	0.5	0.5	0.5	0.5	0.5	0.5
TIAM-UCL 4.1.2	SSP2-RCP60	AUS	Efficiency|Electricity|Ultra-supercritical pulverised coal|w/o CCS	-	0.47	0.47	0.47	0.48	0.48	0.49	0.49	0.49	0.49	0.5	0.5	0.5	0.5	0.5	0.5
TIAM-UCL 4.1.2	SSP2-RCP60	CAN	Efficiency|Electricity|Ultra-supercritical pulverised coal|w/o CCS	-	0.47	0.47	0.47	0.48	0.48	0.49	0.49	0.49	0.49	0.5	0.5	0.5	0.5	0.5	0.5
TIAM-UCL 4.1.2	SSP2-RCP60	CHI	Efficiency|Electricity|Ultra-supercritical pulverised coal|w/o CCS	-	0.47	0.47	0.47	0.48	0.48	0.49	0.49	0.49	0.49	0.5	0.5	0.5	0.5	0.5	0.5
TIAM-UCL 4.1.2	SSP2-RCP60	CSA	Efficiency|Electricity|Ultra-supercritical pulverised coal|w/o CCS	-	0.47	0.47	0.47	0.48	0.48	0.49	0.49	0.49	0.49	0.5	0.5	0.5	0.5	0.5	0.5
TIAM-UCL 4.1.2	SSP2-RCP60	EEU	Efficiency|Electricity|Ultra-supercritical pulverised coal|w/o CCS	-	0.47	0.47	0.47	0.48	0.48	0.49	0.49	0.49	0.49	0.5	0.5	0.5	0.5	0.5	0.5
TIAM-UCL 4.1.2	SSP2-RCP60	FSU	Efficiency|Electricity|Ultra-supercritical pulverised coal|w/o CCS	-	0.47	0.47	0.47	0.48	0.48	0.49	0.49	0.49	0.49	0.5	0.5	0.5	0.5	0.5	0.5
TIAM-UCL 4.1.2	SSP2-RCP60	IND	Efficiency|Electricity|Ultra-supercritical pulverised coal|w/o CCS	-	0.47	0.47	0.47	0.48	0.48	0.49	0.49	0.49	0.49	0.5	0.5	0.5	0.5	0.5	0.5
TIAM-UCL 4.1.2	SSP2-RCP60	JPN	Efficiency|Electricity|Ultra-supercritical pulverised coal|w/o CCS	-	0.47	0.47	0.47	0.48	0.48	0.49	0.49	0.49	0.49	0.5	0.5	0.5	0.5	0.5	0.5
TIAM-UCL 4.1.2	SSP2-RCP60	MEA	Efficiency|Electricity|Ultra-supercritical pulverised coal|w/o CCS	-	0.47	0.47	0.47	0.48	0.48	0.49	0.49	0.49	0.49	0.5	0.5	0.5	0.5	0.5	0.5
TIAM-UCL 4.1.2	SSP2-RCP60	MEX	Efficiency|Electricity|Ultra-supercritical pulverised coal|w/o CCS	-	0.47	0.47	0.47	0.48	0.48	0.49	0.49	0.49	0.49	0.5	0.5	0.5	0.5	0.5	0.5
TIAM-UCL 4.1.2	SSP2-RCP60	ODA	Efficiency|Electricity|Ultra-supercritical pulverised coal|w/o CCS	-	0.47	0.47	0.47	0.48	0.48	0.49	0.49	0.49	0.49	0.5	0.5	0.5	0.5	0.5	0.5
TIAM-UCL 4.1.2	SSP2-RCP60	SKO	Efficiency|Electricity|Ultra-supercritical pulverised coal|w/o CCS	-	0.47	0.47	0.47	0.48	0.48	0.49	0.49	0.49	0.49	0.5	0.5	0.5	0.5	0.5	0.5
TIAM-UCL 4.1.2	SSP2-RCP60	UK	Efficiency|Electricity|Ultra-supercritical pulverised coal|w/o CCS	-	0.47	0.47	0.47	0.48	0.48	0.49	0.49	0.49	0.49	0.5	0.5	0.5	0.5	0.5	0.5
TIAM-UCL 4.1.2	SSP2-RCP60	USA	Efficiency|Electricity|Ultra-supercritical pulverised coal|w/o CCS	-	0.47	0.47	0.47	0.48	0.48	0.49	0.49	0.49	0.49	0.5	0.5	0.5	0.5	0.5	0.5
TIAM-UCL 4.1.2	SSP2-RCP60	WEU	Efficiency|Electricity|Ultra-supercritical pulverised coal|w/o CCS	-	0.47	0.47	0.47	0.48	0.48	0.49	0.49	0.49	0.49	0.5	0.5	0.5	0.5	0.5	0.5
TIAM-UCL 4.1.2	SSP2-RCP60	AFR	Efficiency|Hydrogen|Electrolysis	-	0.73	0.73	0.73	0.73	0.73	0.73	0.73	0.73	0.73	0.84	0.84	0.84	0.84	0.84	0.84
TIAM-UCL 4.1.2	SSP2-RCP60	AUS	Efficiency|Hydrogen|Electrolysis	-	0.73	0.73	0.73	0.73	0.73	0.73	0.73	0.73	0.73	0.84	0.84	0.84	0.84	0.84	0.84
TIAM-UCL 4.1.2	SSP2-RCP60	CAN	Efficiency|Hydrogen|Electrolysis	-	0.73	0.73	0.73	0.73	0.73	0.73	0.73	0.73	0.73	0.84	0.84	0.84	0.84	0.84	0.84
TIAM-UCL 4.1.2	SSP2-RCP60	CHI	Efficiency|Hydrogen|Electrolysis	-	0.73	0.73	0.73	0.73	0.73	0.73	0.73	0.73	0.73	0.84	0.84	0.84	0.84	0.84	0.84
TIAM-UCL 4.1.2	SSP2-RCP60	CSA	Efficiency|Hydrogen|Electrolysis	-	0.73	0.73	0.73	0.73	0.73	0.73	0.73	0.73	0.73	0.84	0.84	0.84	0.84	0.84	0.84
TIAM-UCL 4.1.2	SSP2-RCP60	EEU	Efficiency|Hydrogen|Electrolysis	-	0.73	0.73	0.73	0.73	0.73	0.73	0.73	0.73	0.73	0.84	0.84	0.84	0.84	0.84	0.84
TIAM-UCL 4.1.2	SSP2-RCP60	FSU	Efficiency|Hydrogen|Electrolysis	-	0.73	0.73	0.73	0.73	0.73	0.73	0.73	0.73	0.73	0.84	0.84	0.84	0.84	0.84	0.84
TIAM-UCL 4.1.2	SSP2-RCP60	IND	Efficiency|Hydrogen|Electrolysis	-	0.73	0.73	0.73	0.73	0.73	0.73	0.73	0.73	0.73	0.84	0.84	0.84	0.84	0.84	0.84
TIAM-UCL 4.1.2	SSP2-RCP60	JPN	Efficiency|Hydrogen|Electrolysis	-	0.73	0.73	0.73	0.73	0.73	0.73	0.73	0.73	0.73	0.84	0.84	0.84	0.84	0.84	0.84
TIAM-UCL 4.1.2	SSP2-RCP60	MEA	Efficiency|Hydrogen|Electrolysis	-	0.73	0.73	0.73	0.73	0.73	0.73	0.73	0.73	0.73	0.84	0.84	0.84	0.84	0.84	0.84
TIAM-UCL 4.1.2	SSP2-RCP60	MEX	Efficiency|Hydrogen|Electrolysis	-	0.73	0.73	0.73	0.73	0.73	0.73	0.73	0.73	0.73	0.84	0.84	0.84	0.84	0.84	0.84
TIAM-UCL 4.1.2	SSP2-RCP60	ODA	Efficiency|Hydrogen|Electrolysis	-	0.73	0.73	0.73	0.73	0.73	0.73	0.73	0.73	0.73	0.84	0.84	0.84	0.84	0.84	0.84
TIAM-UCL 4.1.2	SSP2-RCP60	SKO	Efficiency|Hydrogen|Electrolysis	-	0.73	0.73	0.73	0.73	0.73	0.73	0.73	0.73	0.73	0.84	0.84	0.84	0.84	0.84	0.84
TIAM-UCL 4.1.2	SSP2-RCP60	UK	Efficiency|Hydrogen|Electrolysis	-	0.73	0.73	0.73	0.73	0.73	0.73	0.73	0.73	0.73	0.84	0.84	0.84	0.84	0.84	0.84
TIAM-UCL 4.1.2	SSP2-RCP60	USA	Efficiency|Hydrogen|Electrolysis	-	0.73	0.73	0.73	0.73	0.73	0.73	0.73	0.73	0.73	0.84	0.84	0.84	0.84	0.84	0.84
TIAM-UCL 4.1.2	SSP2-RCP60	WEU	Efficiency|Hydrogen|Electrolysis	-	0.73	0.73	0.73	0.73	0.73	0.73	0.73	0.73	0.73	0.84	0.84	0.84	0.84	0.84	0.84
TIAM-UCL 4.1.2	SSP2-RCP60	World	Efficiency|Hydrogen|Electrolysis	-	0.73	0.73	0.73	0.73	0.73	0.73	0.73	0.73	0.73	0.84	0.84	0.84	0.84	0.84	0.84
TIAM-UCL 4.1.2	SSP2-RCP60	AFR	Efficiency|Liquids|Biomass|FT fuel mix (diesel, kerosene, naptha, ELC)|w CCS	-					0.34	0.34	0.34	0.42	0.42	0.42	0.42	0.42	0.42	0.42	0.42
TIAM-UCL 4.1.2	SSP2-RCP60	AUS	Efficiency|Liquids|Biomass|FT fuel mix (diesel, kerosene, naptha, ELC)|w CCS	-					0.34	0.34	0.34	0.42	0.42	0.42	0.42	0.42	0.42	0.42	0.42
TIAM-UCL 4.1.2	SSP2-RCP60	CAN	Efficiency|Liquids|Biomass|FT fuel mix (diesel, kerosene, naptha, ELC)|w CCS	-					0.34	0.34	0.34	0.42	0.42	0.42	0.42	0.42	0.42	0.42	0.42
TIAM-UCL 4.1.2	SSP2-RCP60	CHI	Efficiency|Liquids|Biomass|FT fuel mix (diesel, kerosene, naptha, ELC)|w CCS	-					0.34	0.34	0.34	0.42	0.42	0.42	0.42	0.42	0.42	0.42	0.42
TIAM-UCL 4.1.2	SSP2-RCP60	CSA	Efficiency|Liquids|Biomass|FT fuel mix (diesel, kerosene, naptha, ELC)|w CCS	-					0.34	0.34	0.34	0.42	0.42	0.42	0.42	0.42	0.42	0.42	0.42
TIAM-UCL 4.1.2	SSP2-RCP60	EEU	Efficiency|Liquids|Biomass|FT fuel mix (diesel, kerosene, naptha, ELC)|w CCS	-					0.34	0.34	0.34	0.42	0.42	0.42	0.42	0.42	0.42	0.42	0.42
TIAM-UCL 4.1.2	SSP2-RCP60	FSU	Efficiency|Liquids|Biomass|FT fuel mix (diesel, kerosene, naptha, ELC)|w CCS	-					0.34	0.34	0.34	0.42	0.42	0.42	0.42	0.42	0.42	0.42	0.42
TIAM-UCL 4.1.2	SSP2-RCP60	IND	Efficiency|Liquids|Biomass|FT fuel mix (diesel, kerosene, naptha, ELC)|w CCS	-					0.34	0.34	0.34	0.42	0.42	0.42	0.42	0.42	0.42	0.42	0.42
TIAM-UCL 4.1.2	SSP2-RCP60	JPN	Efficiency|Liquids|Biomass|FT fuel mix (diesel, kerosene, naptha, ELC)|w CCS	-					0.34	0.34	0.34	0.42	0.42	0.42	0.42	0.42	0.42	0.42	0.42
TIAM-UCL 4.1.2	SSP2-RCP60	MEA	Efficiency|Liquids|Biomass|FT fuel mix (diesel, kerosene, naptha, ELC)|w CCS	-					0.34	0.34	0.34	0.42	0.42	0.42	0.42	0.42	0.42	0.42	0.42
TIAM-UCL 4.1.2	SSP2-RCP60	MEX	Efficiency|Liquids|Biomass|FT fuel mix (diesel, kerosene, naptha, ELC)|w CCS	-					0.34	0.34	0.34	0.42	0.42	0.42	0.42	0.42	0.42	0.42	0.42
TIAM-UCL 4.1.2	SSP2-RCP60	ODA	Efficiency|Liquids|Biomass|FT fuel mix (diesel, kerosene, naptha, ELC)|w CCS	-					0.34	0.34	0.34	0.42	0.42	0.42	0.42	0.42	0.42	0.42	0.42
TIAM-UCL 4.1.2	SSP2-RCP60	SKO	Efficiency|Liquids|Biomass|FT fuel mix (diesel, kerosene, naptha, ELC)|w CCS	-					0.34	0.34	0.34	0.42	0.42	0.42	0.42	0.42	0.42	0.42	0.42
TIAM-UCL 4.1.2	SSP2-RCP60	UK	Efficiency|Liquids|Biomass|FT fuel mix (diesel, kerosene, naptha, ELC)|w CCS	-					0.34	0.34	0.34	0.42	0.42	0.42	0.42	0.42	0.42	0.42	0.42
TIAM-UCL 4.1.2	SSP2-RCP60	USA	Efficiency|Liquids|Biomass|FT fuel mix (diesel, kerosene, naptha, ELC)|w CCS	-					0.34	0.34	0.34	0.42	0.42	0.42	0.42	0.42	0.42	0.42	0.42
TIAM-UCL 4.1.2	SSP2-RCP60	WEU	Efficiency|Liquids|Biomass|FT fuel mix (diesel, kerosene, naptha, ELC)|w CCS	-					0.34	0.34	0.34	0.42	0.42	0.42	0.42	0.42	0.42	0.42	0.42
TIAM-UCL 4.1.2	SSP2-RCP60	AFR	Efficiency|Liquids|Biomass|FT fuel mix (diesel, kerosene, naptha, ELC)|w/o CCS	-		0.44	0.44	0.44	0.47	0.47	0.47	0.5	0.5	0.5	0.5	0.5	0.5	0.5	0.5
TIAM-UCL 4.1.2	SSP2-RCP60	AUS	Efficiency|Liquids|Biomass|FT fuel mix (diesel, kerosene, naptha, ELC)|w/o CCS	-		0.44	0.44	0.44	0.47	0.47	0.47	0.5	0.5	0.5	0.5	0.5	0.5	0.5	0.5
TIAM-UCL 4.1.2	SSP2-RCP60	CAN	Efficiency|Liquids|Biomass|FT fuel mix (diesel, kerosene, naptha, ELC)|w/o CCS	-		0.44	0.44	0.44	0.47	0.47	0.47	0.5	0.5	0.5	0.5	0.5	0.5	0.5	0.5
TIAM-UCL 4.1.2	SSP2-RCP60	CHI	Efficiency|Liquids|Biomass|FT fuel mix (diesel, kerosene, naptha, ELC)|w/o CCS	-		0.44	0.44	0.44	0.47	0.47	0.47	0.5	0.5	0.5	0.5	0.5	0.5	0.5	0.5
TIAM-UCL 4.1.2	SSP2-RCP60	CSA	Efficiency|Liquids|Biomass|FT fuel mix (diesel, kerosene, naptha, ELC)|w/o CCS	-		0.44	0.44	0.44	0.47	0.47	0.47	0.5	0.5	0.5	0.5	0.5	0.5	0.5	0.5
TIAM-UCL 4.1.2	SSP2-RCP60	EEU	Efficiency|Liquids|Biomass|FT fuel mix (diesel, kerosene, naptha, ELC)|w/o CCS	-		0.44	0.44	0.44	0.47	0.47	0.47	0.5	0.5	0.5	0.5	0.5	0.5	0.5	0.5
TIAM-UCL 4.1.2	SSP2-RCP60	FSU	Efficiency|Liquids|Biomass|FT fuel mix (diesel, kerosene, naptha, ELC)|w/o CCS	-		0.44	0.44	0.44	0.47	0.47	0.47	0.5	0.5	0.5	0.5	0.5	0.5	0.5	0.5
TIAM-UCL 4.1.2	SSP2-RCP60	IND	Efficiency|Liquids|Biomass|FT fuel mix (diesel, kerosene, naptha, ELC)|w/o CCS	-		0.44	0.44	0.44	0.47	0.47	0.47	0.5	0.5	0.5	0.5	0.5	0.5	0.5	0.5
TIAM-UCL 4.1.2	SSP2-RCP60	JPN	Efficiency|Liquids|Biomass|FT fuel mix (diesel, kerosene, naptha, ELC)|w/o CCS	-		0.44	0.44	0.44	0.47	0.47	0.47	0.5	0.5	0.5	0.5	0.5	0.5	0.5	0.5
TIAM-UCL 4.1.2	SSP2-RCP60	MEA	Efficiency|Liquids|Biomass|FT fuel mix (diesel, kerosene, naptha, ELC)|w/o CCS	-		0.44	0.44	0.44	0.47	0.47	0.47	0.5	0.5	0.5	0.5	0.5	0.5	0.5	0.5
TIAM-UCL 4.1.2	SSP2-RCP60	MEX	Efficiency|Liquids|Biomass|FT fuel mix (diesel, kerosene, naptha, ELC)|w/o CCS	-		0.44	0.44	0.44	0.47	0.47	0.47	0.5	0.5	0.5	0.5	0.5	0.5	0.5	0.5
TIAM-UCL 4.1.2	SSP2-RCP60	ODA	Efficiency|Liquids|Biomass|FT fuel mix (diesel, kerosene, naptha, ELC)|w/o CCS	-		0.44	0.44	0.44	0.47	0.47	0.47	0.5	0.5	0.5	0.5	0.5	0.5	0.5	0.5
TIAM-UCL 4.1.2	SSP2-RCP60	SKO	Efficiency|Liquids|Biomass|FT fuel mix (diesel, kerosene, naptha, ELC)|w/o CCS	-		0.44	0.44	0.44	0.47	0.47	0.47	0.5	0.5	0.5	0.5	0.5	0.5	0.5	0.5
TIAM-UCL 4.1.2	SSP2-RCP60	UK	Efficiency|Liquids|Biomass|FT fuel mix (diesel, kerosene, naptha, ELC)|w/o CCS	-		0.44	0.44	0.44	0.47	0.47	0.47	0.5	0.5	0.5	0.5	0.5	0.5	0.5	0.5
TIAM-UCL 4.1.2	SSP2-RCP60	USA	Efficiency|Liquids|Biomass|FT fuel mix (diesel, kerosene, naptha, ELC)|w/o CCS	-		0.44	0.44	0.44	0.47	0.47	0.47	0.5	0.5	0.5	0.5	0.5	0.5	0.5	0.5
TIAM-UCL 4.1.2	SSP2-RCP60	WEU	Efficiency|Liquids|Biomass|FT fuel mix (diesel, kerosene, naptha, ELC)|w/o CCS	-		0.44	0.44	0.44	0.47	0.47	0.47	0.5	0.5	0.5	0.5	0.5	0.5	0.5	0.5
TIAM-UCL 4.1.2	SSP2-RCP60	AFR	Efficiency|Liquids|Coal|FT fuel mix (diesel, kerosene, naptha, ELC)|w CCS	-					0.39	0.39	0.39	0.44	0.44	0.44	0.44	0.44	0.44	0.44	0.44
TIAM-UCL 4.1.2	SSP2-RCP60	AUS	Efficiency|Liquids|Coal|FT fuel mix (diesel, kerosene, naptha, ELC)|w CCS	-					0.39	0.39	0.39	0.44	0.44	0.44	0.44	0.44	0.44	0.44	0.44
TIAM-UCL 4.1.2	SSP2-RCP60	CAN	Efficiency|Liquids|Coal|FT fuel mix (diesel, kerosene, naptha, ELC)|w CCS	-					0.39	0.39	0.39	0.44	0.44	0.44	0.44	0.44	0.44	0.44	0.44
TIAM-UCL 4.1.2	SSP2-RCP60	CHI	Efficiency|Liquids|Coal|FT fuel mix (diesel, kerosene, naptha, ELC)|w CCS	-					0.39	0.39	0.39	0.44	0.44	0.44	0.44	0.44	0.44	0.44	0.44
TIAM-UCL 4.1.2	SSP2-RCP60	CSA	Efficiency|Liquids|Coal|FT fuel mix (diesel, kerosene, naptha, ELC)|w CCS	-					0.39	0.39	0.39	0.44	0.44	0.44	0.44	0.44	0.44	0.44	0.44
TIAM-UCL 4.1.2	SSP2-RCP60	EEU	Efficiency|Liquids|Coal|FT fuel mix (diesel, kerosene, naptha, ELC)|w CCS	-					0.39	0.39	0.39	0.44	0.44	0.44	0.44	0.44	0.44	0.44	0.44
TIAM-UCL 4.1.2	SSP2-RCP60	FSU	Efficiency|Liquids|Coal|FT fuel mix (diesel, kerosene, naptha, ELC)|w CCS	-					0.39	0.39	0.39	0.44	0.44	0.44	0.44	0.44	0.44	0.44	0.44
TIAM-UCL 4.1.2	SSP2-RCP60	IND	Efficiency|Liquids|Coal|FT fuel mix (diesel, kerosene, naptha, ELC)|w CCS	-					0.39	0.39	0.39	0.44	0.44	0.44	0.44	0.44	0.44	0.44	0.44
TIAM-UCL 4.1.2	SSP2-RCP60	JPN	Efficiency|Liquids|Coal|FT fuel mix (diesel, kerosene, naptha, ELC)|w CCS	-					0.39	0.39	0.39	0.44	0.44	0.44	0.44	0.44	0.44	0.44	0.44
TIAM-UCL 4.1.2	SSP2-RCP60	MEA	Efficiency|Liquids|Coal|FT fuel mix (diesel, kerosene, naptha, ELC)|w CCS	-					0.39	0.39	0.39	0.44	0.44	0.44	0.44	0.44	0.44	0.44	0.44
TIAM-UCL 4.1.2	SSP2-RCP60	MEX	Efficiency|Liquids|Coal|FT fuel mix (diesel, kerosene, naptha, ELC)|w CCS	-					0.39	0.39	0.39	0.44	0.44	0.44	0.44	0.44	0.44	0.44	0.44
TIAM-UCL 4.1.2	SSP2-RCP60	ODA	Efficiency|Liquids|Coal|FT fuel mix (diesel, kerosene, naptha, ELC)|w CCS	-					0.39	0.39	0.39	0.44	0.44	0.44	0.44	0.44	0.44	0.44	0.44
TIAM-UCL 4.1.2	SSP2-RCP60	SKO	Efficiency|Liquids|Coal|FT fuel mix (diesel, kerosene, naptha, ELC)|w CCS	-					0.39	0.39	0.39	0.44	0.44	0.44	0.44	0.44	0.44	0.44	0.44
TIAM-UCL 4.1.2	SSP2-RCP60	UK	Efficiency|Liquids|Coal|FT fuel mix (diesel, kerosene, naptha, ELC)|w CCS	-					0.39	0.39	0.39	0.44	0.44	0.44	0.44	0.44	0.44	0.44	0.44
TIAM-UCL 4.1.2	SSP2-RCP60	USA	Efficiency|Liquids|Coal|FT fuel mix (diesel, kerosene, naptha, ELC)|w CCS	-					0.39	0.39	0.39	0.44	0.44	0.44	0.44	0.44	0.44	0.44	0.44
TIAM-UCL 4.1.2	SSP2-RCP60	WEU	Efficiency|Liquids|Coal|FT fuel mix (diesel, kerosene, naptha, ELC)|w CCS	-					0.39	0.39	0.39	0.44	0.44	0.44	0.44	0.44	0.44	0.44	0.44
TIAM-UCL 4.1.2	SSP2-RCP60	AFR	Efficiency|Liquids|Coal|FT fuel mix (diesel, kerosene, naptha, ELC)|w/o CCS	-		0.49	0.49	0.49	0.51	0.51	0.51	0.52	0.52	0.52	0.52	0.52	0.52	0.52	0.52
TIAM-UCL 4.1.2	SSP2-RCP60	AUS	Efficiency|Liquids|Coal|FT fuel mix (diesel, kerosene, naptha, ELC)|w/o CCS	-		0.49	0.49	0.49	0.51	0.51	0.51	0.52	0.52	0.52	0.52	0.52	0.52	0.52	0.52
TIAM-UCL 4.1.2	SSP2-RCP60	CAN	Efficiency|Liquids|Coal|FT fuel mix (diesel, kerosene, naptha, ELC)|w/o CCS	-		0.49	0.49	0.49	0.51	0.51	0.51	0.52	0.52	0.52	0.52	0.52	0.52	0.52	0.52
TIAM-UCL 4.1.2	SSP2-RCP60	CHI	Efficiency|Liquids|Coal|FT fuel mix (diesel, kerosene, naptha, ELC)|w/o CCS	-		0.49	0.49	0.49	0.51	0.51	0.51	0.52	0.52	0.52	0.52	0.52	0.52	0.52	0.52
TIAM-UCL 4.1.2	SSP2-RCP60	CSA	Efficiency|Liquids|Coal|FT fuel mix (diesel, kerosene, naptha, ELC)|w/o CCS	-		0.49	0.49	0.49	0.51	0.51	0.51	0.52	0.52	0.52	0.52	0.52	0.52	0.52	0.52
TIAM-UCL 4.1.2	SSP2-RCP60	EEU	Efficiency|Liquids|Coal|FT fuel mix (diesel, kerosene, naptha, ELC)|w/o CCS	-		0.49	0.49	0.49	0.51	0.51	0.51	0.52	0.52	0.52	0.52	0.52	0.52	0.52	0.52
TIAM-UCL 4.1.2	SSP2-RCP60	FSU	Efficiency|Liquids|Coal|FT fuel mix (diesel, kerosene, naptha, ELC)|w/o CCS	-		0.49	0.49	0.49	0.51	0.51	0.51	0.52	0.52	0.52	0.52	0.52	0.52	0.52	0.52
TIAM-UCL 4.1.2	SSP2-RCP60	IND	Efficiency|Liquids|Coal|FT fuel mix (diesel, kerosene, naptha, ELC)|w/o CCS	-		0.49	0.49	0.49	0.51	0.51	0.51	0.52	0.52	0.52	0.52	0.52	0.52	0.52	0.52
TIAM-UCL 4.1.2	SSP2-RCP60	JPN	Efficiency|Liquids|Coal|FT fuel mix (diesel, kerosene, naptha, ELC)|w/o CCS	-		0.49	0.49	0.49	0.51	0.51	0.51	0.52	0.52	0.52	0.52	0.52	0.52	0.52	0.52
TIAM-UCL 4.1.2	SSP2-RCP60	MEA	Efficiency|Liquids|Coal|FT fuel mix (diesel, kerosene, naptha, ELC)|w/o CCS	-		0.49	0.49	0.49	0.51	0.51	0.51	0.52	0.52	0.52	0.52	0.52	0.52	0.52	0.52
TIAM-UCL 4.1.2	SSP2-RCP60	MEX	Efficiency|Liquids|Coal|FT fuel mix (diesel, kerosene, naptha, ELC)|w/o CCS	-		0.49	0.49	0.49	0.51	0.51	0.51	0.52	0.52	0.52	0.52	0.52	0.52	0.52	0.52
TIAM-UCL 4.1.2	SSP2-RCP60	ODA	Efficiency|Liquids|Coal|FT fuel mix (diesel, kerosene, naptha, ELC)|w/o CCS	-		0.49	0.49	0.49	0.51	0.51	0.51	0.52	0.52	0.52	0.52	0.52	0.52	0.52	0.52
TIAM-UCL 4.1.2	SSP2-RCP60	SKO	Efficiency|Liquids|Coal|FT fuel mix (diesel, kerosene, naptha, ELC)|w/o CCS	-		0.49	0.49	0.49	0.51	0.51	0.51	0.52	0.52	0.52	0.52	0.52	0.52	0.52	0.52
TIAM-UCL 4.1.2	SSP2-RCP60	UK	Efficiency|Liquids|Coal|FT fuel mix (diesel, kerosene, naptha, ELC)|w/o CCS	-		0.49	0.49	0.49	0.51	0.51	0.51	0.52	0.52	0.52	0.52	0.52	0.52	0.52	0.52
TIAM-UCL 4.1.2	SSP2-RCP60	USA	Efficiency|Liquids|Coal|FT fuel mix (diesel, kerosene, naptha, ELC)|w/o CCS	-		0.49	0.49	0.49	0.51	0.51	0.51	0.52	0.52	0.52	0.52	0.52	0.52	0.52	0.52
TIAM-UCL 4.1.2	SSP2-RCP60	WEU	Efficiency|Liquids|Coal|FT fuel mix (diesel, kerosene, naptha, ELC)|w/o CCS	-		0.49	0.49	0.49	0.51	0.51	0.51	0.52	0.52	0.52	0.52	0.52	0.52	0.52	0.52
TIAM-UCL 4.1.2	SSP2-RCP60	AFR	Efficiency|Liquids|Natural gas|FT fuel mix (diesel, kerosene, naptha, ELC)|w CCS	-					0.53	0.53	0.53	0.57	0.57	0.57	0.57	0.57	0.57	0.57	0.57
TIAM-UCL 4.1.2	SSP2-RCP60	AUS	Efficiency|Liquids|Natural gas|FT fuel mix (diesel, kerosene, naptha, ELC)|w CCS	-					0.53	0.53	0.53	0.57	0.57	0.57	0.57	0.57	0.57	0.57	0.57
TIAM-UCL 4.1.2	SSP2-RCP60	CAN	Efficiency|Liquids|Natural gas|FT fuel mix (diesel, kerosene, naptha, ELC)|w CCS	-					0.53	0.53	0.53	0.57	0.57	0.57	0.57	0.57	0.57	0.57	0.57
TIAM-UCL 4.1.2	SSP2-RCP60	CHI	Efficiency|Liquids|Natural gas|FT fuel mix (diesel, kerosene, naptha, ELC)|w CCS	-					0.53	0.53	0.53	0.57	0.57	0.57	0.57	0.57	0.57	0.57	0.57
TIAM-UCL 4.1.2	SSP2-RCP60	CSA	Efficiency|Liquids|Natural gas|FT fuel mix (diesel, kerosene, naptha, ELC)|w CCS	-					0.53	0.53	0.53	0.57	0.57	0.57	0.57	0.57	0.57	0.57	0.57
TIAM-UCL 4.1.2	SSP2-RCP60	EEU	Efficiency|Liquids|Natural gas|FT fuel mix (diesel, kerosene, naptha, ELC)|w CCS	-					0.53	0.53	0.53	0.57	0.57	0.57	0.57	0.57	0.57	0.57	0.57
TIAM-UCL 4.1.2	SSP2-RCP60	FSU	Efficiency|Liquids|Natural gas|FT fuel mix (diesel, kerosene, naptha, ELC)|w CCS	-					0.53	0.53	0.53	0.57	0.57	0.57	0.57	0.57	0.57	0.57	0.57
TIAM-UCL 4.1.2	SSP2-RCP60	IND	Efficiency|Liquids|Natural gas|FT fuel mix (diesel, kerosene, naptha, ELC)|w CCS	-					0.53	0.53	0.53	0.57	0.57	0.57	0.57	0.57	0.57	0.57	0.57
TIAM-UCL 4.1.2	SSP2-RCP60	JPN	Efficiency|Liquids|Natural gas|FT fuel mix (diesel, kerosene, naptha, ELC)|w CCS	-					0.53	0.53	0.53	0.57	0.57	0.57	0.57	0.57	0.57	0.57	0.57
TIAM-UCL 4.1.2	SSP2-RCP60	MEA	Efficiency|Liquids|Natural gas|FT fuel mix (diesel, kerosene, naptha, ELC)|w CCS	-					0.53	0.53	0.53	0.57	0.57	0.57	0.57	0.57	0.57	0.57	0.57
TIAM-UCL 4.1.2	SSP2-RCP60	MEX	Efficiency|Liquids|Natural gas|FT fuel mix (diesel, kerosene, naptha, ELC)|w CCS	-					0.53	0.53	0.53	0.57	0.57	0.57	0.57	0.57	0.57	0.57	0.57
TIAM-UCL 4.1.2	SSP2-RCP60	ODA	Efficiency|Liquids|Natural gas|FT fuel mix (diesel, kerosene, naptha, ELC)|w CCS	-					0.53	0.53	0.53	0.57	0.57	0.57	0.57	0.57	0.57	0.57	0.57
TIAM-UCL 4.1.2	SSP2-RCP60	SKO	Efficiency|Liquids|Natural gas|FT fuel mix (diesel, kerosene, naptha, ELC)|w CCS	-					0.53	0.53	0.53	0.57	0.57	0.57	0.57	0.57	0.57	0.57	0.57
TIAM-UCL 4.1.2	SSP2-RCP60	UK	Efficiency|Liquids|Natural gas|FT fuel mix (diesel, kerosene, naptha, ELC)|w CCS	-					0.53	0.53	0.53	0.57	0.57	0.57	0.57	0.57	0.57	0.57	0.57
TIAM-UCL 4.1.2	SSP2-RCP60	USA	Efficiency|Liquids|Natural gas|FT fuel mix (diesel, kerosene, naptha, ELC)|w CCS	-					0.53	0.53	0.53	0.57	0.57	0.57	0.57	0.57	0.57	0.57	0.57
TIAM-UCL 4.1.2	SSP2-RCP60	WEU	Efficiency|Liquids|Natural gas|FT fuel mix (diesel, kerosene, naptha, ELC)|w CCS	-					0.53	0.53	0.53	0.57	0.57	0.57	0.57	0.57	0.57	0.57	0.57
TIAM-UCL 4.1.2	SSP2-RCP60	AFR	Efficiency|Liquids|Natural gas|FT fuel mix (diesel, kerosene, naptha, ELC)|w/o CCS	-		0.6	0.6	0.6	0.63	0.63	0.63	0.65	0.65	0.65	0.65	0.65	0.65	0.65	0.65
TIAM-UCL 4.1.2	SSP2-RCP60	AUS	Efficiency|Liquids|Natural gas|FT fuel mix (diesel, kerosene, naptha, ELC)|w/o CCS	-		0.6	0.6	0.6	0.63	0.63	0.63	0.65	0.65	0.65	0.65	0.65	0.65	0.65	0.65
TIAM-UCL 4.1.2	SSP2-RCP60	CAN	Efficiency|Liquids|Natural gas|FT fuel mix (diesel, kerosene, naptha, ELC)|w/o CCS	-		0.6	0.6	0.6	0.63	0.63	0.63	0.65	0.65	0.65	0.65	0.65	0.65	0.65	0.65
TIAM-UCL 4.1.2	SSP2-RCP60	CHI	Efficiency|Liquids|Natural gas|FT fuel mix (diesel, kerosene, naptha, ELC)|w/o CCS	-		0.6	0.6	0.6	0.63	0.63	0.63	0.65	0.65	0.65	0.65	0.65	0.65	0.65	0.65
TIAM-UCL 4.1.2	SSP2-RCP60	CSA	Efficiency|Liquids|Natural gas|FT fuel mix (diesel, kerosene, naptha, ELC)|w/o CCS	-		0.6	0.6	0.6	0.63	0.63	0.63	0.65	0.65	0.65	0.65	0.65	0.65	0.65	0.65
TIAM-UCL 4.1.2	SSP2-RCP60	EEU	Efficiency|Liquids|Natural gas|FT fuel mix (diesel, kerosene, naptha, ELC)|w/o CCS	-		0.6	0.6	0.6	0.63	0.63	0.63	0.65	0.65	0.65	0.65	0.65	0.65	0.65	0.65
TIAM-UCL 4.1.2	SSP2-RCP60	FSU	Efficiency|Liquids|Natural gas|FT fuel mix (diesel, kerosene, naptha, ELC)|w/o CCS	-		0.6	0.6	0.6	0.63	0.63	0.63	0.65	0.65	0.65	0.65	0.65	0.65	0.65	0.65
TIAM-UCL 4.1.2	SSP2-RCP60	IND	Efficiency|Liquids|Natural gas|FT fuel mix (diesel, kerosene, naptha, ELC)|w/o CCS	-		0.6	0.6	0.6	0.63	0.63	0.63	0.65	0.65	0.65	0.65	0.65	0.65	0.65	0.65
TIAM-UCL 4.1.2	SSP2-RCP60	JPN	Efficiency|Liquids|Natural gas|FT fuel mix (diesel, kerosene, naptha, ELC)|w/o CCS	-		0.6	0.6	0.6	0.63	0.63	0.63	0.65	0.65	0.65	0.65	0.65	0.65	0.65	0.65
TIAM-UCL 4.1.2	SSP2-RCP60	MEA	Efficiency|Liquids|Natural gas|FT fuel mix (diesel, kerosene, naptha, ELC)|w/o CCS	-		0.6	0.6	0.6	0.63	0.63	0.63	0.65	0.65	0.65	0.65	0.65	0.65	0.65	0.65
TIAM-UCL 4.1.2	SSP2-RCP60	MEX	Efficiency|Liquids|Natural gas|FT fuel mix (diesel, kerosene, naptha, ELC)|w/o CCS	-		0.6	0.6	0.6	0.63	0.63	0.63	0.65	0.65	0.65	0.65	0.65	0.65	0.65	0.65
TIAM-UCL 4.1.2	SSP2-RCP60	ODA	Efficiency|Liquids|Natural gas|FT fuel mix (diesel, kerosene, naptha, ELC)|w/o CCS	-		0.6	0.6	0.6	0.63	0.63	0.63	0.65	0.65	0.65	0.65	0.65	0.65	0.65	0.65
TIAM-UCL 4.1.2	SSP2-RCP60	SKO	Efficiency|Liquids|Natural gas|FT fuel mix (diesel, kerosene, naptha, ELC)|w/o CCS	-		0.6	0.6	0.6	0.63	0.63	0.63	0.65	0.65	0.65	0.65	0.65	0.65	0.65	0.65
TIAM-UCL 4.1.2	SSP2-RCP60	UK	Efficiency|Liquids|Natural gas|FT fuel mix (diesel, kerosene, naptha, ELC)|w/o CCS	-		0.6	0.6	0.6	0.63	0.63	0.63	0.65	0.65	0.65	0.65	0.65	0.65	0.65	0.65
TIAM-UCL 4.1.2	SSP2-RCP60	USA	Efficiency|Liquids|Natural gas|FT fuel mix (diesel, kerosene, naptha, ELC)|w/o CCS	-		0.6	0.6	0.6	0.63	0.63	0.63	0.65	0.65	0.65	0.65	0.65	0.65	0.65	0.65
TIAM-UCL 4.1.2	SSP2-RCP60	WEU	Efficiency|Liquids|Natural gas|FT fuel mix (diesel, kerosene, naptha, ELC)|w/o CCS	-		0.6	0.6	0.6	0.63	0.63	0.63	0.65	0.65	0.65	0.65	0.65	0.65	0.65	0.65
TIAM-UCL 4.1.2	SSP2-RCP60	AFR	Electricity|Biogas|w/o CCS	PJ/yr		1.87745e-07	2.89064e-07	4.59787e-07	7.73755e-07	1.04933e-06	1.17994e-06	1.47897e-06	1.97768e-06	2.7928e-06	3.25241e-06	2.86388e-06	2.70118e-06	2.43186e-06	2.68452e-06
TIAM-UCL 4.1.2	SSP2-RCP60	AUS	Electricity|Biogas|w/o CCS	PJ/yr		1.96224e-07	2.90232e-07	5.1473e-07	8.72508e-07	1.11551e-06	1.31876e-06	1.63672e-06	2.17493e-06	3.00481e-06	3.71405e-06	3.98618e-06	3.96993e-06	3.52468e-06	4.22463e-06
TIAM-UCL 4.1.2	SSP2-RCP60	CAN	Electricity|Biogas|w/o CCS	PJ/yr		1.71186e-07	2.89222e-07	4.64961e-07	7.20746e-07	9.65093e-07	1.11301e-06	1.36928e-06	1.98929e-06	2.51839e-06	3.66148e-06	3.96736e-06	4.22452e-06	3.9903e-06	4.94052e-06
TIAM-UCL 4.1.2	SSP2-RCP60	CHI	Electricity|Biogas|w/o CCS	PJ/yr		2.37816e-07	3.5744e-06	4.43471e-06	1.35481e-06	1.90471e-06	1.62097e-06	1.97092e-06	3.16688e-06	3.0425e-06	4.24438e-06	4.15888e-06	4.35976e-06	4.00758e-06	4.7526e-06
TIAM-UCL 4.1.2	SSP2-RCP60	CSA	Electricity|Biogas|w/o CCS	PJ/yr		2.0658e-07	3.16779e-07	4.4055e-07	7.55485e-07	1.01469e-06	1.07376e-06	1.4321e-06	1.80939e-06	2.1351e-06	3.10842e-06	3.03386e-06	2.86622e-06	2.59756e-06	3.09386e-06
TIAM-UCL 4.1.2	SSP2-RCP60	EEU	Electricity|Biogas|w/o CCS	PJ/yr		2.39053e-07	3.02252e-06	7.63495e-06	1.33264e-06	2.02443e-06	2.01972e-06	1.76664e-06	2.94468e-06	2.72356e-06	4.7707e-06	4.12759e-06	4.33268e-06	3.97966e-06	4.80048e-06
TIAM-UCL 4.1.2	SSP2-RCP60	FSU	Electricity|Biogas|w/o CCS	PJ/yr		2.85625e-07	3.86485e-07	4.6766e-07	8.33365e-07	1.15741e-06	1.39973e-06	1.79584e-06	3.14008e-06	2.68184e-06	4.27146e-06	4.19147e-06	4.53964e-06	4.23149e-06	4.94272e-06
TIAM-UCL 4.1.2	SSP2-RCP60	IND	Electricity|Biogas|w/o CCS	PJ/yr		3.59948e-07	6.91735e-07	9.05819e-07	1.41862e-06	1.98287e-06	1.87105e-06	2.13669e-06	2.4475e-06	3.23681e-06	4.33657e-06	4.03642e-06	4.04556e-06	4.35808e-06	3.66473e-06
TIAM-UCL 4.1.2	SSP2-RCP60	JPN	Electricity|Biogas|w/o CCS	PJ/yr		9.11346e-06	7.25132e-07	1.01347e-06	1.27382e-06	1.59426e-06	1.2241e-06	1.58567e-06	2.10877e-06	2.70135e-06	3.79036e-06	4.21526e-06	4.48106e-06	3.91209e-06	4.48795e-06
TIAM-UCL 4.1.2	SSP2-RCP60	MEA	Electricity|Biogas|w/o CCS	PJ/yr		1.97922e-07	2.65105e-07	4.517e-07	7.10219e-07	9.16834e-07	1.06341e-06	1.38741e-06	1.8389e-06	2.2752e-06	3.46033e-06	3.50684e-06	3.7704e-06	3.5522e-06	4.38636e-06
TIAM-UCL 4.1.2	SSP2-RCP60	MEX	Electricity|Biogas|w/o CCS	PJ/yr		16.6849	10.1683	0.981463	0.981464	0.981464	1.408e-06	1.85166e-06	2.63432e-06	3.45973e-06	5.20701e-06	5.11597e-06	5.46323e-06	4.63293e-06	5.47513e-06
TIAM-UCL 4.1.2	SSP2-RCP60	ODA	Electricity|Biogas|w/o CCS	PJ/yr		2.01614e-07	3.7815e-07	5.39366e-07	9.52746e-07	1.30315e-06	1.35932e-06	1.70581e-06	2.451e-06	3.07397e-06	4.17265e-06	4.00922e-06	4.32346e-06	3.90662e-06	4.77687e-06
TIAM-UCL 4.1.2	SSP2-RCP60	SKO	Electricity|Biogas|w/o CCS	PJ/yr		1.62981e-07	2.81912e-07	4.77907e-07	8.74883e-07	1.14067e-06	1.35866e-06	1.75691e-06	2.27437e-06	2.88143e-06	4.29417e-06	4.56499e-06	4.5997e-06	4.00721e-06	4.98197e-06
TIAM-UCL 4.1.2	SSP2-RCP60	UK	Electricity|Biogas|w/o CCS	PJ/yr		1.78266e-07	3.60412e-07	5.45508e-07	9.0927e-07	1.3122e-06	1.42594e-06	1.79209e-06	2.27596e-06	2.79675e-06	3.98522e-06	4.40244e-06	4.44027e-06	3.9459e-06	4.5166e-06
TIAM-UCL 4.1.2	SSP2-RCP60	USA	Electricity|Biogas|w/o CCS	PJ/yr		1.98537e-07	3.55888e-07	5.27546e-07	8.61839e-07	1.17518e-06	1.40102e-06	1.86945e-06	2.7799e-06	3.11106e-06	3.32695e-06	3.38453e-06	3.66748e-06	3.26382e-06	4.04138e-06
TIAM-UCL 4.1.2	SSP2-RCP60	WEU	Electricity|Biogas|w/o CCS	PJ/yr		2.5542e-07	3.90863e-06	1.24723e-06	1.21233e-06	1.76063e-06	1.70638e-06	1.72255e-06	2.08419e-06	2.64841e-06	3.17619e-06	3.23409e-06	3.43053e-06	3.20934e-06	3.9655e-06
TIAM-UCL 4.1.2	SSP2-RCP60	World	Electricity|Biogas|w/o CCS	PJ/yr	0	16.6849	10.1683	0.981483	0.981479	0.981484	2.25438e-05	2.72587e-05	3.80979e-05	4.50837e-05	6.27723e-05	6.2799e-05	6.52156e-05	5.95513e-05	6.97358e-05
TIAM-UCL 4.1.2	SSP2-RCP60	EEU	Electricity|Biomass CHP|w/o CCS	PJ/yr	3.75054e-06	9.8527e-07	4.57097e-07	3.92797e-07	1.13057e-05	2.70615e-06	1.79675e-06	1.11921e-06	0.0927037	0.0389318
TIAM-UCL 4.1.2	SSP2-RCP60	FSU	Electricity|Biomass CHP|w/o CCS	PJ/yr	9.27073e-08	0.087373	0.071216	1.44097e-06	0.0408791	0.0266986	2.48413e-06	0.00969541	0.0061354	0.00257688
TIAM-UCL 4.1.2	SSP2-RCP60	USA	Electricity|Biomass CHP|w/o CCS	PJ/yr	15.7212	3.40276e-07	2.01535e-06	1.17125e-06	6.37569	1.8572	7.24354e-07	0.674437	4.03715e-06	2.1255e-06
TIAM-UCL 4.1.2	SSP2-RCP60	WEU	Electricity|Biomass CHP|w/o CCS	PJ/yr	106.506	92.3189	5.08222e-07	0.711072	43.1932	28.2107	19.2276	10.2446	6.48374	2.72289
TIAM-UCL 4.1.2	SSP2-RCP60	World	Electricity|Biomass CHP|w/o CCS	PJ/yr	122.227	92.4063	0.071219	0.711075	49.6098	30.0946	19.2276	10.9287	6.58258	2.7644	0	0	0	0	0
TIAM-UCL 4.1.2	SSP2-RCP60	AFR	Emission Factor|CO2|Energy|Supply|Biomass|Average|Energy crops	kg CO2/GJ	20	20	20	20	20	20	20	20	20	20	20	20	20	20	20
TIAM-UCL 4.1.2	SSP2-RCP60	AUS	Emission Factor|CO2|Energy|Supply|Biomass|Average|Energy crops	kg CO2/GJ	20	20	20	20	20	20	20	20	20	20	20	20	20	20	20
TIAM-UCL 4.1.2	SSP2-RCP60	CAN	Emission Factor|CO2|Energy|Supply|Biomass|Average|Energy crops	kg CO2/GJ	20	20	20	20	20	20	20	20	20	20	20	20	20	20	20
TIAM-UCL 4.1.2	SSP2-RCP60	CHI	Emission Factor|CO2|Energy|Supply|Biomass|Average|Energy crops	kg CO2/GJ	20	20	20	20	20	20	20	20	20	20	20	20	20	20	20
TIAM-UCL 4.1.2	SSP2-RCP60	CSA	Emission Factor|CO2|Energy|Supply|Biomass|Average|Energy crops	kg CO2/GJ	20	20	20	20	20	20	20	20	20	20	20	20	20	20	20
TIAM-UCL 4.1.2	SSP2-RCP60	EEU	Emission Factor|CO2|Energy|Supply|Biomass|Average|Energy crops	kg CO2/GJ	20	20	20	20	20	20	20	20	20	20	20	20	20	20	20
TIAM-UCL 4.1.2	SSP2-RCP60	FSU	Emission Factor|CO2|Energy|Supply|Biomass|Average|Energy crops	kg CO2/GJ	20	20	20	20	20	20	20	20	20	20	20	20	20	20	20
TIAM-UCL 4.1.2	SSP2-RCP60	IND	Emission Factor|CO2|Energy|Supply|Biomass|Average|Energy crops	kg CO2/GJ	20	20	20	20	20	20	20	20	20	20	20	20	20	20	20
TIAM-UCL 4.1.2	SSP2-RCP60	JPN	Emission Factor|CO2|Energy|Supply|Biomass|Average|Energy crops	kg CO2/GJ	20	20	20	20	20	20	20	20	20	20	20	20	20	20	20
TIAM-UCL 4.1.2	SSP2-RCP60	MEA	Emission Factor|CO2|Energy|Supply|Biomass|Average|Energy crops	kg CO2/GJ	20	20	20	20	20	20	20	20	20	20	20	20	20	20	20
TIAM-UCL 4.1.2	SSP2-RCP60	MEX	Emission Factor|CO2|Energy|Supply|Biomass|Average|Energy crops	kg CO2/GJ	20	20	20	20	20	20	20	20	20	20	20	20	20	20	20
TIAM-UCL 4.1.2	SSP2-RCP60	ODA	Emission Factor|CO2|Energy|Supply|Biomass|Average|Energy crops	kg CO2/GJ	20	20	20	20	20	20	20	20	20	20	20	20	20	20	20
TIAM-UCL 4.1.2	SSP2-RCP60	SKO	Emission Factor|CO2|Energy|Supply|Biomass|Average|Energy crops	kg CO2/GJ	20	20	20	20	20	20	20	20	20	20	20	20	20	20	20
TIAM-UCL 4.1.2	SSP2-RCP60	UK	Emission Factor|CO2|Energy|Supply|Biomass|Average|Energy crops	kg CO2/GJ	20	20	20	20	20	20	20	20	20	20	20	20	20	20	20
TIAM-UCL 4.1.2	SSP2-RCP60	USA	Emission Factor|CO2|Energy|Supply|Biomass|Average|Energy crops	kg CO2/GJ	20	20	20	20	20	20	20	20	20	20	20	20	20	20	20
TIAM-UCL 4.1.2	SSP2-RCP60	WEU	Emission Factor|CO2|Energy|Supply|Biomass|Average|Energy crops	kg CO2/GJ	20	20	20	20	20	20	20	20	20	20	20	20	20	20	20
TIAM-UCL 4.1.2	SSP2-RCP60	World	Emission Factor|CO2|Energy|Supply|Biomass|Average|Energy crops	kg CO2/GJ	20	20	20	20	20	20	20	20	20	20	20	20	20	20	20
TIAM-UCL 4.1.2	SSP2-RCP60	AFR	Emissions|CH4|Energy|Demand|Industry|Non-metallic	Mt/yr	0	0	0	1718.45	1892.98	2153.1	2369.95	1677.51	1853.07	1890.55	1801.37	1724.95	981.656	214.124	32.8444
TIAM-UCL 4.1.2	SSP2-RCP60	AUS	Emissions|CH4|Energy|Demand|Industry|Non-metallic	Mt/yr	0	0	0	1157.45	1214.69	1265.57	423.949	482.7	433.602	419.936	391.296	373.202	349.926	327.302	306.271
TIAM-UCL 4.1.2	SSP2-RCP60	CAN	Emissions|CH4|Energy|Demand|Industry|Non-metallic	Mt/yr	0	0	0	275.644	292.87	310.176	272.921	183.932	223.183	224.128	212.105	201.861	187.331	173.821	161.157
TIAM-UCL 4.1.2	SSP2-RCP60	CHI	Emissions|CH4|Energy|Demand|Industry|Non-metallic	Mt/yr	0	0	0	80401.5	45710.6	32828.5	28818.8	23360.2	18405.6	17222.7	15787.8	14577.7	13623.7	12803.7	12094
TIAM-UCL 4.1.2	SSP2-RCP60	CSA	Emissions|CH4|Energy|Demand|Industry|Non-metallic	Mt/yr	0	0	0	27944.8	22924.9	17623.9	16029.1	15723.4	15941	16048.7	22295.8	13347.6	23037.5	23928.6	21521.4
TIAM-UCL 4.1.2	SSP2-RCP60	EEU	Emissions|CH4|Energy|Demand|Industry|Non-metallic	Mt/yr	0	0	0	2895.19	2979.86	3113.44	2891.09	1134.04	894.806	865.908	867.231	836.458	781.687	731.383	667.14
TIAM-UCL 4.1.2	SSP2-RCP60	FSU	Emissions|CH4|Energy|Demand|Industry|Non-metallic	Mt/yr	0	0	0	1497.21	1982.1	2946.92	3912.04	4117.04	4108.45	4503.26	6740.87	6596.64	6790.08	6328.61	5905.99
TIAM-UCL 4.1.2	SSP2-RCP60	IND	Emissions|CH4|Energy|Demand|Industry|Non-metallic	Mt/yr	0	0	0	8121.02	9434.51	11856.2	14127.8	15169.3	16554.9	17797.3	17313.1	16899.8	15595.6	14319.2	13065.8
TIAM-UCL 4.1.2	SSP2-RCP60	JPN	Emissions|CH4|Energy|Demand|Industry|Non-metallic	Mt/yr	0	0	0	523.564	660.857	560.436	471.473	405.357	346.448	292.537	253.435	221.433	210.051	202.143	197.383
TIAM-UCL 4.1.2	SSP2-RCP60	MEA	Emissions|CH4|Energy|Demand|Industry|Non-metallic	Mt/yr	0	0	0	84.5482	100.689	131.427	157.048	175.364	193.367	191.995	176.074	162.431	155.491	146.386	138.796
TIAM-UCL 4.1.2	SSP2-RCP60	MEX	Emissions|CH4|Energy|Demand|Industry|Non-metallic	Mt/yr	0	0	0	622.419	571.604	579.271	132.932	364.643	225.051	237.376	347.202	483.219	594.38	561.284	400.338
TIAM-UCL 4.1.2	SSP2-RCP60	ODA	Emissions|CH4|Energy|Demand|Industry|Non-metallic	Mt/yr	0	0	0	12160.1	6210.34	7639.38	7792.9	7920.45	8061.08	8169.04	7775.37	7540	7016.71	6586.33	6014.09
TIAM-UCL 4.1.2	SSP2-RCP60	SKO	Emissions|CH4|Energy|Demand|Industry|Non-metallic	Mt/yr	0	0	0	687.496	735.508	736.151	692.303	653.509	618.946	586.954	540.187	502.636	469.083	439.726	413.834
TIAM-UCL 4.1.2	SSP2-RCP60	UK	Emissions|CH4|Energy|Demand|Industry|Non-metallic	Mt/yr	0	0	0	1171.56	1205.91	1241.55	918.075	330.415	310.753	305.139	283.026	263.545	242.368	226.001	212.736
TIAM-UCL 4.1.2	SSP2-RCP60	USA	Emissions|CH4|Energy|Demand|Industry|Non-metallic	Mt/yr	0	0	0	9053.77	8748.08	8289.25	2368.64	2194.53	3193.9	3335.15	3165.08	3037.67	2985.44	2776	2569.67
TIAM-UCL 4.1.2	SSP2-RCP60	WEU	Emissions|CH4|Energy|Demand|Industry|Non-metallic	Mt/yr	0	0	0	13477.2	16279.8	13328.1	10662.8	6244.72	5734.79	4887.11	3564.18	4003.82	4789.84	5409.76	5192.17
TIAM-UCL 4.1.2	SSP2-RCP60	World	Emissions|CH4|Energy|Demand|Industry|Non-metallic	Mt/yr	0	0	0	161792	120945	104603	92041.9	80137.1	77099	76977.9	81514.1	70773	77810.8	75174.4	68893.5
TIAM-UCL 4.1.2	SSP2-RCP60	World	Emissions|CH4|Industrial Processes|Iron and steel	Mt/yr	0	0	0	105384	207696	199953	201945	203257	211168	221162	151576	167270	168916	172181	170604
TIAM-UCL 4.1.2	SSP2-RCP60	AFR	Emissions|CH4|Industrial Processes|Iron and steel	Mt/yr	0	0	0	657.275	1269.85	913.284	787.457	762.928	762.928	762.928	0.000536757	0.000558657	0.000414106	0.000335036	0.000338119
TIAM-UCL 4.1.2	SSP2-RCP60	AUS	Emissions|CH4|Industrial Processes|Iron and steel	Mt/yr	0	0	0	64.6408	50.0058	34.3208	18.6357	19.161	19.6863	20.2116	21.1768	22.1419	22.782	23.2657	23.5931
TIAM-UCL 4.1.2	SSP2-RCP60	CAN	Emissions|CH4|Industrial Processes|Iron and steel	Mt/yr	0	0	0	237.045	8214.48	9577.08	13927.9	17272.6	22355.3	22958.1	24066	25247.3	26186.2	26741.6	27117.3
TIAM-UCL 4.1.2	SSP2-RCP60	CHI	Emissions|CH4|Industrial Processes|Iron and steel	Mt/yr	0	0	0	31216.3	32474.1	32077.7	32114.1	31654	31234.6	31234.6	25865.2	25734.3	25782.2	25868.6	25901.7
TIAM-UCL 4.1.2	SSP2-RCP60	CSA	Emissions|CH4|Industrial Processes|Iron and steel	Mt/yr	0	0	0	49243.2	37426.2	22486.6	17199.3	10068.7	3122.75	3122.75	0.00170652	0.00206406	0.00173279	0.00124063	0.00107812
TIAM-UCL 4.1.2	SSP2-RCP60	EEU	Emissions|CH4|Industrial Processes|Iron and steel	Mt/yr	0	0	0	835.719	3251.48	6195.51	5987.42	5918.61	7615.77	7328.5	3817.92	5593.27	4546.15	4282.15	2613.01
TIAM-UCL 4.1.2	SSP2-RCP60	FSU	Emissions|CH4|Industrial Processes|Iron and steel	Mt/yr	0	0	0	6791.97	15293.1	15139.6	14396.7	17043.6	19657.7	21761.7	35236.3	39994.3	42819	43097.4	40664.1
TIAM-UCL 4.1.2	SSP2-RCP60	IND	Emissions|CH4|Industrial Processes|Iron and steel	Mt/yr	0	0	0	9332.34	33712.1	37145.2	41363.9	45576.2	49755.7	57357.6	43343.4	49577.9	53713.9	56839.3	58953.9
TIAM-UCL 4.1.2	SSP2-RCP60	JPN	Emissions|CH4|Industrial Processes|Iron and steel	Mt/yr	0	0	0	2624.65	8215.08	8558.35	7827.35	7328.14	6701.38	6701.38	0.00725501	0.00761213	0.00590814	0.00191632	0.00162464
TIAM-UCL 4.1.2	SSP2-RCP60	MEA	Emissions|CH4|Industrial Processes|Iron and steel	Mt/yr	0	0	0	279.802	240.561	201.319	117.987	57.0161	0.000193555	0.000228814	0.00028264	0.000316562	0.000288634	0.000286798	0.000362629
TIAM-UCL 4.1.2	SSP2-RCP60	MEX	Emissions|CH4|Industrial Processes|Iron and steel	Mt/yr	0	0	0	54.8545	15.248	10.0663	3.77526	1.94129	0.000662689	0.00083335	0.00103255	0.00104664	0.000694665	0.00057511	0.000547325
TIAM-UCL 4.1.2	SSP2-RCP60	ODA	Emissions|CH4|Industrial Processes|Iron and steel	Mt/yr	0	0	0	985.342	3157.28	3089.18	2937.38	2586.82	2240.03	2240.03	0.00197508	0.00228503	0.00193974	0.00157283	0.00147618
TIAM-UCL 4.1.2	SSP2-RCP60	SKO	Emissions|CH4|Industrial Processes|Iron and steel	Mt/yr	0	0	0	1039.79	1319.25	1180.44	1289.79	1289.79	1289.79	1268.1	1289.79	1289.79	1289.79	1289.79	1289.79
TIAM-UCL 4.1.2	SSP2-RCP60	UK	Emissions|CH4|Industrial Processes|Iron and steel	Mt/yr	0	0	0	20.5472	37.3183	48.4154	59.5125	62.3496	65.1867	68.0237	73.2383	78.4528	81.9121	84.5261	86.2948
TIAM-UCL 4.1.2	SSP2-RCP60	USA	Emissions|CH4|Industrial Processes|Iron and steel	Mt/yr	0	0	0	333.996	54530.3	54450.4	54370.5	54328.3	57575.8	57575.8	9802.37	12680.4	9289.29	12680.4	12680.4
TIAM-UCL 4.1.2	SSP2-RCP60	WEU	Emissions|CH4|Industrial Processes|Iron and steel	Mt/yr	0	0	0	1667.06	8490.04	8845.79	9543.62	9287.09	8770.87	8761.95	8061.13	7051.98	5184.77	1274.32	1274.32
TIAM-UCL 4.1.2	SSP2-RCP60	World	Emissions|CO2	kt				3.87286e+07	4.21691e+07	4.36588e+07	4.56518e+07	4.76233e+07	4.65192e+07	4.61724e+07	4.5458e+07	4.86195e+07	5.17935e+07	5.63026e+07	6.12022e+07
TIAM-UCL 4.1.2	SSP2-RCP60	World	Emissions|CO2|Energy|Demand|Industry|Iron and steel	Mt/yr	0	0	0	654139	925560	1.00666e+06	1.07314e+06	1.15235e+06	1.2532e+06	1.41544e+06	1.56552e+06	1.74164e+06	1.80509e+06	1.87558e+06	1.89548e+06
TIAM-UCL 4.1.2	SSP2-RCP60	AFR	Emissions|CO2|Energy|Demand|Industry|Iron and steel	Mt/yr	0	0	0	10690.3	13728.7	7972.47	5896.67	5505.41	5505.41	5505.41	0.00072432	0.000750869	0.000544442	0.000452004	0.000463183
TIAM-UCL 4.1.2	SSP2-RCP60	AUS	Emissions|CO2|Energy|Demand|Industry|Iron and steel	Mt/yr	0	0	0	1297.38	965.548	618.429	271.311	278.955	286.6	294.245	308.296	322.347	331.668	338.712	343.478
TIAM-UCL 4.1.2	SSP2-RCP60	CAN	Emissions|CO2|Energy|Demand|Industry|Iron and steel	Mt/yr	0	0	0	2899.91	7374.09	7656	9799.16	11679.5	14375.5	14756.9	15457.9	16144.4	16569.4	16920.8	17158.6
TIAM-UCL 4.1.2	SSP2-RCP60	CHI	Emissions|CO2|Energy|Demand|Industry|Iron and steel	Mt/yr	0	0	0	352436	337759	330566	328142	323072	318451	318451	284999	283556	284084	285036	285401
TIAM-UCL 4.1.2	SSP2-RCP60	CSA	Emissions|CO2|Energy|Demand|Industry|Iron and steel	Mt/yr	0	0	0	16010	35817.1	32494.7	29937.5	26488.9	23129.5	23129.5	0.00254351	0.00303729	0.00253812	0.00169667	0.00139546
TIAM-UCL 4.1.2	SSP2-RCP60	EEU	Emissions|CO2|Energy|Demand|Industry|Iron and steel	Mt/yr	0	0	0	7699.85	13789.5	15525.9	13622.4	12975.1	12665.4	9962.69	3907.55	9995.86	8309.81	17696.8	12965.9
TIAM-UCL 4.1.2	SSP2-RCP60	FSU	Emissions|CO2|Energy|Demand|Industry|Iron and steel	Mt/yr	0	0	0	25071.3	87998.6	108574	104440	123642	142606	157869	255620	290137	310629	312648	294996
TIAM-UCL 4.1.2	SSP2-RCP60	IND	Emissions|CO2|Energy|Demand|Industry|Iron and steel	Mt/yr	0	0	0	146546	197919	276320	361829	444765	527058	676732	853400	976153	1.05759e+06	1.11912e+06	1.16076e+06
TIAM-UCL 4.1.2	SSP2-RCP60	JPN	Emissions|CO2|Energy|Demand|Industry|Iron and steel	Mt/yr	0	0	0	29879	67687.1	67797.8	59280.9	54275.4	47990.9	47990.9	0.0389372	0.0392131	0.0292963	0.00365444	0.00343473
TIAM-UCL 4.1.2	SSP2-RCP60	MEA	Emissions|CO2|Energy|Demand|Industry|Iron and steel	Mt/yr	0	0	0	4005.76	3634.29	3262.81	2104.79	1017.12	0.000326387	0.000382316	0.000491544	0.000575315	0.000591462	0.000740622	0.00145681
TIAM-UCL 4.1.2	SSP2-RCP60	MEX	Emissions|CO2|Energy|Demand|Industry|Iron and steel	Mt/yr	0	0	0	1138.99	398.872	240.723	63.819	32.8124	0.000885823	0.00110831	0.00136692	0.00135128	0.000859707	0.0007094	0.000683322
TIAM-UCL 4.1.2	SSP2-RCP60	ODA	Emissions|CO2|Energy|Demand|Industry|Iron and steel	Mt/yr	0	0	0	20374.4	34838.9	33233	29959.8	22977.6	16070.4	16070.4	0.00282133	0.00326641	0.00276517	0.00222011	0.00220462
TIAM-UCL 4.1.2	SSP2-RCP60	SKO	Emissions|CO2|Energy|Demand|Industry|Iron and steel	Mt/yr	0	0	0	16286.3	21480.3	19577.2	21884.8	21884.8	21884.8	21516.8	21884.8	21884.8	21884.8	21884.8	21884.8
TIAM-UCL 4.1.2	SSP2-RCP60	UK	Emissions|CO2|Energy|Demand|Industry|Iron and steel	Mt/yr	0	0	0	382.887	709.817	927.553	1145.29	1199.89	1254.48	1309.08	1409.43	1509.78	1576.36	1626.66	1660.7
TIAM-UCL 4.1.2	SSP2-RCP60	USA	Emissions|CO2|Energy|Demand|Industry|Iron and steel	Mt/yr	0	0	0	3202.02	37245.4	36288.1	35330.7	35182.9	58713.3	58713.3	70442.9	91125.1	66755.7	91125.1	91125
TIAM-UCL 4.1.2	SSP2-RCP60	WEU	Emissions|CO2|Energy|Demand|Industry|Iron and steel	Mt/yr	0	0	0	16218.2	64214	65600.5	69435.1	67368.2	63208.9	63137.1	58087.1	50815.4	37360.5	9182.47	9182.47
TIAM-UCL 4.1.2	SSP2-RCP60	AFR	Emissions|CO2|Energy|Demand|Industry|Non-metallic	Mt/yr	0	0	0	19025.1	22402.8	27495.8	31752.9	33034.1	36519.8	37256.6	35416.4	33920.3	19299.3	4209.59	645.639
TIAM-UCL 4.1.2	SSP2-RCP60	AUS	Emissions|CO2|Energy|Demand|Industry|Non-metallic	Mt/yr	0	0	0	5147.11	6294.95	7314.38	8500.65	8991.79	8705.29	8437.36	7874.09	7520.33	7035.52	6544.7	6124.17
TIAM-UCL 4.1.2	SSP2-RCP60	CAN	Emissions|CO2|Energy|Demand|Industry|Non-metallic	Mt/yr	0	0	0	2811.95	3155.17	3494.14	3759.01	3639.71	4432.2	4469.09	4243.48	4056.18	3774.4	3502.22	3247.29
TIAM-UCL 4.1.2	SSP2-RCP60	CHI	Emissions|CO2|Energy|Demand|Industry|Non-metallic	Mt/yr	0	0	0	851060	771626	645407	566578	459262	361854	338599	310389	286598	267841	251720	237768
TIAM-UCL 4.1.2	SSP2-RCP60	CSA	Emissions|CO2|Energy|Demand|Industry|Non-metallic	Mt/yr	0	0	0	17399.2	24436.6	25813.7	23660.1	26866.9	31173.9	33264.9	48651.4	63831	55846.2	50983.3	48193.8
TIAM-UCL 4.1.2	SSP2-RCP60	EEU	Emissions|CO2|Energy|Demand|Industry|Non-metallic	Mt/yr	0	0	0	8716.36	10405.1	11146.6	12677.1	14147.2	15939.3	17196.5	17222.8	16611.6	15523.8	14524.9	13249.1
TIAM-UCL 4.1.2	SSP2-RCP60	FSU	Emissions|CO2|Energy|Demand|Industry|Non-metallic	Mt/yr	0	0	0	29978.9	39700.9	58905.6	78067.3	82083.2	81803.4	89644.7	134050	131313	134756	125456	117432
TIAM-UCL 4.1.2	SSP2-RCP60	IND	Emissions|CO2|Energy|Demand|Industry|Non-metallic	Mt/yr	0	0	0	151102	185762	233440	278166	298673	325955	350417	340744	332522	306848	281736	257041
TIAM-UCL 4.1.2	SSP2-RCP60	JPN	Emissions|CO2|Energy|Demand|Industry|Non-metallic	Mt/yr	0	0	0	10318.6	10638	10562	9269.14	7969.32	6811.16	5751.25	4982.46	4353.36	4129.58	3974.07	3880.53
TIAM-UCL 4.1.2	SSP2-RCP60	MEA	Emissions|CO2|Energy|Demand|Industry|Non-metallic	Mt/yr	0	0	0	1687.96	2010.64	2621.67	3136.54	3506.15	3868.74	3847.35	3545.07	3270.38	3129.26	2945.94	2793.01
TIAM-UCL 4.1.2	SSP2-RCP60	MEX	Emissions|CO2|Energy|Demand|Industry|Non-metallic	Mt/yr	0	0	0	3074.55	2055.03	2211.35	2670.79	4004.45	4552	4802.51	7027.27	9780.09	9305.61	8632.45	8330.77
TIAM-UCL 4.1.2	SSP2-RCP60	ODA	Emissions|CO2|Energy|Demand|Industry|Non-metallic	Mt/yr	0	0	0	113723	122461	150572	153510	156112	158884	161012	153252	148613	138299	128111	118538
TIAM-UCL 4.1.2	SSP2-RCP60	SKO	Emissions|CO2|Energy|Demand|Industry|Non-metallic	Mt/yr	0	0	0	13547.8	14456.8	14333.2	13429.7	12635.6	11929.5	11250.1	10260.8	9537.85	8990.83	8472.5	7990.82
TIAM-UCL 4.1.2	SSP2-RCP60	UK	Emissions|CO2|Energy|Demand|Industry|Non-metallic	Mt/yr	0	0	0	3306.56	3984.37	4687.24	4926.67	5617.54	6117.16	6003.58	5564.28	5181.27	4764.9	4443.16	4182.38
TIAM-UCL 4.1.2	SSP2-RCP60	USA	Emissions|CO2|Energy|Demand|Industry|Non-metallic	Mt/yr	0	0	0	13790	28119.7	39462.8	42952.4	43301.4	63037.6	65792.1	62434.9	59921.8	58891.3	54759.9	50689.7
TIAM-UCL 4.1.2	SSP2-RCP60	WEU	Emissions|CO2|Energy|Demand|Industry|Non-metallic	Mt/yr	0	0	0	28840.3	36696.8	38017.3	43058.5	50138.1	55128.8	55554.3	70809.5	79327.7	73039.1	68498.1	64185.3
TIAM-UCL 4.1.2	SSP2-RCP60	World	Emissions|CO2|Energy|Demand|Industry|Non-metallic	Mt/yr	0	0	0	1.27353e+06	1.28421e+06	1.27548e+06	1.27612e+06	1.20998e+06	1.17671e+06	1.1933e+06	1.21647e+06	1.19636e+06	1.11147e+06	1.01851e+06	944290
TIAM-UCL 4.1.2	SSP2-RCP60	World	Emissions|CO2|Industrial Processes|Iron and steel	Mt/yr	0	0	0	2870.32	3789.32	4137.91	4488.39	4427.05	4372.31	4429.69	4365.92	4563.3	4559.31	4623.24	4598.44
TIAM-UCL 4.1.2	SSP2-RCP60	AFR	Emissions|CO2|Industrial Processes|Iron and steel	Mt/yr	0	0	0	8.73337	31.323	27.5196	29.3958	29.8241	29.4876	25.5332	13.6429	15.5979	16.8948	17.8748	18.5379
TIAM-UCL 4.1.2	SSP2-RCP60	AUS	Emissions|CO2|Industrial Processes|Iron and steel	Mt/yr	0	0	0	6.01252	12.1658	17.0797	21.9936	22.6133	23.233	23.8527	24.9917	26.1308	26.8864	27.4574	27.8437
TIAM-UCL 4.1.2	SSP2-RCP60	CAN	Emissions|CO2|Industrial Processes|Iron and steel	Mt/yr	0	0	0	9.36039	26.4601	29.8316	39.0143	43.6764	49.2396	50.551	52.9612	55.3715	56.9706	58.1788	58.9964
TIAM-UCL 4.1.2	SSP2-RCP60	CHI	Emissions|CO2|Industrial Processes|Iron and steel	Mt/yr	0	0	0	2050.08	1956.87	2167.56	2414.43	2376.52	2342.03	2341.83	2338.47	2328.8	2333.66	2341.53	2344.74
TIAM-UCL 4.1.2	SSP2-RCP60	CSA	Emissions|CO2|Industrial Processes|Iron and steel	Mt/yr	0	0	0	48.2258	118.336	121.642	111.427	97.5857	83.1306	79.7727	24.187	27.1733	29.1544	30.6515	31.6644
TIAM-UCL 4.1.2	SSP2-RCP60	EEU	Emissions|CO2|Industrial Processes|Iron and steel	Mt/yr	0	0	0	29.9973	76.1775	87.0183	86.7258	79.7578	65.5797	35.2757	31.8023	48.0277	34.883	55.4864	43.5675
TIAM-UCL 4.1.2	SSP2-RCP60	FSU	Emissions|CO2|Industrial Processes|Iron and steel	Mt/yr	0	0	0	80.3222	262.369	297.952	303.323	352.687	402.356	439.605	682.048	772.963	827.257	834.608	792.015
TIAM-UCL 4.1.2	SSP2-RCP60	IND	Emissions|CO2|Industrial Processes|Iron and steel	Mt/yr	0	0	0	130.294	278.549	301.408	345.269	384.265	423.011	488.005	417.913	478.025	517.905	548.039	568.428
TIAM-UCL 4.1.2	SSP2-RCP60	JPN	Emissions|CO2|Industrial Processes|Iron and steel	Mt/yr	0	0	0	131.711	246.023	260.567	235.412	196.391	147.152	148.117	28.2668	30.0397	31.2158	32.1045	32.7058
TIAM-UCL 4.1.2	SSP2-RCP60	MEA	Emissions|CO2|Industrial Processes|Iron and steel	Mt/yr	0	0	0	62.5006	86.8886	92.7532	88.5102	77.1373	74.7182	75.2703	76.2849	77.2995	77.9727	78.4813	78.8255
TIAM-UCL 4.1.2	SSP2-RCP60	MEX	Emissions|CO2|Industrial Processes|Iron and steel	Mt/yr	0	0	0	11.3507	13.2338	18.751	18.9441	18.9692	18.2462	15.0111	18.7406	19.7084	14.1669	13.1582	13.5878
TIAM-UCL 4.1.2	SSP2-RCP60	ODA	Emissions|CO2|Industrial Processes|Iron and steel	Mt/yr	0	0	0	60.1648	107.515	109.607	105.67	83.8572	62.2863	60.5869	21.7305	23.5172	24.7024	25.5981	26.2041
TIAM-UCL 4.1.2	SSP2-RCP60	SKO	Emissions|CO2|Industrial Processes|Iron and steel	Mt/yr	0	0	0	107.688	176.117	177.764	218.714	218.919	219.088	215.892	219.77	220.212	220.505	220.727	220.876
TIAM-UCL 4.1.2	SSP2-RCP60	UK	Emissions|CO2|Industrial Processes|Iron and steel	Mt/yr	0	0	0	1.93152	12.5735	20.5044	28.4354	29.7909	31.1465	32.502	34.9935	37.485	39.1379	40.3869	41.232
TIAM-UCL 4.1.2	SSP2-RCP60	USA	Emissions|CO2|Industrial Processes|Iron and steel	Mt/yr	0	0	0	25.5479	143.918	150.852	163.527	168.306	217.709	215.103	210.191	251.458	190.471	252.45	252.757
TIAM-UCL 4.1.2	SSP2-RCP60	WEU	Emissions|CO2|Industrial Processes|Iron and steel	Mt/yr	0	0	0	106.4	240.809	257.099	277.604	246.746	183.901	182.775	169.933	151.495	117.528	46.5033	46.4609
TIAM-UCL 4.1.2	SSP2-RCP60	AFR	Emissions|N2O|Energy|Demand|Industry|Non-metallic	Mt/yr	0	0	0	279.004	327.829	400.662	461.38	469.703	518.86	529.353	504.384	482.986	274.863	59.9535	9.1953
TIAM-UCL 4.1.2	SSP2-RCP60	AUS	Emissions|N2O|Energy|Demand|Industry|Non-metallic	Mt/yr	0	0	0	83.8149	99.8405	114.086	118.705	125.969	121.406	117.582	109.562	104.495	97.979	91.644	85.7555
TIAM-UCL 4.1.2	SSP2-RCP60	CAN	Emissions|N2O|Energy|Demand|Industry|Non-metallic	Mt/yr	0	0	0	42.1327	46.9548	51.7996	54.6658	51.4943	62.4838	62.744	59.3888	56.514	52.4486	48.6669	45.1187
TIAM-UCL 4.1.2	SSP2-RCP60	CHI	Emissions|N2O|Energy|Demand|Industry|Non-metallic	Mt/yr	0	0	0	12254.3	11075.5	9191.96	8069.27	6540.86	5153.56	4822.36	4420.6	4081.77	3814.63	3585.02	3386.32
TIAM-UCL 4.1.2	SSP2-RCP60	CSA	Emissions|N2O|Energy|Demand|Industry|Non-metallic	Mt/yr	0	0	0	626.965	649.651	593.626	543.613	582.605	643.555	673.705	970.031	1048.97	1079.15	1026.34	951.03
TIAM-UCL 4.1.2	SSP2-RCP60	EEU	Emissions|N2O|Energy|Demand|Industry|Non-metallic	Mt/yr	0	0	0	153.446	177.15	188.791	205.733	203.714	224.859	242.453	242.824	234.208	218.871	204.787	186.799
TIAM-UCL 4.1.2	SSP2-RCP60	FSU	Emissions|N2O|Energy|Demand|Industry|Non-metallic	Mt/yr	0	0	0	419.217	554.993	825.137	1095.37	1152.77	1150.36	1260.91	1887.44	1847.06	1901.22	1772.01	1653.68
TIAM-UCL 4.1.2	SSP2-RCP60	IND	Emissions|N2O|Energy|Demand|Industry|Non-metallic	Mt/yr	0	0	0	2154.77	2641.67	3319.73	3955.78	4247.41	4635.38	4983.25	4847.67	4731.95	4366.77	4009.39	3658.42
TIAM-UCL 4.1.2	SSP2-RCP60	JPN	Emissions|N2O|Energy|Demand|Industry|Non-metallic	Mt/yr	0	0	0	146.612	152.906	150.729	132.012	113.5	97.0053	81.91	70.9608	62.001	58.8139	56.5992	55.267
TIAM-UCL 4.1.2	SSP2-RCP60	MEA	Emissions|N2O|Energy|Demand|Industry|Non-metallic	Mt/yr	0	0	0	23.6735	28.193	36.7995	43.9735	49.1017	54.1406	53.7581	49.3003	45.4803	43.5371	40.9878	38.8626
TIAM-UCL 4.1.2	SSP2-RCP60	MEX	Emissions|N2O|Energy|Demand|Industry|Non-metallic	Mt/yr	0	0	0	49.1641	34.9789	37.1256	37.2194	57.6576	63.0105	66.4601	97.2153	135.298	129.396	120.128	112.365
TIAM-UCL 4.1.2	SSP2-RCP60	ODA	Emissions|N2O|Energy|Demand|Industry|Non-metallic	Mt/yr	0	0	0	1698.68	1738.92	2139.03	2180.82	2217.72	2257.1	2287.33	2177.1	2111.2	1964.68	1821.1	1683.95
TIAM-UCL 4.1.2	SSP2-RCP60	SKO	Emissions|N2O|Energy|Demand|Industry|Non-metallic	Mt/yr	0	0	0	192.503	205.944	206.122	193.845	182.982	173.304	164.347	151.252	140.738	131.343	123.123	115.873
TIAM-UCL 4.1.2	SSP2-RCP60	UK	Emissions|N2O|Energy|Demand|Industry|Non-metallic	Mt/yr	0	0	0	58.8934	68.5077	78.4795	78.0099	80.4012	87.0074	85.4384	79.2471	73.7923	67.8622	63.2801	59.566
TIAM-UCL 4.1.2	SSP2-RCP60	USA	Emissions|N2O|Energy|Demand|Industry|Non-metallic	Mt/yr	0	0	0	302.83	493.91	642.114	611.531	614.468	894.293	933.842	886.221	850.549	835.921	777.28	719.506
TIAM-UCL 4.1.2	SSP2-RCP60	WEU	Emissions|N2O|Energy|Demand|Industry|Non-metallic	Mt/yr	0	0	0	562.765	704.683	684.094	716.651	753.113	813.286	808.48	997.97	1121.07	1046.89	993.847	932.922
TIAM-UCL 4.1.2	SSP2-RCP60	World	Emissions|N2O|Energy|Demand|Industry|Non-metallic	Mt/yr	0	0	0	19048.7	19001.6	18660.3	18498.6	17443.5	16949.6	17173.9	17551.2	17128.1	16084.4	14794.2	13694.6
TIAM-UCL 4.1.2	SSP2-RCP60	World	Emissions|N2O|Industrial Processes|Iron and steel	Mt/yr	0	0	0	13263.2	17641	18513.1	19438.3	20485.4	21904.9	24227.5	25426.5	28018.7	28893	29900.4	30149.2
TIAM-UCL 4.1.2	SSP2-RCP60	AFR	Emissions|N2O|Industrial Processes|Iron and steel	Mt/yr	0	0	0	164.346	211.592	124.747	91.7175	85.9965	85.9965	85.9965	1.71348e-05	1.77926e-05	1.30216e-05	1.06941e-05	1.08893e-05
TIAM-UCL 4.1.2	SSP2-RCP60	AUS	Emissions|N2O|Industrial Processes|Iron and steel	Mt/yr	0	0	0	4.39634	4.45026	4.27335	4.09643	4.21186	4.32729	4.44272	4.65487	4.86702	5.00776	5.11411	5.18607
TIAM-UCL 4.1.2	SSP2-RCP60	CAN	Emissions|N2O|Industrial Processes|Iron and steel	Mt/yr	0	0	0	38.8427	208.193	231.477	320.318	391.03	496.537	509.839	534.288	559.512	577.886	590.142	598.435
TIAM-UCL 4.1.2	SSP2-RCP60	CHI	Emissions|N2O|Industrial Processes|Iron and steel	Mt/yr	0	0	0	7681.73	7106.85	7051.6	7104.69	6989.53	6884.56	6884.56	6474.24	6441.48	6453.47	6475.09	6483.39
TIAM-UCL 4.1.2	SSP2-RCP60	CSA	Emissions|N2O|Industrial Processes|Iron and steel	Mt/yr	0	0	0	881.549	993.199	741.044	638.04	499.124	363.804	363.804	5.91791e-05	7.10278e-05	5.94722e-05	4.08804e-05	3.43535e-05
TIAM-UCL 4.1.2	SSP2-RCP60	EEU	Emissions|N2O|Industrial Processes|Iron and steel	Mt/yr	0	0	0	136.449	259.189	316.564	283.992	271.388	281.139	228.518	107.114	213.248	172.504	297.609	211.547
TIAM-UCL 4.1.2	SSP2-RCP60	FSU	Emissions|N2O|Industrial Processes|Iron and steel	Mt/yr	0	0	0	533.694	1478.44	1719.41	1622.41	1920.7	2215.29	2452.4	3970.89	4507.09	4825.41	4856.79	4582.57
TIAM-UCL 4.1.2	SSP2-RCP60	IND	Emissions|N2O|Industrial Processes|Iron and steel	Mt/yr	0	0	0	2519.75	3295.63	4284.26	5473.25	6652.68	7822.96	9951.48	12136.1	13881.8	15039.9	15915	16507.1
TIAM-UCL 4.1.2	SSP2-RCP60	JPN	Emissions|N2O|Industrial Processes|Iron and steel	Mt/yr	0	0	0	459.146	1062.99	1073.45	944.659	860.494	754.822	754.822	0.000636636	0.000645179	0.00048475	7.61065e-05	6.94249e-05
TIAM-UCL 4.1.2	SSP2-RCP60	MEA	Emissions|N2O|Industrial Processes|Iron and steel	Mt/yr	0	0	0	54.0543	45.3588	36.6633	20.3595	9.83856	6.77356e-06	7.94606e-06	9.95841e-06	1.13627e-05	1.09431e-05	1.22012e-05	1.98837e-05
TIAM-UCL 4.1.2	SSP2-RCP60	MEX	Emissions|N2O|Industrial Processes|Iron and steel	Mt/yr	0	0	0	9.44568	3.21662	1.96116	0.545415	0.280429	2.07445e-05	2.60079e-05	3.21344e-05	3.21472e-05	2.08526e-05	1.72139e-05	1.64541e-05
TIAM-UCL 4.1.2	SSP2-RCP60	ODA	Emissions|N2O|Industrial Processes|Iron and steel	Mt/yr	0	0	0	225.164	464.532	451.457	418.455	335.001	252.443	252.443	6.51806e-05	7.53988e-05	6.38983e-05	5.14407e-05	4.97222e-05
TIAM-UCL 4.1.2	SSP2-RCP60	SKO	Emissions|N2O|Industrial Processes|Iron and steel	Mt/yr	0	0	0	156.487	187.748	163.274	171.867	171.867	171.867	168.977	171.867	171.867	171.867	171.867	171.867
TIAM-UCL 4.1.2	SSP2-RCP60	UK	Emissions|N2O|Industrial Processes|Iron and steel	Mt/yr	0	0	0	3.4973	6.85124	9.11945	11.3877	11.9305	12.4734	13.0163	14.014	15.0118	15.6738	16.174	16.5124
TIAM-UCL 4.1.2	SSP2-RCP60	USA	Emissions|N2O|Industrial Processes|Iron and steel	Mt/yr	0	0	0	92.359	1267.56	1244.97	1222.39	1211.37	1569.64	1569.64	1104.66	1428.99	1046.84	1428.99	1428.99
TIAM-UCL 4.1.2	SSP2-RCP60	WEU	Emissions|N2O|Industrial Processes|Iron and steel	Mt/yr	0	0	0	302.243	1045.21	1058.84	1110.15	1069.93	988.99	987.592	908.6	794.856	584.395	143.633	143.632
TIAM-UCL 4.1.2	SSP2-RCP60	AFR	Emissions|SOX|Energy|Demand|Industry|Non-metallic	Mt/yr	0	0	0	203.586	248.492	316.171	369.767	388.919	422.46	431.454	431.965	412.025	235.597	51.3887	7.88164
TIAM-UCL 4.1.2	SSP2-RCP60	AUS	Emissions|SOX|Energy|Demand|Industry|Non-metallic	Mt/yr	0	0	0	54.27	64.6911	74.5616	83.7362	85.8437	77.0365	69.7979	55.6772	45.0946	54.4624	78.552	73.5047
TIAM-UCL 4.1.2	SSP2-RCP60	CAN	Emissions|SOX|Energy|Demand|Industry|Non-metallic	Mt/yr	0	0	0	31.0749	34.0698	36.9656	37.4093	35.4392	39.586	37.1697	31.9032	26.1799	21.7276	20.161	18.691
TIAM-UCL 4.1.2	SSP2-RCP60	CHI	Emissions|SOX|Energy|Demand|Industry|Non-metallic	Mt/yr	0	0	0	10253.6	9419.5	7878.83	6916.52	5606.45	4417.34	4133.46	3789.08	3498.66	3269.68	3072.88	2902.56
TIAM-UCL 4.1.2	SSP2-RCP60	CSA	Emissions|SOX|Energy|Demand|Industry|Non-metallic	Mt/yr	0	0	0	158.091	214.529	235.446	241.95	281.043	327.52	361.053	555.165	745.795	673.293	619.817	510.681
TIAM-UCL 4.1.2	SSP2-RCP60	EEU	Emissions|SOX|Energy|Demand|Industry|Non-metallic	Mt/yr	0	0	0	103.365	119.746	130.442	150.583	169.85	190.794	207.817	208.135	200.749	187.604	175.532	160.113
TIAM-UCL 4.1.2	SSP2-RCP60	FSU	Emissions|SOX|Energy|Demand|Industry|Non-metallic	Mt/yr	0	0	0	235.73	309.355	496.161	699.865	760.472	793.316	875.824	1354.79	1284.35	1451.5	1397.85	1191.56
TIAM-UCL 4.1.2	SSP2-RCP60	IND	Emissions|SOX|Energy|Demand|Industry|Non-metallic	Mt/yr	0	0	0	1841.84	2264.29	2845.48	3390.67	3640.63	3973.19	4271.36	4155.14	4055.96	3742.94	3436.62	3135.79
TIAM-UCL 4.1.2	SSP2-RCP60	JPN	Emissions|SOX|Energy|Demand|Industry|Non-metallic	Mt/yr	0	0	0	118.666	126.184	128.93	113.153	97.2857	83.1474	70.2085	60.8235	53.1437	50.4119	48.5135	47.3717
TIAM-UCL 4.1.2	SSP2-RCP60	MEA	Emissions|SOX|Energy|Demand|Industry|Non-metallic	Mt/yr	0	0	0	14.7988	17.4912	23.6922	27.1299	29.1012	31.2137	29.1431	21.4951	19.8296	19.4162	18.3062	17.4141
TIAM-UCL 4.1.2	SSP2-RCP60	MEX	Emissions|SOX|Energy|Demand|Industry|Non-metallic	Mt/yr	0	0	0	22.7428	22.7162	26.4618	31.9023	43.1853	49.678	54.4627	83.3273	115.969	109.476	101.526	96.691
TIAM-UCL 4.1.2	SSP2-RCP60	ODA	Emissions|SOX|Energy|Demand|Industry|Non-metallic	Mt/yr	0	0	0	1351.58	1481.44	1833.45	1869.22	1900.91	1934.66	1960.57	1866.09	1809.6	1684.01	1559.95	1443.38
TIAM-UCL 4.1.2	SSP2-RCP60	SKO	Emissions|SOX|Energy|Demand|Industry|Non-metallic	Mt/yr	0	0	0	144.31	155.828	169.658	166.153	156.842	148.546	140.869	129.645	120.632	112.58	105.534	99.3201
TIAM-UCL 4.1.2	SSP2-RCP60	UK	Emissions|SOX|Energy|Demand|Industry|Non-metallic	Mt/yr	0	0	0	38.9599	45.4405	52.2418	57.6637	65.9003	72.5592	72.0782	67.9261	63.2505	58.1676	54.24	51.0565
TIAM-UCL 4.1.2	SSP2-RCP60	USA	Emissions|SOX|Energy|Demand|Industry|Non-metallic	Mt/yr	0	0	0	159.897	335.375	464.225	507.749	523.304	756.659	799.804	759.618	729.042	716.504	666.24	616.72
TIAM-UCL 4.1.2	SSP2-RCP60	WEU	Emissions|SOX|Energy|Demand|Industry|Non-metallic	Mt/yr	0	0	0	267.606	334.786	357.405	408.828	471.308	520.655	541.345	755.183	920.485	852.083	798.38	748.928
TIAM-UCL 4.1.2	SSP2-RCP60	World	Emissions|SOX|Energy|Demand|Industry|Non-metallic	Mt/yr	0	0	0	15000.1	15193.9	15070.1	15072.3	14256.5	13838.4	14056.4	14326	14100.8	13239.5	12205.5	11121.7
TIAM-UCL 4.1.2	SSP2-RCP60	World	Emissions|SOX|Industrial Processes|Iron and steel	Mt/yr	0	0	0	7402.48	10683.1	11725.3	12585.7	13567.4	14806.9	16780	18629.1	20753.9	21532.2	22388.8	22641.6
TIAM-UCL 4.1.2	SSP2-RCP60	AFR	Emissions|SOX|Industrial Processes|Iron and steel	Mt/yr	0	0	0	126.093	161.961	94.1705	69.6155	65.0192	65.0192	65.0192	8.55426e-06	8.8678e-06	6.42988e-06	5.33703e-06	5.46848e-06
TIAM-UCL 4.1.2	SSP2-RCP60	AUS	Emissions|SOX|Industrial Processes|Iron and steel	Mt/yr	0	0	0	14.1746	10.4868	6.64145	2.7961	2.87489	2.95367	3.03246	3.17727	3.32208	3.41814	3.49073	3.53985
TIAM-UCL 4.1.2	SSP2-RCP60	CAN	Emissions|SOX|Industrial Processes|Iron and steel	Mt/yr	0	0	0	30.7057	84.705	89.08	115.503	137.882	170.19	174.705	183.003	191.127	196.148	200.308	203.123
TIAM-UCL 4.1.2	SSP2-RCP60	CHI	Emissions|SOX|Industrial Processes|Iron and steel	Mt/yr	0	0	0	3935.99	3806.42	3734.35	3715.89	3658.89	3606.94	3606.94	3204.19	3187.97	3193.91	3204.61	3208.71
TIAM-UCL 4.1.2	SSP2-RCP60	CSA	Emissions|SOX|Industrial Processes|Iron and steel	Mt/yr	0	0	0	181.817	419.67	382.463	353.137	313.587	275.061	275.061	3.02364e-05	3.61047e-05	3.01719e-05	2.01633e-05	1.65706e-05
TIAM-UCL 4.1.2	SSP2-RCP60	EEU	Emissions|SOX|Industrial Processes|Iron and steel	Mt/yr	0	0	0	86.231	156.587	175.95	154.761	147.386	142.957	112.168	42.7426	113.456	94.701	206.246	151.531
TIAM-UCL 4.1.2	SSP2-RCP60	FSU	Emissions|SOX|Industrial Processes|Iron and steel	Mt/yr	0	0	0	269.026	1012.79	1270.53	1226.66	1452.19	1674.92	1854.19	3002.28	3407.68	3648.36	3672.08	3464.75
TIAM-UCL 4.1.2	SSP2-RCP60	IND	Emissions|SOX|Industrial Processes|Iron and steel	Mt/yr	0	0	0	1765.43	2383.29	3345.25	4390.31	5401.24	6404.34	8228.78	10402.4	11898.7	12891.3	13641.4	14148.9
TIAM-UCL 4.1.2	SSP2-RCP60	JPN	Emissions|SOX|Industrial Processes|Iron and steel	Mt/yr	0	0	0	326.635	781.111	787.359	694.204	639.65	571.157	571.157	0.000462621	0.000465792	0.000348033	4.29488e-05	4.02887e-05
TIAM-UCL 4.1.2	SSP2-RCP60	MEA	Emissions|SOX|Industrial Processes|Iron and steel	Mt/yr	0	0	0	44.5487	40.8696	37.1905	24.3951	11.7887	3.84331e-06	4.50093e-06	5.78182e-06	6.76233e-06	6.94058e-06	8.66725e-06	1.69813e-05
TIAM-UCL 4.1.2	SSP2-RCP60	MEX	Emissions|SOX|Industrial Processes|Iron and steel	Mt/yr	0	0	0	9.90969	3.23712	2.00449	0.596551	0.306716	1.02525e-05	1.28264e-05	1.58172e-05	1.56499e-05	9.96314e-06	8.21411e-06	7.89708e-06
TIAM-UCL 4.1.2	SSP2-RCP60	ODA	Emissions|SOX|Industrial Processes|Iron and steel	Mt/yr	0	0	0	214.473	391.063	376.788	344.117	267.076	190.864	190.864	3.34326e-05	3.86928e-05	3.27547e-05	2.62758e-05	2.60212e-05
TIAM-UCL 4.1.2	SSP2-RCP60	SKO	Emissions|SOX|Industrial Processes|Iron and steel	Mt/yr	0	0	0	183.656	245.046	224.521	252.596	252.596	252.596	248.348	252.596	252.596	252.596	252.596	252.596
TIAM-UCL 4.1.2	SSP2-RCP60	UK	Emissions|SOX|Industrial Processes|Iron and steel	Mt/yr	0	0	0	4.224	8.13729	10.7723	13.4073	14.0465	14.6856	15.3247	16.4995	17.6742	18.4536	19.0425	19.441
TIAM-UCL 4.1.2	SSP2-RCP60	USA	Emissions|SOX|Industrial Processes|Iron and steel	Mt/yr	0	0	0	28.2611	426.59	418.363	410.136	408.533	687.702	687.702	835.201	1080.42	791.483	1080.42	1080.42
TIAM-UCL 4.1.2	SSP2-RCP60	WEU	Emissions|SOX|Industrial Processes|Iron and steel	Mt/yr	0	0	0	181.311	751.183	769.873	817.605	794.331	747.496	746.687	686.964	600.965	441.842	108.596	108.596
TIAM-UCL 4.1.2	SSP2-RCP60	AFR	Final Energy|Industry|Non-Metallic|Electricity	PJ/yr	0	0	0	27.1174	28.3292	29.178	29.9734	30.6674	31.2597	31.6358	30.0315	28.7404	26.6356	24.6509	22.7651
TIAM-UCL 4.1.2	SSP2-RCP60	AUS	Final Energy|Industry|Non-Metallic|Electricity	PJ/yr	0	0	0	8.87276	8.50554	8.16014	7.80538	7.4913	7.20434	6.92604	6.42848	6.02089	5.60693	5.2355	4.89909
TIAM-UCL 4.1.2	SSP2-RCP60	CAN	Final Energy|Industry|Non-Metallic|Electricity	PJ/yr	0	0	0	4.30112	4.34981	4.38446	4.39197	4.39345	4.39229	4.38766	4.13359	3.9304	3.64767	3.38466	3.13789
TIAM-UCL 4.1.2	SSP2-RCP60	CHI	Final Energy|Industry|Non-Metallic|Electricity	PJ/yr	0	0	0	758.276	522.83	415.546	363.178	293.017	230.857	212.55	194.782	179.75	167.986	157.874	149.124
TIAM-UCL 4.1.2	SSP2-RCP60	CSA	Final Energy|Industry|Non-Metallic|Electricity	PJ/yr	0	0	0	38.3089	34.9734	35.5407	35.9763	36.3633	36.6857	36.7986	34.7933	33.1803	30.7747	28.5235	26.3994
TIAM-UCL 4.1.2	SSP2-RCP60	EEU	Final Energy|Industry|Non-Metallic|Electricity	PJ/yr	0	0	0	28.459	26.8887	25.3903	24.0175	22.7901	21.6765	20.5713	19.0176	17.7259	16.5255	15.4622	14.5118
TIAM-UCL 4.1.2	SSP2-RCP60	FSU	Final Energy|Industry|Non-Metallic|Electricity	PJ/yr	0	0	0	128.408	117.653	112.632	109.318	106.41	103.683	100.007	93.5188	88.0105	81.8772	76.3126	71.2165
TIAM-UCL 4.1.2	SSP2-RCP60	IND	Final Energy|Industry|Non-Metallic|Electricity	PJ/yr	0	0	0	19.4465	1.36267	1.70914	2.02715	2.16558	2.3583	2.51937	2.43868	2.37952	2.19589	2.01618	1.83969
TIAM-UCL 4.1.2	SSP2-RCP60	JPN	Final Energy|Industry|Non-Metallic|Electricity	PJ/yr	0	0	0	21.3482	18.698	16.4181	14.1231	12.0926	10.2632	8.51332	7.40386	6.45569	6.11404	5.88382	5.74533
TIAM-UCL 4.1.2	SSP2-RCP60	MEA	Final Energy|Industry|Non-Metallic|Electricity	PJ/yr	0	0	0	18.2472	16.8	15.4068	14.2548	13.2257	12.2931	11.3498	10.3977	9.58667	8.95995	8.42182	7.95663
TIAM-UCL 4.1.2	SSP2-RCP60	MEX	Final Energy|Industry|Non-Metallic|Electricity	PJ/yr	0	0	0	19.1442	16.6781	16.9894	17.1444	17.2951	17.4209	17.5223	16.5349	15.7621	14.6202	13.5523	12.5451
TIAM-UCL 4.1.2	SSP2-RCP60	ODA	Final Energy|Industry|Non-Metallic|Electricity	PJ/yr	0	0	0	43.1454	43.9713	51.8604	52.6985	53.4673	54.0738	54.263	51.3929	49.0508	45.4864	42.1448	38.9868
TIAM-UCL 4.1.2	SSP2-RCP60	SKO	Final Energy|Industry|Non-Metallic|Electricity	PJ/yr	0	0	0	17.3257	16.2322	15.2735	14.2854	13.3988	12.6008	11.8809	10.9178	10.1282	9.4521	8.86063	8.33882
TIAM-UCL 4.1.2	SSP2-RCP60	UK	Final Energy|Industry|Non-Metallic|Electricity	PJ/yr	0	0	0	14.8188	14.0183	13.309	12.5082	11.7866	11.1363	10.5339	9.70416	9.0205	8.41458	7.88158	7.40863
TIAM-UCL 4.1.2	SSP2-RCP60	USA	Final Energy|Industry|Non-Metallic|Electricity	PJ/yr	0	0	0	57.8743	62.5669	66.9552	67.9727	68.5725	68.8519	69.1033	65.4533	62.364	57.8457	53.6197	49.6343
TIAM-UCL 4.1.2	SSP2-RCP60	WEU	Final Energy|Industry|Non-Metallic|Electricity	PJ/yr	0	0	0	125.191	118.977	113.349	107.543	102.319	97.5962	93.1868	86.1915	80.4538	74.9787	70.1085	65.7362
TIAM-UCL 4.1.2	SSP2-RCP60	World	Final Energy|Industry|Non-Metallic|Electricity	PJ/yr	0	0	0	1330.28	1052.83	942.102	877.218	795.456	722.353	691.749	643.14	602.559	561.121	523.933	490.245
TIAM-UCL 4.1.2	SSP2-RCP60	AFR	Final Energy|Industry|Non-Metallic|Gases	PJ/yr	0	0	0	84.7485	75.9423	51.5272	26.1656	25.2719	4.48421	4.5688	4.34791	4.15284	90.2172	180.709	189.971
TIAM-UCL 4.1.2	SSP2-RCP60	AUS	Final Energy|Industry|Non-Metallic|Gases	PJ/yr	0	0	0	36.34	26.5531	18.5379	8.54418	1.898	1.83238	1.77331	1.60406	0.496967	0.0804829	0.000210436	0.000151414
TIAM-UCL 4.1.2	SSP2-RCP60	CAN	Final Energy|Industry|Non-Metallic|Gases	PJ/yr	0	0	0	7.22358	6.88977	6.50801	4.88088	6.42028	0.478228	0.480296	0.454417	0.131658	0.0312139	0.00281049	0.000116673
TIAM-UCL 4.1.2	SSP2-RCP60	CHI	Final Energy|Industry|Non-Metallic|Gases	PJ/yr	0	0	0	189.147	52.5127	28.2516	16.2876	2.46248e-05	3.12467e-05	6.34262e-05	1.43799	2.89277e-05	5.84014e-05	0.000218582	3.81921e-05
TIAM-UCL 4.1.2	SSP2-RCP60	CSA	Final Energy|Industry|Non-Metallic|Gases	PJ/yr	0	0	0	330.384	317.601	342.83	372.541	356.845	330.306	320.337	152.03	31.5429	25.4027	22.3606	16.6917
TIAM-UCL 4.1.2	SSP2-RCP60	EEU	Final Energy|Industry|Non-Metallic|Gases	PJ/yr	0	0	0	111.989	100.119	90.3247	68.6301	52.5826	31.8322	16.2228	0.872517	0.320093	0.000256539	0.00071812	0.000112143
TIAM-UCL 4.1.2	SSP2-RCP60	FSU	Final Energy|Industry|Non-Metallic|Gases	PJ/yr	0	0	0	1269.08	1159.96	975.84	785.328	716.981	681.896	592.051	161.242	111.841	0.000235037	0.00012431	0.000183895
TIAM-UCL 4.1.2	SSP2-RCP60	IND	Final Energy|Industry|Non-Metallic|Gases	PJ/yr	0	0	0	43.0274	25.6592	0.00012101	0.000111738	8.1284e-05	7.19625e-05	7.22051e-05	7.12604e-05	5.00905e-05	5.38623e-05	5.06234e-05	4.60555e-05
TIAM-UCL 4.1.2	SSP2-RCP60	JPN	Final Energy|Industry|Non-Metallic|Gases	PJ/yr	0	0	0	9.68458	3.12997	2.68485	0.738191	0.397473	0.0921854	3.53316e-05	0.148257	0.0563648	3.29889e-05	6.45079e-05	5.61379e-05
TIAM-UCL 4.1.2	SSP2-RCP60	MEA	Final Energy|Industry|Non-Metallic|Gases	PJ/yr	0	0	0	33.1922	27.7468	20.6112	13.6441	8.12378	2.7556	0.844481	0.829045	0.764206	0.128243	0.0834627	0.000123028
TIAM-UCL 4.1.2	SSP2-RCP60	MEX	Final Energy|Industry|Non-Metallic|Gases	PJ/yr	0	0	0	54.6343	68.4152	69.653	68.6815	59.1637	56.3967	55.4262	33.6224	8.38188	4.15648	4.10294	7.20832e-05
TIAM-UCL 4.1.2	SSP2-RCP60	ODA	Final Energy|Industry|Non-Metallic|Gases	PJ/yr	0	0	0	35.8945	30.7829	30.457	30.8668	30.7359	27.4248	27.4248	23.7411	4.26068	0.000132187	0.000104309	7.85062e-05
TIAM-UCL 4.1.2	SSP2-RCP60	SKO	Final Energy|Industry|Non-Metallic|Gases	PJ/yr	0	0	0	9.28652	0.856545	0.600554	0.375812	0.177076	4.31239e-05	2.86713e-05	0.18583	3.18324e-05	4.66216e-05	0.000219534	3.28416e-05
TIAM-UCL 4.1.2	SSP2-RCP60	UK	Final Energy|Industry|Non-Metallic|Gases	PJ/yr	0	0	0	34.0258	26.8794	19.2911	14.9002	7.88648	0.203109	0.202915	0.0352035	0.00111733	7.81348e-05	0.000314819	0.000392376
TIAM-UCL 4.1.2	SSP2-RCP60	USA	Final Energy|Industry|Non-Metallic|Gases	PJ/yr	0	0	0	329.023	253.866	202.798	198.515	203.119	53.5836	36.8186	34.9104	30.3758	1.48563	0.000127251	8.88763e-05
TIAM-UCL 4.1.2	SSP2-RCP60	WEU	Final Energy|Industry|Non-Metallic|Gases	PJ/yr	0	0	0	672.861	599.736	587.401	511.593	429.065	357.154	324.796	154.721	39.5186	40.9059	34.3772	16.5203
TIAM-UCL 4.1.2	SSP2-RCP60	World	Final Energy|Industry|Non-Metallic|Gases	PJ/yr	0	0	0	3250.54	2776.65	2447.32	2121.69	1898.67	1548.44	1380.95	570.183	231.844	162.409	241.638	223.184
TIAM-UCL 4.1.2	SSP2-RCP60	AFR	Final Energy|Industry|Non-Metallic|Heat	PJ/yr	0	0	0	2.01026e-06	2.72997e-06	4.56686e-06	4.37661e-06	1.48244e-05	1.85805e-05	4.23328e-06	0.000108026	5.89883e-05	3.22544e-05	2.82686e-05	2.62474e-05
TIAM-UCL 4.1.2	SSP2-RCP60	AUS	Final Energy|Industry|Non-Metallic|Heat	PJ/yr	0	0	0	0.586296	0.405709	3.03589e-06	7.92639e-06	9.16088e-06	2.12707e-05	0.000297592	0.0458684	0.0154142	0.0153404	5.04753e-05	6.05055e-05
TIAM-UCL 4.1.2	SSP2-RCP60	CAN	Final Energy|Industry|Non-Metallic|Heat	PJ/yr	0	0	0	8.39641e-06	3.61282e-05	1.52585e-05	0.000113876	1.3881e-05	0.000261069	7.13917e-05	3.80779e-05	0.319468	0.393252	0.39293	0.366949
TIAM-UCL 4.1.2	SSP2-RCP60	CHI	Final Energy|Industry|Non-Metallic|Heat	PJ/yr	0	0	0	3.54339	7.60547e-06	9.57871e-06	1.40868e-05	3.82556e-06	6.85319e-06	1.7719e-05	0.000117122	5.08677e-06	1.09924e-05	2.66818e-05	6.0765e-06
TIAM-UCL 4.1.2	SSP2-RCP60	CSA	Final Energy|Industry|Non-Metallic|Heat	PJ/yr	0	0	0	3.51589e-06	2.17449e-06	5.03516e-06	6.66852e-06	3.40915e-06	3.44419e-06	4.07141e-06	6.12789e-05	6.54475e-05	8.3383e-05	2.40289e-05	4.04064e-05
TIAM-UCL 4.1.2	SSP2-RCP60	EEU	Final Energy|Industry|Non-Metallic|Heat	PJ/yr	0	0	0	7.94318	0.413467	8.98618e-05	0.184578	4.17561e-05	0.000100814	0.136568	4.47456	2.77982e-05	9.7538e-05	0.000243914	3.2845
TIAM-UCL 4.1.2	SSP2-RCP60	FSU	Final Energy|Industry|Non-Metallic|Heat	PJ/yr	0	0	0	5.43132e-06	7.63532e-06	8.63531e-06	1.18599e-05	6.51739e-06	9.87215e-05	5.42251e-06	1.82868e-05	4.44589e-05	6.70441e-05	3.56754e-05	5.29126e-05
TIAM-UCL 4.1.2	SSP2-RCP60	IND	Final Energy|Industry|Non-Metallic|Heat	PJ/yr	0	0	0	4.69098e-06	4.30213e-06	3.08327e-06	4.49807e-06	4.61617e-06	7.90359e-06	6.57314e-06	1.93454e-05	1.20564e-05	1.378e-05	1.38547e-05	1.11638e-05
TIAM-UCL 4.1.2	SSP2-RCP60	JPN	Final Energy|Industry|Non-Metallic|Heat	PJ/yr	0	0	0	3.66689e-06	5.24957e-06	7.51991e-06	2.38824e-05	3.68425e-05	0.000755313	6.83566e-06	0.000789519	6.30168e-05	1.10497e-05	4.51347e-05	6.26095e-05
TIAM-UCL 4.1.2	SSP2-RCP60	MEA	Final Energy|Industry|Non-Metallic|Heat	PJ/yr	0	0	0	4.01278e-06	3.68815e-06	6.8495e-06	5.84254e-06	5.72118e-06	0.1082	0.0637492	7.62809e-05	0.000251932	0.000169035	5.31637e-05	3.7961e-05
TIAM-UCL 4.1.2	SSP2-RCP60	MEX	Final Energy|Industry|Non-Metallic|Heat	PJ/yr	0	0	0	0.251159	2.26147e-06	2.84245e-06	1.52306e-05	8.98126e-05	0.000147615	0.000381873	0.000343793	0.0159818	0.418541	0.000420843	1.86062e-05
TIAM-UCL 4.1.2	SSP2-RCP60	ODA	Final Energy|Industry|Non-Metallic|Heat	PJ/yr	0	0	0	2.39045e-06	3.22935e-06	2.45158e-06	6.03885e-06	7.45136e-06	0.000183196	0.000120578	0.000131232	0.000118198	3.34565e-05	3.01079e-05	2.11926e-05
TIAM-UCL 4.1.2	SSP2-RCP60	SKO	Final Energy|Industry|Non-Metallic|Heat	PJ/yr	0	0	0	2.7519e-06	2.22525e-06	2.86597e-06	1.02638e-05	1.37998e-05	6.2228e-06	6.36833e-06	0.00013544	6.18429e-06	1.19901e-05	0.000488753	2.59633e-05
TIAM-UCL 4.1.2	SSP2-RCP60	UK	Final Energy|Industry|Non-Metallic|Heat	PJ/yr	0	0	0	1.46004e-05	4.36731e-05	0.921868	0.647533	0.481584	1.65227	0.000135864	0.0193329	0.00968309	0.601226	0.735355	0.640517
TIAM-UCL 4.1.2	SSP2-RCP60	USA	Final Energy|Industry|Non-Metallic|Heat	PJ/yr	0	0	0	0.0324148	3.89493e-06	5.12976e-06	1.63067e-05	4.61951e-05	1.30871e-05	1.3059e-05	2.67258e-05	1.18463e-05	5.82342e-05	1.91987e-05	2.47052e-05
TIAM-UCL 4.1.2	SSP2-RCP60	WEU	Final Energy|Industry|Non-Metallic|Heat	PJ/yr	0	0	0	12.9304	1.01181e-05	2.74621e-06	3.23925e-05	6.03284e-05	0.000108912	5.89996e-05	2.19159e-05	9.07112e-05	0.000194534	9.56189e-05	16.8448
TIAM-UCL 4.1.2	SSP2-RCP60	World	Final Energy|Industry|Non-Metallic|Heat	PJ/yr	0	0	0	25.2869	0.819311	0.922037	0.832385	0.481942	1.76221	0.201448	4.54165	0.361303	1.42914	1.12986	21.1372
TIAM-UCL 4.1.2	SSP2-RCP60	AFR	Final Energy|Industry|Non-Metallic|Liquids	PJ/yr	0	0	0	1.08612	0.00278544	1.53201e-05	2.57357e-05	1.91667e-05	2.12361e-05	2.28365e-05	3.01176e-05	2.50844e-05	2.89035e-05	2.937e-05	2.92037e-05
TIAM-UCL 4.1.2	SSP2-RCP60	AUS	Final Energy|Industry|Non-Metallic|Liquids	PJ/yr	0	0	0	0.0600012	0.0300049	1.06499e-05	1.64817e-05	1.51077e-05	1.67219e-05	1.45366e-05	2.34438e-05	1.95031e-05	2.04627e-05	2.32026e-05	2.2302e-05
TIAM-UCL 4.1.2	SSP2-RCP60	CAN	Final Energy|Industry|Non-Metallic|Liquids	PJ/yr	0	0	0	6.56173e-06	7.52557e-06	8.16238e-06	1.17259e-05	1.55103e-05	1.4345e-05	1.65901e-05	2.36571e-05	2.05202e-05	2.17015e-05	2.25447e-05	2.64364e-05
TIAM-UCL 4.1.2	SSP2-RCP60	CHI	Final Energy|Industry|Non-Metallic|Liquids	PJ/yr	0	0	0	527.912	1.85601	2.02555e-05	2.42351e-05	1.3639e-05	1.66538e-05	2.0756e-05	3.59287e-05	1.68344e-05	2.24641e-05	2.90691e-05	1.98499e-05
TIAM-UCL 4.1.2	SSP2-RCP60	CSA	Final Energy|Industry|Non-Metallic|Liquids	PJ/yr	0	0	0	1.09441e-05	0.0984324	1.63315e-05	2.1707e-05	2.08033e-05	1.97897e-05	2.44249e-05	2.90036e-05	2.22985e-05	2.66777e-05	2.82235e-05	2.48285e-05
TIAM-UCL 4.1.2	SSP2-RCP60	EEU	Final Energy|Industry|Non-Metallic|Liquids	PJ/yr	0	0	0	0.122744	0.0613872	4.68939e-05	2.14614	2.14614	2.14614	2.36613e-05	2.66577e-05	8.73155e-05	0.000101744	9.33209e-05	5.42651e-05
TIAM-UCL 4.1.2	SSP2-RCP60	FSU	Final Energy|Industry|Non-Metallic|Liquids	PJ/yr	0	0	0	8.60665e-06	0.123378	1.45278e-05	3.53028e-05	1.75912e-05	2.2376e-05	2.31761e-05	3.05371e-05	2.04392e-05	2.31876e-05	2.16037e-05	7.47413e-05
TIAM-UCL 4.1.2	SSP2-RCP60	IND	Final Energy|Industry|Non-Metallic|Liquids	PJ/yr	0	0	0	1.26217e-05	0.0803838	1.6135e-05	1.89352e-05	1.81267e-05	1.94453e-05	2.12435e-05	2.98463e-05	2.29299e-05	2.47261e-05	3.28955e-05	3.08594e-05
TIAM-UCL 4.1.2	SSP2-RCP60	JPN	Final Energy|Industry|Non-Metallic|Liquids	PJ/yr	0	0	0	0.424192	0.212117	4.39793e-05	2.74377e-05	2.53794e-05	3.27234e-05	1.89628e-05	4.52238e-05	2.64727e-05	2.25559e-05	2.79226e-05	2.49686e-05
TIAM-UCL 4.1.2	SSP2-RCP60	MEA	Final Energy|Industry|Non-Metallic|Liquids	PJ/yr	0	0	0	6.98935e-06	1.09275e-05	1.1203e-05	1.07419e-05	1.94818e-05	3.02048e-05	1.94904e-05	2.78023e-05	2.45002e-05	2.53581e-05	2.63834e-05	2.37203e-05
TIAM-UCL 4.1.2	SSP2-RCP60	MEX	Final Energy|Industry|Non-Metallic|Liquids	PJ/yr	0	0	0	0.0340619	0.00206223	1.59729e-05	2.01371e-05	2.26191e-05	2.41801e-05	2.93122e-05	2.78656e-05	0.000214005	2.81386	2.70964	6.79217
TIAM-UCL 4.1.2	SSP2-RCP60	ODA	Final Energy|Industry|Non-Metallic|Liquids	PJ/yr	0	0	0	1.30869	0.654354	1.48696e-05	1.93406e-05	1.74932e-05	2.00709e-05	2.54878e-05	3.28673e-05	2.38072e-05	2.54842e-05	2.76534e-05	2.31514e-05
TIAM-UCL 4.1.2	SSP2-RCP60	SKO	Final Energy|Industry|Non-Metallic|Liquids	PJ/yr	0	0	0	0.10918	0.0545946	1.59883e-05	2.33214e-05	1.9353e-05	1.91396e-05	1.73098e-05	4.06818e-05	2.05769e-05	2.76105e-05	3.56973e-05	2.31159e-05
TIAM-UCL 4.1.2	SSP2-RCP60	UK	Final Energy|Industry|Non-Metallic|Liquids	PJ/yr	0	0	0	0.268562	0.134291	2.93907e-05	2.80703e-05	1.92196e-05	2.38623e-05	2.34626e-05	3.06263e-05	2.20411e-05	2.39804e-05	2.54054e-05	2.31397e-05
TIAM-UCL 4.1.2	SSP2-RCP60	USA	Final Energy|Industry|Non-Metallic|Liquids	PJ/yr	0	0	0	5.98991	2.99496	2.4954e-05	1.88991e-05	1.83561e-05	1.90595e-05	2.20882e-05	2.62466e-05	2.16083e-05	2.30263e-05	2.28495e-05	2.111e-05
TIAM-UCL 4.1.2	SSP2-RCP60	WEU	Final Energy|Industry|Non-Metallic|Liquids	PJ/yr	0	0	0	0.837029	0.418524	2.17199e-05	2.0642e-05	1.95292e-05	2.10484e-05	2.35648e-05	3.12896e-05	2.34266e-05	2.57342e-05	2.86222e-05	2.53411e-05
TIAM-UCL 4.1.2	SSP2-RCP60	World	Final Energy|Industry|Non-Metallic|Liquids	PJ/yr	0	0	0	538.152	6.72331	0.000326354	2.14646	2.14642	2.14646	0.000346903	0.000491795	0.000611363	2.8143	2.71012	6.79261
TIAM-UCL 4.1.2	SSP2-RCP60	AFR	Final Energy|Industry|Non-Metallic|Solids|Biomass	PJ/yr	0	0	0	2.52861	2.52861	2.52861	2.5286	5.31243e-06	5.58137e-06	6.24143e-06	7.78457e-06	8.39371e-06	1.03541e-05	1.30719e-05	1.41729e-05
TIAM-UCL 4.1.2	SSP2-RCP60	AUS	Final Energy|Industry|Non-Metallic|Solids|Biomass	PJ/yr	0	0	0	3.00341	3.00342	3.00342	1.33572e-05	0.114837	3.20953e-05	3.16403e-06	3.53142e-06	1.52947e-05	2.88308e-06	5.58669e-06	4.97784e-06
TIAM-UCL 4.1.2	SSP2-RCP60	CAN	Final Energy|Industry|Non-Metallic|Solids|Biomass	PJ/yr	0	0	0	0.438096	0.438109	0.438122	0.271901	8.45267e-05	9.44408e-05	0.000148673	6.71298e-06	8.78103e-05	4.87275e-05	3.7324e-05	6.4231e-05
TIAM-UCL 4.1.2	SSP2-RCP60	CHI	Final Energy|Industry|Non-Metallic|Solids|Biomass	PJ/yr	0	0	0	122.941	21.5446	5.44846e-05	1.14579e-06	1.34016e-06	1.45748e-06	1.79911e-06	3.48148e-06	1.79171e-06	2.96017e-06	4.1869e-06	2.13899e-06
TIAM-UCL 4.1.2	SSP2-RCP60	CSA	Final Energy|Industry|Non-Metallic|Solids|Biomass	PJ/yr	0	0	0	95.5568	76.5949	57.6329	52.3688	50.7143	50.7143	50.7144	70.0027	35.6913	71.3112	75.325	67.3762
TIAM-UCL 4.1.2	SSP2-RCP60	EEU	Final Energy|Industry|Non-Metallic|Solids|Biomass	PJ/yr	0	0	0	8.21514	8.21516	8.53717	7.54822	1.42379	0.322159	1.61773e-05	4.85991e-06	6.78619e-06	1.81762e-05	3.87357e-06	6.64417e-06
TIAM-UCL 4.1.2	SSP2-RCP60	FSU	Final Energy|Industry|Non-Metallic|Solids|Biomass	PJ/yr	0	0	0	1.53525e-05	5.27211e-06	4.93306e-06	2.51278e-05	8.70784e-06	9.7082e-06	1.1891e-05	4.15479e-06	4.2967e-06	9.29437e-06	2.82538e-06	4.49461e-06
TIAM-UCL 4.1.2	SSP2-RCP60	IND	Final Energy|Industry|Non-Metallic|Solids|Biomass	PJ/yr	0	0	0	1.48893	4.6491e-06	1.23622e-06	2.19612e-06	2.15838e-06	3.45137e-06	4.92425e-06	8.14054e-06	7.22279e-06	7.1416e-06	5.90822e-06	5.06485e-06
TIAM-UCL 4.1.2	SSP2-RCP60	JPN	Final Energy|Industry|Non-Metallic|Solids|Biomass	PJ/yr	0	0	0	2.67522e-06	0.40177	0.0774189	1.79616e-06	7.68355e-07	1.54343e-06	5.55829e-06	1.33985e-05	2.49496e-06	5.85563e-06	1.17557e-05	1.88761e-06
TIAM-UCL 4.1.2	SSP2-RCP60	MEA	Final Energy|Industry|Non-Metallic|Solids|Biomass	PJ/yr	0	0	0	4.49487e-07	5.98601e-07	7.0617e-07	1.07836e-06	1.61382e-06	2.76841e-05	4.31799e-06	3.5134e-06	5.89313e-06	4.78233e-06	4.1161e-06	3.598e-06
TIAM-UCL 4.1.2	SSP2-RCP60	MEX	Final Energy|Industry|Non-Metallic|Solids|Biomass	PJ/yr	0	0	0	1.56336	1.56338	1.56338	1.82348e-05	0.555532	4.58397e-05	6.55325e-05	1.68845e-05	4.69139e-05	0.46428	0.464247	2.12296e-05
TIAM-UCL 4.1.2	SSP2-RCP60	ODA	Final Energy|Industry|Non-Metallic|Solids|Biomass	PJ/yr	0	0	0	21.3286	2.86317e-06	1.31476e-06	0.0148888	8.94875e-06	1.20692e-05	1.78795e-05	2.83518e-05	1.39701e-05	2.8191e-05	0.288428	5.70912e-06
TIAM-UCL 4.1.2	SSP2-RCP60	SKO	Final Energy|Industry|Non-Metallic|Solids|Biomass	PJ/yr	0	0	0	2.7264e-06	5.7344e-07	1.18825e-06	1.94558e-06	2.04291e-06	1.21141e-05	1.5942e-06	2.14251e-06	2.48354e-06	3.04989e-06	2.24417e-06	2.88941e-06
TIAM-UCL 4.1.2	SSP2-RCP60	UK	Final Energy|Industry|Non-Metallic|Solids|Biomass	PJ/yr	0	0	0	3.69846	3.69847	3.69847	2.46036	0.166474	4.68608e-05	8.50154e-06	2.68313e-06	5.71945e-06	9.80853e-06	3.75115e-06	2.83826e-06
TIAM-UCL 4.1.2	SSP2-RCP60	USA	Final Energy|Industry|Non-Metallic|Solids|Biomass	PJ/yr	0	0	0	27.9058	24.4459	20.986	0.646113	5.92248e-06	5.0331e-06	4.9262e-06	5.05476e-06	4.00926e-06	6.06159e-06	5.37323e-06	5.64531e-06
TIAM-UCL 4.1.2	SSP2-RCP60	WEU	Final Energy|Industry|Non-Metallic|Solids|Biomass	PJ/yr	0	0	0	40.1491	48.1866	38.1096	28.3708	12.4466	9.90888	7.00115	1.98902e-05	1.48642e-05	3.67951	6.51318	6.51318
TIAM-UCL 4.1.2	SSP2-RCP60	World	Final Energy|Industry|Non-Metallic|Solids|Biomass	PJ/yr	0	0	0	328.818	190.621	136.575	94.2097	65.4217	60.9457	57.7158	70.0028	35.6915	75.4552	82.5909	73.8895
TIAM-UCL 4.1.2	SSP2-RCP60	AFR	Final Energy|Industry|Non-Metallic|Solids|Fossil	PJ/yr	0	0	0	191.599	226.938	278.963	322.333	335.502	370.614	378.11	360.274	344.99	196.331	42.8239	6.56802
TIAM-UCL 4.1.2	SSP2-RCP60	AUS	Final Energy|Industry|Non-Metallic|Solids|Fossil	PJ/yr	0	0	0	51.2609	62.7206	72.9087	84.789	89.6498	86.7184	83.9871	78.2589	74.6394	69.985	65.46	61.2539
TIAM-UCL 4.1.2	SSP2-RCP60	CAN	Final Energy|Industry|Non-Metallic|Solids|Fossil	PJ/yr	0	0	0	28.8431	32.2874	35.7479	38.2701	36.7814	44.631	44.8167	42.4205	40.3669	37.4632	34.7619	32.2274
TIAM-UCL 4.1.2	SSP2-RCP60	CHI	Final Energy|Industry|Non-Metallic|Solids|Fossil	PJ/yr	0	0	0	8293.87	7848.7	6565.69	5763.77	4672.04	3681.12	3444.55	3157.57	2915.55	2724.73	2560.73	2418.8
TIAM-UCL 4.1.2	SSP2-RCP60	CSA	Final Energy|Industry|Non-Metallic|Solids|Fossil	PJ/yr	0	0	0	174.813	245.152	259.353	238.67	271.248	314.784	336.32	492.871	647.287	567.075	517.884	486.804
TIAM-UCL 4.1.2	SSP2-RCP60	EEU	Final Energy|Industry|Non-Metallic|Solids|Fossil	PJ/yr	0	0	0	86.0796	103.038	110.459	124.466	140.522	158.773	173.181	173.446	167.291	156.336	146.276	133.428
TIAM-UCL 4.1.2	SSP2-RCP60	FSU	Final Energy|Industry|Non-Metallic|Solids|Fossil	PJ/yr	0	0	0	299.441	396.37	589.384	782.406	823.408	821.689	900.651	1348.17	1319.33	1358.02	1265.72	1181.2
TIAM-UCL 4.1.2	SSP2-RCP60	IND	Final Energy|Industry|Non-Metallic|Solids|Fossil	PJ/yr	0	0	0	1534.87	1886.87	2371.24	2825.56	3033.86	3310.99	3559.47	3462.62	3379.96	3119.12	2863.85	2613.16
TIAM-UCL 4.1.2	SSP2-RCP60	JPN	Final Energy|Industry|Non-Metallic|Solids|Fossil	PJ/yr	0	0	0	104.564	107.991	107.442	94.2944	81.0714	69.2895	58.5071	50.6862	44.2864	42.0099	40.4279	39.4764
TIAM-UCL 4.1.2	SSP2-RCP60	MEA	Final Energy|Industry|Non-Metallic|Solids|Fossil	PJ/yr	0	0	0	16.9096	20.1378	26.2854	31.4096	35.0726	38.6717	38.3986	35.2145	32.4859	31.0979	29.277	27.759
TIAM-UCL 4.1.2	SSP2-RCP60	MEX	Final Energy|Industry|Non-Metallic|Solids|Fossil	PJ/yr	0	0	0	30.648	20.5173	22.0515	26.5852	39.5968	45.0074	47.4713	69.4394	96.641	89.8936	83.318	77.3496
TIAM-UCL 4.1.2	SSP2-RCP60	ODA	Final Energy|Industry|Non-Metallic|Solids|Fossil	PJ/yr	0	0	0	1151.84	1241.81	1527.88	1557.69	1584.09	1612.22	1633.81	1555.07	1508	1403.34	1299.96	1202.82
TIAM-UCL 4.1.2	SSP2-RCP60	SKO	Final Energy|Industry|Non-Metallic|Solids|Fossil	PJ/yr	0	0	0	137.455	147.08	147.23	138.461	130.702	123.788	117.391	108.037	100.527	93.8165	87.9451	82.7667
TIAM-UCL 4.1.2	SSP2-RCP60	UK	Final Energy|Industry|Non-Metallic|Solids|Fossil	PJ/yr	0	0	0	32.339	39.2639	46.4442	49.3267	56.9967	62.148	61.0274	56.6051	52.7088	48.473	45.2	42.5471
TIAM-UCL 4.1.2	SSP2-RCP60	USA	Final Energy|Industry|Non-Metallic|Solids|Fossil	PJ/yr	0	0	0	134.009	281.664	398.693	434.962	438.906	638.781	667.03	633.015	607.535	597.087	555.2	513.933
TIAM-UCL 4.1.2	SSP2-RCP60	WEU	Final Energy|Industry|Non-Metallic|Solids|Fossil	PJ/yr	0	0	0	286.904	365.49	379.754	430.834	502.376	552.607	557.482	712.835	800.762	737.265	691.282	647.764
TIAM-UCL 4.1.2	SSP2-RCP60	World	Final Energy|Industry|Non-Metallic|Solids|Fossil	PJ/yr	0	0	0	12555.4	13026	12939.5	12943.8	12271.8	11931.8	12102.2	12336.5	12132.4	11272	10330.1	9567.85
TIAM-UCL 4.1.2	SSP2-RCP60	AFR	Final Energy|Production|Steel|Primary|BF and BOF 1|w CCS|Biofuels	PJ/yr						5.18198e-08	8.10766e-08	1.11273e-07	1.41925e-07	1.64323e-07	1.91068e-07	2.28503e-07	1.94852e-07	2.09169e-07	3.32748e-07
TIAM-UCL 4.1.2	SSP2-RCP60	AUS	Final Energy|Production|Steel|Primary|BF and BOF 1|w CCS|Biofuels	PJ/yr						5.42214e-08	9.97279e-08	1.4823e-07	1.94111e-07	2.40616e-07	2.84478e-07	3.4924e-07	3.46612e-07	4.1812e-07	7.20758e-07
TIAM-UCL 4.1.2	SSP2-RCP60	CAN	Final Energy|Production|Steel|Primary|BF and BOF 1|w CCS|Biofuels	PJ/yr						6.52102e-08	1.1596e-07	1.70941e-07	2.28451e-07	2.92039e-07	3.7769e-07	4.91732e-07	5.09952e-07	6.52225e-07	1.0601e-06
TIAM-UCL 4.1.2	SSP2-RCP60	CHI	Final Energy|Production|Steel|Primary|BF and BOF 1|w CCS|Biofuels	PJ/yr							5.51083e-08	8.22156e-08	1.16097e-07	1.40327e-07	1.73212e-07	2.33362e-07	2.30289e-07	2.95827e-07	5.25833e-07
TIAM-UCL 4.1.2	SSP2-RCP60	CSA	Final Energy|Production|Steel|Primary|BF and BOF 1|w CCS|Biofuels	PJ/yr						5.46357e-08	8.49161e-08	1.23892e-07	1.66566e-07	2.03041e-07	2.99858e-07	4.1228e-07	4.03365e-07	4.60553e-07	6.90306e-07
TIAM-UCL 4.1.2	SSP2-RCP60	EEU	Final Energy|Production|Steel|Primary|BF and BOF 1|w CCS|Biofuels	PJ/yr						4.99344e-08	8.1427e-08	1.17937e-07	1.67811e-07	2.05969e-07	2.65954e-07	3.59725e-07	3.66746e-07	4.4752e-07	7.20539e-07
TIAM-UCL 4.1.2	SSP2-RCP60	FSU	Final Energy|Production|Steel|Primary|BF and BOF 1|w CCS|Biofuels	PJ/yr						7.39064e-08	1.24486e-07	1.84977e-07	2.44967e-07	3.09406e-07	3.80721e-07	4.78998e-07	4.85115e-07	6.00634e-07	1.00548e-06
TIAM-UCL 4.1.2	SSP2-RCP60	IND	Final Energy|Production|Steel|Primary|BF and BOF 1|w CCS|Biofuels	PJ/yr								6.48896e-08	9.01423e-08	1.16114e-07	1.48278e-07	1.94165e-07	1.89402e-07	2.22594e-07	3.76136e-07
TIAM-UCL 4.1.2	SSP2-RCP60	JPN	Final Energy|Production|Steel|Primary|BF and BOF 1|w CCS|Biofuels	PJ/yr						8.95319e-08	1.48804e-07	2.00319e-07	2.85094e-07	3.53884e-07	5.08685e-07	6.66911e-07	6.51891e-07	7.52717e-07	1.05685e-06
TIAM-UCL 4.1.2	SSP2-RCP60	MEA	Final Energy|Production|Steel|Primary|BF and BOF 1|w CCS|Biofuels	PJ/yr								5.69541e-08	8.21048e-08	9.68144e-08	1.18082e-07	1.42201e-07	1.42149e-07	1.73565e-07	3.0021e-07
TIAM-UCL 4.1.2	SSP2-RCP60	MEX	Final Energy|Production|Steel|Primary|BF and BOF 1|w CCS|Biofuels	PJ/yr							5.30563e-08	8.44071e-08	1.36301e-07	1.65668e-07	2.07745e-07	2.47844e-07	2.0643e-07	2.46079e-07	4.11415e-07
TIAM-UCL 4.1.2	SSP2-RCP60	ODA	Final Energy|Production|Steel|Primary|BF and BOF 1|w CCS|Biofuels	PJ/yr						5.38343e-08	9.05728e-08	1.36739e-07	1.88631e-07	2.28908e-07	3.24034e-07	4.12199e-07	3.9693e-07	4.74775e-07	7.9039e-07
TIAM-UCL 4.1.2	SSP2-RCP60	SKO	Final Energy|Production|Steel|Primary|BF and BOF 1|w CCS|Biofuels	PJ/yr							7.14301e-08	1.05295e-07	1.38062e-07	1.70796e-07	2.07461e-07	2.61223e-07	2.50128e-07	3.11746e-07	5.56807e-07
TIAM-UCL 4.1.2	SSP2-RCP60	UK	Final Energy|Production|Steel|Primary|BF and BOF 1|w CCS|Biofuels	PJ/yr							5.45418e-08	7.72981e-08	9.94852e-08	1.19897e-07	1.41578e-07	1.87982e-07	1.87839e-07	2.2448e-07	3.55907e-07
TIAM-UCL 4.1.2	SSP2-RCP60	USA	Final Energy|Production|Steel|Primary|BF and BOF 1|w CCS|Biofuels	PJ/yr						4.84592e-08	9.5269e-08	1.55183e-07	2.17419e-07	2.71257e-07	3.73105e-07	4.8674e-07	5.08515e-07	6.34774e-07	1.07569e-06
TIAM-UCL 4.1.2	SSP2-RCP60	WEU	Final Energy|Production|Steel|Primary|BF and BOF 1|w CCS|Biofuels	PJ/yr						6.72088e-08	1.19521e-07	1.71159e-07	2.31111e-07	2.61092e-07	3.4059e-07	4.45365e-07	4.61488e-07	5.88017e-07	9.86536e-07
TIAM-UCL 4.1.2	SSP2-RCP60	World	Final Energy|Production|Steel|Primary|BF and BOF 1|w CCS|Biofuels	Mt/yr	0	0	0	0	0	6.08762e-07	1.2759e-06	1.99171e-06	2.72828e-06	3.34015e-06	4.34254e-06	5.59847e-06	5.5317e-06	6.71279e-06	1.09657e-05
TIAM-UCL 4.1.2	SSP2-RCP60	AFR	Final Energy|Production|Steel|Primary|BF and BOF 1|w CCS|Blast Furnace Gas	PJ/yr						1.60278e-08	2.50769e-08	3.44166e-08	4.38972e-08	5.08249e-08	5.90971e-08	7.06758e-08	6.02676e-08	6.46956e-08	1.02919e-07
TIAM-UCL 4.1.2	SSP2-RCP60	AUS	Final Energy|Production|Steel|Primary|BF and BOF 1|w CCS|Blast Furnace Gas	PJ/yr						1.67706e-08	3.08457e-08	4.58475e-08	6.00385e-08	7.44224e-08	8.79886e-08	1.0802e-07	1.07207e-07	1.29324e-07	2.2293e-07
TIAM-UCL 4.1.2	SSP2-RCP60	CAN	Final Energy|Production|Steel|Primary|BF and BOF 1|w CCS|Blast Furnace Gas	PJ/yr						2.01695e-08	3.58664e-08	5.28719e-08	7.06598e-08	9.03273e-08	1.16819e-07	1.52092e-07	1.57728e-07	2.01732e-07	3.27889e-07
TIAM-UCL 4.1.2	SSP2-RCP60	CHI	Final Energy|Production|Steel|Primary|BF and BOF 1|w CCS|Blast Furnace Gas	PJ/yr							1.7045e-08	2.54292e-08	3.59086e-08	4.34031e-08	5.35743e-08	7.21786e-08	7.12283e-08	9.1499e-08	1.6264e-07
TIAM-UCL 4.1.2	SSP2-RCP60	CSA	Final Energy|Production|Steel|Primary|BF and BOF 1|w CCS|Blast Furnace Gas	PJ/yr						1.68988e-08	2.62645e-08	3.83197e-08	5.15188e-08	6.28002e-08	9.27458e-08	1.27518e-07	1.2476e-07	1.42449e-07	2.13511e-07
TIAM-UCL 4.1.2	SSP2-RCP60	EEU	Final Energy|Production|Steel|Primary|BF and BOF 1|w CCS|Blast Furnace Gas	PJ/yr						1.54447e-08	2.51853e-08	3.64779e-08	5.19037e-08	6.37059e-08	8.22592e-08	1.11263e-07	1.13434e-07	1.38418e-07	2.22862e-07
TIAM-UCL 4.1.2	SSP2-RCP60	FSU	Final Energy|Production|Steel|Primary|BF and BOF 1|w CCS|Blast Furnace Gas	PJ/yr						2.28592e-08	3.85033e-08	5.72133e-08	7.5768e-08	9.5699e-08	1.17757e-07	1.48154e-07	1.50046e-07	1.85775e-07	3.10993e-07
TIAM-UCL 4.1.2	SSP2-RCP60	IND	Final Energy|Production|Steel|Primary|BF and BOF 1|w CCS|Blast Furnace Gas	PJ/yr								2.00703e-08	2.78809e-08	3.59139e-08	4.58622e-08	6.0055e-08	5.85818e-08	6.88481e-08	1.16338e-07
TIAM-UCL 4.1.2	SSP2-RCP60	JPN	Final Energy|Production|Steel|Primary|BF and BOF 1|w CCS|Blast Furnace Gas	PJ/yr						2.76921e-08	4.60249e-08	6.19585e-08	8.81792e-08	1.09456e-07	1.57336e-07	2.06275e-07	2.01629e-07	2.32815e-07	3.26884e-07
TIAM-UCL 4.1.2	SSP2-RCP60	MEA	Final Energy|Production|Steel|Primary|BF and BOF 1|w CCS|Blast Furnace Gas	PJ/yr								1.76158e-08	2.53949e-08	2.99446e-08	3.65228e-08	4.39825e-08	4.39667e-08	5.36834e-08	9.28545e-08
TIAM-UCL 4.1.2	SSP2-RCP60	MEX	Final Energy|Production|Steel|Primary|BF and BOF 1|w CCS|Blast Furnace Gas	PJ/yr							1.64103e-08	2.6107e-08	4.21579e-08	5.12409e-08	6.42554e-08	7.6658e-08	6.38486e-08	7.61121e-08	1.2725e-07
TIAM-UCL 4.1.2	SSP2-RCP60	ODA	Final Energy|Production|Steel|Primary|BF and BOF 1|w CCS|Blast Furnace Gas	PJ/yr						1.66509e-08	2.80141e-08	4.22934e-08	5.83433e-08	7.0801e-08	1.00223e-07	1.27493e-07	1.2277e-07	1.46847e-07	2.44467e-07
TIAM-UCL 4.1.2	SSP2-RCP60	SKO	Final Energy|Production|Steel|Primary|BF and BOF 1|w CCS|Blast Furnace Gas	PJ/yr							2.20932e-08	3.25676e-08	4.27026e-08	5.2827e-08	6.41675e-08	8.07961e-08	7.73644e-08	9.64226e-08	1.7222e-07
TIAM-UCL 4.1.2	SSP2-RCP60	UK	Final Energy|Production|Steel|Primary|BF and BOF 1|w CCS|Blast Furnace Gas	PJ/yr							1.68697e-08	2.39082e-08	3.07707e-08	3.70841e-08	4.37899e-08	5.81427e-08	5.80983e-08	6.94313e-08	1.10082e-07
TIAM-UCL 4.1.2	SSP2-RCP60	USA	Final Energy|Production|Steel|Primary|BF and BOF 1|w CCS|Blast Furnace Gas	PJ/yr						1.49884e-08	2.94666e-08	4.7998e-08	6.72476e-08	8.38996e-08	1.15401e-07	1.50548e-07	1.57283e-07	1.96335e-07	3.32709e-07
TIAM-UCL 4.1.2	SSP2-RCP60	WEU	Final Energy|Production|Steel|Primary|BF and BOF 1|w CCS|Blast Furnace Gas	PJ/yr						2.07876e-08	3.69679e-08	5.29394e-08	7.14825e-08	8.07557e-08	1.05344e-07	1.37751e-07	1.42738e-07	1.81873e-07	3.05135e-07
TIAM-UCL 4.1.2	SSP2-RCP60	World	Final Energy|Production|Steel|Primary|BF and BOF 1|w CCS|Blast Furnace Gas	Mt/yr	0	0	0	0	0	1.88289e-07	3.94634e-07	6.16034e-07	8.43854e-07	1.03311e-06	1.34314e-06	1.7316e-06	1.71095e-06	2.07626e-06	3.39168e-06
TIAM-UCL 4.1.2	SSP2-RCP60	AFR	Final Energy|Production|Steel|Primary|BF and BOF 1|w CCS|Coal	PJ/yr						8.73009e-08	1.3659e-07	1.87461e-07	2.39101e-07	2.76835e-07	3.21892e-07	3.84959e-07	3.28268e-07	3.52386e-07	5.60582e-07
TIAM-UCL 4.1.2	SSP2-RCP60	AUS	Final Energy|Production|Steel|Primary|BF and BOF 1|w CCS|Coal	PJ/yr						9.13468e-08	1.68012e-07	2.49724e-07	3.2702e-07	4.05366e-07	4.7926e-07	5.88366e-07	5.83938e-07	7.04408e-07	1.21426e-06
TIAM-UCL 4.1.2	SSP2-RCP60	CAN	Final Energy|Production|Steel|Primary|BF and BOF 1|w CCS|Coal	PJ/yr						1.0986e-07	1.95358e-07	2.87985e-07	3.84872e-07	4.91998e-07	6.36295e-07	8.28421e-07	8.59116e-07	1.0988e-06	1.78596e-06
TIAM-UCL 4.1.2	SSP2-RCP60	CHI	Final Energy|Production|Steel|Primary|BF and BOF 1|w CCS|Coal	PJ/yr							9.28411e-08	1.38509e-07	1.95588e-07	2.3641e-07	2.91811e-07	3.93145e-07	3.87969e-07	4.9838e-07	8.85872e-07
TIAM-UCL 4.1.2	SSP2-RCP60	CSA	Final Energy|Production|Steel|Primary|BF and BOF 1|w CCS|Coal	PJ/yr						9.20448e-08	1.43058e-07	2.08721e-07	2.80614e-07	3.42063e-07	5.05171e-07	6.94568e-07	6.79549e-07	7.75894e-07	1.16296e-06
TIAM-UCL 4.1.2	SSP2-RCP60	EEU	Final Energy|Production|Steel|Primary|BF and BOF 1|w CCS|Coal	PJ/yr						8.41245e-08	1.3718e-07	1.98689e-07	2.82711e-07	3.46996e-07	4.48053e-07	6.06029e-07	6.17858e-07	7.53938e-07	1.21389e-06
TIAM-UCL 4.1.2	SSP2-RCP60	FSU	Final Energy|Production|Steel|Primary|BF and BOF 1|w CCS|Coal	PJ/yr						1.2451e-07	2.09721e-07	3.11632e-07	4.12696e-07	5.21257e-07	6.41401e-07	8.06969e-07	8.17273e-07	1.01189e-06	1.69393e-06
TIAM-UCL 4.1.2	SSP2-RCP60	IND	Final Energy|Production|Steel|Primary|BF and BOF 1|w CCS|Coal	PJ/yr								1.0932e-07	1.51863e-07	1.95617e-07	2.49804e-07	3.2711e-07	3.19086e-07	3.75004e-07	6.33676e-07
TIAM-UCL 4.1.2	SSP2-RCP60	JPN	Final Energy|Production|Steel|Primary|BF and BOF 1|w CCS|Coal	PJ/yr						1.50834e-07	2.5069e-07	3.37478e-07	4.80297e-07	5.96189e-07	8.56982e-07	1.12355e-06	1.09824e-06	1.2681e-06	1.78048e-06
TIAM-UCL 4.1.2	SSP2-RCP60	MEA	Final Energy|Production|Steel|Primary|BF and BOF 1|w CCS|Coal	PJ/yr								9.59506e-08	1.38322e-07	1.63103e-07	1.98934e-07	2.39566e-07	2.39479e-07	2.92405e-07	5.05763e-07
TIAM-UCL 4.1.2	SSP2-RCP60	MEX	Final Energy|Production|Steel|Primary|BF and BOF 1|w CCS|Coal	PJ/yr							8.9384e-08	1.42201e-07	2.29627e-07	2.79101e-07	3.49989e-07	4.17543e-07	3.47773e-07	4.1457e-07	6.93112e-07
TIAM-UCL 4.1.2	SSP2-RCP60	ODA	Final Energy|Production|Steel|Primary|BF and BOF 1|w CCS|Coal	PJ/yr						9.06947e-08	1.52588e-07	2.30365e-07	3.17787e-07	3.85641e-07	5.45901e-07	6.94433e-07	6.68708e-07	7.99854e-07	1.33157e-06
TIAM-UCL 4.1.2	SSP2-RCP60	SKO	Final Energy|Production|Steel|Primary|BF and BOF 1|w CCS|Coal	PJ/yr							1.20338e-07	1.77391e-07	2.32594e-07	2.8774e-07	3.4951e-07	4.40083e-07	4.21391e-07	5.25198e-07	9.38053e-07
TIAM-UCL 4.1.2	SSP2-RCP60	UK	Final Energy|Production|Steel|Primary|BF and BOF 1|w CCS|Coal	PJ/yr							9.18867e-08	1.30224e-07	1.67603e-07	2.01991e-07	2.38517e-07	3.16694e-07	3.16452e-07	3.78181e-07	5.99597e-07
TIAM-UCL 4.1.2	SSP2-RCP60	USA	Final Energy|Production|Steel|Primary|BF and BOF 1|w CCS|Coal	PJ/yr						8.16393e-08	1.605e-07	2.61437e-07	3.66287e-07	4.56987e-07	6.28571e-07	8.20012e-07	8.56696e-07	1.0694e-06	1.81221e-06
TIAM-UCL 4.1.2	SSP2-RCP60	WEU	Final Energy|Production|Steel|Primary|BF and BOF 1|w CCS|Coal	PJ/yr						1.13227e-07	2.01358e-07	2.88352e-07	3.89354e-07	4.39863e-07	5.73793e-07	7.50306e-07	7.7747e-07	9.90633e-07	1.66202e-06
TIAM-UCL 4.1.2	SSP2-RCP60	World	Final Energy|Production|Steel|Primary|BF and BOF 1|w CCS|Coal	Mt/yr	0	0	0	0	0	1.02558e-06	2.14951e-06	3.35544e-06	4.59634e-06	5.62716e-06	7.31588e-06	9.43175e-06	9.31927e-06	1.1309e-05	1.84739e-05
TIAM-UCL 4.1.2	SSP2-RCP60	AFR	Final Energy|Production|Steel|Primary|BF and BOF 1|w CCS|Coke Oven Coke	PJ/yr						3.49203e-08	5.4636e-08	7.49846e-08	9.56404e-08	1.10734e-07	1.28757e-07	1.53984e-07	1.31307e-07	1.40955e-07	2.24233e-07
TIAM-UCL 4.1.2	SSP2-RCP60	AUS	Final Energy|Production|Steel|Primary|BF and BOF 1|w CCS|Coke Oven Coke	PJ/yr						3.65387e-08	6.72047e-08	9.98896e-08	1.30808e-07	1.62147e-07	1.91704e-07	2.35346e-07	2.33575e-07	2.81763e-07	4.85705e-07
TIAM-UCL 4.1.2	SSP2-RCP60	CAN	Final Energy|Production|Steel|Primary|BF and BOF 1|w CCS|Coke Oven Coke	PJ/yr						4.39439e-08	7.81433e-08	1.15194e-07	1.53949e-07	1.96799e-07	2.54518e-07	3.31368e-07	3.43647e-07	4.39521e-07	7.14382e-07
TIAM-UCL 4.1.2	SSP2-RCP60	CHI	Final Energy|Production|Steel|Primary|BF and BOF 1|w CCS|Coke Oven Coke	PJ/yr							3.71364e-08	5.54035e-08	7.82353e-08	9.45639e-08	1.16724e-07	1.57258e-07	1.55187e-07	1.99352e-07	3.54349e-07
TIAM-UCL 4.1.2	SSP2-RCP60	CSA	Final Energy|Production|Steel|Primary|BF and BOF 1|w CCS|Coke Oven Coke	PJ/yr						3.68179e-08	5.72233e-08	8.34884e-08	1.12246e-07	1.36825e-07	2.02068e-07	2.77827e-07	2.7182e-07	3.10358e-07	4.65184e-07
TIAM-UCL 4.1.2	SSP2-RCP60	EEU	Final Energy|Production|Steel|Primary|BF and BOF 1|w CCS|Coke Oven Coke	PJ/yr						3.36498e-08	5.48721e-08	7.94756e-08	1.13084e-07	1.38798e-07	1.79221e-07	2.42412e-07	2.47143e-07	3.01575e-07	4.85557e-07
TIAM-UCL 4.1.2	SSP2-RCP60	FSU	Final Energy|Production|Steel|Primary|BF and BOF 1|w CCS|Coke Oven Coke	PJ/yr						4.9804e-08	8.38885e-08	1.24653e-07	1.65078e-07	2.08503e-07	2.5656e-07	3.22787e-07	3.26909e-07	4.04755e-07	6.77572e-07
TIAM-UCL 4.1.2	SSP2-RCP60	IND	Final Energy|Production|Steel|Primary|BF and BOF 1|w CCS|Coke Oven Coke	PJ/yr								4.37279e-08	6.07452e-08	7.82468e-08	9.99215e-08	1.30844e-07	1.27634e-07	1.50002e-07	2.5347e-07
TIAM-UCL 4.1.2	SSP2-RCP60	JPN	Final Energy|Production|Steel|Primary|BF and BOF 1|w CCS|Coke Oven Coke	PJ/yr						6.03338e-08	1.00276e-07	1.34991e-07	1.92119e-07	2.38476e-07	3.42793e-07	4.49418e-07	4.39297e-07	5.07241e-07	7.12194e-07
TIAM-UCL 4.1.2	SSP2-RCP60	MEA	Final Energy|Production|Steel|Primary|BF and BOF 1|w CCS|Coke Oven Coke	PJ/yr								3.83802e-08	5.53288e-08	6.52413e-08	7.95735e-08	9.58263e-08	9.57918e-08	1.16962e-07	2.02305e-07
TIAM-UCL 4.1.2	SSP2-RCP60	MEX	Final Energy|Production|Steel|Primary|BF and BOF 1|w CCS|Coke Oven Coke	PJ/yr							3.57536e-08	5.68803e-08	9.18508e-08	1.1164e-07	1.39996e-07	1.67017e-07	1.39109e-07	1.65828e-07	2.77245e-07
TIAM-UCL 4.1.2	SSP2-RCP60	ODA	Final Energy|Production|Steel|Primary|BF and BOF 1|w CCS|Coke Oven Coke	PJ/yr						3.62779e-08	6.10352e-08	9.2146e-08	1.27115e-07	1.54257e-07	2.1836e-07	2.77773e-07	2.67483e-07	3.19942e-07	5.32629e-07
TIAM-UCL 4.1.2	SSP2-RCP60	SKO	Final Energy|Production|Steel|Primary|BF and BOF 1|w CCS|Coke Oven Coke	PJ/yr							4.81353e-08	7.09562e-08	9.30375e-08	1.15096e-07	1.39804e-07	1.76033e-07	1.68556e-07	2.10079e-07	3.75221e-07
TIAM-UCL 4.1.2	SSP2-RCP60	UK	Final Energy|Production|Steel|Primary|BF and BOF 1|w CCS|Coke Oven Coke	PJ/yr							3.67547e-08	5.20897e-08	6.70412e-08	8.07963e-08	9.54066e-08	1.26677e-07	1.26581e-07	1.51272e-07	2.39839e-07
TIAM-UCL 4.1.2	SSP2-RCP60	USA	Final Energy|Production|Steel|Primary|BF and BOF 1|w CCS|Coke Oven Coke	PJ/yr						3.26557e-08	6.41999e-08	1.04575e-07	1.46515e-07	1.82795e-07	2.51428e-07	3.28005e-07	3.42678e-07	4.27762e-07	7.24883e-07
TIAM-UCL 4.1.2	SSP2-RCP60	WEU	Final Energy|Production|Steel|Primary|BF and BOF 1|w CCS|Coke Oven Coke	PJ/yr						4.52907e-08	8.05432e-08	1.15341e-07	1.55741e-07	1.75945e-07	2.29517e-07	3.00123e-07	3.10988e-07	3.96253e-07	6.64807e-07
TIAM-UCL 4.1.2	SSP2-RCP60	World	Final Energy|Production|Steel|Primary|BF and BOF 1|w CCS|Coke Oven Coke	Mt/yr	0	0	0	0	0	4.10233e-07	8.59802e-07	1.34218e-06	1.83853e-06	2.25086e-06	2.92635e-06	3.7727e-06	3.72771e-06	4.52362e-06	7.38958e-06
TIAM-UCL 4.1.2	SSP2-RCP60	AFR	Final Energy|Production|Steel|Primary|BF and BOF 1|w CCS|Coke Oven Gas	PJ/yr						1.11144e-08	1.73895e-08	2.3866e-08	3.04404e-08	3.52443e-08	4.09807e-08	4.90098e-08	4.17923e-08	4.48629e-08	7.13686e-08
TIAM-UCL 4.1.2	SSP2-RCP60	AUS	Final Energy|Production|Steel|Primary|BF and BOF 1|w CCS|Coke Oven Gas	PJ/yr						1.16295e-08	2.13898e-08	3.17928e-08	4.16334e-08	5.16079e-08	6.10154e-08	7.49058e-08	7.43421e-08	8.96793e-08	1.5459e-07
TIAM-UCL 4.1.2	SSP2-RCP60	CAN	Final Energy|Production|Steel|Primary|BF and BOF 1|w CCS|Coke Oven Gas	PJ/yr						1.39864e-08	2.48714e-08	3.66638e-08	4.89988e-08	6.26371e-08	8.10079e-08	1.05468e-07	1.09376e-07	1.39891e-07	2.27373e-07
TIAM-UCL 4.1.2	SSP2-RCP60	CHI	Final Energy|Production|Steel|Primary|BF and BOF 1|w CCS|Coke Oven Gas	PJ/yr							1.18198e-08	1.76338e-08	2.49007e-08	3.00977e-08	3.71509e-08	5.00519e-08	4.9393e-08	6.34496e-08	1.12782e-07
TIAM-UCL 4.1.2	SSP2-RCP60	CSA	Final Energy|Production|Steel|Primary|BF and BOF 1|w CCS|Coke Oven Gas	PJ/yr						1.17184e-08	1.8213e-08	2.65726e-08	3.57255e-08	4.35486e-08	6.43142e-08	8.84266e-08	8.65145e-08	9.87804e-08	1.48058e-07
TIAM-UCL 4.1.2	SSP2-RCP60	EEU	Final Energy|Production|Steel|Primary|BF and BOF 1|w CCS|Coke Oven Gas	PJ/yr						1.071e-08	1.74646e-08	2.52954e-08	3.59924e-08	4.41766e-08	5.70423e-08	7.71546e-08	7.86605e-08	9.59851e-08	1.54543e-07
TIAM-UCL 4.1.2	SSP2-RCP60	FSU	Final Energy|Production|Steel|Primary|BF and BOF 1|w CCS|Coke Oven Gas	PJ/yr						1.58516e-08	2.67e-08	3.96744e-08	5.2541e-08	6.63621e-08	8.16578e-08	1.02737e-07	1.04048e-07	1.28825e-07	2.15657e-07
TIAM-UCL 4.1.2	SSP2-RCP60	IND	Final Energy|Production|Steel|Primary|BF and BOF 1|w CCS|Coke Oven Gas	PJ/yr								1.39177e-08	1.93339e-08	2.49043e-08	3.1803e-08	4.16449e-08	4.06233e-08	4.77424e-08	8.06744e-08
TIAM-UCL 4.1.2	SSP2-RCP60	JPN	Final Energy|Production|Steel|Primary|BF and BOF 1|w CCS|Coke Oven Gas	PJ/yr						1.9203e-08	3.19158e-08	4.29648e-08	6.11475e-08	7.59018e-08	1.09104e-07	1.4304e-07	1.39819e-07	1.61444e-07	2.26676e-07
TIAM-UCL 4.1.2	SSP2-RCP60	MEA	Final Energy|Production|Steel|Primary|BF and BOF 1|w CCS|Coke Oven Gas	PJ/yr								1.22156e-08	1.761e-08	2.0765e-08	2.53266e-08	3.04995e-08	3.04885e-08	3.72265e-08	6.43896e-08
TIAM-UCL 4.1.2	SSP2-RCP60	MEX	Final Energy|Production|Steel|Primary|BF and BOF 1|w CCS|Coke Oven Gas	PJ/yr							1.13796e-08	1.81038e-08	2.92342e-08	3.55328e-08	4.45577e-08	5.31582e-08	4.42755e-08	5.27796e-08	8.82413e-08
TIAM-UCL 4.1.2	SSP2-RCP60	ODA	Final Energy|Production|Steel|Primary|BF and BOF 1|w CCS|Coke Oven Gas	PJ/yr						1.15465e-08	1.94262e-08	2.93282e-08	4.0458e-08	4.90967e-08	6.94995e-08	8.84094e-08	8.51344e-08	1.01831e-07	1.69525e-07
TIAM-UCL 4.1.2	SSP2-RCP60	SKO	Final Energy|Production|Steel|Primary|BF and BOF 1|w CCS|Coke Oven Gas	PJ/yr							1.53205e-08	2.25839e-08	2.96119e-08	3.66327e-08	4.44967e-08	5.60277e-08	5.3648e-08	6.68639e-08	1.19425e-07
TIAM-UCL 4.1.2	SSP2-RCP60	UK	Final Energy|Production|Steel|Primary|BF and BOF 1|w CCS|Coke Oven Gas	PJ/yr							1.16983e-08	1.65791e-08	2.13378e-08	2.57158e-08	3.0366e-08	4.03188e-08	4.0288e-08	4.81469e-08	7.63357e-08
TIAM-UCL 4.1.2	SSP2-RCP60	USA	Final Energy|Production|Steel|Primary|BF and BOF 1|w CCS|Coke Oven Gas	PJ/yr						1.03936e-08	2.04335e-08	3.3284e-08	4.66326e-08	5.81798e-08	8.00244e-08	1.04397e-07	1.09067e-07	1.36148e-07	2.30715e-07
TIAM-UCL 4.1.2	SSP2-RCP60	WEU	Final Energy|Production|Steel|Primary|BF and BOF 1|w CCS|Coke Oven Gas	PJ/yr						1.44151e-08	2.56352e-08	3.67106e-08	4.95693e-08	5.59997e-08	7.30505e-08	9.55228e-08	9.8981e-08	1.26119e-07	2.11594e-07
TIAM-UCL 4.1.2	SSP2-RCP60	World	Final Energy|Production|Steel|Primary|BF and BOF 1|w CCS|Coke Oven Gas	Mt/yr	0	0	0	0	0	1.30569e-07	2.73657e-07	4.27187e-07	5.85167e-07	7.16403e-07	9.31397e-07	1.20077e-06	1.18645e-06	1.43977e-06	2.35195e-06
TIAM-UCL 4.1.2	SSP2-RCP60	AFR	Final Energy|Production|Steel|Primary|BF and BOF 1|w CCS|Electricity	PJ/yr						5.23805e-09	8.19539e-09	1.12477e-08	1.43461e-08	1.66101e-08	1.93135e-08	2.30976e-08	1.96961e-08	2.11432e-08	3.36349e-08
TIAM-UCL 4.1.2	SSP2-RCP60	AUS	Final Energy|Production|Steel|Primary|BF and BOF 1|w CCS|Electricity	PJ/yr						5.48081e-09	1.00807e-08	1.49834e-08	1.96212e-08	2.4322e-08	2.87556e-08	3.53019e-08	3.50363e-08	4.22645e-08	7.28558e-08
TIAM-UCL 4.1.2	SSP2-RCP60	CAN	Final Energy|Production|Steel|Primary|BF and BOF 1|w CCS|Electricity	PJ/yr						6.59158e-09	1.17215e-08	1.72791e-08	2.30923e-08	2.95199e-08	3.81777e-08	4.97052e-08	5.1547e-08	6.59282e-08	1.07157e-07
TIAM-UCL 4.1.2	SSP2-RCP60	CHI	Final Energy|Production|Steel|Primary|BF and BOF 1|w CCS|Electricity	PJ/yr							5.57046e-09	8.31053e-09	1.17353e-08	1.41846e-08	1.75086e-08	2.35887e-08	2.32781e-08	2.99028e-08	5.31523e-08
TIAM-UCL 4.1.2	SSP2-RCP60	CSA	Final Energy|Production|Steel|Primary|BF and BOF 1|w CCS|Electricity	PJ/yr						5.52269e-09	8.58349e-09	1.25233e-08	1.68369e-08	2.05238e-08	3.03103e-08	4.16741e-08	4.07729e-08	4.65537e-08	6.97776e-08
TIAM-UCL 4.1.2	SSP2-RCP60	EEU	Final Energy|Production|Steel|Primary|BF and BOF 1|w CCS|Electricity	PJ/yr						5.04747e-09	8.23081e-09	1.19213e-08	1.69626e-08	2.08197e-08	2.68832e-08	3.63617e-08	3.70715e-08	4.52363e-08	7.28336e-08
TIAM-UCL 4.1.2	SSP2-RCP60	FSU	Final Energy|Production|Steel|Primary|BF and BOF 1|w CCS|Electricity	PJ/yr						7.47061e-09	1.25833e-08	1.86979e-08	2.47618e-08	3.12754e-08	3.8484e-08	4.84181e-08	4.90364e-08	6.07133e-08	1.01636e-07
TIAM-UCL 4.1.2	SSP2-RCP60	IND	Final Energy|Production|Steel|Primary|BF and BOF 1|w CCS|Electricity	PJ/yr								6.55918e-09	9.11177e-09	1.1737e-08	1.49882e-08	1.96266e-08	1.91451e-08	2.25003e-08	3.80206e-08
TIAM-UCL 4.1.2	SSP2-RCP60	JPN	Final Energy|Production|Steel|Primary|BF and BOF 1|w CCS|Electricity	PJ/yr						9.05007e-09	1.50414e-08	2.02487e-08	2.88178e-08	3.57713e-08	5.14189e-08	6.74127e-08	6.58945e-08	7.60862e-08	1.06829e-07
TIAM-UCL 4.1.2	SSP2-RCP60	MEA	Final Energy|Production|Steel|Primary|BF and BOF 1|w CCS|Electricity	PJ/yr								5.75704e-09	8.29932e-09	9.7862e-09	1.1936e-08	1.43739e-08	1.43688e-08	1.75443e-08	3.03458e-08
TIAM-UCL 4.1.2	SSP2-RCP60	MEX	Final Energy|Production|Steel|Primary|BF and BOF 1|w CCS|Electricity	PJ/yr							5.36304e-09	8.53204e-09	1.37776e-08	1.6746e-08	2.09993e-08	2.50526e-08	2.08664e-08	2.48742e-08	4.15867e-08
TIAM-UCL 4.1.2	SSP2-RCP60	ODA	Final Energy|Production|Steel|Primary|BF and BOF 1|w CCS|Electricity	PJ/yr						5.44168e-09	9.15528e-09	1.38219e-08	1.90672e-08	2.31385e-08	3.2754e-08	4.1666e-08	4.01225e-08	4.79913e-08	7.98943e-08
TIAM-UCL 4.1.2	SSP2-RCP60	SKO	Final Energy|Production|Steel|Primary|BF and BOF 1|w CCS|Electricity	PJ/yr							7.2203e-09	1.06434e-08	1.39556e-08	1.72644e-08	2.09706e-08	2.6405e-08	2.52835e-08	3.15119e-08	5.62832e-08
TIAM-UCL 4.1.2	SSP2-RCP60	UK	Final Energy|Production|Steel|Primary|BF and BOF 1|w CCS|Electricity	PJ/yr							5.5132e-09	7.81345e-09	1.00562e-08	1.21194e-08	1.4311e-08	1.90016e-08	1.89871e-08	2.26909e-08	3.59758e-08
TIAM-UCL 4.1.2	SSP2-RCP60	USA	Final Energy|Production|Steel|Primary|BF and BOF 1|w CCS|Electricity	PJ/yr						4.89836e-09	9.62999e-09	1.56862e-08	2.19772e-08	2.74192e-08	3.77143e-08	4.92007e-08	5.14018e-08	6.41642e-08	1.08733e-07
TIAM-UCL 4.1.2	SSP2-RCP60	WEU	Final Energy|Production|Steel|Primary|BF and BOF 1|w CCS|Electricity	PJ/yr						6.7936e-09	1.20815e-08	1.73011e-08	2.33612e-08	2.63918e-08	3.44276e-08	4.50184e-08	4.66482e-08	5.9438e-08	9.97211e-08
TIAM-UCL 4.1.2	SSP2-RCP60	World	Final Energy|Production|Steel|Primary|BF and BOF 1|w CCS|Electricity	Mt/yr	0	0	0	0	0	6.15349e-08	1.2897e-07	2.01326e-07	2.7578e-07	3.37629e-07	4.38953e-07	5.65905e-07	5.59156e-07	6.78543e-07	1.10844e-06
TIAM-UCL 4.1.2	SSP2-RCP60	AFR	Final Energy|Production|Steel|Primary|BF and BOF 1|w CCS|Heat	PJ/yr						3.81508e-09	5.96902e-09	8.19213e-09	1.04488e-08	1.20978e-08	1.40668e-08	1.68229e-08	1.43454e-08	1.53994e-08	2.44976e-08
TIAM-UCL 4.1.2	SSP2-RCP60	AUS	Final Energy|Production|Steel|Primary|BF and BOF 1|w CCS|Heat	PJ/yr						3.99189e-09	7.34217e-09	1.0913e-08	1.42909e-08	1.77146e-08	2.09438e-08	2.57118e-08	2.55183e-08	3.07828e-08	5.30637e-08
TIAM-UCL 4.1.2	SSP2-RCP60	CAN	Final Energy|Production|Steel|Primary|BF and BOF 1|w CCS|Heat	PJ/yr						4.80091e-09	8.53722e-09	1.2585e-08	1.68191e-08	2.15005e-08	2.78063e-08	3.62023e-08	3.75437e-08	4.80181e-08	7.80469e-08
TIAM-UCL 4.1.2	SSP2-RCP60	CHI	Final Energy|Production|Steel|Primary|BF and BOF 1|w CCS|Heat	PJ/yr							4.05719e-09	6.05288e-09	8.54727e-09	1.03312e-08	1.27522e-08	1.71806e-08	1.69544e-08	2.17794e-08	3.87129e-08
TIAM-UCL 4.1.2	SSP2-RCP60	CSA	Final Energy|Production|Steel|Primary|BF and BOF 1|w CCS|Heat	PJ/yr						4.02239e-09	6.25169e-09	9.12118e-09	1.22629e-08	1.49483e-08	2.20762e-08	3.03529e-08	2.96965e-08	3.39068e-08	5.08217e-08
TIAM-UCL 4.1.2	SSP2-RCP60	EEU	Final Energy|Production|Steel|Primary|BF and BOF 1|w CCS|Heat	PJ/yr						3.67627e-09	5.99482e-09	8.68277e-09	1.23546e-08	1.51638e-08	1.958e-08	2.64837e-08	2.70006e-08	3.29473e-08	5.30476e-08
TIAM-UCL 4.1.2	SSP2-RCP60	FSU	Final Energy|Production|Steel|Primary|BF and BOF 1|w CCS|Heat	PJ/yr						5.44113e-09	9.16489e-09	1.36184e-08	1.8035e-08	2.27791e-08	2.80294e-08	3.52648e-08	3.57151e-08	4.42199e-08	7.40253e-08
TIAM-UCL 4.1.2	SSP2-RCP60	IND	Final Energy|Production|Steel|Primary|BF and BOF 1|w CCS|Heat	PJ/yr								4.77731e-09	6.63646e-09	8.54852e-09	1.09165e-08	1.42948e-08	1.39442e-08	1.63878e-08	2.76919e-08
TIAM-UCL 4.1.2	SSP2-RCP60	JPN	Final Energy|Production|Steel|Primary|BF and BOF 1|w CCS|Heat	PJ/yr						6.59152e-09	1.09553e-08	1.47479e-08	2.09892e-08	2.60537e-08	3.74504e-08	4.90993e-08	4.79935e-08	5.54165e-08	7.78078e-08
TIAM-UCL 4.1.2	SSP2-RCP60	MEA	Final Energy|Production|Steel|Primary|BF and BOF 1|w CCS|Heat	PJ/yr								4.19307e-09	6.04472e-09	7.12767e-09	8.69347e-09	1.04691e-08	1.04653e-08	1.27782e-08	2.2102e-08
TIAM-UCL 4.1.2	SSP2-RCP60	MEX	Final Energy|Production|Steel|Primary|BF and BOF 1|w CCS|Heat	PJ/yr							3.90611e-09	6.21422e-09	1.00348e-08	1.21968e-08	1.52946e-08	1.82468e-08	1.51978e-08	1.81169e-08	3.02892e-08
TIAM-UCL 4.1.2	SSP2-RCP60	ODA	Final Energy|Production|Steel|Primary|BF and BOF 1|w CCS|Heat	PJ/yr						3.96339e-09	6.66815e-09	1.0067e-08	1.38874e-08	1.68527e-08	2.3856e-08	3.0347e-08	2.92228e-08	3.49539e-08	5.81901e-08
TIAM-UCL 4.1.2	SSP2-RCP60	SKO	Final Energy|Production|Steel|Primary|BF and BOF 1|w CCS|Heat	PJ/yr							5.25882e-09	7.75203e-09	1.01644e-08	1.25743e-08	1.52737e-08	1.92318e-08	1.84149e-08	2.29513e-08	4.09932e-08
TIAM-UCL 4.1.2	SSP2-RCP60	UK	Final Energy|Production|Steel|Primary|BF and BOF 1|w CCS|Heat	PJ/yr							4.01548e-09	5.69084e-09	7.3243e-09	8.82707e-09	1.04233e-08	1.38396e-08	1.38291e-08	1.65266e-08	2.62026e-08
TIAM-UCL 4.1.2	SSP2-RCP60	USA	Final Energy|Production|Steel|Primary|BF and BOF 1|w CCS|Heat	PJ/yr						3.56767e-09	7.0139e-09	1.14249e-08	1.60069e-08	1.99705e-08	2.74688e-08	3.58348e-08	3.74379e-08	4.67333e-08	7.91941e-08
TIAM-UCL 4.1.2	SSP2-RCP60	WEU	Final Energy|Production|Steel|Primary|BF and BOF 1|w CCS|Heat	PJ/yr						4.94805e-09	8.79941e-09	1.26011e-08	1.70149e-08	1.92222e-08	2.50749e-08	3.27886e-08	3.39757e-08	4.3291e-08	7.26308e-08
TIAM-UCL 4.1.2	SSP2-RCP60	World	Final Energy|Production|Steel|Primary|BF and BOF 1|w CCS|Heat	Mt/yr	0	0	0	0	0	4.48183e-08	9.39341e-08	1.46634e-07	2.00861e-07	2.45909e-07	3.19707e-07	4.12171e-07	4.07255e-07	4.94209e-07	8.07317e-07
TIAM-UCL 4.1.2	SSP2-RCP60	AFR	Final Energy|Production|Steel|Primary|BF and BOF 1|w CCS|Heavy Fuel Oil	PJ/yr						1.76027e-09	2.7541e-09	3.77983e-09	4.82106e-09	5.58189e-09	6.4904e-09	7.76203e-09	6.61895e-09	7.10526e-09	1.13032e-08
TIAM-UCL 4.1.2	SSP2-RCP60	AUS	Final Energy|Production|Steel|Primary|BF and BOF 1|w CCS|Heavy Fuel Oil	PJ/yr						1.84185e-09	3.38766e-09	5.03525e-09	6.59378e-09	8.17351e-09	9.66343e-09	1.18634e-08	1.17741e-08	1.42031e-08	2.44835e-08
TIAM-UCL 4.1.2	SSP2-RCP60	CAN	Final Energy|Production|Steel|Primary|BF and BOF 1|w CCS|Heavy Fuel Oil	PJ/yr						2.21513e-09	3.93906e-09	5.80671e-09	7.76028e-09	9.92029e-09	1.28298e-08	1.67037e-08	1.73226e-08	2.21555e-08	3.60107e-08
TIAM-UCL 4.1.2	SSP2-RCP60	CHI	Final Energy|Production|Steel|Primary|BF and BOF 1|w CCS|Heavy Fuel Oil	PJ/yr							1.87198e-09	2.79279e-09	3.9437e-09	4.76679e-09	5.88385e-09	7.92708e-09	7.82271e-09	1.0049e-08	1.78621e-08
TIAM-UCL 4.1.2	SSP2-RCP60	CSA	Final Energy|Production|Steel|Primary|BF and BOF 1|w CCS|Heavy Fuel Oil	PJ/yr						1.85592e-09	2.88452e-09	4.20849e-09	5.6581e-09	6.8971e-09	1.01859e-08	1.40048e-08	1.37019e-08	1.56446e-08	2.3449e-08
TIAM-UCL 4.1.2	SSP2-RCP60	EEU	Final Energy|Production|Steel|Primary|BF and BOF 1|w CCS|Heavy Fuel Oil	PJ/yr						1.69622e-09	2.766e-09	4.00621e-09	5.70037e-09	6.99656e-09	9.0342e-09	1.22195e-08	1.2458e-08	1.52018e-08	2.4476e-08
TIAM-UCL 4.1.2	SSP2-RCP60	FSU	Final Energy|Production|Steel|Primary|BF and BOF 1|w CCS|Heavy Fuel Oil	PJ/yr						2.51053e-09	4.22866e-09	6.28351e-09	8.32129e-09	1.05102e-08	1.29327e-08	1.62711e-08	1.64789e-08	2.0403e-08	3.41551e-08
TIAM-UCL 4.1.2	SSP2-RCP60	IND	Final Energy|Production|Steel|Primary|BF and BOF 1|w CCS|Heavy Fuel Oil	PJ/yr								2.20424e-09	3.06205e-09	3.94427e-09	5.03686e-09	6.5956e-09	6.43381e-09	7.56131e-09	1.2777e-08
TIAM-UCL 4.1.2	SSP2-RCP60	JPN	Final Energy|Production|Steel|Primary|BF and BOF 1|w CCS|Heavy Fuel Oil	PJ/yr						3.04131e-09	5.05473e-09	6.80465e-09	9.68436e-09	1.20211e-08	1.72796e-08	2.26543e-08	2.21441e-08	2.55691e-08	3.59003e-08
TIAM-UCL 4.1.2	SSP2-RCP60	MEA	Final Energy|Production|Steel|Primary|BF and BOF 1|w CCS|Heavy Fuel Oil	PJ/yr								1.93468e-09	2.78902e-09	3.28869e-09	4.01115e-09	4.83042e-09	4.82868e-09	5.89583e-09	1.01978e-08
TIAM-UCL 4.1.2	SSP2-RCP60	MEX	Final Energy|Production|Steel|Primary|BF and BOF 1|w CCS|Heavy Fuel Oil	PJ/yr							1.80227e-09	2.86723e-09	4.63003e-09	5.62758e-09	7.05691e-09	8.41904e-09	7.01223e-09	8.35908e-09	1.39754e-08
TIAM-UCL 4.1.2	SSP2-RCP60	ODA	Final Energy|Production|Steel|Primary|BF and BOF 1|w CCS|Heavy Fuel Oil	PJ/yr						1.8287e-09	3.07667e-09	4.64491e-09	6.40761e-09	7.77578e-09	1.10071e-08	1.4002e-08	1.34833e-08	1.61277e-08	2.68488e-08
TIAM-UCL 4.1.2	SSP2-RCP60	SKO	Final Energy|Production|Steel|Primary|BF and BOF 1|w CCS|Heavy Fuel Oil	PJ/yr							2.42641e-09	3.57677e-09	4.68985e-09	5.80177e-09	7.04726e-09	8.87351e-09	8.49662e-09	1.05897e-08	1.89142e-08
TIAM-UCL 4.1.2	SSP2-RCP60	UK	Final Energy|Production|Steel|Primary|BF and BOF 1|w CCS|Heavy Fuel Oil	PJ/yr							1.85273e-09	2.62574e-09	3.37942e-09	4.07279e-09	4.80927e-09	6.38557e-09	6.3807e-09	7.62536e-09	1.20898e-08
TIAM-UCL 4.1.2	SSP2-RCP60	USA	Final Energy|Production|Steel|Primary|BF and BOF 1|w CCS|Heavy Fuel Oil	PJ/yr						1.64611e-09	3.2362e-09	5.27143e-09	7.38554e-09	9.21435e-09	1.2674e-08	1.65341e-08	1.72738e-08	2.15627e-08	3.654e-08
TIAM-UCL 4.1.2	SSP2-RCP60	WEU	Final Energy|Production|Steel|Primary|BF and BOF 1|w CCS|Heavy Fuel Oil	PJ/yr						2.28302e-09	4.06003e-09	5.81412e-09	7.85064e-09	8.86907e-09	1.15695e-08	1.51286e-08	1.56763e-08	1.99744e-08	3.35117e-08
TIAM-UCL 4.1.2	SSP2-RCP60	World	Final Energy|Production|Steel|Primary|BF and BOF 1|w CCS|Heavy Fuel Oil	Mt/yr	0	0	0	0	0	2.06791e-08	4.3341e-08	6.76566e-08	9.26771e-08	1.13462e-07	1.47512e-07	1.90175e-07	1.87907e-07	2.28027e-07	3.72495e-07
TIAM-UCL 4.1.2	SSP2-RCP60	AFR	Final Energy|Production|Steel|Primary|BF and BOF 1|w CCS|Liquified Petroleum Gases	PJ/yr						7.64027e-10	1.19539e-09	1.6406e-09	2.09253e-09	2.42276e-09	2.81709e-09	3.36903e-09	2.87289e-09	3.08396e-09	4.90602e-09
TIAM-UCL 4.1.2	SSP2-RCP60	AUS	Final Energy|Production|Steel|Primary|BF and BOF 1|w CCS|Liquified Petroleum Gases	PJ/yr						7.99435e-10	1.47038e-09	2.1855e-09	2.86196e-09	3.54763e-09	4.19431e-09	5.14917e-09	5.11042e-09	6.16473e-09	1.06268e-08
TIAM-UCL 4.1.2	SSP2-RCP60	CAN	Final Energy|Production|Steel|Primary|BF and BOF 1|w CCS|Liquified Petroleum Gases	PJ/yr						9.61454e-10	1.70971e-09	2.52034e-09	3.36827e-09	4.3058e-09	5.56864e-09	7.25005e-09	7.51869e-09	9.61635e-09	1.56301e-08
TIAM-UCL 4.1.2	SSP2-RCP60	CHI	Final Energy|Production|Steel|Primary|BF and BOF 1|w CCS|Liquified Petroleum Gases	PJ/yr							8.12513e-10	1.21218e-09	1.71172e-09	2.06898e-09	2.55383e-09	3.44067e-09	3.39537e-09	4.36165e-09	7.75284e-09
TIAM-UCL 4.1.2	SSP2-RCP60	CSA	Final Energy|Production|Steel|Primary|BF and BOF 1|w CCS|Liquified Petroleum Gases	PJ/yr						8.05544e-10	1.252e-09	1.82665e-09	2.45584e-09	2.99361e-09	4.42108e-09	6.07862e-09	5.94718e-09	6.79036e-09	1.01778e-08
TIAM-UCL 4.1.2	SSP2-RCP60	EEU	Final Energy|Production|Steel|Primary|BF and BOF 1|w CCS|Liquified Petroleum Gases	PJ/yr						7.36229e-10	1.20055e-09	1.73886e-09	2.47419e-09	3.03679e-09	3.9212e-09	5.30376e-09	5.40728e-09	6.5982e-09	1.06236e-08
TIAM-UCL 4.1.2	SSP2-RCP60	FSU	Final Energy|Production|Steel|Primary|BF and BOF 1|w CCS|Liquified Petroleum Gases	PJ/yr						1.08967e-09	1.83541e-09	2.72729e-09	3.61177e-09	4.56186e-09	5.61332e-09	7.06231e-09	7.15249e-09	8.8557e-09	1.48247e-08
TIAM-UCL 4.1.2	SSP2-RCP60	IND	Final Energy|Production|Steel|Primary|BF and BOF 1|w CCS|Liquified Petroleum Gases	PJ/yr								9.56728e-10	1.32905e-09	1.71197e-09	2.1862e-09	2.86275e-09	2.79253e-09	3.28191e-09	5.54571e-09
TIAM-UCL 4.1.2	SSP2-RCP60	JPN	Final Energy|Production|Steel|Primary|BF and BOF 1|w CCS|Liquified Petroleum Gases	PJ/yr						1.32005e-09	2.19395e-09	2.95349e-09	4.2034e-09	5.21764e-09	7.50001e-09	9.83288e-09	9.61143e-09	1.1098e-08	1.55822e-08
TIAM-UCL 4.1.2	SSP2-RCP60	MEA	Final Energy|Production|Steel|Primary|BF and BOF 1|w CCS|Liquified Petroleum Gases	PJ/yr								8.39726e-10	1.21055e-09	1.42742e-09	1.741e-09	2.0966e-09	2.09584e-09	2.55902e-09	4.42627e-09
TIAM-UCL 4.1.2	SSP2-RCP60	MEX	Final Energy|Production|Steel|Primary|BF and BOF 1|w CCS|Liquified Petroleum Gases	PJ/yr							7.82258e-10	1.24449e-09	2.00962e-09	2.44259e-09	3.06298e-09	3.6542e-09	3.04359e-09	3.62817e-09	6.06588e-09
TIAM-UCL 4.1.2	SSP2-RCP60	ODA	Final Energy|Production|Steel|Primary|BF and BOF 1|w CCS|Liquified Petroleum Gases	PJ/yr						7.93729e-10	1.3354e-09	2.01607e-09	2.78116e-09	3.375e-09	4.77753e-09	6.07744e-09	5.85231e-09	7.00005e-09	1.16535e-08
TIAM-UCL 4.1.2	SSP2-RCP60	SKO	Final Energy|Production|Steel|Primary|BF and BOF 1|w CCS|Liquified Petroleum Gases	PJ/yr							1.05316e-09	1.55246e-09	2.03558e-09	2.5182e-09	3.05879e-09	3.85145e-09	3.68787e-09	4.59635e-09	8.20951e-09
TIAM-UCL 4.1.2	SSP2-RCP60	UK	Final Energy|Production|Steel|Primary|BF and BOF 1|w CCS|Liquified Petroleum Gases	PJ/yr							8.04161e-10	1.13968e-09	1.4668e-09	1.76775e-09	2.08741e-09	2.77159e-09	2.76948e-09	3.30971e-09	5.24747e-09
TIAM-UCL 4.1.2	SSP2-RCP60	USA	Final Energy|Production|Steel|Primary|BF and BOF 1|w CCS|Liquified Petroleum Gases	PJ/yr						7.14479e-10	1.40464e-09	2.28801e-09	3.20562e-09	3.9994e-09	5.50104e-09	7.17646e-09	7.49751e-09	9.35905e-09	1.58598e-08
TIAM-UCL 4.1.2	SSP2-RCP60	WEU	Final Energy|Production|Steel|Primary|BF and BOF 1|w CCS|Liquified Petroleum Gases	PJ/yr						9.90921e-10	1.76222e-09	2.52356e-09	3.40749e-09	3.84953e-09	5.02164e-09	6.56642e-09	6.80414e-09	8.66967e-09	1.45454e-08
TIAM-UCL 4.1.2	SSP2-RCP60	World	Final Energy|Production|Steel|Primary|BF and BOF 1|w CCS|Liquified Petroleum Gases	Mt/yr	0	0	0	0	0	8.97554e-09	1.88117e-08	2.93656e-08	4.02255e-08	4.92469e-08	6.40261e-08	8.25434e-08	8.1559e-08	9.89729e-08	1.61678e-07
TIAM-UCL 4.1.2	SSP2-RCP60	AFR	Final Energy|Production|Steel|Primary|BF and BOF 1|w CCS|Natural Gas Mix	PJ/yr						8.73009e-09	1.3659e-08	1.87461e-08	2.39101e-08	2.76835e-08	3.21892e-08	3.84959e-08	3.28268e-08	3.52386e-08	5.60582e-08
TIAM-UCL 4.1.2	SSP2-RCP60	AUS	Final Energy|Production|Steel|Primary|BF and BOF 1|w CCS|Natural Gas Mix	PJ/yr						9.13468e-09	1.68012e-08	2.49724e-08	3.2702e-08	4.05366e-08	4.7926e-08	5.88366e-08	5.83938e-08	7.04408e-08	1.21426e-07
TIAM-UCL 4.1.2	SSP2-RCP60	CAN	Final Energy|Production|Steel|Primary|BF and BOF 1|w CCS|Natural Gas Mix	PJ/yr						1.0986e-08	1.95358e-08	2.87985e-08	3.84872e-08	4.91998e-08	6.36295e-08	8.28421e-08	8.59116e-08	1.0988e-07	1.78596e-07
TIAM-UCL 4.1.2	SSP2-RCP60	CHI	Final Energy|Production|Steel|Primary|BF and BOF 1|w CCS|Natural Gas Mix	PJ/yr							9.28411e-09	1.38509e-08	1.95588e-08	2.3641e-08	2.91811e-08	3.93145e-08	3.87969e-08	4.9838e-08	8.85872e-08
TIAM-UCL 4.1.2	SSP2-RCP60	CSA	Final Energy|Production|Steel|Primary|BF and BOF 1|w CCS|Natural Gas Mix	PJ/yr						9.20448e-09	1.43058e-08	2.08721e-08	2.80614e-08	3.42063e-08	5.05171e-08	6.94568e-08	6.79549e-08	7.75894e-08	1.16296e-07
TIAM-UCL 4.1.2	SSP2-RCP60	EEU	Final Energy|Production|Steel|Primary|BF and BOF 1|w CCS|Natural Gas Mix	PJ/yr						8.41245e-09	1.3718e-08	1.98689e-08	2.82711e-08	3.46996e-08	4.48053e-08	6.06029e-08	6.17858e-08	7.53938e-08	1.21389e-07
TIAM-UCL 4.1.2	SSP2-RCP60	FSU	Final Energy|Production|Steel|Primary|BF and BOF 1|w CCS|Natural Gas Mix	PJ/yr						1.2451e-08	2.09721e-08	3.11632e-08	4.12696e-08	5.21257e-08	6.41401e-08	8.06969e-08	8.17273e-08	1.01189e-07	1.69393e-07
TIAM-UCL 4.1.2	SSP2-RCP60	IND	Final Energy|Production|Steel|Primary|BF and BOF 1|w CCS|Natural Gas Mix	PJ/yr								1.0932e-08	1.51863e-08	1.95617e-08	2.49804e-08	3.2711e-08	3.19086e-08	3.75004e-08	6.33676e-08
TIAM-UCL 4.1.2	SSP2-RCP60	JPN	Final Energy|Production|Steel|Primary|BF and BOF 1|w CCS|Natural Gas Mix	PJ/yr						1.50834e-08	2.5069e-08	3.37478e-08	4.80297e-08	5.96189e-08	8.56982e-08	1.12355e-07	1.09824e-07	1.2681e-07	1.78048e-07
TIAM-UCL 4.1.2	SSP2-RCP60	MEA	Final Energy|Production|Steel|Primary|BF and BOF 1|w CCS|Natural Gas Mix	PJ/yr								9.59506e-09	1.38322e-08	1.63103e-08	1.98934e-08	2.39566e-08	2.39479e-08	2.92405e-08	5.05763e-08
TIAM-UCL 4.1.2	SSP2-RCP60	MEX	Final Energy|Production|Steel|Primary|BF and BOF 1|w CCS|Natural Gas Mix	PJ/yr							8.9384e-09	1.42201e-08	2.29627e-08	2.79101e-08	3.49989e-08	4.17543e-08	3.47773e-08	4.1457e-08	6.93112e-08
TIAM-UCL 4.1.2	SSP2-RCP60	ODA	Final Energy|Production|Steel|Primary|BF and BOF 1|w CCS|Natural Gas Mix	PJ/yr						9.06947e-09	1.52588e-08	2.30365e-08	3.17787e-08	3.85641e-08	5.45901e-08	6.94433e-08	6.68708e-08	7.99854e-08	1.33157e-07
TIAM-UCL 4.1.2	SSP2-RCP60	SKO	Final Energy|Production|Steel|Primary|BF and BOF 1|w CCS|Natural Gas Mix	PJ/yr							1.20338e-08	1.77391e-08	2.32594e-08	2.8774e-08	3.4951e-08	4.40083e-08	4.21391e-08	5.25198e-08	9.38053e-08
TIAM-UCL 4.1.2	SSP2-RCP60	UK	Final Energy|Production|Steel|Primary|BF and BOF 1|w CCS|Natural Gas Mix	PJ/yr							9.18867e-09	1.30224e-08	1.67603e-08	2.01991e-08	2.38517e-08	3.16694e-08	3.16452e-08	3.78181e-08	5.99597e-08
TIAM-UCL 4.1.2	SSP2-RCP60	USA	Final Energy|Production|Steel|Primary|BF and BOF 1|w CCS|Natural Gas Mix	PJ/yr						8.16393e-09	1.605e-08	2.61437e-08	3.66287e-08	4.56987e-08	6.28571e-08	8.20012e-08	8.56696e-08	1.0694e-07	1.81221e-07
TIAM-UCL 4.1.2	SSP2-RCP60	WEU	Final Energy|Production|Steel|Primary|BF and BOF 1|w CCS|Natural Gas Mix	PJ/yr						1.13227e-08	2.01358e-08	2.88352e-08	3.89354e-08	4.39863e-08	5.73793e-08	7.50306e-08	7.7747e-08	9.90633e-08	1.66202e-07
TIAM-UCL 4.1.2	SSP2-RCP60	World	Final Energy|Production|Steel|Primary|BF and BOF 1|w CCS|Natural Gas Mix	Mt/yr	0	0	0	0	0	1.02558e-07	2.14951e-07	3.35544e-07	4.59634e-07	5.62716e-07	7.31588e-07	9.43175e-07	9.31927e-07	1.1309e-06	1.84739e-06
TIAM-UCL 4.1.2	SSP2-RCP60	AFR	Final Energy|Production|Steel|Primary|BF and BOF 1|w CCS|Petroleum Coke	PJ/yr						5.64401e-10	8.83055e-10	1.21194e-09	1.54579e-09	1.78974e-09	2.08104e-09	2.48877e-09	2.12225e-09	2.27818e-09	3.62417e-09
TIAM-UCL 4.1.2	SSP2-RCP60	AUS	Final Energy|Production|Steel|Primary|BF and BOF 1|w CCS|Petroleum Coke	PJ/yr						5.90558e-10	1.0862e-09	1.61447e-09	2.11419e-09	2.6207e-09	3.09842e-09	3.80379e-09	3.77516e-09	4.554e-09	7.85022e-09
TIAM-UCL 4.1.2	SSP2-RCP60	CAN	Final Energy|Production|Steel|Primary|BF and BOF 1|w CCS|Petroleum Coke	PJ/yr						7.10244e-10	1.26299e-09	1.86182e-09	2.4882e-09	3.18077e-09	4.11366e-09	5.35575e-09	5.55419e-09	7.10378e-09	1.15462e-08
TIAM-UCL 4.1.2	SSP2-RCP60	CHI	Final Energy|Production|Steel|Primary|BF and BOF 1|w CCS|Petroleum Coke	PJ/yr							6.00218e-10	8.95461e-10	1.26448e-09	1.52839e-09	1.88656e-09	2.54168e-09	2.50822e-09	3.22203e-09	5.72717e-09
TIAM-UCL 4.1.2	SSP2-RCP60	CSA	Final Energy|Production|Steel|Primary|BF and BOF 1|w CCS|Petroleum Coke	PJ/yr						5.9507e-10	9.24873e-10	1.34938e-09	1.81417e-09	2.21144e-09	3.26594e-09	4.49039e-09	4.39329e-09	5.01616e-09	7.51854e-09
TIAM-UCL 4.1.2	SSP2-RCP60	EEU	Final Energy|Production|Steel|Primary|BF and BOF 1|w CCS|Petroleum Coke	PJ/yr						5.43866e-10	8.86871e-10	1.28453e-09	1.82773e-09	2.24333e-09	2.89666e-09	3.91798e-09	3.99446e-09	4.87421e-09	7.84783e-09
TIAM-UCL 4.1.2	SSP2-RCP60	FSU	Final Energy|Production|Steel|Primary|BF and BOF 1|w CCS|Petroleum Coke	PJ/yr						8.04959e-10	1.35585e-09	2.0147e-09	2.66808e-09	3.36993e-09	4.14666e-09	5.21706e-09	5.28368e-09	6.54187e-09	1.09513e-08
TIAM-UCL 4.1.2	SSP2-RCP60	IND	Final Energy|Production|Steel|Primary|BF and BOF 1|w CCS|Petroleum Coke	PJ/yr								7.06752e-10	9.81795e-10	1.26466e-09	1.61498e-09	2.11477e-09	2.06289e-09	2.42441e-09	4.09672e-09
TIAM-UCL 4.1.2	SSP2-RCP60	JPN	Final Energy|Production|Steel|Primary|BF and BOF 1|w CCS|Petroleum Coke	PJ/yr						9.75146e-10	1.62071e-09	2.1818e-09	3.10513e-09	3.85437e-09	5.5404e-09	7.26373e-09	7.10014e-09	8.19829e-09	1.15108e-08
TIAM-UCL 4.1.2	SSP2-RCP60	MEA	Final Energy|Production|Steel|Primary|BF and BOF 1|w CCS|Petroleum Coke	PJ/yr								6.20321e-10	8.94253e-10	1.05446e-09	1.28611e-09	1.54879e-09	1.54824e-09	1.8904e-09	3.26976e-09
TIAM-UCL 4.1.2	SSP2-RCP60	MEX	Final Energy|Production|Steel|Primary|BF and BOF 1|w CCS|Petroleum Coke	PJ/yr							5.77868e-10	9.19329e-10	1.48454e-09	1.80439e-09	2.26268e-09	2.69942e-09	2.24835e-09	2.6802e-09	4.48097e-09
TIAM-UCL 4.1.2	SSP2-RCP60	ODA	Final Energy|Production|Steel|Primary|BF and BOF 1|w CCS|Petroleum Coke	PJ/yr						5.86342e-10	9.86483e-10	1.48931e-09	2.05449e-09	2.49317e-09	3.52925e-09	4.48951e-09	4.32321e-09	5.17106e-09	8.60862e-09
TIAM-UCL 4.1.2	SSP2-RCP60	SKO	Final Energy|Production|Steel|Primary|BF and BOF 1|w CCS|Petroleum Coke	PJ/yr							7.77988e-10	1.14683e-09	1.50372e-09	1.86024e-09	2.25959e-09	2.84514e-09	2.7243e-09	3.39541e-09	6.06452e-09
TIAM-UCL 4.1.2	SSP2-RCP60	UK	Final Energy|Production|Steel|Primary|BF and BOF 1|w CCS|Petroleum Coke	PJ/yr							5.94048e-10	8.419e-10	1.08355e-09	1.30587e-09	1.54201e-09	2.04743e-09	2.04586e-09	2.44494e-09	3.8764e-09
TIAM-UCL 4.1.2	SSP2-RCP60	USA	Final Energy|Production|Steel|Primary|BF and BOF 1|w CCS|Petroleum Coke	PJ/yr						5.27799e-10	1.03763e-09	1.69019e-09	2.36805e-09	2.95443e-09	4.06372e-09	5.30138e-09	5.53855e-09	6.9137e-09	1.17159e-08
TIAM-UCL 4.1.2	SSP2-RCP60	WEU	Final Energy|Production|Steel|Primary|BF and BOF 1|w CCS|Petroleum Coke	PJ/yr						7.32012e-10	1.30178e-09	1.8642e-09	2.51717e-09	2.84372e-09	3.70957e-09	4.85074e-09	5.02635e-09	6.40445e-09	1.0745e-08
TIAM-UCL 4.1.2	SSP2-RCP60	World	Final Energy|Production|Steel|Primary|BF and BOF 1|w CCS|Petroleum Coke	Mt/yr	0	0	0	0	0	6.6304e-09	1.38966e-08	2.16929e-08	2.97153e-08	3.63796e-08	4.72972e-08	6.09763e-08	6.02491e-08	7.31131e-08	1.19434e-07
TIAM-UCL 4.1.2	SSP2-RCP60	AFR	Final Energy|Production|Steel|Primary|BF and BOF 1|w CCS|Refined Petroleum Products (Oil)	PJ/yr						1.71213e-09	2.67878e-09	3.67646e-09	4.68921e-09	5.42924e-09	6.3129e-09	7.54976e-09	6.43793e-09	6.91094e-09	1.0994e-08
TIAM-UCL 4.1.2	SSP2-RCP60	AUS	Final Energy|Production|Steel|Primary|BF and BOF 1|w CCS|Refined Petroleum Products (Oil)	PJ/yr						1.79148e-09	3.29502e-09	4.89754e-09	6.41346e-09	7.94998e-09	9.39916e-09	1.15389e-08	1.14521e-08	1.38147e-08	2.38139e-08
TIAM-UCL 4.1.2	SSP2-RCP60	CAN	Final Energy|Production|Steel|Primary|BF and BOF 1|w CCS|Refined Petroleum Products (Oil)	PJ/yr						2.15455e-09	3.83133e-09	5.64791e-09	7.54805e-09	9.64899e-09	1.24789e-08	1.62469e-08	1.68488e-08	2.15496e-08	3.50259e-08
TIAM-UCL 4.1.2	SSP2-RCP60	CHI	Final Energy|Production|Steel|Primary|BF and BOF 1|w CCS|Refined Petroleum Products (Oil)	PJ/yr							1.82078e-09	2.71641e-09	3.83584e-09	4.63643e-09	5.72294e-09	7.71029e-09	7.60878e-09	9.77415e-09	1.73736e-08
TIAM-UCL 4.1.2	SSP2-RCP60	CSA	Final Energy|Production|Steel|Primary|BF and BOF 1|w CCS|Refined Petroleum Products (Oil)	PJ/yr						1.80517e-09	2.80563e-09	4.0934e-09	5.50336e-09	6.70848e-09	9.90733e-09	1.36218e-08	1.33272e-08	1.52167e-08	2.28078e-08
TIAM-UCL 4.1.2	SSP2-RCP60	EEU	Final Energy|Production|Steel|Primary|BF and BOF 1|w CCS|Refined Petroleum Products (Oil)	PJ/yr						1.64984e-09	2.69035e-09	3.89665e-09	5.54448e-09	6.80522e-09	8.78713e-09	1.18853e-08	1.21173e-08	1.47861e-08	2.38067e-08
TIAM-UCL 4.1.2	SSP2-RCP60	FSU	Final Energy|Production|Steel|Primary|BF and BOF 1|w CCS|Refined Petroleum Products (Oil)	PJ/yr						2.44187e-09	4.11302e-09	6.11167e-09	8.09372e-09	1.02228e-08	1.2579e-08	1.58261e-08	1.60282e-08	1.9845e-08	3.32211e-08
TIAM-UCL 4.1.2	SSP2-RCP60	IND	Final Energy|Production|Steel|Primary|BF and BOF 1|w CCS|Refined Petroleum Products (Oil)	PJ/yr								2.14396e-09	2.97831e-09	3.83641e-09	4.89911e-09	6.41523e-09	6.25786e-09	7.35452e-09	1.24276e-08
TIAM-UCL 4.1.2	SSP2-RCP60	JPN	Final Energy|Production|Steel|Primary|BF and BOF 1|w CCS|Refined Petroleum Products (Oil)	PJ/yr						2.95814e-09	4.9165e-09	6.61855e-09	9.41951e-09	1.16924e-08	1.6807e-08	2.20348e-08	2.15385e-08	2.48698e-08	3.49186e-08
TIAM-UCL 4.1.2	SSP2-RCP60	MEA	Final Energy|Production|Steel|Primary|BF and BOF 1|w CCS|Refined Petroleum Products (Oil)	PJ/yr								1.88177e-09	2.71275e-09	3.19875e-09	3.90146e-09	4.69832e-09	4.69663e-09	5.73459e-09	9.91895e-09
TIAM-UCL 4.1.2	SSP2-RCP60	MEX	Final Energy|Production|Steel|Primary|BF and BOF 1|w CCS|Refined Petroleum Products (Oil)	PJ/yr							1.75298e-09	2.78882e-09	4.50341e-09	5.47368e-09	6.86392e-09	8.18879e-09	6.82046e-09	8.13048e-09	1.35932e-08
TIAM-UCL 4.1.2	SSP2-RCP60	ODA	Final Energy|Production|Steel|Primary|BF and BOF 1|w CCS|Refined Petroleum Products (Oil)	PJ/yr						1.77869e-09	2.99253e-09	4.51788e-09	6.23238e-09	7.56313e-09	1.07061e-08	1.36191e-08	1.31146e-08	1.56866e-08	2.61146e-08
TIAM-UCL 4.1.2	SSP2-RCP60	SKO	Final Energy|Production|Steel|Primary|BF and BOF 1|w CCS|Refined Petroleum Products (Oil)	PJ/yr							2.36005e-09	3.47895e-09	4.56159e-09	5.64311e-09	6.85453e-09	8.63084e-09	8.26425e-09	1.03001e-08	1.83969e-08
TIAM-UCL 4.1.2	SSP2-RCP60	UK	Final Energy|Production|Steel|Primary|BF and BOF 1|w CCS|Refined Petroleum Products (Oil)	PJ/yr							1.80207e-09	2.55394e-09	3.287e-09	3.96141e-09	4.67775e-09	6.21094e-09	6.2062e-09	7.41682e-09	1.17592e-08
TIAM-UCL 4.1.2	SSP2-RCP60	USA	Final Energy|Production|Steel|Primary|BF and BOF 1|w CCS|Refined Petroleum Products (Oil)	PJ/yr						1.6011e-09	3.1477e-09	5.12727e-09	7.18356e-09	8.96236e-09	1.23274e-08	1.60819e-08	1.68014e-08	2.0973e-08	3.55407e-08
TIAM-UCL 4.1.2	SSP2-RCP60	WEU	Final Energy|Production|Steel|Primary|BF and BOF 1|w CCS|Refined Petroleum Products (Oil)	PJ/yr						2.22058e-09	3.949e-09	5.65512e-09	7.63594e-09	8.62652e-09	1.12531e-08	1.47149e-08	1.52476e-08	1.94281e-08	3.25952e-08
TIAM-UCL 4.1.2	SSP2-RCP60	World	Final Energy|Production|Steel|Primary|BF and BOF 1|w CCS|Refined Petroleum Products (Oil)	Mt/yr	0	0	0	0	0	2.01135e-08	4.21557e-08	6.58063e-08	9.01426e-08	1.10359e-07	1.43478e-07	1.84974e-07	1.82768e-07	2.21791e-07	3.62308e-07
TIAM-UCL 4.1.2	SSP2-RCP60	AFR	Final Energy|Production|Steel|Primary|BF and BOF 1|w/o CCS|Biofuels	PJ/yr					1.50583e-06	1.72006e-06	1.90891e-06	2.1436e-06	2.35158e-06	2.49383e-06	1.34642e-06	1.37319e-06	9.98334e-07	7.55537e-07	6.39763e-07
TIAM-UCL 4.1.2	SSP2-RCP60	AUS	Final Energy|Production|Steel|Primary|BF and BOF 1|w/o CCS|Biofuels	PJ/yr					3.6827e-07	7.17659e-07	1.14727e-06	1.69929e-06	2.16009e-06	2.64545e-06	2.88735e-06	2.99634e-06	2.53754e-06	2.23551e-06	2.00765e-06
TIAM-UCL 4.1.2	SSP2-RCP60	CAN	Final Energy|Production|Steel|Primary|BF and BOF 1|w/o CCS|Biofuels	PJ/yr					25.775	30.3033	44.4396	55.2558	71.6986	73.6349	77.1936	81.0184	84.1175	85.9016	87.1087
TIAM-UCL 4.1.2	SSP2-RCP60	CHI	Final Energy|Production|Steel|Primary|BF and BOF 1|w/o CCS|Biofuels	PJ/yr					6.50951e-06	6.87396e-06	7.32134e-06	7.97059e-06	8.708e-06	9.25027e-06	3.76541e-06	4.26581e-06	3.7151e-06	3.61152e-06	3.30234e-06
TIAM-UCL 4.1.2	SSP2-RCP60	CSA	Final Energy|Production|Steel|Primary|BF and BOF 1|w/o CCS|Biofuels	PJ/yr					2.52865e-06	2.87807e-06	3.1758e-06	3.67337e-06	4.20647e-06	4.7805e-06	4.58785e-06	5.49452e-06	4.57644e-06	3.0767e-06	2.21153e-06
TIAM-UCL 4.1.2	SSP2-RCP60	EEU	Final Energy|Production|Steel|Primary|BF and BOF 1|w/o CCS|Biofuels	PJ/yr					5.7317	15.1697	15.1697	15.1697	21.1738	21.1738	11.8085	15.1381	12.1261	6.55614	2.93925
TIAM-UCL 4.1.2	SSP2-RCP60	FSU	Final Energy|Production|Steel|Primary|BF and BOF 1|w/o CCS|Biofuels	PJ/yr					1.55904e-06	3.2279e-06	4.64532e-06	6.73105e-06	8.52377e-06	1.03823e-05	1.08011e-05	1.11319e-05	9.99033e-06	1.01883e-05	9.21734e-06
TIAM-UCL 4.1.2	SSP2-RCP60	IND	Final Energy|Production|Steel|Primary|BF and BOF 1|w/o CCS|Biofuels	PJ/yr					60.1235	60.1235	60.1235	60.1235	60.1235	60.1235	1.90803e-06	2.26871e-06	1.95206e-06	1.66874e-06	1.43856e-06
TIAM-UCL 4.1.2	SSP2-RCP60	JPN	Final Energy|Production|Steel|Primary|BF and BOF 1|w/o CCS|Biofuels	PJ/yr					4.39211e-07	9.73495e-07	1.46345e-06	2.02739e-06	2.89509e-06	3.72156e-06	5.95774e-06	6.92936e-06	5.79118e-06	4.23993e-06	3.02937e-06
TIAM-UCL 4.1.2	SSP2-RCP60	MEA	Final Energy|Production|Steel|Primary|BF and BOF 1|w/o CCS|Biofuels	PJ/yr					5.37692e-08	1.15234e-07	1.89436e-07	3.13739e-07	4.58448e-07	5.44692e-07	6.7226e-07	7.3883e-07	6.48803e-07	5.84401e-07	5.66713e-07
TIAM-UCL 4.1.2	SSP2-RCP60	MEX	Final Energy|Production|Steel|Primary|BF and BOF 1|w/o CCS|Biofuels	PJ/yr					1.66811e-07	3.17183e-07	5.61375e-07	1.02229e-06	1.77652e-06	2.24258e-06	2.77943e-06	2.79474e-06	1.82988e-06	1.44175e-06	1.19278e-06
TIAM-UCL 4.1.2	SSP2-RCP60	ODA	Final Energy|Production|Steel|Primary|BF and BOF 1|w/o CCS|Biofuels	PJ/yr					9.27458e-07	1.27025e-06	1.64219e-06	2.28275e-06	3.01224e-06	3.68412e-06	5.27537e-06	6.07001e-06	5.10966e-06	4.0091e-06	3.387e-06
TIAM-UCL 4.1.2	SSP2-RCP60	SKO	Final Energy|Production|Steel|Primary|BF and BOF 1|w/o CCS|Biofuels	PJ/yr					4.8915e-07	9.14235e-07	1.50062e-06	2.1798e-06	2.73051e-06	3.2839e-06	3.53861e-06	3.49275e-06	2.84602e-06	2.68727e-06	2.62266e-06
TIAM-UCL 4.1.2	SSP2-RCP60	UK	Final Energy|Production|Steel|Primary|BF and BOF 1|w/o CCS|Biofuels	PJ/yr					1.2129e-07	2.54811e-07	3.98141e-07	5.76517e-07	7.30875e-07	8.77664e-07	1.0208e-06	1.19819e-06	1.04666e-06	9.25689e-07	8.17615e-07
TIAM-UCL 4.1.2	SSP2-RCP60	USA	Final Energy|Production|Steel|Primary|BF and BOF 1|w/o CCS|Biofuels	PJ/yr					174.351	174.351	174.351	174.351	174.351	174.351	2.50857e-05	3.64076e-05	4.47114e-05	6.15627e-05	7.06799e-05
TIAM-UCL 4.1.2	SSP2-RCP60	WEU	Final Energy|Production|Steel|Primary|BF and BOF 1|w/o CCS|Biofuels	PJ/yr					1.12676e-05	1.5838e-05	1.91651e-05	2.17102e-05	2.40444e-05	2.49589e-05	1.49419e-05	1.51626e-05	1.51791e-05	1.89473e-05	1.69742e-05
TIAM-UCL 4.1.2	SSP2-RCP60	World	Final Energy|Production|Steel|Primary|BF and BOF 1|w/o CCS|Biofuels	Mt/yr	0	0	0	0	265.981	279.947	294.083	304.9	327.347	329.283	89.0022	96.1567	96.2437	92.4578	90.0481
TIAM-UCL 4.1.2	SSP2-RCP60	AFR	Final Energy|Production|Steel|Primary|BF and BOF 1|w/o CCS|Blast Furnace Gas	PJ/yr					4.65752e-07	5.32012e-07	5.90424e-07	6.63012e-07	7.27341e-07	7.71338e-07	4.16447e-07	4.24725e-07	3.08784e-07	2.33687e-07	1.97878e-07
TIAM-UCL 4.1.2	SSP2-RCP60	AUS	Final Energy|Production|Steel|Primary|BF and BOF 1|w/o CCS|Blast Furnace Gas	PJ/yr					1.13906e-07	2.21971e-07	3.54851e-07	5.25589e-07	6.68112e-07	8.18235e-07	8.93054e-07	9.26764e-07	7.84858e-07	6.9144e-07	6.20964e-07
TIAM-UCL 4.1.2	SSP2-RCP60	CAN	Final Energy|Production|Steel|Primary|BF and BOF 1|w/o CCS|Blast Furnace Gas	PJ/yr					7.97218	9.37279	13.7451	17.0906	22.1763	22.7752	23.8759	25.0589	26.0175	26.5693	26.9426
TIAM-UCL 4.1.2	SSP2-RCP60	CHI	Final Energy|Production|Steel|Primary|BF and BOF 1|w/o CCS|Blast Furnace Gas	PJ/yr					2.01339e-06	2.12611e-06	2.26448e-06	2.4653e-06	2.69338e-06	2.8611e-06	1.16464e-06	1.31941e-06	1.14908e-06	1.11704e-06	1.02141e-06
TIAM-UCL 4.1.2	SSP2-RCP60	CSA	Final Energy|Production|Steel|Primary|BF and BOF 1|w/o CCS|Blast Furnace Gas	PJ/yr					7.82109e-07	8.90186e-07	9.82271e-07	1.13617e-06	1.30106e-06	1.4786e-06	1.41902e-06	1.69945e-06	1.41549e-06	9.51619e-07	6.84024e-07
TIAM-UCL 4.1.2	SSP2-RCP60	EEU	Final Energy|Production|Steel|Primary|BF and BOF 1|w/o CCS|Blast Furnace Gas	PJ/yr					1.77281	4.69197	4.69197	4.69197	6.54904	6.54904	3.65235	4.68221	3.75059	2.02781	0.909109
TIAM-UCL 4.1.2	SSP2-RCP60	FSU	Final Energy|Production|Steel|Primary|BF and BOF 1|w/o CCS|Blast Furnace Gas	PJ/yr					4.82209e-07	9.98388e-07	1.43679e-06	2.08191e-06	2.63639e-06	3.21124e-06	3.34078e-06	3.44309e-06	3.09e-06	3.15124e-06	2.85091e-06
TIAM-UCL 4.1.2	SSP2-RCP60	IND	Final Energy|Production|Steel|Primary|BF and BOF 1|w/o CCS|Blast Furnace Gas	PJ/yr					18.5961	18.5961	18.5961	18.5961	18.5961	18.5961	5.9015e-07	7.01711e-07	6.0377e-07	5.16141e-07	4.44947e-07
TIAM-UCL 4.1.2	SSP2-RCP60	JPN	Final Energy|Production|Steel|Primary|BF and BOF 1|w/o CCS|Blast Furnace Gas	PJ/yr					1.35848e-07	3.01101e-07	4.52644e-07	6.27071e-07	8.95448e-07	1.15108e-06	1.84272e-06	2.14324e-06	1.79121e-06	1.31141e-06	9.36981e-07
TIAM-UCL 4.1.2	SSP2-RCP60	MEA	Final Energy|Production|Steel|Primary|BF and BOF 1|w/o CCS|Blast Furnace Gas	PJ/yr					1.66308e-08	3.56419e-08	5.85924e-08	9.70393e-08	1.41798e-07	1.68473e-07	2.0793e-07	2.2852e-07	2.00674e-07	1.80755e-07	1.75284e-07
TIAM-UCL 4.1.2	SSP2-RCP60	MEX	Final Energy|Production|Steel|Primary|BF and BOF 1|w/o CCS|Blast Furnace Gas	PJ/yr					5.15943e-08	9.81046e-08	1.73633e-07	3.16192e-07	5.49476e-07	6.93628e-07	8.59676e-07	8.64411e-07	5.65979e-07	4.4593e-07	3.68924e-07
TIAM-UCL 4.1.2	SSP2-RCP60	ODA	Final Energy|Production|Steel|Primary|BF and BOF 1|w/o CCS|Blast Furnace Gas	PJ/yr					2.86862e-07	3.92887e-07	5.07929e-07	7.06052e-07	9.31684e-07	1.13949e-06	1.63167e-06	1.87745e-06	1.58041e-06	1.24001e-06	1.0476e-06
TIAM-UCL 4.1.2	SSP2-RCP60	SKO	Final Energy|Production|Steel|Primary|BF and BOF 1|w/o CCS|Blast Furnace Gas	PJ/yr					1.51294e-07	2.82772e-07	4.64142e-07	6.74211e-07	8.44544e-07	1.01571e-06	1.09449e-06	1.08031e-06	8.80272e-07	8.31169e-07	8.11187e-07
TIAM-UCL 4.1.2	SSP2-RCP60	UK	Final Energy|Production|Steel|Primary|BF and BOF 1|w/o CCS|Blast Furnace Gas	PJ/yr					3.75148e-08	7.88127e-08	1.23145e-07	1.78316e-07	2.26059e-07	2.71461e-07	3.15732e-07	3.706e-07	3.23732e-07	2.86315e-07	2.52888e-07
TIAM-UCL 4.1.2	SSP2-RCP60	USA	Final Energy|Production|Steel|Primary|BF and BOF 1|w/o CCS|Blast Furnace Gas	PJ/yr					53.9265	53.9265	53.9265	53.9265	53.9265	53.9265	7.75898e-06	1.12608e-05	1.38292e-05	1.90413e-05	2.18612e-05
TIAM-UCL 4.1.2	SSP2-RCP60	WEU	Final Energy|Production|Steel|Primary|BF and BOF 1|w/o CCS|Blast Furnace Gas	PJ/yr					3.48506e-06	4.89867e-06	5.92774e-06	6.71494e-06	7.43691e-06	7.71978e-06	4.6215e-06	4.68977e-06	4.69488e-06	5.86039e-06	5.25011e-06
TIAM-UCL 4.1.2	SSP2-RCP60	World	Final Energy|Production|Steel|Primary|BF and BOF 1|w/o CCS|Blast Furnace Gas	Mt/yr	0	0	0	0	82.2676	86.5874	90.9597	94.3052	101.248	101.847	27.5283	29.7412	29.7681	28.5971	27.8518
TIAM-UCL 4.1.2	SSP2-RCP60	AFR	Final Energy|Production|Steel|Primary|BF and BOF 1|w/o CCS|Coal	PJ/yr					2.53688e-06	2.89778e-06	3.21594e-06	3.61132e-06	3.96171e-06	4.20135e-06	2.26832e-06	2.31341e-06	1.68189e-06	1.27285e-06	1.07781e-06
TIAM-UCL 4.1.2	SSP2-RCP60	AUS	Final Energy|Production|Steel|Primary|BF and BOF 1|w/o CCS|Coal	PJ/yr					6.20425e-07	1.20904e-06	1.93282e-06	2.8628e-06	3.6391e-06	4.45679e-06	4.86432e-06	5.04793e-06	4.27499e-06	3.76616e-06	3.38229e-06
TIAM-UCL 4.1.2	SSP2-RCP60	CAN	Final Energy|Production|Steel|Primary|BF and BOF 1|w/o CCS|Coal	PJ/yr					43.4232	51.0521	74.8675	93.0895	120.791	124.053	130.048	136.492	141.713	144.719	146.752
TIAM-UCL 4.1.2	SSP2-RCP60	CHI	Final Energy|Production|Steel|Primary|BF and BOF 1|w/o CCS|Coal	PJ/yr					1.09666e-05	1.15806e-05	1.23343e-05	1.34281e-05	1.46704e-05	1.55839e-05	6.3436e-06	7.18662e-06	6.25884e-06	6.08433e-06	5.56346e-06
TIAM-UCL 4.1.2	SSP2-RCP60	CSA	Final Energy|Production|Steel|Primary|BF and BOF 1|w/o CCS|Coal	PJ/yr					4.26002e-06	4.84869e-06	5.35027e-06	6.18853e-06	7.08664e-06	8.05372e-06	7.72916e-06	9.25662e-06	7.70993e-06	5.18331e-06	3.72576e-06
TIAM-UCL 4.1.2	SSP2-RCP60	EEU	Final Energy|Production|Steel|Primary|BF and BOF 1|w/o CCS|Coal	PJ/yr					9.6562	25.5564	25.5564	25.5564	35.6715	35.6715	19.8937	25.5033	20.4288	11.0451	4.95177
TIAM-UCL 4.1.2	SSP2-RCP60	FSU	Final Energy|Production|Steel|Primary|BF and BOF 1|w/o CCS|Coal	PJ/yr					2.62651e-06	5.43806e-06	7.82598e-06	1.13398e-05	1.436e-05	1.74911e-05	1.81967e-05	1.8754e-05	1.68307e-05	1.71643e-05	1.55285e-05
TIAM-UCL 4.1.2	SSP2-RCP60	IND	Final Energy|Production|Steel|Primary|BF and BOF 1|w/o CCS|Coal	PJ/yr					101.29	101.29	101.29	101.29	101.29	101.29	3.21445e-06	3.8221e-06	3.28864e-06	2.81133e-06	2.42355e-06
TIAM-UCL 4.1.2	SSP2-RCP60	JPN	Final Energy|Production|Steel|Primary|BF and BOF 1|w/o CCS|Coal	PJ/yr					7.3994e-07	1.64005e-06	2.46548e-06	3.41555e-06	4.87736e-06	6.26972e-06	1.0037e-05	1.16739e-05	9.75641e-06	7.14302e-06	5.10358e-06
TIAM-UCL 4.1.2	SSP2-RCP60	MEA	Final Energy|Production|Steel|Primary|BF and BOF 1|w/o CCS|Coal	PJ/yr					9.0585e-08	1.94135e-07	3.19143e-07	5.28557e-07	7.72348e-07	9.17643e-07	1.13256e-06	1.24471e-06	1.09304e-06	9.84541e-07	9.54742e-07
TIAM-UCL 4.1.2	SSP2-RCP60	MEX	Final Energy|Production|Steel|Primary|BF and BOF 1|w/o CCS|Coal	PJ/yr					2.81026e-07	5.34359e-07	9.45749e-07	1.72225e-06	2.99291e-06	3.77808e-06	4.68251e-06	4.7083e-06	3.0828e-06	2.42891e-06	2.00947e-06
TIAM-UCL 4.1.2	SSP2-RCP60	ODA	Final Energy|Production|Steel|Primary|BF and BOF 1|w/o CCS|Coal	PJ/yr					1.56249e-06	2.13999e-06	2.7666e-06	3.84575e-06	5.07473e-06	6.20664e-06	8.88742e-06	1.02261e-05	8.60825e-06	6.75414e-06	5.70609e-06
TIAM-UCL 4.1.2	SSP2-RCP60	SKO	Final Energy|Production|Steel|Primary|BF and BOF 1|w/o CCS|Coal	PJ/yr					8.24072e-07	1.54021e-06	2.5281e-06	3.67232e-06	4.60009e-06	5.53239e-06	5.9615e-06	5.88425e-06	4.7947e-06	4.52724e-06	4.4184e-06
TIAM-UCL 4.1.2	SSP2-RCP60	UK	Final Energy|Production|Steel|Primary|BF and BOF 1|w/o CCS|Coal	PJ/yr					2.04337e-07	4.2928e-07	6.70748e-07	9.71259e-07	1.23131e-06	1.4786e-06	1.71974e-06	2.0186e-06	1.76331e-06	1.55951e-06	1.37744e-06
TIAM-UCL 4.1.2	SSP2-RCP60	USA	Final Energy|Production|Steel|Primary|BF and BOF 1|w/o CCS|Coal	PJ/yr					293.729	293.729	293.729	293.729	293.729	293.729	4.22619e-05	6.1336e-05	7.53254e-05	0.000103715	0.000119075
TIAM-UCL 4.1.2	SSP2-RCP60	WEU	Final Energy|Production|Steel|Primary|BF and BOF 1|w/o CCS|Coal	PJ/yr					1.89826e-05	2.66823e-05	3.22874e-05	3.65752e-05	4.05076e-05	4.20484e-05	2.51726e-05	2.55444e-05	2.55722e-05	3.19206e-05	2.85965e-05
TIAM-UCL 4.1.2	SSP2-RCP60	World	Final Energy|Production|Steel|Primary|BF and BOF 1|w/o CCS|Coal	Mt/yr	0	0	0	0	448.098	471.627	495.443	513.665	551.481	554.743	149.942	161.995	162.142	155.764	151.704
TIAM-UCL 4.1.2	SSP2-RCP60	AFR	Final Energy|Production|Steel|Primary|BF and BOF 1|w/o CCS|Coke Oven Coke	PJ/yr					1.01475e-06	1.15911e-06	1.28638e-06	1.44453e-06	1.58468e-06	1.68054e-06	9.07328e-07	9.25364e-07	6.72757e-07	5.09142e-07	4.31124e-07
TIAM-UCL 4.1.2	SSP2-RCP60	AUS	Final Energy|Production|Steel|Primary|BF and BOF 1|w/o CCS|Coke Oven Coke	PJ/yr					2.4817e-07	4.83617e-07	7.73126e-07	1.14512e-06	1.45564e-06	1.78272e-06	1.94573e-06	2.01917e-06	1.71e-06	1.50646e-06	1.35292e-06
TIAM-UCL 4.1.2	SSP2-RCP60	CAN	Final Energy|Production|Steel|Primary|BF and BOF 1|w/o CCS|Coke Oven Coke	PJ/yr					17.3693	20.4208	29.947	37.2358	48.3163	49.6211	52.0193	54.5967	56.6852	57.8874	58.7009
TIAM-UCL 4.1.2	SSP2-RCP60	CHI	Final Energy|Production|Steel|Primary|BF and BOF 1|w/o CCS|Coke Oven Coke	PJ/yr					4.38663e-06	4.63223e-06	4.9337e-06	5.37123e-06	5.86815e-06	6.23358e-06	2.53744e-06	2.87465e-06	2.50354e-06	2.43373e-06	2.22538e-06
TIAM-UCL 4.1.2	SSP2-RCP60	CSA	Final Energy|Production|Steel|Primary|BF and BOF 1|w/o CCS|Coke Oven Coke	PJ/yr					1.70401e-06	1.93948e-06	2.14011e-06	2.47541e-06	2.83466e-06	3.22149e-06	3.09166e-06	3.70265e-06	3.08397e-06	2.07333e-06	1.49031e-06
TIAM-UCL 4.1.2	SSP2-RCP60	EEU	Final Energy|Production|Steel|Primary|BF and BOF 1|w/o CCS|Coke Oven Coke	PJ/yr					3.86248	10.2226	10.2226	10.2226	14.2686	14.2686	7.95749	10.2013	8.17153	4.41806	1.98071
TIAM-UCL 4.1.2	SSP2-RCP60	FSU	Final Energy|Production|Steel|Primary|BF and BOF 1|w/o CCS|Coke Oven Coke	PJ/yr					1.0506e-06	2.17522e-06	3.13039e-06	4.53592e-06	5.744e-06	6.99644e-06	7.27868e-06	7.50158e-06	6.73229e-06	6.86571e-06	6.21138e-06
TIAM-UCL 4.1.2	SSP2-RCP60	IND	Final Energy|Production|Steel|Primary|BF and BOF 1|w/o CCS|Coke Oven Coke	PJ/yr					40.5161	40.5161	40.5161	40.5161	40.5161	40.5161	1.28578e-06	1.52884e-06	1.31545e-06	1.12453e-06	9.69421e-07
TIAM-UCL 4.1.2	SSP2-RCP60	JPN	Final Energy|Production|Steel|Primary|BF and BOF 1|w/o CCS|Coke Oven Coke	PJ/yr					2.95976e-07	6.56019e-07	9.8619e-07	1.36622e-06	1.95094e-06	2.50789e-06	4.01481e-06	4.66956e-06	3.90256e-06	2.85721e-06	2.04143e-06
TIAM-UCL 4.1.2	SSP2-RCP60	MEA	Final Energy|Production|Steel|Primary|BF and BOF 1|w/o CCS|Coke Oven Coke	PJ/yr					3.6234e-08	7.76542e-08	1.27657e-07	2.11423e-07	3.08939e-07	3.67057e-07	4.53023e-07	4.97883e-07	4.37215e-07	3.93816e-07	3.81897e-07
TIAM-UCL 4.1.2	SSP2-RCP60	MEX	Final Energy|Production|Steel|Primary|BF and BOF 1|w/o CCS|Coke Oven Coke	PJ/yr					1.1241e-07	2.13744e-07	3.783e-07	6.88899e-07	1.19716e-06	1.51123e-06	1.873e-06	1.88332e-06	1.23312e-06	9.71564e-07	8.03788e-07
TIAM-UCL 4.1.2	SSP2-RCP60	ODA	Final Energy|Production|Steel|Primary|BF and BOF 1|w/o CCS|Coke Oven Coke	PJ/yr					6.24996e-07	8.55997e-07	1.10664e-06	1.5383e-06	2.02989e-06	2.48266e-06	3.55497e-06	4.09046e-06	3.4433e-06	2.70165e-06	2.28243e-06
TIAM-UCL 4.1.2	SSP2-RCP60	SKO	Final Energy|Production|Steel|Primary|BF and BOF 1|w/o CCS|Coke Oven Coke	PJ/yr					3.29629e-07	6.16085e-07	1.01124e-06	1.46893e-06	1.84004e-06	2.21296e-06	2.3846e-06	2.3537e-06	1.91788e-06	1.8109e-06	1.76736e-06
TIAM-UCL 4.1.2	SSP2-RCP60	UK	Final Energy|Production|Steel|Primary|BF and BOF 1|w/o CCS|Coke Oven Coke	PJ/yr					8.17349e-08	1.71712e-07	2.68299e-07	3.88504e-07	4.92523e-07	5.91441e-07	6.87895e-07	8.07438e-07	7.05326e-07	6.23804e-07	5.50975e-07
TIAM-UCL 4.1.2	SSP2-RCP60	USA	Final Energy|Production|Steel|Primary|BF and BOF 1|w/o CCS|Coke Oven Coke	PJ/yr					117.491	117.491	117.491	117.491	117.491	117.491	1.69047e-05	2.45344e-05	3.01302e-05	4.14859e-05	4.76298e-05
TIAM-UCL 4.1.2	SSP2-RCP60	WEU	Final Energy|Production|Steel|Primary|BF and BOF 1|w/o CCS|Coke Oven Coke	PJ/yr					7.59303e-06	1.06729e-05	1.2915e-05	1.46301e-05	1.62031e-05	1.68193e-05	1.0069e-05	1.02178e-05	1.02289e-05	1.27682e-05	1.14386e-05
TIAM-UCL 4.1.2	SSP2-RCP60	World	Final Energy|Production|Steel|Primary|BF and BOF 1|w/o CCS|Coke Oven Coke	Mt/yr	0	0	0	0	179.239	188.651	198.177	205.466	220.592	221.897	59.9768	64.7981	64.8568	62.3055	60.6816
TIAM-UCL 4.1.2	SSP2-RCP60	AFR	Final Energy|Production|Steel|Primary|BF and BOF 1|w/o CCS|Coke Oven Gas	PJ/yr					3.22974e-07	3.68922e-07	4.09427e-07	4.59763e-07	5.04372e-07	5.34881e-07	2.88784e-07	2.94524e-07	2.14125e-07	1.62049e-07	1.37218e-07
TIAM-UCL 4.1.2	SSP2-RCP60	AUS	Final Energy|Production|Steel|Primary|BF and BOF 1|w/o CCS|Coke Oven Gas	PJ/yr					7.89874e-08	1.53925e-07	2.4607e-07	3.64467e-07	4.633e-07	5.67402e-07	6.19284e-07	6.42661e-07	5.44257e-07	4.79476e-07	4.30605e-07
TIAM-UCL 4.1.2	SSP2-RCP60	CAN	Final Energy|Production|Steel|Primary|BF and BOF 1|w/o CCS|Coke Oven Gas	PJ/yr					5.52828	6.49952	9.53151	11.8514	15.3781	15.7934	16.5567	17.377	18.0417	18.4244	18.6833
TIAM-UCL 4.1.2	SSP2-RCP60	CHI	Final Energy|Production|Steel|Primary|BF and BOF 1|w/o CCS|Coke Oven Gas	PJ/yr					1.39617e-06	1.47434e-06	1.5703e-06	1.70955e-06	1.86771e-06	1.98402e-06	8.07614e-07	9.14941e-07	7.96823e-07	7.74607e-07	7.08294e-07
TIAM-UCL 4.1.2	SSP2-RCP60	CSA	Final Energy|Production|Steel|Primary|BF and BOF 1|w/o CCS|Coke Oven Gas	PJ/yr					5.4235e-07	6.17296e-07	6.81152e-07	7.87872e-07	9.02212e-07	1.02533e-06	9.84012e-07	1.17848e-06	9.81564e-07	6.59897e-07	4.74333e-07
TIAM-UCL 4.1.2	SSP2-RCP60	EEU	Final Energy|Production|Steel|Primary|BF and BOF 1|w/o CCS|Coke Oven Gas	PJ/yr					1.22935	3.25363	3.25363	3.25363	4.5414	4.54141	2.5327	3.24686	2.60083	1.40618	0.630418
TIAM-UCL 4.1.2	SSP2-RCP60	FSU	Final Energy|Production|Steel|Primary|BF and BOF 1|w/o CCS|Coke Oven Gas	PJ/yr					3.34386e-07	6.92328e-07	9.96339e-07	1.44369e-06	1.8282e-06	2.22682e-06	2.31665e-06	2.3876e-06	2.14275e-06	2.18521e-06	1.97695e-06
TIAM-UCL 4.1.2	SSP2-RCP60	IND	Final Energy|Production|Steel|Primary|BF and BOF 1|w/o CCS|Coke Oven Gas	PJ/yr					12.8954	12.8954	12.8954	12.8954	12.8954	12.8954	4.09237e-07	4.86598e-07	4.18682e-07	3.57916e-07	3.08546e-07
TIAM-UCL 4.1.2	SSP2-RCP60	JPN	Final Energy|Production|Steel|Primary|BF and BOF 1|w/o CCS|Coke Oven Gas	PJ/yr					9.4203e-08	2.08797e-07	3.13884e-07	4.3484e-07	6.20945e-07	7.98209e-07	1.27783e-06	1.48622e-06	1.24211e-06	9.0939e-07	6.49746e-07
TIAM-UCL 4.1.2	SSP2-RCP60	MEA	Final Energy|Production|Steel|Primary|BF and BOF 1|w/o CCS|Coke Oven Gas	PJ/yr					1.15325e-08	2.47157e-08	4.06307e-08	6.72915e-08	9.8329e-08	1.16827e-07	1.44188e-07	1.58466e-07	1.39157e-07	1.25344e-07	1.2155e-07
TIAM-UCL 4.1.2	SSP2-RCP60	MEX	Final Energy|Production|Steel|Primary|BF and BOF 1|w/o CCS|Coke Oven Gas	PJ/yr					3.57779e-08	6.80302e-08	1.20405e-07	2.19262e-07	3.81032e-07	4.80993e-07	5.96139e-07	5.99422e-07	3.92476e-07	3.09229e-07	2.55829e-07
TIAM-UCL 4.1.2	SSP2-RCP60	ODA	Final Energy|Production|Steel|Primary|BF and BOF 1|w/o CCS|Coke Oven Gas	PJ/yr					1.98923e-07	2.72446e-07	3.52221e-07	4.89609e-07	6.46072e-07	7.90178e-07	1.13147e-06	1.30191e-06	1.09593e-06	8.59881e-07	7.26451e-07
TIAM-UCL 4.1.2	SSP2-RCP60	SKO	Final Energy|Production|Steel|Primary|BF and BOF 1|w/o CCS|Coke Oven Gas	PJ/yr					1.04914e-07	1.96087e-07	3.21857e-07	4.67529e-07	5.85646e-07	7.04338e-07	7.58969e-07	7.49134e-07	6.10421e-07	5.76371e-07	5.62514e-07
TIAM-UCL 4.1.2	SSP2-RCP60	UK	Final Energy|Production|Steel|Primary|BF and BOF 1|w/o CCS|Coke Oven Gas	PJ/yr					2.60145e-08	5.46523e-08	8.53941e-08	1.23653e-07	1.5676e-07	1.88243e-07	2.18943e-07	2.56991e-07	2.24491e-07	1.98544e-07	1.75364e-07
TIAM-UCL 4.1.2	SSP2-RCP60	USA	Final Energy|Production|Steel|Primary|BF and BOF 1|w/o CCS|Coke Oven Gas	PJ/yr					37.3951	37.3951	37.3951	37.3951	37.3951	37.3951	5.38043e-06	7.80879e-06	9.5898e-06	1.32041e-05	1.51596e-05
TIAM-UCL 4.1.2	SSP2-RCP60	WEU	Final Energy|Production|Steel|Primary|BF and BOF 1|w/o CCS|Coke Oven Gas	PJ/yr					2.4167e-06	3.39697e-06	4.11057e-06	4.65645e-06	5.1571e-06	5.35325e-06	3.20476e-06	3.25211e-06	3.25564e-06	4.06386e-06	3.64066e-06
TIAM-UCL 4.1.2	SSP2-RCP60	World	Final Energy|Production|Steel|Primary|BF and BOF 1|w/o CCS|Coke Oven Gas	Mt/yr	0	0	0	0	57.0481	60.0437	63.0757	65.3955	70.21	70.6253	19.0894	20.6239	20.6426	19.8306	19.3137
TIAM-UCL 4.1.2	SSP2-RCP60	AFR	Final Energy|Production|Steel|Primary|BF and BOF 1|w/o CCS|Electricity	PJ/yr					1.52213e-07	1.73867e-07	1.92957e-07	2.16679e-07	2.37703e-07	2.52081e-07	1.36099e-07	1.38805e-07	1.00914e-07	7.63712e-08	6.46686e-08
TIAM-UCL 4.1.2	SSP2-RCP60	AUS	Final Energy|Production|Steel|Primary|BF and BOF 1|w/o CCS|Electricity	PJ/yr					3.72255e-08	7.25425e-08	1.15969e-07	1.71768e-07	2.18346e-07	2.67408e-07	2.91859e-07	3.02876e-07	2.565e-07	2.2597e-07	2.02937e-07
TIAM-UCL 4.1.2	SSP2-RCP60	CAN	Final Energy|Production|Steel|Primary|BF and BOF 1|w/o CCS|Electricity	PJ/yr					2.60539	3.06312	4.49205	5.58537	7.24745	7.44316	7.80289	8.18951	8.50277	8.68311	8.80513
TIAM-UCL 4.1.2	SSP2-RCP60	CHI	Final Energy|Production|Steel|Primary|BF and BOF 1|w/o CCS|Electricity	PJ/yr					6.57995e-07	6.94834e-07	7.40056e-07	8.05684e-07	8.80223e-07	9.35037e-07	3.80616e-07	4.31197e-07	3.7553e-07	3.6506e-07	3.33808e-07
TIAM-UCL 4.1.2	SSP2-RCP60	CSA	Final Energy|Production|Steel|Primary|BF and BOF 1|w/o CCS|Electricity	PJ/yr					2.55601e-07	2.90922e-07	3.21016e-07	3.71312e-07	4.25198e-07	4.83223e-07	4.63749e-07	5.55397e-07	4.62596e-07	3.10999e-07	2.23546e-07
TIAM-UCL 4.1.2	SSP2-RCP60	EEU	Final Energy|Production|Steel|Primary|BF and BOF 1|w/o CCS|Electricity	PJ/yr					0.579372	1.53338	1.53338	1.53338	2.14029	2.14029	1.19362	1.5302	1.22573	0.662709	0.297106
TIAM-UCL 4.1.2	SSP2-RCP60	FSU	Final Energy|Production|Steel|Primary|BF and BOF 1|w/o CCS|Electricity	PJ/yr					1.57591e-07	3.26283e-07	4.69559e-07	6.80389e-07	8.616e-07	1.04947e-06	1.0918e-06	1.12524e-06	1.00984e-06	1.02986e-06	9.31708e-07
TIAM-UCL 4.1.2	SSP2-RCP60	IND	Final Energy|Production|Steel|Primary|BF and BOF 1|w/o CCS|Electricity	PJ/yr					6.07741	6.07741	6.07741	6.07741	6.07741	6.07741	1.92867e-07	2.29326e-07	1.97318e-07	1.6868e-07	1.45413e-07
TIAM-UCL 4.1.2	SSP2-RCP60	JPN	Final Energy|Production|Steel|Primary|BF and BOF 1|w/o CCS|Electricity	PJ/yr					4.43964e-08	9.84029e-08	1.47929e-07	2.04933e-07	2.92642e-07	3.76183e-07	6.02221e-07	7.00434e-07	5.85385e-07	4.28581e-07	3.06215e-07
TIAM-UCL 4.1.2	SSP2-RCP60	MEA	Final Energy|Production|Steel|Primary|BF and BOF 1|w/o CCS|Electricity	PJ/yr					5.4351e-09	1.16481e-08	1.91486e-08	3.17134e-08	4.63409e-08	5.50586e-08	6.79535e-08	7.46825e-08	6.55823e-08	5.90725e-08	5.72845e-08
TIAM-UCL 4.1.2	SSP2-RCP60	MEX	Final Energy|Production|Steel|Primary|BF and BOF 1|w/o CCS|Electricity	PJ/yr					1.68616e-08	3.20616e-08	5.67449e-08	1.03335e-07	1.79574e-07	2.26685e-07	2.80951e-07	2.82498e-07	1.84968e-07	1.45735e-07	1.20568e-07
TIAM-UCL 4.1.2	SSP2-RCP60	ODA	Final Energy|Production|Steel|Primary|BF and BOF 1|w/o CCS|Electricity	PJ/yr					9.37494e-08	1.28399e-07	1.65996e-07	2.30745e-07	3.04484e-07	3.72398e-07	5.33245e-07	6.13569e-07	5.16495e-07	4.05248e-07	3.42365e-07
TIAM-UCL 4.1.2	SSP2-RCP60	SKO	Final Energy|Production|Steel|Primary|BF and BOF 1|w/o CCS|Electricity	PJ/yr					4.94443e-08	9.24127e-08	1.51686e-07	2.20339e-07	2.76006e-07	3.31944e-07	3.5769e-07	3.53055e-07	2.87682e-07	2.71634e-07	2.65104e-07
TIAM-UCL 4.1.2	SSP2-RCP60	UK	Final Energy|Production|Steel|Primary|BF and BOF 1|w/o CCS|Electricity	PJ/yr					1.22602e-08	2.57568e-08	4.02449e-08	5.82756e-08	7.38784e-08	8.87161e-08	1.03184e-07	1.21116e-07	1.05799e-07	9.35706e-08	8.26463e-08
TIAM-UCL 4.1.2	SSP2-RCP60	USA	Final Energy|Production|Steel|Primary|BF and BOF 1|w/o CCS|Electricity	PJ/yr					17.6237	17.6237	17.6237	17.6237	17.6237	17.6237	2.53571e-06	3.68016e-06	4.51952e-06	6.22289e-06	7.14448e-06
TIAM-UCL 4.1.2	SSP2-RCP60	WEU	Final Energy|Production|Steel|Primary|BF and BOF 1|w/o CCS|Electricity	PJ/yr					1.13895e-06	1.60094e-06	1.93725e-06	2.19451e-06	2.43046e-06	2.5229e-06	1.51035e-06	1.53267e-06	1.53433e-06	1.91523e-06	1.71579e-06
TIAM-UCL 4.1.2	SSP2-RCP60	World	Final Energy|Production|Steel|Primary|BF and BOF 1|w/o CCS|Electricity	Mt/yr	0	0	0	0	26.8859	28.2976	29.7266	30.8199	33.0889	33.2846	8.99652	9.71972	9.72851	9.34583	9.10225
TIAM-UCL 4.1.2	SSP2-RCP60	AFR	Final Energy|Production|Steel|Primary|BF and BOF 1|w/o CCS|Heat	PJ/yr					1.10862e-07	1.26634e-07	1.40538e-07	1.57816e-07	1.73128e-07	1.83601e-07	9.91264e-08	1.01097e-07	7.34993e-08	5.56242e-08	4.71007e-08
TIAM-UCL 4.1.2	SSP2-RCP60	AUS	Final Energy|Production|Steel|Primary|BF and BOF 1|w/o CCS|Heat	PJ/yr					2.71128e-08	5.28355e-08	8.44647e-08	1.25105e-07	1.5903e-07	1.94763e-07	2.12572e-07	2.20596e-07	1.86819e-07	1.64583e-07	1.47807e-07
TIAM-UCL 4.1.2	SSP2-RCP60	CAN	Final Energy|Production|Steel|Primary|BF and BOF 1|w/o CCS|Heat	PJ/yr					1.89761	2.23099	3.27173	4.06804	5.2786	5.42115	5.68315	5.96474	6.1929	6.32425	6.41312
TIAM-UCL 4.1.2	SSP2-RCP60	CHI	Final Energy|Production|Steel|Primary|BF and BOF 1|w/o CCS|Heat	PJ/yr					4.79243e-07	5.06075e-07	5.39011e-07	5.86811e-07	6.41101e-07	6.81024e-07	2.77217e-07	3.14058e-07	2.73513e-07	2.65887e-07	2.43125e-07
TIAM-UCL 4.1.2	SSP2-RCP60	CSA	Final Energy|Production|Steel|Primary|BF and BOF 1|w/o CCS|Heat	PJ/yr					1.86164e-07	2.1189e-07	2.33809e-07	2.70441e-07	3.09688e-07	3.5195e-07	3.37767e-07	4.04517e-07	3.36926e-07	2.26513e-07	1.62817e-07
TIAM-UCL 4.1.2	SSP2-RCP60	EEU	Final Energy|Production|Steel|Primary|BF and BOF 1|w/o CCS|Heat	PJ/yr					0.421979	1.11682	1.11682	1.11682	1.55886	1.55886	0.869363	1.1145	0.892747	0.482677	0.216394
TIAM-UCL 4.1.2	SSP2-RCP60	FSU	Final Energy|Production|Steel|Primary|BF and BOF 1|w/o CCS|Heat	PJ/yr					1.14779e-07	2.37645e-07	3.41998e-07	4.95554e-07	6.27537e-07	7.64367e-07	7.95202e-07	8.19554e-07	7.35508e-07	7.50084e-07	6.78599e-07
TIAM-UCL 4.1.2	SSP2-RCP60	IND	Final Energy|Production|Steel|Primary|BF and BOF 1|w/o CCS|Heat	PJ/yr					4.42641	4.42641	4.42641	4.42641	4.42641	4.42641	1.40473e-07	1.67027e-07	1.43715e-07	1.22856e-07	1.0591e-07
TIAM-UCL 4.1.2	SSP2-RCP60	JPN	Final Energy|Production|Steel|Primary|BF and BOF 1|w/o CCS|Heat	PJ/yr					3.23356e-08	7.16706e-08	1.07742e-07	1.49261e-07	2.13142e-07	2.73989e-07	4.38621e-07	5.10153e-07	4.26358e-07	3.12152e-07	2.23028e-07
TIAM-UCL 4.1.2	SSP2-RCP60	MEA	Final Energy|Production|Steel|Primary|BF and BOF 1|w/o CCS|Heat	PJ/yr					3.95859e-09	8.48378e-09	1.39467e-08	2.30981e-08	3.37519e-08	4.01013e-08	4.94932e-08	5.43942e-08	4.77662e-08	4.30248e-08	4.17225e-08
TIAM-UCL 4.1.2	SSP2-RCP60	MEX	Final Energy|Production|Steel|Primary|BF and BOF 1|w/o CCS|Heat	PJ/yr					1.22809e-08	2.33517e-08	4.13295e-08	7.52628e-08	1.30791e-07	1.65103e-07	2.04627e-07	2.05755e-07	1.34719e-07	1.06144e-07	8.78146e-08
TIAM-UCL 4.1.2	SSP2-RCP60	ODA	Final Energy|Production|Steel|Primary|BF and BOF 1|w/o CCS|Heat	PJ/yr					6.82814e-08	9.35184e-08	1.20902e-07	1.68061e-07	2.21767e-07	2.71232e-07	3.88383e-07	4.46886e-07	3.76183e-07	2.95158e-07	2.49358e-07
TIAM-UCL 4.1.2	SSP2-RCP60	SKO	Final Energy|Production|Steel|Primary|BF and BOF 1|w/o CCS|Heat	PJ/yr					3.60122e-08	6.73078e-08	1.10479e-07	1.60481e-07	2.01026e-07	2.41767e-07	2.6052e-07	2.57144e-07	2.0953e-07	1.97842e-07	1.93086e-07
TIAM-UCL 4.1.2	SSP2-RCP60	UK	Final Energy|Production|Steel|Primary|BF and BOF 1|w/o CCS|Heat	PJ/yr					8.9296e-09	1.87597e-08	2.93119e-08	4.24444e-08	5.38085e-08	6.46154e-08	7.51532e-08	8.82133e-08	7.70575e-08	6.81511e-08	6.01945e-08
TIAM-UCL 4.1.2	SSP2-RCP60	USA	Final Energy|Production|Steel|Primary|BF and BOF 1|w/o CCS|Heat	PJ/yr					12.836	12.836	12.836	12.836	12.836	12.836	1.84686e-06	2.6804e-06	3.29175e-06	4.53237e-06	5.2036e-06
TIAM-UCL 4.1.2	SSP2-RCP60	WEU	Final Energy|Production|Steel|Primary|BF and BOF 1|w/o CCS|Heat	PJ/yr					8.29545e-07	1.16602e-06	1.41097e-06	1.59835e-06	1.7702e-06	1.83753e-06	1.10005e-06	1.1163e-06	1.11751e-06	1.39494e-06	1.24968e-06
TIAM-UCL 4.1.2	SSP2-RCP60	World	Final Energy|Production|Steel|Primary|BF and BOF 1|w/o CCS|Heat	Mt/yr	0	0	0	0	19.582	20.6103	21.651	22.4473	24.0999	24.2425	6.55252	7.07925	7.08566	6.80693	6.62952
TIAM-UCL 4.1.2	SSP2-RCP60	AFR	Final Energy|Production|Steel|Primary|BF and BOF 1|w/o CCS|Heavy Fuel Oil	PJ/yr					5.11517e-08	5.84287e-08	6.48439e-08	7.28159e-08	7.9881e-08	8.4713e-08	4.57367e-08	4.66459e-08	3.39125e-08	2.56649e-08	2.17322e-08
TIAM-UCL 4.1.2	SSP2-RCP60	AUS	Final Energy|Production|Steel|Primary|BF and BOF 1|w/o CCS|Heavy Fuel Oil	PJ/yr					1.25098e-08	2.43782e-08	3.89718e-08	5.77233e-08	7.33761e-08	8.98635e-08	9.80805e-08	1.01783e-07	8.61978e-08	7.59381e-08	6.8198e-08
TIAM-UCL 4.1.2	SSP2-RCP60	CAN	Final Energy|Production|Steel|Primary|BF and BOF 1|w/o CCS|Heavy Fuel Oil	PJ/yr					0.875553	1.02938	1.50957	1.87699	2.43554	2.50131	2.62219	2.75212	2.85739	2.918	2.959
TIAM-UCL 4.1.2	SSP2-RCP60	CHI	Final Energy|Production|Steel|Primary|BF and BOF 1|w/o CCS|Heavy Fuel Oil	PJ/yr					2.21122e-07	2.33502e-07	2.48699e-07	2.70754e-07	2.95803e-07	3.14223e-07	1.27908e-07	1.44906e-07	1.26199e-07	1.2268e-07	1.12178e-07
TIAM-UCL 4.1.2	SSP2-RCP60	CSA	Final Energy|Production|Steel|Primary|BF and BOF 1|w/o CCS|Heavy Fuel Oil	PJ/yr					8.58958e-08	9.77655e-08	1.07879e-07	1.24781e-07	1.4289e-07	1.62389e-07	1.55845e-07	1.86644e-07	1.55457e-07	1.04512e-07	7.51235e-08
TIAM-UCL 4.1.2	SSP2-RCP60	EEU	Final Energy|Production|Steel|Primary|BF and BOF 1|w/o CCS|Heavy Fuel Oil	PJ/yr					0.1947	0.5153	0.5153	0.5153	0.719254	0.719254	0.401122	0.514229	0.411912	0.222706	0.0998437
TIAM-UCL 4.1.2	SSP2-RCP60	FSU	Final Energy|Production|Steel|Primary|BF and BOF 1|w/o CCS|Heavy Fuel Oil	PJ/yr					5.2959e-08	1.09649e-07	1.57797e-07	2.28647e-07	2.89544e-07	3.52677e-07	3.66905e-07	3.78141e-07	3.39362e-07	3.46087e-07	3.13104e-07
TIAM-UCL 4.1.2	SSP2-RCP60	IND	Final Energy|Production|Steel|Primary|BF and BOF 1|w/o CCS|Heavy Fuel Oil	PJ/yr					2.04234	2.04234	2.04234	2.04234	2.04234	2.04234	6.48138e-08	7.7066e-08	6.63096e-08	5.66856e-08	4.88667e-08
TIAM-UCL 4.1.2	SSP2-RCP60	JPN	Final Energy|Production|Steel|Primary|BF and BOF 1|w/o CCS|Heavy Fuel Oil	PJ/yr					1.49196e-08	3.30687e-08	4.9712e-08	6.88686e-08	9.83434e-08	1.26418e-07	2.02379e-07	2.35384e-07	1.96721e-07	1.44027e-07	1.02905e-07
TIAM-UCL 4.1.2	SSP2-RCP60	MEA	Final Energy|Production|Steel|Primary|BF and BOF 1|w/o CCS|Heavy Fuel Oil	PJ/yr					1.82649e-09	3.9144e-09	6.43496e-09	1.06574e-08	1.55731e-08	1.85027e-08	2.28361e-08	2.50974e-08	2.20392e-08	1.98515e-08	1.92507e-08
TIAM-UCL 4.1.2	SSP2-RCP60	MEX	Final Energy|Production|Steel|Primary|BF and BOF 1|w/o CCS|Heavy Fuel Oil	PJ/yr					5.6664e-09	1.07744e-08	1.90694e-08	3.47261e-08	6.03467e-08	7.61783e-08	9.44147e-08	9.49347e-08	6.21592e-08	4.89747e-08	4.05175e-08
TIAM-UCL 4.1.2	SSP2-RCP60	ODA	Final Energy|Production|Steel|Primary|BF and BOF 1|w/o CCS|Heavy Fuel Oil	PJ/yr					3.15049e-08	4.31492e-08	5.57837e-08	7.75429e-08	1.02323e-07	1.25146e-07	1.79199e-07	2.06192e-07	1.7357e-07	1.36185e-07	1.15053e-07
TIAM-UCL 4.1.2	SSP2-RCP60	SKO	Final Energy|Production|Steel|Primary|BF and BOF 1|w/o CCS|Heavy Fuel Oil	PJ/yr					1.6616e-08	3.10557e-08	5.09748e-08	7.40458e-08	9.27528e-08	1.11551e-07	1.20203e-07	1.18646e-07	9.66767e-08	9.12839e-08	8.90894e-08
TIAM-UCL 4.1.2	SSP2-RCP60	UK	Final Energy|Production|Steel|Primary|BF and BOF 1|w/o CCS|Heavy Fuel Oil	PJ/yr					4.1201e-09	8.65568e-09	1.35245e-08	1.95838e-08	2.48271e-08	2.98134e-08	3.46755e-08	4.07015e-08	3.55542e-08	3.14448e-08	2.77736e-08
TIAM-UCL 4.1.2	SSP2-RCP60	USA	Final Energy|Production|Steel|Primary|BF and BOF 1|w/o CCS|Heavy Fuel Oil	PJ/yr					5.92252	5.92252	5.92252	5.92252	5.92252	5.92252	8.52137e-07	1.23673e-06	1.5188e-06	2.09123e-06	2.40093e-06
TIAM-UCL 4.1.2	SSP2-RCP60	WEU	Final Energy|Production|Steel|Primary|BF and BOF 1|w/o CCS|Heavy Fuel Oil	PJ/yr					3.8275e-07	5.38002e-07	6.5102e-07	7.37474e-07	8.16766e-07	8.47832e-07	5.07561e-07	5.15059e-07	5.15619e-07	6.43623e-07	5.76598e-07
TIAM-UCL 4.1.2	SSP2-RCP60	World	Final Energy|Production|Steel|Primary|BF and BOF 1|w/o CCS|Heavy Fuel Oil	Mt/yr	0	0	0	0	9.03512	9.50954	9.98974	10.3572	11.1197	11.1854	3.02332	3.26635	3.26931	3.14071	3.05885
TIAM-UCL 4.1.2	SSP2-RCP60	AFR	Final Energy|Production|Steel|Primary|BF and BOF 1|w/o CCS|Liquified Petroleum Gases	PJ/yr					2.22019e-08	2.53604e-08	2.81448e-08	3.1605e-08	3.46715e-08	3.67688e-08	1.98516e-08	2.02462e-08	1.47194e-08	1.11396e-08	9.43262e-09
TIAM-UCL 4.1.2	SSP2-RCP60	AUS	Final Energy|Production|Steel|Primary|BF and BOF 1|w/o CCS|Liquified Petroleum Gases	PJ/yr					5.42975e-09	1.05811e-08	1.69153e-08	2.50542e-08	3.18481e-08	3.90043e-08	4.25708e-08	4.41778e-08	3.74133e-08	3.29601e-08	2.96006e-08
TIAM-UCL 4.1.2	SSP2-RCP60	CAN	Final Energy|Production|Steel|Primary|BF and BOF 1|w/o CCS|Liquified Petroleum Gases	PJ/yr					0.380025	0.44679	0.655214	0.814687	1.05712	1.08567	1.13814	1.19453	1.24022	1.26653	1.28432
TIAM-UCL 4.1.2	SSP2-RCP60	CHI	Final Energy|Production|Steel|Primary|BF and BOF 1|w/o CCS|Liquified Petroleum Gases	PJ/yr					9.59757e-08	1.01349e-07	1.07945e-07	1.17518e-07	1.2839e-07	1.36385e-07	5.5517e-08	6.28948e-08	5.47752e-08	5.3248e-08	4.86895e-08
TIAM-UCL 4.1.2	SSP2-RCP60	CSA	Final Energy|Production|Steel|Primary|BF and BOF 1|w/o CCS|Liquified Petroleum Gases	PJ/yr					3.72822e-08	4.24341e-08	4.68237e-08	5.41599e-08	6.20198e-08	7.04834e-08	6.76429e-08	8.10107e-08	6.74746e-08	4.53626e-08	3.26066e-08
TIAM-UCL 4.1.2	SSP2-RCP60	EEU	Final Energy|Production|Steel|Primary|BF and BOF 1|w/o CCS|Liquified Petroleum Gases	PJ/yr					0.0845077	0.223661	0.223661	0.223661	0.312185	0.312185	0.174103	0.223196	0.178786	0.0966633	0.0433361
TIAM-UCL 4.1.2	SSP2-RCP60	FSU	Final Energy|Production|Steel|Primary|BF and BOF 1|w/o CCS|Liquified Petroleum Gases	PJ/yr					2.29863e-08	4.7592e-08	6.84903e-08	9.92421e-08	1.25674e-07	1.53076e-07	1.59251e-07	1.64128e-07	1.47297e-07	1.50216e-07	1.359e-07
TIAM-UCL 4.1.2	SSP2-RCP60	IND	Final Energy|Production|Steel|Primary|BF and BOF 1|w/o CCS|Liquified Petroleum Gases	PJ/yr					0.886457	0.886457	0.886457	0.886457	0.886457	0.886457	2.81318e-08	3.34497e-08	2.8781e-08	2.46038e-08	2.12101e-08
TIAM-UCL 4.1.2	SSP2-RCP60	JPN	Final Energy|Production|Steel|Primary|BF and BOF 1|w/o CCS|Liquified Petroleum Gases	PJ/yr					6.4757e-09	1.43531e-08	2.1577e-08	2.98917e-08	4.2685e-08	5.48704e-08	8.78405e-08	1.02166e-07	8.53847e-08	6.25133e-08	4.46648e-08
TIAM-UCL 4.1.2	SSP2-RCP60	MEA	Final Energy|Production|Steel|Primary|BF and BOF 1|w/o CCS|Liquified Petroleum Gases	PJ/yr					7.92769e-10	1.69901e-09	2.79303e-09	4.62575e-09	6.75932e-09	8.03089e-09	9.91176e-09	1.08933e-08	9.5659e-09	8.61636e-09	8.35557e-09
TIAM-UCL 4.1.2	SSP2-RCP60	MEX	Final Energy|Production|Steel|Primary|BF and BOF 1|w/o CCS|Liquified Petroleum Gases	PJ/yr					2.45944e-09	4.67653e-09	8.27687e-09	1.50725e-08	2.61929e-08	3.30644e-08	4.09797e-08	4.12055e-08	2.69796e-08	2.1257e-08	1.75862e-08
TIAM-UCL 4.1.2	SSP2-RCP60	ODA	Final Energy|Production|Steel|Primary|BF and BOF 1|w/o CCS|Liquified Petroleum Gases	PJ/yr					1.36744e-08	1.87285e-08	2.42124e-08	3.36567e-08	4.44123e-08	5.43183e-08	7.77796e-08	8.94957e-08	7.53364e-08	5.91099e-08	4.99377e-08
TIAM-UCL 4.1.2	SSP2-RCP60	SKO	Final Energy|Production|Steel|Primary|BF and BOF 1|w/o CCS|Liquified Petroleum Gases	PJ/yr					7.212e-09	1.34794e-08	2.21251e-08	3.21388e-08	4.02584e-08	4.84176e-08	5.2173e-08	5.14969e-08	4.19615e-08	3.96209e-08	3.86683e-08
TIAM-UCL 4.1.2	SSP2-RCP60	UK	Final Energy|Production|Steel|Primary|BF and BOF 1|w/o CCS|Liquified Petroleum Gases	PJ/yr					1.78829e-09	3.75691e-09	5.87016e-09	8.50013e-09	1.0776e-08	1.29402e-08	1.50506e-08	1.7666e-08	1.54319e-08	1.36483e-08	1.20549e-08
TIAM-UCL 4.1.2	SSP2-RCP60	USA	Final Energy|Production|Steel|Primary|BF and BOF 1|w/o CCS|Liquified Petroleum Gases	PJ/yr					2.57061	2.57061	2.57061	2.57061	2.57061	2.57061	3.69861e-07	5.36791e-07	6.59222e-07	9.07676e-07	1.0421e-06
TIAM-UCL 4.1.2	SSP2-RCP60	WEU	Final Energy|Production|Steel|Primary|BF and BOF 1|w/o CCS|Liquified Petroleum Gases	PJ/yr					1.66129e-07	2.33514e-07	2.82569e-07	3.20093e-07	3.54509e-07	3.67993e-07	2.20302e-07	2.23556e-07	2.23799e-07	2.79358e-07	2.50266e-07
TIAM-UCL 4.1.2	SSP2-RCP60	World	Final Energy|Production|Steel|Primary|BF and BOF 1|w/o CCS|Liquified Petroleum Gases	Mt/yr	0	0	0	0	3.9216	4.12752	4.33594	4.49542	4.82637	4.85492	1.31224	1.41773	1.41901	1.36319	1.32766
TIAM-UCL 4.1.2	SSP2-RCP60	AFR	Final Energy|Production|Steel|Primary|BF and BOF 1|w/o CCS|Natural Gas Mix	PJ/yr					2.53688e-07	2.89778e-07	3.21594e-07	3.61132e-07	3.96171e-07	4.20135e-07	2.26832e-07	2.31341e-07	1.68189e-07	1.27285e-07	1.07781e-07
TIAM-UCL 4.1.2	SSP2-RCP60	AUS	Final Energy|Production|Steel|Primary|BF and BOF 1|w/o CCS|Natural Gas Mix	PJ/yr					6.20425e-08	1.20904e-07	1.93282e-07	2.8628e-07	3.6391e-07	4.45679e-07	4.86432e-07	5.04793e-07	4.27499e-07	3.76616e-07	3.38229e-07
TIAM-UCL 4.1.2	SSP2-RCP60	CAN	Final Energy|Production|Steel|Primary|BF and BOF 1|w/o CCS|Natural Gas Mix	PJ/yr					4.34232	5.10521	7.48675	9.30895	12.0791	12.4053	13.0048	13.6492	14.1713	14.4719	14.6752
TIAM-UCL 4.1.2	SSP2-RCP60	CHI	Final Energy|Production|Steel|Primary|BF and BOF 1|w/o CCS|Natural Gas Mix	PJ/yr					1.09666e-06	1.15806e-06	1.23343e-06	1.34281e-06	1.46704e-06	1.55839e-06	6.3436e-07	7.18662e-07	6.25884e-07	6.08433e-07	5.56346e-07
TIAM-UCL 4.1.2	SSP2-RCP60	CSA	Final Energy|Production|Steel|Primary|BF and BOF 1|w/o CCS|Natural Gas Mix	PJ/yr					4.26002e-07	4.84869e-07	5.35027e-07	6.18853e-07	7.08664e-07	8.05372e-07	7.72916e-07	9.25662e-07	7.70993e-07	5.18331e-07	3.72576e-07
TIAM-UCL 4.1.2	SSP2-RCP60	EEU	Final Energy|Production|Steel|Primary|BF and BOF 1|w/o CCS|Natural Gas Mix	PJ/yr					0.96562	2.55564	2.55564	2.55564	3.56715	3.56715	1.98937	2.55033	2.04288	1.10451	0.495177
TIAM-UCL 4.1.2	SSP2-RCP60	FSU	Final Energy|Production|Steel|Primary|BF and BOF 1|w/o CCS|Natural Gas Mix	PJ/yr					2.62651e-07	5.43806e-07	7.82598e-07	1.13398e-06	1.436e-06	1.74911e-06	1.81967e-06	1.8754e-06	1.68307e-06	1.71643e-06	1.55285e-06
TIAM-UCL 4.1.2	SSP2-RCP60	IND	Final Energy|Production|Steel|Primary|BF and BOF 1|w/o CCS|Natural Gas Mix	PJ/yr					10.129	10.129	10.129	10.129	10.129	10.129	3.21445e-07	3.8221e-07	3.28864e-07	2.81133e-07	2.42355e-07
TIAM-UCL 4.1.2	SSP2-RCP60	JPN	Final Energy|Production|Steel|Primary|BF and BOF 1|w/o CCS|Natural Gas Mix	PJ/yr					7.3994e-08	1.64005e-07	2.46548e-07	3.41555e-07	4.87736e-07	6.26972e-07	1.0037e-06	1.16739e-06	9.75641e-07	7.14302e-07	5.10358e-07
TIAM-UCL 4.1.2	SSP2-RCP60	MEA	Final Energy|Production|Steel|Primary|BF and BOF 1|w/o CCS|Natural Gas Mix	PJ/yr					9.0585e-09	1.94135e-08	3.19143e-08	5.28557e-08	7.72348e-08	9.17643e-08	1.13256e-07	1.24471e-07	1.09304e-07	9.84541e-08	9.54742e-08
TIAM-UCL 4.1.2	SSP2-RCP60	MEX	Final Energy|Production|Steel|Primary|BF and BOF 1|w/o CCS|Natural Gas Mix	PJ/yr					2.81026e-08	5.34359e-08	9.45749e-08	1.72225e-07	2.99291e-07	3.77808e-07	4.68251e-07	4.7083e-07	3.0828e-07	2.42891e-07	2.00947e-07
TIAM-UCL 4.1.2	SSP2-RCP60	ODA	Final Energy|Production|Steel|Primary|BF and BOF 1|w/o CCS|Natural Gas Mix	PJ/yr					1.56249e-07	2.13999e-07	2.7666e-07	3.84575e-07	5.07473e-07	6.20664e-07	8.88742e-07	1.02261e-06	8.60825e-07	6.75414e-07	5.70609e-07
TIAM-UCL 4.1.2	SSP2-RCP60	SKO	Final Energy|Production|Steel|Primary|BF and BOF 1|w/o CCS|Natural Gas Mix	PJ/yr					8.24072e-08	1.54021e-07	2.5281e-07	3.67232e-07	4.60009e-07	5.53239e-07	5.9615e-07	5.88425e-07	4.7947e-07	4.52724e-07	4.4184e-07
TIAM-UCL 4.1.2	SSP2-RCP60	UK	Final Energy|Production|Steel|Primary|BF and BOF 1|w/o CCS|Natural Gas Mix	PJ/yr					2.04337e-08	4.2928e-08	6.70748e-08	9.71259e-08	1.23131e-07	1.4786e-07	1.71974e-07	2.0186e-07	1.76331e-07	1.55951e-07	1.37744e-07
TIAM-UCL 4.1.2	SSP2-RCP60	USA	Final Energy|Production|Steel|Primary|BF and BOF 1|w/o CCS|Natural Gas Mix	PJ/yr					29.3729	29.3729	29.3729	29.3729	29.3729	29.3729	4.22619e-06	6.1336e-06	7.53254e-06	1.03715e-05	1.19075e-05
TIAM-UCL 4.1.2	SSP2-RCP60	WEU	Final Energy|Production|Steel|Primary|BF and BOF 1|w/o CCS|Natural Gas Mix	PJ/yr					1.89826e-06	2.66823e-06	3.22874e-06	3.65752e-06	4.05076e-06	4.20484e-06	2.51726e-06	2.55444e-06	2.55722e-06	3.19206e-06	2.85965e-06
TIAM-UCL 4.1.2	SSP2-RCP60	World	Final Energy|Production|Steel|Primary|BF and BOF 1|w/o CCS|Natural Gas Mix	Mt/yr	0	0	0	0	44.8098	47.1627	49.5443	51.3665	55.1481	55.4743	14.9942	16.1995	16.2142	15.5764	15.1704
TIAM-UCL 4.1.2	SSP2-RCP60	AFR	Final Energy|Production|Steel|Primary|BF and BOF 1|w/o CCS|Petroleum Coke	PJ/yr					1.64009e-08	1.87342e-08	2.07911e-08	2.33472e-08	2.56125e-08	2.71618e-08	1.46647e-08	1.49562e-08	1.08735e-08	8.22901e-09	6.96805e-09
TIAM-UCL 4.1.2	SSP2-RCP60	AUS	Final Energy|Production|Steel|Primary|BF and BOF 1|w/o CCS|Petroleum Coke	PJ/yr					4.01105e-09	7.81646e-09	1.24957e-08	1.8508e-08	2.35268e-08	2.88132e-08	3.14479e-08	3.26349e-08	2.76379e-08	2.43483e-08	2.18665e-08
TIAM-UCL 4.1.2	SSP2-RCP60	CAN	Final Energy|Production|Steel|Primary|BF and BOF 1|w/o CCS|Petroleum Coke	PJ/yr					0.280731	0.330052	0.484019	0.601824	0.780914	0.802002	0.840763	0.882421	0.916175	0.935606	0.948754
TIAM-UCL 4.1.2	SSP2-RCP60	CHI	Final Energy|Production|Steel|Primary|BF and BOF 1|w/o CCS|Petroleum Coke	PJ/yr					7.0899e-08	7.48685e-08	7.97411e-08	8.68126e-08	9.48442e-08	1.0075e-07	4.10114e-08	4.64616e-08	4.04635e-08	3.93353e-08	3.59678e-08
TIAM-UCL 4.1.2	SSP2-RCP60	CSA	Final Energy|Production|Steel|Primary|BF and BOF 1|w/o CCS|Petroleum Coke	PJ/yr					2.75411e-08	3.13469e-08	3.45895e-08	4.00089e-08	4.58152e-08	5.20674e-08	4.99691e-08	5.98441e-08	4.98447e-08	3.35102e-08	2.40871e-08
TIAM-UCL 4.1.2	SSP2-RCP60	EEU	Final Energy|Production|Steel|Primary|BF and BOF 1|w/o CCS|Petroleum Coke	PJ/yr					0.0624274	0.165222	0.165222	0.165222	0.230617	0.230617	0.128613	0.164879	0.132073	0.0714069	0.0320132
TIAM-UCL 4.1.2	SSP2-RCP60	FSU	Final Energy|Production|Steel|Primary|BF and BOF 1|w/o CCS|Petroleum Coke	PJ/yr					1.69804e-08	3.51571e-08	5.0595e-08	7.3312e-08	9.28375e-08	1.1308e-07	1.17642e-07	1.21244e-07	1.08811e-07	1.10967e-07	1.00392e-07
TIAM-UCL 4.1.2	SSP2-RCP60	IND	Final Energy|Production|Steel|Primary|BF and BOF 1|w/o CCS|Petroleum Coke	PJ/yr					0.654842	0.654842	0.654842	0.654842	0.654842	0.654842	2.07815e-08	2.47099e-08	2.12611e-08	1.81753e-08	1.56683e-08
TIAM-UCL 4.1.2	SSP2-RCP60	JPN	Final Energy|Production|Steel|Primary|BF and BOF 1|w/o CCS|Petroleum Coke	PJ/yr					4.78372e-09	1.06029e-08	1.59393e-08	2.20816e-08	3.15322e-08	4.05338e-08	6.48894e-08	7.54718e-08	6.30753e-08	4.61797e-08	3.29947e-08
TIAM-UCL 4.1.2	SSP2-RCP60	MEA	Final Energy|Production|Steel|Primary|BF and BOF 1|w/o CCS|Petroleum Coke	PJ/yr					5.85633e-10	1.25509e-09	2.06326e-09	3.41713e-09	4.99324e-09	5.93257e-09	7.322e-09	8.04705e-09	7.0665e-09	6.36507e-09	6.17241e-09
TIAM-UCL 4.1.2	SSP2-RCP60	MEX	Final Energy|Production|Steel|Primary|BF and BOF 1|w/o CCS|Petroleum Coke	PJ/yr					1.81683e-09	3.45464e-09	6.11427e-09	1.11343e-08	1.93492e-08	2.44253e-08	3.02725e-08	3.04392e-08	1.99303e-08	1.57029e-08	1.29912e-08
TIAM-UCL 4.1.2	SSP2-RCP60	ODA	Final Energy|Production|Steel|Primary|BF and BOF 1|w/o CCS|Petroleum Coke	PJ/yr					1.01015e-08	1.38351e-08	1.78861e-08	2.48628e-08	3.28082e-08	4.0126e-08	5.74572e-08	6.61121e-08	5.56524e-08	4.36656e-08	3.68899e-08
TIAM-UCL 4.1.2	SSP2-RCP60	SKO	Final Energy|Production|Steel|Primary|BF and BOF 1|w/o CCS|Petroleum Coke	PJ/yr					5.32764e-09	9.95749e-09	1.63442e-08	2.37415e-08	2.97396e-08	3.5767e-08	3.85412e-08	3.80417e-08	3.09978e-08	2.92687e-08	2.8565e-08
TIAM-UCL 4.1.2	SSP2-RCP60	UK	Final Energy|Production|Steel|Primary|BF and BOF 1|w/o CCS|Petroleum Coke	PJ/yr					1.32104e-09	2.7753e-09	4.33639e-09	6.2792e-09	7.96041e-09	9.55917e-09	1.11181e-08	1.30502e-08	1.13998e-08	1.00822e-08	8.90515e-09
TIAM-UCL 4.1.2	SSP2-RCP60	USA	Final Energy|Production|Steel|Primary|BF and BOF 1|w/o CCS|Petroleum Coke	PJ/yr					1.89896	1.89896	1.89896	1.89896	1.89896	1.89896	2.73223e-07	3.96538e-07	4.86979e-07	6.70517e-07	7.69818e-07
TIAM-UCL 4.1.2	SSP2-RCP60	WEU	Final Energy|Production|Steel|Primary|BF and BOF 1|w/o CCS|Petroleum Coke	PJ/yr					1.22722e-07	1.72501e-07	2.08739e-07	2.36459e-07	2.61882e-07	2.71843e-07	1.62741e-07	1.65145e-07	1.65325e-07	2.06367e-07	1.84876e-07
TIAM-UCL 4.1.2	SSP2-RCP60	World	Final Energy|Production|Steel|Primary|BF and BOF 1|w/o CCS|Petroleum Coke	Mt/yr	0	0	0	0	2.89696	3.04907	3.20304	3.32085	3.56533	3.58642	0.969377	1.0473	1.04825	1.00701	0.980768
TIAM-UCL 4.1.2	SSP2-RCP60	AFR	Final Energy|Production|Steel|Primary|BF and BOF 1|w/o CCS|Refined Petroleum Products (Oil)	PJ/yr					4.97528e-08	5.68308e-08	6.30706e-08	7.08246e-08	7.76964e-08	8.23963e-08	4.44859e-08	4.53702e-08	3.2985e-08	2.4963e-08	2.11378e-08
TIAM-UCL 4.1.2	SSP2-RCP60	AUS	Final Energy|Production|Steel|Primary|BF and BOF 1|w/o CCS|Refined Petroleum Products (Oil)	PJ/yr					1.21677e-08	2.37115e-08	3.7906e-08	5.61447e-08	7.13694e-08	8.74059e-08	9.53982e-08	9.89992e-08	8.38405e-08	7.38613e-08	6.63329e-08
TIAM-UCL 4.1.2	SSP2-RCP60	CAN	Final Energy|Production|Steel|Primary|BF and BOF 1|w/o CCS|Refined Petroleum Products (Oil)	PJ/yr					0.851608	1.00122	1.46829	1.82566	2.36893	2.4329	2.55048	2.67686	2.77925	2.8382	2.87808
TIAM-UCL 4.1.2	SSP2-RCP60	CHI	Final Energy|Production|Steel|Primary|BF and BOF 1|w/o CCS|Refined Petroleum Products (Oil)	PJ/yr					2.15075e-07	2.27116e-07	2.41898e-07	2.63349e-07	2.87713e-07	3.0563e-07	1.2441e-07	1.40943e-07	1.22747e-07	1.19325e-07	1.0911e-07
TIAM-UCL 4.1.2	SSP2-RCP60	CSA	Final Energy|Production|Steel|Primary|BF and BOF 1|w/o CCS|Refined Petroleum Products (Oil)	PJ/yr					8.35468e-08	9.50918e-08	1.04929e-07	1.21368e-07	1.38982e-07	1.57948e-07	1.51583e-07	1.81539e-07	1.51206e-07	1.01654e-07	7.30691e-08
TIAM-UCL 4.1.2	SSP2-RCP60	EEU	Final Energy|Production|Steel|Primary|BF and BOF 1|w/o CCS|Refined Petroleum Products (Oil)	PJ/yr					0.189376	0.501208	0.501208	0.501208	0.699584	0.699584	0.390153	0.500166	0.400647	0.216616	0.0971132
TIAM-UCL 4.1.2	SSP2-RCP60	FSU	Final Energy|Production|Steel|Primary|BF and BOF 1|w/o CCS|Refined Petroleum Products (Oil)	PJ/yr					5.15107e-08	1.0665e-07	1.53482e-07	2.22394e-07	2.81626e-07	3.43032e-07	3.56871e-07	3.678e-07	3.30081e-07	3.36623e-07	3.04542e-07
TIAM-UCL 4.1.2	SSP2-RCP60	IND	Final Energy|Production|Steel|Primary|BF and BOF 1|w/o CCS|Refined Petroleum Products (Oil)	PJ/yr					1.98649	1.98649	1.98649	1.98649	1.98649	1.98649	6.30413e-08	7.49584e-08	6.44962e-08	5.51354e-08	4.75303e-08
TIAM-UCL 4.1.2	SSP2-RCP60	JPN	Final Energy|Production|Steel|Primary|BF and BOF 1|w/o CCS|Refined Petroleum Products (Oil)	PJ/yr					1.45116e-08	3.21643e-08	4.83525e-08	6.69852e-08	9.5654e-08	1.22961e-07	1.96844e-07	2.28947e-07	1.91341e-07	1.40088e-07	1.00091e-07
TIAM-UCL 4.1.2	SSP2-RCP60	MEA	Final Energy|Production|Steel|Primary|BF and BOF 1|w/o CCS|Refined Petroleum Products (Oil)	PJ/yr					1.77654e-09	3.80735e-09	6.25898e-09	1.0366e-08	1.51472e-08	1.79967e-08	2.22115e-08	2.4411e-08	2.14365e-08	1.93087e-08	1.87242e-08
TIAM-UCL 4.1.2	SSP2-RCP60	MEX	Final Energy|Production|Steel|Primary|BF and BOF 1|w/o CCS|Refined Petroleum Products (Oil)	PJ/yr					5.51143e-09	1.04798e-08	1.85479e-08	3.37764e-08	5.86964e-08	7.4095e-08	9.18327e-08	9.23385e-08	6.04593e-08	4.76354e-08	3.94094e-08
TIAM-UCL 4.1.2	SSP2-RCP60	ODA	Final Energy|Production|Steel|Primary|BF and BOF 1|w/o CCS|Refined Petroleum Products (Oil)	PJ/yr					3.06433e-08	4.19692e-08	5.42582e-08	7.54222e-08	9.95247e-08	1.21724e-07	1.74299e-07	2.00554e-07	1.68824e-07	1.32461e-07	1.11907e-07
TIAM-UCL 4.1.2	SSP2-RCP60	SKO	Final Energy|Production|Steel|Primary|BF and BOF 1|w/o CCS|Refined Petroleum Products (Oil)	PJ/yr					1.61616e-08	3.02064e-08	4.95808e-08	7.20208e-08	9.02162e-08	1.085e-07	1.16916e-07	1.15401e-07	9.40328e-08	8.87875e-08	8.6653e-08
TIAM-UCL 4.1.2	SSP2-RCP60	UK	Final Energy|Production|Steel|Primary|BF and BOF 1|w/o CCS|Refined Petroleum Products (Oil)	PJ/yr					4.00743e-09	8.41897e-09	1.31546e-08	1.90482e-08	2.41482e-08	2.89981e-08	3.37272e-08	3.95884e-08	3.45818e-08	3.05848e-08	2.70141e-08
TIAM-UCL 4.1.2	SSP2-RCP60	USA	Final Energy|Production|Steel|Primary|BF and BOF 1|w/o CCS|Refined Petroleum Products (Oil)	PJ/yr					5.76056	5.76056	5.76056	5.76056	5.76056	5.76056	8.28833e-07	1.20291e-06	1.47727e-06	2.03404e-06	2.33527e-06
TIAM-UCL 4.1.2	SSP2-RCP60	WEU	Final Energy|Production|Steel|Primary|BF and BOF 1|w/o CCS|Refined Petroleum Products (Oil)	PJ/yr					3.72283e-07	5.23288e-07	6.33216e-07	7.17306e-07	7.94429e-07	8.24645e-07	4.9368e-07	5.00973e-07	5.01518e-07	6.26021e-07	5.60829e-07
TIAM-UCL 4.1.2	SSP2-RCP60	World	Final Energy|Production|Steel|Primary|BF and BOF 1|w/o CCS|Refined Petroleum Products (Oil)	Mt/yr	0	0	0	0	8.78803	9.24948	9.71654	10.0739	10.8156	10.8795	2.94064	3.17702	3.1799	3.05481	2.9752
TIAM-UCL 4.1.2	SSP2-RCP60	CSA	Final Energy|Production|Steel|Primary|BF and BOF 2|Biofuels	PJ/yr				104.027	52.0137
TIAM-UCL 4.1.2	SSP2-RCP60	EEU	Final Energy|Production|Steel|Primary|BF and BOF 2|Biofuels	PJ/yr				0.643846	0.429231	0.214615
TIAM-UCL 4.1.2	SSP2-RCP60	FSU	Final Energy|Production|Steel|Primary|BF and BOF 2|Biofuels	PJ/yr				3.49432	2.32955	1.16477
TIAM-UCL 4.1.2	SSP2-RCP60	SKO	Final Energy|Production|Steel|Primary|BF and BOF 2|Biofuels	PJ/yr				0.016496	0.0109973	0.00549866
TIAM-UCL 4.1.2	SSP2-RCP60	WEU	Final Energy|Production|Steel|Primary|BF and BOF 2|Biofuels	PJ/yr				0.124494	0.0829963	0.0414982
TIAM-UCL 4.1.2	SSP2-RCP60	World	Final Energy|Production|Steel|Primary|BF and BOF 2|Biofuels	Mt/yr	0	0	0	108.307	54.8665	1.42639	0	0	0	0	0	0	0	0	0
TIAM-UCL 4.1.2	SSP2-RCP60	AFR	Final Energy|Production|Steel|Primary|BF and BOF 2|Blast Furnace Gas	PJ/yr				17.537	11.6913	5.84567
TIAM-UCL 4.1.2	SSP2-RCP60	AUS	Final Energy|Production|Steel|Primary|BF and BOF 2|Blast Furnace Gas	PJ/yr				0.704869	0.469912	0.234956
TIAM-UCL 4.1.2	SSP2-RCP60	CAN	Final Energy|Production|Steel|Primary|BF and BOF 2|Blast Furnace Gas	PJ/yr				13.0645	8.70966	4.35483
TIAM-UCL 4.1.2	SSP2-RCP60	CHI	Final Energy|Production|Steel|Primary|BF and BOF 2|Blast Furnace Gas	PJ/yr				754.18	502.787	251.393
TIAM-UCL 4.1.2	SSP2-RCP60	CSA	Final Energy|Production|Steel|Primary|BF and BOF 2|Blast Furnace Gas	PJ/yr				19.8226	9.91129
TIAM-UCL 4.1.2	SSP2-RCP60	EEU	Final Energy|Production|Steel|Primary|BF and BOF 2|Blast Furnace Gas	PJ/yr				28.777	19.1846	9.59232
TIAM-UCL 4.1.2	SSP2-RCP60	FSU	Final Energy|Production|Steel|Primary|BF and BOF 2|Blast Furnace Gas	PJ/yr				128.931	85.9538	42.9769
TIAM-UCL 4.1.2	SSP2-RCP60	IND	Final Energy|Production|Steel|Primary|BF and BOF 2|Blast Furnace Gas	PJ/yr				82.6586	55.1057	27.5529
TIAM-UCL 4.1.2	SSP2-RCP60	JPN	Final Energy|Production|Steel|Primary|BF and BOF 2|Blast Furnace Gas	PJ/yr				84.0763	56.0509	28.0254
TIAM-UCL 4.1.2	SSP2-RCP60	MEA	Final Energy|Production|Steel|Primary|BF and BOF 2|Blast Furnace Gas	PJ/yr				14.7312	9.82078	4.91039
TIAM-UCL 4.1.2	SSP2-RCP60	ODA	Final Energy|Production|Steel|Primary|BF and BOF 2|Blast Furnace Gas	PJ/yr				6.8427	4.5618	2.2809
TIAM-UCL 4.1.2	SSP2-RCP60	SKO	Final Energy|Production|Steel|Primary|BF and BOF 2|Blast Furnace Gas	PJ/yr				31.218	20.812	10.406
TIAM-UCL 4.1.2	SSP2-RCP60	UK	Final Energy|Production|Steel|Primary|BF and BOF 2|Blast Furnace Gas	PJ/yr				0.586382	0.390922	0.195461
TIAM-UCL 4.1.2	SSP2-RCP60	USA	Final Energy|Production|Steel|Primary|BF and BOF 2|Blast Furnace Gas	PJ/yr				29.5608	19.7072	9.85361
TIAM-UCL 4.1.2	SSP2-RCP60	WEU	Final Energy|Production|Steel|Primary|BF and BOF 2|Blast Furnace Gas	PJ/yr				73.2529	48.8353	24.4176
TIAM-UCL 4.1.2	SSP2-RCP60	World	Final Energy|Production|Steel|Primary|BF and BOF 2|Blast Furnace Gas	Mt/yr	0	0	0	1285.94	853.992	422.04	0	0	0	0	0	0	0	0	0
TIAM-UCL 4.1.2	SSP2-RCP60	AFR	Final Energy|Production|Steel|Primary|BF and BOF 2|Coal	PJ/yr				63.7916	42.5277	21.2639
TIAM-UCL 4.1.2	SSP2-RCP60	AUS	Final Energy|Production|Steel|Primary|BF and BOF 2|Coal	PJ/yr				0.57826	0.385507	0.192753
TIAM-UCL 4.1.2	SSP2-RCP60	CHI	Final Energy|Production|Steel|Primary|BF and BOF 2|Coal	PJ/yr				586.12	390.747	195.373
TIAM-UCL 4.1.2	SSP2-RCP60	CSA	Final Energy|Production|Steel|Primary|BF and BOF 2|Coal	PJ/yr				36.6809	18.3405
TIAM-UCL 4.1.2	SSP2-RCP60	EEU	Final Energy|Production|Steel|Primary|BF and BOF 2|Coal	PJ/yr				28.1472	18.7648	9.3824
TIAM-UCL 4.1.2	SSP2-RCP60	FSU	Final Energy|Production|Steel|Primary|BF and BOF 2|Coal	PJ/yr				50.4904	33.6603	16.8301
TIAM-UCL 4.1.2	SSP2-RCP60	IND	Final Energy|Production|Steel|Primary|BF and BOF 2|Coal	PJ/yr				55.0138	36.6758	18.3379
TIAM-UCL 4.1.2	SSP2-RCP60	JPN	Final Energy|Production|Steel|Primary|BF and BOF 2|Coal	PJ/yr				42.833	28.5553	14.2777
TIAM-UCL 4.1.2	SSP2-RCP60	MEA	Final Energy|Production|Steel|Primary|BF and BOF 2|Coal	PJ/yr				1.31867	0.879116	0.439558
TIAM-UCL 4.1.2	SSP2-RCP60	ODA	Final Energy|Production|Steel|Primary|BF and BOF 2|Coal	PJ/yr				3.75278	2.50185	1.25093
TIAM-UCL 4.1.2	SSP2-RCP60	SKO	Final Energy|Production|Steel|Primary|BF and BOF 2|Coal	PJ/yr				14.1729	9.4486	4.7243
TIAM-UCL 4.1.2	SSP2-RCP60	UK	Final Energy|Production|Steel|Primary|BF and BOF 2|Coal	PJ/yr				0.987834	0.658556	0.329278
TIAM-UCL 4.1.2	SSP2-RCP60	USA	Final Energy|Production|Steel|Primary|BF and BOF 2|Coal	PJ/yr				5.1653	3.44353	1.72177
TIAM-UCL 4.1.2	SSP2-RCP60	WEU	Final Energy|Production|Steel|Primary|BF and BOF 2|Coal	PJ/yr				45.1756	30.1171	15.0585
TIAM-UCL 4.1.2	SSP2-RCP60	World	Final Energy|Production|Steel|Primary|BF and BOF 2|Coal	Mt/yr	0	0	0	934.228	616.705	299.182	0	0	0	0	0	0	0	0	0
TIAM-UCL 4.1.2	SSP2-RCP60	AFR	Final Energy|Production|Steel|Primary|BF and BOF 2|Coke Oven Coke	PJ/yr				14.0172	9.34481	4.6724
TIAM-UCL 4.1.2	SSP2-RCP60	AUS	Final Energy|Production|Steel|Primary|BF and BOF 2|Coke Oven Coke	PJ/yr				1.04208	0.694718	0.347359
TIAM-UCL 4.1.2	SSP2-RCP60	CAN	Final Energy|Production|Steel|Primary|BF and BOF 2|Coke Oven Coke	PJ/yr				11.3996	7.59973	3.79987
TIAM-UCL 4.1.2	SSP2-RCP60	CHI	Final Energy|Production|Steel|Primary|BF and BOF 2|Coke Oven Coke	PJ/yr				587.547	391.698	195.849
TIAM-UCL 4.1.2	SSP2-RCP60	CSA	Final Energy|Production|Steel|Primary|BF and BOF 2|Coke Oven Coke	PJ/yr				25.5532	12.7766
TIAM-UCL 4.1.2	SSP2-RCP60	EEU	Final Energy|Production|Steel|Primary|BF and BOF 2|Coke Oven Coke	PJ/yr				73.3727	48.9151	24.4576
TIAM-UCL 4.1.2	SSP2-RCP60	FSU	Final Energy|Production|Steel|Primary|BF and BOF 2|Coke Oven Coke	PJ/yr				179.564	119.709	59.8546
TIAM-UCL 4.1.2	SSP2-RCP60	IND	Final Energy|Production|Steel|Primary|BF and BOF 2|Coke Oven Coke	PJ/yr				39.1448	26.0965	13.0483
TIAM-UCL 4.1.2	SSP2-RCP60	JPN	Final Energy|Production|Steel|Primary|BF and BOF 2|Coke Oven Coke	PJ/yr				63.5746	42.3831	21.1915
TIAM-UCL 4.1.2	SSP2-RCP60	MEA	Final Energy|Production|Steel|Primary|BF and BOF 2|Coke Oven Coke	PJ/yr				3.27121	2.18081	1.0904
TIAM-UCL 4.1.2	SSP2-RCP60	MEX	Final Energy|Production|Steel|Primary|BF and BOF 2|Coke Oven Coke	PJ/yr				31.2417	20.8278	10.4139
TIAM-UCL 4.1.2	SSP2-RCP60	ODA	Final Energy|Production|Steel|Primary|BF and BOF 2|Coke Oven Coke	PJ/yr				9.65851	6.43901	3.2195
TIAM-UCL 4.1.2	SSP2-RCP60	UK	Final Energy|Production|Steel|Primary|BF and BOF 2|Coke Oven Coke	PJ/yr				14.7832	9.85546	4.92773
TIAM-UCL 4.1.2	SSP2-RCP60	USA	Final Energy|Production|Steel|Primary|BF and BOF 2|Coke Oven Coke	PJ/yr				39.9262	26.6175	13.3087
TIAM-UCL 4.1.2	SSP2-RCP60	WEU	Final Energy|Production|Steel|Primary|BF and BOF 2|Coke Oven Coke	PJ/yr				118.494	78.9963	39.4982
TIAM-UCL 4.1.2	SSP2-RCP60	World	Final Energy|Production|Steel|Primary|BF and BOF 2|Coke Oven Coke	Mt/yr	0	0	0	1212.59	804.135	395.679	0	0	0	0	0	0	0	0	0
TIAM-UCL 4.1.2	SSP2-RCP60	AFR	Final Energy|Production|Steel|Primary|BF and BOF 2|Coke Oven Gas	PJ/yr				7.81156	5.20771	2.60385
TIAM-UCL 4.1.2	SSP2-RCP60	AUS	Final Energy|Production|Steel|Primary|BF and BOF 2|Coke Oven Gas	PJ/yr				10.1658	6.77717	3.38859
TIAM-UCL 4.1.2	SSP2-RCP60	CAN	Final Energy|Production|Steel|Primary|BF and BOF 2|Coke Oven Gas	PJ/yr				12.3755	8.25034	4.12517
TIAM-UCL 4.1.2	SSP2-RCP60	CHI	Final Energy|Production|Steel|Primary|BF and BOF 2|Coke Oven Gas	PJ/yr				292.027	194.684	97.3422
TIAM-UCL 4.1.2	SSP2-RCP60	CSA	Final Energy|Production|Steel|Primary|BF and BOF 2|Coke Oven Gas	PJ/yr				19.0083	9.50417
TIAM-UCL 4.1.2	SSP2-RCP60	EEU	Final Energy|Production|Steel|Primary|BF and BOF 2|Coke Oven Gas	PJ/yr				16.3947	10.9298	5.46489
TIAM-UCL 4.1.2	SSP2-RCP60	FSU	Final Energy|Production|Steel|Primary|BF and BOF 2|Coke Oven Gas	PJ/yr				41.9523	27.9682	13.9841
TIAM-UCL 4.1.2	SSP2-RCP60	IND	Final Energy|Production|Steel|Primary|BF and BOF 2|Coke Oven Gas	PJ/yr				18.3889	12.2593	6.12965
TIAM-UCL 4.1.2	SSP2-RCP60	JPN	Final Energy|Production|Steel|Primary|BF and BOF 2|Coke Oven Gas	PJ/yr				73.9504	49.3002	24.6501
TIAM-UCL 4.1.2	SSP2-RCP60	MEA	Final Energy|Production|Steel|Primary|BF and BOF 2|Coke Oven Gas	PJ/yr				5.44705	3.63137	1.81568
TIAM-UCL 4.1.2	SSP2-RCP60	ODA	Final Energy|Production|Steel|Primary|BF and BOF 2|Coke Oven Gas	PJ/yr				12.7372	8.49147	4.24574
TIAM-UCL 4.1.2	SSP2-RCP60	SKO	Final Energy|Production|Steel|Primary|BF and BOF 2|Coke Oven Gas	PJ/yr				31.4199	20.9466	10.4733
TIAM-UCL 4.1.2	SSP2-RCP60	UK	Final Energy|Production|Steel|Primary|BF and BOF 2|Coke Oven Gas	PJ/yr				1.47874	0.985824	0.492912
TIAM-UCL 4.1.2	SSP2-RCP60	USA	Final Energy|Production|Steel|Primary|BF and BOF 2|Coke Oven Gas	PJ/yr				0.12416	0.082773	0.0413865
TIAM-UCL 4.1.2	SSP2-RCP60	WEU	Final Energy|Production|Steel|Primary|BF and BOF 2|Coke Oven Gas	PJ/yr				36.7077	24.4718	12.2359
TIAM-UCL 4.1.2	SSP2-RCP60	World	Final Energy|Production|Steel|Primary|BF and BOF 2|Coke Oven Gas	Mt/yr	0	0	0	579.989	383.491	186.994	0	0	0	0	0	0	0	0	0
TIAM-UCL 4.1.2	SSP2-RCP60	AFR	Final Energy|Production|Steel|Primary|BF and BOF 2|Electricity	PJ/yr				0.143802	0.0958679	0.047934
TIAM-UCL 4.1.2	SSP2-RCP60	AUS	Final Energy|Production|Steel|Primary|BF and BOF 2|Electricity	PJ/yr				12.7599	8.5066	4.2533
TIAM-UCL 4.1.2	SSP2-RCP60	CAN	Final Energy|Production|Steel|Primary|BF and BOF 2|Electricity	PJ/yr				13.2522	8.83477	4.41739
TIAM-UCL 4.1.2	SSP2-RCP60	CHI	Final Energy|Production|Steel|Primary|BF and BOF 2|Electricity	PJ/yr				418.491	278.994	139.497
TIAM-UCL 4.1.2	SSP2-RCP60	CSA	Final Energy|Production|Steel|Primary|BF and BOF 2|Electricity	PJ/yr				46.7864	23.3932
TIAM-UCL 4.1.2	SSP2-RCP60	EEU	Final Energy|Production|Steel|Primary|BF and BOF 2|Electricity	PJ/yr				38.649	25.766	12.883
TIAM-UCL 4.1.2	SSP2-RCP60	FSU	Final Energy|Production|Steel|Primary|BF and BOF 2|Electricity	PJ/yr				152.142	101.428	50.7139
TIAM-UCL 4.1.2	SSP2-RCP60	JPN	Final Energy|Production|Steel|Primary|BF and BOF 2|Electricity	PJ/yr				95.5675	63.7117	31.8558
TIAM-UCL 4.1.2	SSP2-RCP60	MEA	Final Energy|Production|Steel|Primary|BF and BOF 2|Electricity	PJ/yr				-0.858932	-0.572622	-0.286311
TIAM-UCL 4.1.2	SSP2-RCP60	MEX	Final Energy|Production|Steel|Primary|BF and BOF 2|Electricity	PJ/yr				2.72224	1.81482	0.907412
TIAM-UCL 4.1.2	SSP2-RCP60	ODA	Final Energy|Production|Steel|Primary|BF and BOF 2|Electricity	PJ/yr				14.5229	9.68193	4.84096
TIAM-UCL 4.1.2	SSP2-RCP60	SKO	Final Energy|Production|Steel|Primary|BF and BOF 2|Electricity	PJ/yr				57.8013	38.5342	19.2671
TIAM-UCL 4.1.2	SSP2-RCP60	UK	Final Energy|Production|Steel|Primary|BF and BOF 2|Electricity	PJ/yr				6.49824	4.33216	2.16608
TIAM-UCL 4.1.2	SSP2-RCP60	USA	Final Energy|Production|Steel|Primary|BF and BOF 2|Electricity	PJ/yr				95.3362	63.5575	31.7787
TIAM-UCL 4.1.2	SSP2-RCP60	WEU	Final Energy|Production|Steel|Primary|BF and BOF 2|Electricity	PJ/yr				145.702	97.135	48.5675
TIAM-UCL 4.1.2	SSP2-RCP60	World	Final Energy|Production|Steel|Primary|BF and BOF 2|Electricity	Mt/yr	0	0	0	1099.52	725.213	350.91	0	0	0	0	0	0	0	0	0
TIAM-UCL 4.1.2	SSP2-RCP60	AFR	Final Energy|Production|Steel|Primary|BF and BOF 2|Heat	PJ/yr				0.0179467	0.0119645	0.00598224
TIAM-UCL 4.1.2	SSP2-RCP60	CAN	Final Energy|Production|Steel|Primary|BF and BOF 2|Heat	PJ/yr				0.0342156	0.0228104	0.0114052
TIAM-UCL 4.1.2	SSP2-RCP60	CHI	Final Energy|Production|Steel|Primary|BF and BOF 2|Heat	PJ/yr				80.6767	53.7845	26.8922
TIAM-UCL 4.1.2	SSP2-RCP60	CSA	Final Energy|Production|Steel|Primary|BF and BOF 2|Heat	PJ/yr				0.0853839	0.042692
TIAM-UCL 4.1.2	SSP2-RCP60	EEU	Final Energy|Production|Steel|Primary|BF and BOF 2|Heat	PJ/yr				7.80602	5.20401	2.60201
TIAM-UCL 4.1.2	SSP2-RCP60	FSU	Final Energy|Production|Steel|Primary|BF and BOF 2|Heat	PJ/yr				154.917	103.278	51.6392
TIAM-UCL 4.1.2	SSP2-RCP60	IND	Final Energy|Production|Steel|Primary|BF and BOF 2|Heat	PJ/yr				0.0986981	0.0657987	0.0328994
TIAM-UCL 4.1.2	SSP2-RCP60	ODA	Final Energy|Production|Steel|Primary|BF and BOF 2|Heat	PJ/yr				0.0426415	0.0284277	0.0142138
TIAM-UCL 4.1.2	SSP2-RCP60	USA	Final Energy|Production|Steel|Primary|BF and BOF 2|Heat	PJ/yr				1.97862	1.31908	0.65954
TIAM-UCL 4.1.2	SSP2-RCP60	WEU	Final Energy|Production|Steel|Primary|BF and BOF 2|Heat	PJ/yr				0.576899	0.384599	0.1923
TIAM-UCL 4.1.2	SSP2-RCP60	World	Final Energy|Production|Steel|Primary|BF and BOF 2|Heat	Mt/yr	0	0	0	246.235	164.142	82.0497	0	0	0	0	0	0	0	0	0
TIAM-UCL 4.1.2	SSP2-RCP60	CAN	Final Energy|Production|Steel|Primary|BF and BOF 2|Heavy Fuel Oil	PJ/yr				6.07019	4.04679	2.0234
TIAM-UCL 4.1.2	SSP2-RCP60	CHI	Final Energy|Production|Steel|Primary|BF and BOF 2|Heavy Fuel Oil	PJ/yr				60.4781	40.3187	20.1594
TIAM-UCL 4.1.2	SSP2-RCP60	CSA	Final Energy|Production|Steel|Primary|BF and BOF 2|Heavy Fuel Oil	PJ/yr				5.96302	2.98151
TIAM-UCL 4.1.2	SSP2-RCP60	EEU	Final Energy|Production|Steel|Primary|BF and BOF 2|Heavy Fuel Oil	PJ/yr				8.41811	5.61207	2.80604
TIAM-UCL 4.1.2	SSP2-RCP60	FSU	Final Energy|Production|Steel|Primary|BF and BOF 2|Heavy Fuel Oil	PJ/yr				27.741	18.494	9.24702
TIAM-UCL 4.1.2	SSP2-RCP60	IND	Final Energy|Production|Steel|Primary|BF and BOF 2|Heavy Fuel Oil	PJ/yr				12.462	8.30801	4.154
TIAM-UCL 4.1.2	SSP2-RCP60	JPN	Final Energy|Production|Steel|Primary|BF and BOF 2|Heavy Fuel Oil	PJ/yr				13.3977	8.9318	4.4659
TIAM-UCL 4.1.2	SSP2-RCP60	MEA	Final Energy|Production|Steel|Primary|BF and BOF 2|Heavy Fuel Oil	PJ/yr				5.12	3.41333	1.70667
TIAM-UCL 4.1.2	SSP2-RCP60	MEX	Final Energy|Production|Steel|Primary|BF and BOF 2|Heavy Fuel Oil	PJ/yr				4.46221	2.97481	1.4874
TIAM-UCL 4.1.2	SSP2-RCP60	ODA	Final Energy|Production|Steel|Primary|BF and BOF 2|Heavy Fuel Oil	PJ/yr				30.5842	20.3895	10.1947
TIAM-UCL 4.1.2	SSP2-RCP60	SKO	Final Energy|Production|Steel|Primary|BF and BOF 2|Heavy Fuel Oil	PJ/yr				10.7139	7.1426	3.5713
TIAM-UCL 4.1.2	SSP2-RCP60	UK	Final Energy|Production|Steel|Primary|BF and BOF 2|Heavy Fuel Oil	PJ/yr				0.620002	0.413335	0.206667
TIAM-UCL 4.1.2	SSP2-RCP60	USA	Final Energy|Production|Steel|Primary|BF and BOF 2|Heavy Fuel Oil	PJ/yr				0.723605	0.482403	0.241202
TIAM-UCL 4.1.2	SSP2-RCP60	WEU	Final Energy|Production|Steel|Primary|BF and BOF 2|Heavy Fuel Oil	PJ/yr				7.87851	5.25234	2.62617
TIAM-UCL 4.1.2	SSP2-RCP60	World	Final Energy|Production|Steel|Primary|BF and BOF 2|Heavy Fuel Oil	Mt/yr	0	0	0	194.633	128.761	62.8899	0	0	0	0	0	0	0	0	0
TIAM-UCL 4.1.2	SSP2-RCP60	AUS	Final Energy|Production|Steel|Primary|BF and BOF 2|Liquified Petroleum Gases	PJ/yr				0.162174	0.108116	0.0540579
TIAM-UCL 4.1.2	SSP2-RCP60	CHI	Final Energy|Production|Steel|Primary|BF and BOF 2|Liquified Petroleum Gases	PJ/yr				2.39152	1.59435	0.797173
TIAM-UCL 4.1.2	SSP2-RCP60	CSA	Final Energy|Production|Steel|Primary|BF and BOF 2|Liquified Petroleum Gases	PJ/yr				1.58666	0.79333
TIAM-UCL 4.1.2	SSP2-RCP60	EEU	Final Energy|Production|Steel|Primary|BF and BOF 2|Liquified Petroleum Gases	PJ/yr				0.136853	0.0912353	0.0456176
TIAM-UCL 4.1.2	SSP2-RCP60	FSU	Final Energy|Production|Steel|Primary|BF and BOF 2|Liquified Petroleum Gases	PJ/yr				0.293243	0.195496	0.0977478
TIAM-UCL 4.1.2	SSP2-RCP60	JPN	Final Energy|Production|Steel|Primary|BF and BOF 2|Liquified Petroleum Gases	PJ/yr				7.25041	4.8336	2.4168
TIAM-UCL 4.1.2	SSP2-RCP60	ODA	Final Energy|Production|Steel|Primary|BF and BOF 2|Liquified Petroleum Gases	PJ/yr				2.26495	1.50997	0.754983
TIAM-UCL 4.1.2	SSP2-RCP60	SKO	Final Energy|Production|Steel|Primary|BF and BOF 2|Liquified Petroleum Gases	PJ/yr				1.11498	0.743322	0.371661
TIAM-UCL 4.1.2	SSP2-RCP60	USA	Final Energy|Production|Steel|Primary|BF and BOF 2|Liquified Petroleum Gases	PJ/yr				0.34175	0.227833	0.113917
TIAM-UCL 4.1.2	SSP2-RCP60	WEU	Final Energy|Production|Steel|Primary|BF and BOF 2|Liquified Petroleum Gases	PJ/yr				7.45198	4.96799	2.48399
TIAM-UCL 4.1.2	SSP2-RCP60	World	Final Energy|Production|Steel|Primary|BF and BOF 2|Liquified Petroleum Gases	Mt/yr	0	0	0	22.9945	15.0652	7.13595	0	0	0	0	0	0	0	0	0
TIAM-UCL 4.1.2	SSP2-RCP60	AFR	Final Energy|Production|Steel|Primary|BF and BOF 2|Natural Gas Mix	PJ/yr				4.98395	3.32264	1.66132
TIAM-UCL 4.1.2	SSP2-RCP60	AUS	Final Energy|Production|Steel|Primary|BF and BOF 2|Natural Gas Mix	PJ/yr				11.1301	7.42007	3.71003
TIAM-UCL 4.1.2	SSP2-RCP60	CAN	Final Energy|Production|Steel|Primary|BF and BOF 2|Natural Gas Mix	PJ/yr				29.349	19.566	9.78301
TIAM-UCL 4.1.2	SSP2-RCP60	CHI	Final Energy|Production|Steel|Primary|BF and BOF 2|Natural Gas Mix	PJ/yr				7.85851	5.23901	2.6195
TIAM-UCL 4.1.2	SSP2-RCP60	CSA	Final Energy|Production|Steel|Primary|BF and BOF 2|Natural Gas Mix	PJ/yr				68.7381	34.3691
TIAM-UCL 4.1.2	SSP2-RCP60	EEU	Final Energy|Production|Steel|Primary|BF and BOF 2|Natural Gas Mix	PJ/yr				40.8213	27.2142	13.6071
TIAM-UCL 4.1.2	SSP2-RCP60	FSU	Final Energy|Production|Steel|Primary|BF and BOF 2|Natural Gas Mix	PJ/yr				406.613	271.075	135.538
TIAM-UCL 4.1.2	SSP2-RCP60	IND	Final Energy|Production|Steel|Primary|BF and BOF 2|Natural Gas Mix	PJ/yr				0.0419047	0.0279364	0.0139682
TIAM-UCL 4.1.2	SSP2-RCP60	JPN	Final Energy|Production|Steel|Primary|BF and BOF 2|Natural Gas Mix	PJ/yr				31.4864	20.9909	10.4955
TIAM-UCL 4.1.2	SSP2-RCP60	MEA	Final Energy|Production|Steel|Primary|BF and BOF 2|Natural Gas Mix	PJ/yr				4.78461	3.18974	1.59487
TIAM-UCL 4.1.2	SSP2-RCP60	MEX	Final Energy|Production|Steel|Primary|BF and BOF 2|Natural Gas Mix	PJ/yr				24.4964	16.331	8.16548
TIAM-UCL 4.1.2	SSP2-RCP60	ODA	Final Energy|Production|Steel|Primary|BF and BOF 2|Natural Gas Mix	PJ/yr				0.243771	0.162514	0.0812569
TIAM-UCL 4.1.2	SSP2-RCP60	SKO	Final Energy|Production|Steel|Primary|BF and BOF 2|Natural Gas Mix	PJ/yr				12.4976	8.3317	4.16585
TIAM-UCL 4.1.2	SSP2-RCP60	UK	Final Energy|Production|Steel|Primary|BF and BOF 2|Natural Gas Mix	PJ/yr				13.4217	8.94779	4.4739
TIAM-UCL 4.1.2	SSP2-RCP60	USA	Final Energy|Production|Steel|Primary|BF and BOF 2|Natural Gas Mix	PJ/yr				166.455	110.97	55.485
TIAM-UCL 4.1.2	SSP2-RCP60	WEU	Final Energy|Production|Steel|Primary|BF and BOF 2|Natural Gas Mix	PJ/yr				143.447	95.6316	47.8158
TIAM-UCL 4.1.2	SSP2-RCP60	World	Final Energy|Production|Steel|Primary|BF and BOF 2|Natural Gas Mix	Mt/yr	0	0	0	966.369	632.79	299.21	0	0	0	0	0	0	0	0	0
TIAM-UCL 4.1.2	SSP2-RCP60	WEU	Final Energy|Production|Steel|Primary|BF and BOF 2|Petroleum Coke	PJ/yr				1.89884e-08	1.2659e-08	6.32948e-09
TIAM-UCL 4.1.2	SSP2-RCP60	World	Final Energy|Production|Steel|Primary|BF and BOF 2|Petroleum Coke	Mt/yr	0	0	0	1.89884e-08	1.2659e-08	6.32948e-09	0	0	0	0	0	0	0	0	0
TIAM-UCL 4.1.2	SSP2-RCP60	AFR	Final Energy|Production|Steel|Primary|BF and BOF 2|Refined Petroleum Products (Oil)	PJ/yr				2.6846	1.78973	0.894866
TIAM-UCL 4.1.2	SSP2-RCP60	AUS	Final Energy|Production|Steel|Primary|BF and BOF 2|Refined Petroleum Products (Oil)	PJ/yr				0.745502	0.497001	0.248501
TIAM-UCL 4.1.2	SSP2-RCP60	CHI	Final Energy|Production|Steel|Primary|BF and BOF 2|Refined Petroleum Products (Oil)	PJ/yr				21.1857	14.1238	7.06189
TIAM-UCL 4.1.2	SSP2-RCP60	CSA	Final Energy|Production|Steel|Primary|BF and BOF 2|Refined Petroleum Products (Oil)	PJ/yr				5.76162	2.88081
TIAM-UCL 4.1.2	SSP2-RCP60	EEU	Final Energy|Production|Steel|Primary|BF and BOF 2|Refined Petroleum Products (Oil)	PJ/yr				0.575057	0.383371	0.191686
TIAM-UCL 4.1.2	SSP2-RCP60	FSU	Final Energy|Production|Steel|Primary|BF and BOF 2|Refined Petroleum Products (Oil)	PJ/yr				8.24389	5.49593	2.74796
TIAM-UCL 4.1.2	SSP2-RCP60	IND	Final Energy|Production|Steel|Primary|BF and BOF 2|Refined Petroleum Products (Oil)	PJ/yr				4.37777	2.91851	1.45926
TIAM-UCL 4.1.2	SSP2-RCP60	JPN	Final Energy|Production|Steel|Primary|BF and BOF 2|Refined Petroleum Products (Oil)	PJ/yr				11.9934	7.99563	3.99781
TIAM-UCL 4.1.2	SSP2-RCP60	MEX	Final Energy|Production|Steel|Primary|BF and BOF 2|Refined Petroleum Products (Oil)	PJ/yr				0.426007	0.284005	0.142002
TIAM-UCL 4.1.2	SSP2-RCP60	ODA	Final Energy|Production|Steel|Primary|BF and BOF 2|Refined Petroleum Products (Oil)	PJ/yr				7.56532	5.04354	2.52177
TIAM-UCL 4.1.2	SSP2-RCP60	SKO	Final Energy|Production|Steel|Primary|BF and BOF 2|Refined Petroleum Products (Oil)	PJ/yr				0.213611	0.142407	0.0712035
TIAM-UCL 4.1.2	SSP2-RCP60	USA	Final Energy|Production|Steel|Primary|BF and BOF 2|Refined Petroleum Products (Oil)	PJ/yr				31.098	20.732	10.366
TIAM-UCL 4.1.2	SSP2-RCP60	WEU	Final Energy|Production|Steel|Primary|BF and BOF 2|Refined Petroleum Products (Oil)	PJ/yr				4.21736	2.81158	1.40579
TIAM-UCL 4.1.2	SSP2-RCP60	World	Final Energy|Production|Steel|Primary|BF and BOF 2|Refined Petroleum Products (Oil)	Mt/yr	0	0	0	99.0879	65.0983	31.1087	0	0	0	0	0	0	0	0	0
TIAM-UCL 4.1.2	SSP2-RCP60	AFR	Final Energy|Production|Steel|Primary|BF and BOF 3|w CCS|Biofuels	PJ/yr						4.895e-09	7.38684e-09	9.87268e-09	1.23001e-08	1.41468e-08	1.54886e-08	1.77113e-08	1.48505e-08	1.53911e-08	2.37606e-08
TIAM-UCL 4.1.2	SSP2-RCP60	AUS	Final Energy|Production|Steel|Primary|BF and BOF 3|w CCS|Biofuels	PJ/yr						4.82872e-09	8.95845e-09	1.32713e-08	1.71677e-08	2.0922e-08	2.46846e-08	2.91991e-08	2.88954e-08	3.43067e-08	5.77746e-08
TIAM-UCL 4.1.2	SSP2-RCP60	CAN	Final Energy|Production|Steel|Primary|BF and BOF 3|w CCS|Biofuels	PJ/yr						4.81691e-09	8.58904e-09	1.26764e-08	1.69508e-08	2.1183e-08	2.75639e-08	3.43836e-08	3.46056e-08	4.18133e-08	6.73249e-08
TIAM-UCL 4.1.2	SSP2-RCP60	CHI	Final Energy|Production|Steel|Primary|BF and BOF 3|w CCS|Biofuels	PJ/yr							4.74709e-09	7.0081e-09	9.79741e-09	1.18928e-08	1.45876e-08	1.93179e-08	1.90734e-08	2.36865e-08	4.00641e-08
TIAM-UCL 4.1.2	SSP2-RCP60	CSA	Final Energy|Production|Steel|Primary|BF and BOF 3|w CCS|Biofuels	PJ/yr						4.33746e-09	6.65355e-09	9.6087e-09	1.27836e-08	1.55671e-08	2.28481e-08	3.00261e-08	2.8463e-08	3.03474e-08	4.70581e-08
TIAM-UCL 4.1.2	SSP2-RCP60	EEU	Final Energy|Production|Steel|Primary|BF and BOF 3|w CCS|Biofuels	PJ/yr						4.9818e-09	8.00046e-09	1.15907e-08	1.62825e-08	2.00784e-08	2.60231e-08	3.4691e-08	3.56255e-08	4.42855e-08	6.97011e-08
TIAM-UCL 4.1.2	SSP2-RCP60	FSU	Final Energy|Production|Steel|Primary|BF and BOF 3|w CCS|Biofuels	PJ/yr							4.38381e-09	6.72081e-09	9.20142e-09	1.20987e-08	1.73753e-08	2.2703e-08	2.16817e-08	2.59784e-08	4.99403e-08
TIAM-UCL 4.1.2	SSP2-RCP60	IND	Final Energy|Production|Steel|Primary|BF and BOF 3|w CCS|Biofuels	PJ/yr							3.46558e-09	5.07884e-09	6.85956e-09	8.68297e-09	1.07371e-08	1.3622e-08	1.32495e-08	1.57427e-08	2.66281e-08
TIAM-UCL 4.1.2	SSP2-RCP60	JPN	Final Energy|Production|Steel|Primary|BF and BOF 3|w CCS|Biofuels	PJ/yr						3.3424e-08	4.53332e-08	5.56006e-08	6.72206e-08	7.68373e-08	1.07804e-07	1.24286e-07	1.18135e-07	1.33201e-07	1.99131e-07
TIAM-UCL 4.1.2	SSP2-RCP60	MEA	Final Energy|Production|Steel|Primary|BF and BOF 3|w CCS|Biofuels	PJ/yr							3.41945e-09	5.16591e-09	6.97177e-09	8.03982e-09	9.62332e-09	1.15663e-08	1.1667e-08	1.44933e-08	2.50766e-08
TIAM-UCL 4.1.2	SSP2-RCP60	MEX	Final Energy|Production|Steel|Primary|BF and BOF 3|w CCS|Biofuels	PJ/yr							3.49351e-09	5.68099e-09	9.52535e-09	1.13115e-08	1.40372e-08	1.58646e-08	1.25559e-08	1.50039e-08	2.49317e-08
TIAM-UCL 4.1.2	SSP2-RCP60	ODA	Final Energy|Production|Steel|Primary|BF and BOF 3|w CCS|Biofuels	PJ/yr						7.87577e-09	1.14068e-08	1.62178e-08	2.15961e-08	2.6125e-08	3.65843e-08	4.50492e-08	4.32643e-08	5.0496e-08	8.24876e-08
TIAM-UCL 4.1.2	SSP2-RCP60	SKO	Final Energy|Production|Steel|Primary|BF and BOF 3|w CCS|Biofuels	PJ/yr						3.27099e-09	6.26666e-09	9.28717e-09	1.22194e-08	1.53613e-08	1.89271e-08	2.33101e-08	2.29036e-08	2.78613e-08	4.97644e-08
TIAM-UCL 4.1.2	SSP2-RCP60	UK	Final Energy|Production|Steel|Primary|BF and BOF 3|w CCS|Biofuels	PJ/yr							4.29089e-09	6.0581e-09	7.76107e-09	9.26044e-09	1.11346e-08	1.42444e-08	1.42613e-08	1.7162e-08	2.93503e-08
TIAM-UCL 4.1.2	SSP2-RCP60	USA	Final Energy|Production|Steel|Primary|BF and BOF 3|w CCS|Biofuels	PJ/yr						3.29977e-09	6.59991e-09	1.09451e-08	1.54649e-08	1.93896e-08	2.70575e-08	3.37614e-08	3.42568e-08	4.173e-08	7.11223e-08
TIAM-UCL 4.1.2	SSP2-RCP60	WEU	Final Energy|Production|Steel|Primary|BF and BOF 3|w CCS|Biofuels	PJ/yr						8.55272e-09	1.49511e-08	2.11158e-08	2.78374e-08	3.16734e-08	4.09753e-08	5.09381e-08	5.30907e-08	6.7407e-08	1.06577e-07
TIAM-UCL 4.1.2	SSP2-RCP60	World	Final Energy|Production|Steel|Primary|BF and BOF 3|w CCS|Biofuels	Mt/yr	0	0	0	0	0	8.02831e-08	1.47946e-07	2.05899e-07	2.6994e-07	3.2257e-07	4.25452e-07	5.20674e-07	5.06579e-07	5.98906e-07	9.70693e-07
TIAM-UCL 4.1.2	SSP2-RCP60	AFR	Final Energy|Production|Steel|Primary|BF and BOF 3|w CCS|Blast Furnace Gas	PJ/yr						2.82766e-08	4.2671e-08	5.70307e-08	7.10532e-08	8.17205e-08	8.94716e-08	1.02312e-07	8.57858e-08	8.89083e-08	1.37256e-07
TIAM-UCL 4.1.2	SSP2-RCP60	AUS	Final Energy|Production|Steel|Primary|BF and BOF 3|w CCS|Blast Furnace Gas	PJ/yr						2.78937e-08	5.17496e-08	7.66634e-08	9.91716e-08	1.20859e-07	1.42593e-07	1.68672e-07	1.66918e-07	1.98177e-07	3.33742e-07
TIAM-UCL 4.1.2	SSP2-RCP60	CAN	Final Energy|Production|Steel|Primary|BF and BOF 3|w CCS|Blast Furnace Gas	PJ/yr						2.78254e-08	4.96156e-08	7.32267e-08	9.79186e-08	1.22366e-07	1.59226e-07	1.98621e-07	1.99904e-07	2.4154e-07	3.8891e-07
TIAM-UCL 4.1.2	SSP2-RCP60	CHI	Final Energy|Production|Steel|Primary|BF and BOF 3|w CCS|Blast Furnace Gas	PJ/yr							2.74222e-08	4.04832e-08	5.65959e-08	6.87003e-08	8.42669e-08	1.11592e-07	1.1018e-07	1.36828e-07	2.31435e-07
TIAM-UCL 4.1.2	SSP2-RCP60	CSA	Final Energy|Production|Steel|Primary|BF and BOF 3|w CCS|Blast Furnace Gas	PJ/yr						2.50559e-08	3.84351e-08	5.55058e-08	7.38459e-08	8.99252e-08	1.31985e-07	1.73449e-07	1.6442e-07	1.75305e-07	2.71837e-07
TIAM-UCL 4.1.2	SSP2-RCP60	EEU	Final Energy|Production|Steel|Primary|BF and BOF 3|w CCS|Blast Furnace Gas	PJ/yr						2.8778e-08	4.62156e-08	6.69551e-08	9.40577e-08	1.15985e-07	1.50326e-07	2.00397e-07	2.05795e-07	2.55821e-07	4.02637e-07
TIAM-UCL 4.1.2	SSP2-RCP60	FSU	Final Energy|Production|Steel|Primary|BF and BOF 3|w CCS|Blast Furnace Gas	PJ/yr							2.53236e-08	3.88236e-08	5.31531e-08	6.98898e-08	1.0037e-07	1.31147e-07	1.25247e-07	1.50068e-07	2.88486e-07
TIAM-UCL 4.1.2	SSP2-RCP60	IND	Final Energy|Production|Steel|Primary|BF and BOF 3|w CCS|Blast Furnace Gas	PJ/yr							2.00193e-08	2.93385e-08	3.96251e-08	5.01582e-08	6.20239e-08	7.86889e-08	7.65374e-08	9.09396e-08	1.5382e-07
TIAM-UCL 4.1.2	SSP2-RCP60	JPN	Final Energy|Production|Steel|Primary|BF and BOF 3|w CCS|Blast Furnace Gas	PJ/yr						1.93078e-07	2.61873e-07	3.21184e-07	3.88308e-07	4.4386e-07	6.22745e-07	7.17951e-07	6.82421e-07	7.69451e-07	1.1503e-06
TIAM-UCL 4.1.2	SSP2-RCP60	MEA	Final Energy|Production|Steel|Primary|BF and BOF 3|w CCS|Blast Furnace Gas	PJ/yr							1.97529e-08	2.98415e-08	4.02733e-08	4.6443e-08	5.55903e-08	6.68141e-08	6.7396e-08	8.37221e-08	1.44858e-07
TIAM-UCL 4.1.2	SSP2-RCP60	MEX	Final Energy|Production|Steel|Primary|BF and BOF 3|w CCS|Blast Furnace Gas	PJ/yr							2.01807e-08	3.28169e-08	5.50243e-08	6.53422e-08	8.10878e-08	9.16437e-08	7.25307e-08	8.66718e-08	1.44021e-07
TIAM-UCL 4.1.2	SSP2-RCP60	ODA	Final Energy|Production|Steel|Primary|BF and BOF 3|w CCS|Blast Furnace Gas	PJ/yr						4.54953e-08	6.5893e-08	9.36843e-08	1.24753e-07	1.50914e-07	2.11334e-07	2.60232e-07	2.49922e-07	2.91696e-07	4.765e-07
TIAM-UCL 4.1.2	SSP2-RCP60	SKO	Final Energy|Production|Steel|Primary|BF and BOF 3|w CCS|Blast Furnace Gas	PJ/yr						1.88953e-08	3.62001e-08	5.36485e-08	7.05867e-08	8.87362e-08	1.09334e-07	1.34654e-07	1.32305e-07	1.60944e-07	2.8747e-07
TIAM-UCL 4.1.2	SSP2-RCP60	UK	Final Energy|Production|Steel|Primary|BF and BOF 3|w CCS|Blast Furnace Gas	PJ/yr							2.47868e-08	3.49953e-08	4.48328e-08	5.3494e-08	6.43205e-08	8.22848e-08	8.23823e-08	9.91384e-08	1.69545e-07
TIAM-UCL 4.1.2	SSP2-RCP60	USA	Final Energy|Production|Steel|Primary|BF and BOF 3|w CCS|Blast Furnace Gas	PJ/yr						1.90615e-08	3.81252e-08	6.32254e-08	8.93349e-08	1.12007e-07	1.56301e-07	1.95027e-07	1.97889e-07	2.41058e-07	4.10846e-07
TIAM-UCL 4.1.2	SSP2-RCP60	WEU	Final Energy|Production|Steel|Primary|BF and BOF 3|w CCS|Blast Furnace Gas	PJ/yr						4.94059e-08	8.6367e-08	1.21978e-07	1.60806e-07	1.82965e-07	2.36699e-07	2.9425e-07	3.06685e-07	3.89385e-07	6.15657e-07
TIAM-UCL 4.1.2	SSP2-RCP60	World	Final Energy|Production|Steel|Primary|BF and BOF 3|w CCS|Blast Furnace Gas	Mt/yr	0	0	0	0	0	4.63765e-07	8.5463e-07	1.1894e-06	1.55934e-06	1.86337e-06	2.45767e-06	3.00774e-06	2.92632e-06	3.45965e-06	5.60732e-06
TIAM-UCL 4.1.2	SSP2-RCP60	AFR	Final Energy|Production|Steel|Primary|BF and BOF 3|w CCS|Coal	PJ/yr						1.54018e-07	2.32422e-07	3.10637e-07	3.87015e-07	4.45118e-07	4.87337e-07	5.57275e-07	4.67261e-07	4.84269e-07	7.47612e-07
TIAM-UCL 4.1.2	SSP2-RCP60	AUS	Final Energy|Production|Steel|Primary|BF and BOF 3|w CCS|Coal	PJ/yr						1.51932e-07	2.81872e-07	4.17573e-07	5.40171e-07	6.58297e-07	7.76683e-07	9.18729e-07	9.09173e-07	1.07944e-06	1.81784e-06
TIAM-UCL 4.1.2	SSP2-RCP60	CAN	Final Energy|Production|Steel|Primary|BF and BOF 3|w CCS|Coal	PJ/yr						1.51561e-07	2.70248e-07	3.98854e-07	5.33346e-07	6.66508e-07	8.67279e-07	1.08186e-06	1.08884e-06	1.31563e-06	2.11833e-06
TIAM-UCL 4.1.2	SSP2-RCP60	CHI	Final Energy|Production|Steel|Primary|BF and BOF 3|w CCS|Coal	PJ/yr							1.49364e-07	2.20505e-07	3.08269e-07	3.74199e-07	4.58988e-07	6.07825e-07	6.00132e-07	7.45281e-07	1.26059e-06
TIAM-UCL 4.1.2	SSP2-RCP60	CSA	Final Energy|Production|Steel|Primary|BF and BOF 3|w CCS|Coal	PJ/yr						1.36475e-07	2.0935e-07	3.02331e-07	4.02227e-07	4.89808e-07	7.18899e-07	9.4475e-07	8.95569e-07	9.5486e-07	1.48065e-06
TIAM-UCL 4.1.2	SSP2-RCP60	EEU	Final Energy|Production|Steel|Primary|BF and BOF 3|w CCS|Coal	PJ/yr						1.56749e-07	2.51729e-07	3.64694e-07	5.12317e-07	6.31752e-07	8.188e-07	1.09153e-06	1.12093e-06	1.39341e-06	2.1931e-06
TIAM-UCL 4.1.2	SSP2-RCP60	FSU	Final Energy|Production|Steel|Primary|BF and BOF 3|w CCS|Coal	PJ/yr							1.37934e-07	2.11466e-07	2.89516e-07	3.80678e-07	5.467e-07	7.14334e-07	6.82201e-07	8.17393e-07	1.57134e-06
TIAM-UCL 4.1.2	SSP2-RCP60	IND	Final Energy|Production|Steel|Primary|BF and BOF 3|w CCS|Coal	PJ/yr							1.09042e-07	1.59802e-07	2.15831e-07	2.73204e-07	3.37834e-07	4.28605e-07	4.16887e-07	4.95333e-07	8.37833e-07
TIAM-UCL 4.1.2	SSP2-RCP60	JPN	Final Energy|Production|Steel|Primary|BF and BOF 3|w CCS|Coal	PJ/yr						1.05166e-06	1.42638e-06	1.74944e-06	2.11505e-06	2.41763e-06	3.39199e-06	3.91056e-06	3.71703e-06	4.19107e-06	6.26551e-06
TIAM-UCL 4.1.2	SSP2-RCP60	MEA	Final Energy|Production|Steel|Primary|BF and BOF 3|w CCS|Coal	PJ/yr							1.07591e-07	1.62542e-07	2.19362e-07	2.52967e-07	3.02791e-07	3.63926e-07	3.67095e-07	4.56021e-07	7.89019e-07
TIAM-UCL 4.1.2	SSP2-RCP60	MEX	Final Energy|Production|Steel|Primary|BF and BOF 3|w CCS|Coal	PJ/yr							1.09921e-07	1.78748e-07	2.99708e-07	3.55908e-07	4.41672e-07	4.99168e-07	3.95063e-07	4.72087e-07	7.84457e-07
TIAM-UCL 4.1.2	SSP2-RCP60	ODA	Final Energy|Production|Steel|Primary|BF and BOF 3|w CCS|Coal	PJ/yr						2.47806e-07	3.58909e-07	5.10283e-07	6.79507e-07	8.22005e-07	1.1511e-06	1.41744e-06	1.36128e-06	1.58882e-06	2.59542e-06
TIAM-UCL 4.1.2	SSP2-RCP60	SKO	Final Energy|Production|Steel|Primary|BF and BOF 3|w CCS|Coal	PJ/yr						1.0292e-07	1.97176e-07	2.92215e-07	3.84474e-07	4.83331e-07	5.95527e-07	7.33437e-07	7.20646e-07	8.76636e-07	1.5658e-06
TIAM-UCL 4.1.2	SSP2-RCP60	UK	Final Energy|Production|Steel|Primary|BF and BOF 3|w CCS|Coal	PJ/yr							1.3501e-07	1.90614e-07	2.44197e-07	2.91373e-07	3.50343e-07	4.48192e-07	4.48723e-07	5.39991e-07	9.23486e-07
TIAM-UCL 4.1.2	SSP2-RCP60	USA	Final Energy|Production|Steel|Primary|BF and BOF 3|w CCS|Coal	PJ/yr						1.03825e-07	2.07662e-07	3.44379e-07	4.86593e-07	6.10081e-07	8.51344e-07	1.06228e-06	1.07787e-06	1.31301e-06	2.23781e-06
TIAM-UCL 4.1.2	SSP2-RCP60	WEU	Final Energy|Production|Steel|Primary|BF and BOF 3|w CCS|Coal	PJ/yr						2.69106e-07	4.70427e-07	6.64394e-07	8.75885e-07	9.96581e-07	1.28926e-06	1.60273e-06	1.67046e-06	2.12092e-06	3.35338e-06
TIAM-UCL 4.1.2	SSP2-RCP60	World	Final Energy|Production|Steel|Primary|BF and BOF 3|w CCS|Coal	Mt/yr	0	0	0	0	0	2.52605e-06	4.65503e-06	6.47847e-06	8.49347e-06	1.01494e-05	1.33865e-05	1.63826e-05	1.59392e-05	1.88442e-05	3.05422e-05
TIAM-UCL 4.1.2	SSP2-RCP60	AFR	Final Energy|Production|Steel|Primary|BF and BOF 3|w CCS|Coke Oven Coke	PJ/yr						5.04492e-08	7.61308e-08	1.01751e-07	1.26768e-07	1.458e-07	1.59629e-07	1.82538e-07	1.53053e-07	1.58624e-07	2.44884e-07
TIAM-UCL 4.1.2	SSP2-RCP60	AUS	Final Energy|Production|Steel|Primary|BF and BOF 3|w CCS|Coke Oven Coke	PJ/yr						5.47927e-08	1.01654e-07	1.50593e-07	1.94807e-07	2.37408e-07	2.80102e-07	3.31329e-07	3.27883e-07	3.89287e-07	6.55583e-07
TIAM-UCL 4.1.2	SSP2-RCP60	CAN	Final Energy|Production|Steel|Primary|BF and BOF 3|w CCS|Coke Oven Coke	PJ/yr						7.27167e-08	1.29661e-07	1.91365e-07	2.55892e-07	3.19781e-07	4.16108e-07	5.1906e-07	5.22411e-07	6.31219e-07	1.01635e-06
TIAM-UCL 4.1.2	SSP2-RCP60	CHI	Final Energy|Production|Steel|Primary|BF and BOF 3|w CCS|Coke Oven Coke	PJ/yr							5.55395e-08	8.19926e-08	1.14627e-07	1.39142e-07	1.7067e-07	2.26014e-07	2.23153e-07	2.77125e-07	4.68738e-07
TIAM-UCL 4.1.2	SSP2-RCP60	CSA	Final Energy|Production|Steel|Primary|BF and BOF 3|w CCS|Coke Oven Coke	PJ/yr						5.51884e-08	8.46575e-08	1.22258e-07	1.62654e-07	1.9807e-07	2.90711e-07	3.82042e-07	3.62154e-07	3.8613e-07	5.9875e-07
TIAM-UCL 4.1.2	SSP2-RCP60	EEU	Final Energy|Production|Steel|Primary|BF and BOF 3|w CCS|Coke Oven Coke	PJ/yr						2.38245e-08	3.82607e-08	5.54304e-08	7.78679e-08	9.60211e-08	1.24451e-07	1.65903e-07	1.70372e-07	2.11787e-07	3.33333e-07
TIAM-UCL 4.1.2	SSP2-RCP60	FSU	Final Energy|Production|Steel|Primary|BF and BOF 3|w CCS|Coke Oven Coke	PJ/yr							1.98444e-07	3.04234e-07	4.16526e-07	5.4768e-07	7.86535e-07	1.02771e-06	9.81478e-07	1.17598e-06	2.26068e-06
TIAM-UCL 4.1.2	SSP2-RCP60	IND	Final Energy|Production|Steel|Primary|BF and BOF 3|w CCS|Coke Oven Coke	PJ/yr							6.75089e-08	9.89348e-08	1.33623e-07	1.69143e-07	2.09156e-07	2.65353e-07	2.58098e-07	3.06665e-07	5.1871e-07
TIAM-UCL 4.1.2	SSP2-RCP60	JPN	Final Energy|Production|Steel|Primary|BF and BOF 3|w CCS|Coke Oven Coke	PJ/yr						1.11079e-07	1.50658e-07	1.8478e-07	2.23397e-07	2.55357e-07	3.58271e-07	4.13044e-07	3.92603e-07	4.42672e-07	6.6178e-07
TIAM-UCL 4.1.2	SSP2-RCP60	MEA	Final Energy|Production|Steel|Primary|BF and BOF 3|w CCS|Coke Oven Coke	PJ/yr							3.07327e-08	4.64292e-08	6.26594e-08	7.22587e-08	8.64905e-08	1.03953e-07	1.04859e-07	1.3026e-07	2.25379e-07
TIAM-UCL 4.1.2	SSP2-RCP60	MEX	Final Energy|Production|Steel|Primary|BF and BOF 3|w CCS|Coke Oven Coke	PJ/yr							5.67376e-08	9.22643e-08	1.547e-07	1.83709e-07	2.27977e-07	2.57655e-07	2.03919e-07	2.43676e-07	4.04912e-07
TIAM-UCL 4.1.2	SSP2-RCP60	ODA	Final Energy|Production|Steel|Primary|BF and BOF 3|w CCS|Coke Oven Coke	PJ/yr						2.83859e-08	4.11127e-08	5.84525e-08	7.78369e-08	9.41599e-08	1.31857e-07	1.62367e-07	1.55934e-07	1.81998e-07	2.97303e-07
TIAM-UCL 4.1.2	SSP2-RCP60	SKO	Final Energy|Production|Steel|Primary|BF and BOF 3|w CCS|Coke Oven Coke	PJ/yr						2.45943e-08	4.71184e-08	6.98293e-08	9.18762e-08	1.155e-07	1.42311e-07	1.75266e-07	1.7221e-07	2.09486e-07	3.74173e-07
TIAM-UCL 4.1.2	SSP2-RCP60	UK	Final Energy|Production|Steel|Primary|BF and BOF 3|w CCS|Coke Oven Coke	PJ/yr							4.52031e-08	6.38201e-08	8.17604e-08	9.75557e-08	1.173e-07	1.50061e-07	1.50238e-07	1.80796e-07	3.09196e-07
TIAM-UCL 4.1.2	SSP2-RCP60	USA	Final Energy|Production|Steel|Primary|BF and BOF 3|w CCS|Coke Oven Coke	PJ/yr						5.27134e-08	1.05433e-07	1.74846e-07	2.4705e-07	3.09747e-07	4.3224e-07	5.39334e-07	5.47249e-07	6.66632e-07	1.13617e-06
TIAM-UCL 4.1.2	SSP2-RCP60	WEU	Final Energy|Production|Steel|Primary|BF and BOF 3|w CCS|Coke Oven Coke	PJ/yr						3.83539e-08	6.70469e-08	9.46917e-08	1.24834e-07	1.42036e-07	1.8375e-07	2.28427e-07	2.3808e-07	3.0228e-07	4.77936e-07
TIAM-UCL 4.1.2	SSP2-RCP60	World	Final Energy|Production|Steel|Primary|BF and BOF 3|w CCS|Coke Oven Coke	Mt/yr	0	0	0	0	0	5.12098e-07	1.2959e-06	1.89167e-06	2.54688e-06	3.12337e-06	4.11756e-06	5.13005e-06	4.96369e-06	5.89462e-06	9.98387e-06
TIAM-UCL 4.1.2	SSP2-RCP60	AFR	Final Energy|Production|Steel|Primary|BF and BOF 3|w CCS|Coke Oven Gas	PJ/yr						1.96083e-08	2.959e-08	3.95477e-08	4.92715e-08	5.66687e-08	6.20437e-08	7.09476e-08	5.94878e-08	6.16531e-08	9.51798e-08
TIAM-UCL 4.1.2	SSP2-RCP60	AUS	Final Energy|Production|Steel|Primary|BF and BOF 3|w CCS|Coke Oven Gas	PJ/yr						1.93428e-08	3.58855e-08	5.31619e-08	6.87701e-08	8.38089e-08	9.88809e-08	1.16965e-07	1.15748e-07	1.37425e-07	2.31432e-07
TIAM-UCL 4.1.2	SSP2-RCP60	CAN	Final Energy|Production|Steel|Primary|BF and BOF 3|w CCS|Coke Oven Gas	PJ/yr						1.92954e-08	3.44057e-08	5.07788e-08	6.79012e-08	8.48543e-08	1.10415e-07	1.37733e-07	1.38622e-07	1.67495e-07	2.69688e-07
TIAM-UCL 4.1.2	SSP2-RCP60	CHI	Final Energy|Production|Steel|Primary|BF and BOF 3|w CCS|Coke Oven Gas	PJ/yr							1.90158e-08	2.80729e-08	3.92462e-08	4.76399e-08	5.84345e-08	7.73832e-08	7.64038e-08	9.48829e-08	1.60488e-07
TIAM-UCL 4.1.2	SSP2-RCP60	CSA	Final Energy|Production|Steel|Primary|BF and BOF 3|w CCS|Coke Oven Gas	PJ/yr						1.73749e-08	2.66526e-08	3.84903e-08	5.12082e-08	6.23583e-08	9.15243e-08	1.20278e-07	1.14016e-07	1.21565e-07	1.88504e-07
TIAM-UCL 4.1.2	SSP2-RCP60	EEU	Final Energy|Production|Steel|Primary|BF and BOF 3|w CCS|Coke Oven Gas	PJ/yr						1.9956e-08	3.2048e-08	4.64298e-08	6.52239e-08	8.04294e-08	1.04243e-07	1.38964e-07	1.42708e-07	1.77398e-07	2.79207e-07
TIAM-UCL 4.1.2	SSP2-RCP60	FSU	Final Energy|Production|Steel|Primary|BF and BOF 3|w CCS|Coke Oven Gas	PJ/yr							1.75606e-08	2.6922e-08	3.68588e-08	4.84648e-08	6.96014e-08	9.09431e-08	8.68521e-08	1.04064e-07	2.0005e-07
TIAM-UCL 4.1.2	SSP2-RCP60	IND	Final Energy|Production|Steel|Primary|BF and BOF 3|w CCS|Coke Oven Gas	PJ/yr							1.38823e-08	2.03447e-08	2.74778e-08	3.4782e-08	4.30102e-08	5.45665e-08	5.30746e-08	6.30617e-08	1.06666e-07
TIAM-UCL 4.1.2	SSP2-RCP60	JPN	Final Energy|Production|Steel|Primary|BF and BOF 3|w CCS|Coke Oven Gas	PJ/yr						1.33889e-07	1.81595e-07	2.22724e-07	2.6927e-07	3.07793e-07	4.3184e-07	4.9786e-07	4.73222e-07	5.33573e-07	7.97673e-07
TIAM-UCL 4.1.2	SSP2-RCP60	MEA	Final Energy|Production|Steel|Primary|BF and BOF 3|w CCS|Coke Oven Gas	PJ/yr							1.36976e-08	2.06935e-08	2.79273e-08	3.22057e-08	3.85488e-08	4.6332e-08	4.67355e-08	5.80568e-08	1.00451e-07
TIAM-UCL 4.1.2	SSP2-RCP60	MEX	Final Energy|Production|Steel|Primary|BF and BOF 3|w CCS|Coke Oven Gas	PJ/yr							1.39942e-08	2.27568e-08	3.81564e-08	4.53113e-08	5.623e-08	6.355e-08	5.02961e-08	6.01022e-08	9.98706e-08
TIAM-UCL 4.1.2	SSP2-RCP60	ODA	Final Energy|Production|Steel|Primary|BF and BOF 3|w CCS|Coke Oven Gas	PJ/yr						3.15486e-08	4.56933e-08	6.4965e-08	8.65092e-08	1.04651e-07	1.46548e-07	1.80457e-07	1.73307e-07	2.02276e-07	3.30427e-07
TIAM-UCL 4.1.2	SSP2-RCP60	SKO	Final Energy|Production|Steel|Primary|BF and BOF 3|w CCS|Coke Oven Gas	PJ/yr						1.31029e-08	2.51028e-08	3.72023e-08	4.8948e-08	6.15337e-08	7.58175e-08	9.33751e-08	9.17466e-08	1.11606e-07	1.99345e-07
TIAM-UCL 4.1.2	SSP2-RCP60	UK	Final Energy|Production|Steel|Primary|BF and BOF 3|w CCS|Coke Oven Gas	PJ/yr							1.71883e-08	2.42674e-08	3.10891e-08	3.70952e-08	4.46028e-08	5.70601e-08	5.71277e-08	6.87471e-08	1.17571e-07
TIAM-UCL 4.1.2	SSP2-RCP60	USA	Final Energy|Production|Steel|Primary|BF and BOF 3|w CCS|Coke Oven Gas	PJ/yr						1.32181e-08	2.64378e-08	4.38434e-08	6.1949e-08	7.76705e-08	1.08386e-07	1.3524e-07	1.37225e-07	1.67161e-07	2.849e-07
TIAM-UCL 4.1.2	SSP2-RCP60	WEU	Final Energy|Production|Steel|Primary|BF and BOF 3|w CCS|Coke Oven Gas	PJ/yr						3.42603e-08	5.98908e-08	8.45851e-08	1.1151e-07	1.26876e-07	1.64138e-07	2.04047e-07	2.12669e-07	2.70017e-07	4.26925e-07
TIAM-UCL 4.1.2	SSP2-RCP60	World	Final Energy|Production|Steel|Primary|BF and BOF 3|w CCS|Coke Oven Gas	Mt/yr	0	0	0	0	0	3.21596e-07	5.9264e-07	8.24785e-07	1.08132e-06	1.29214e-06	1.70426e-06	2.0857e-06	2.02924e-06	2.39908e-06	3.88838e-06
TIAM-UCL 4.1.2	SSP2-RCP60	AFR	Final Energy|Production|Steel|Primary|BF and BOF 3|w CCS|Electricity	PJ/yr						9.24107e-09	1.39453e-08	1.86382e-08	2.32209e-08	2.67071e-08	2.92402e-08	3.34365e-08	2.80357e-08	2.90561e-08	4.48567e-08
TIAM-UCL 4.1.2	SSP2-RCP60	AUS	Final Energy|Production|Steel|Primary|BF and BOF 3|w CCS|Electricity	PJ/yr						9.11594e-09	1.69123e-08	2.50544e-08	3.24103e-08	3.94978e-08	4.6601e-08	5.51237e-08	5.45504e-08	6.47662e-08	1.0907e-07
TIAM-UCL 4.1.2	SSP2-RCP60	CAN	Final Energy|Production|Steel|Primary|BF and BOF 3|w CCS|Electricity	PJ/yr						9.09364e-09	1.62149e-08	2.39312e-08	3.20008e-08	3.99905e-08	5.20367e-08	6.49113e-08	6.53305e-08	7.89376e-08	1.271e-07
TIAM-UCL 4.1.2	SSP2-RCP60	CHI	Final Energy|Production|Steel|Primary|BF and BOF 3|w CCS|Electricity	PJ/yr							8.96184e-09	1.32303e-08	1.84961e-08	2.24519e-08	2.75393e-08	3.64695e-08	3.60079e-08	4.47168e-08	7.56354e-08
TIAM-UCL 4.1.2	SSP2-RCP60	CSA	Final Energy|Production|Steel|Primary|BF and BOF 3|w CCS|Electricity	PJ/yr						8.18852e-09	1.2561e-08	1.81399e-08	2.41336e-08	2.93885e-08	4.31339e-08	5.6685e-08	5.37342e-08	5.72916e-08	8.8839e-08
TIAM-UCL 4.1.2	SSP2-RCP60	EEU	Final Energy|Production|Steel|Primary|BF and BOF 3|w CCS|Electricity	PJ/yr						9.40493e-09	1.51037e-08	2.18816e-08	3.0739e-08	3.79051e-08	4.9128e-08	6.54918e-08	6.72559e-08	8.36047e-08	1.31586e-07
TIAM-UCL 4.1.2	SSP2-RCP60	FSU	Final Energy|Production|Steel|Primary|BF and BOF 3|w CCS|Electricity	PJ/yr							8.27601e-09	1.26879e-08	1.7371e-08	2.28407e-08	3.2802e-08	4.286e-08	4.0932e-08	4.90436e-08	9.42803e-08
TIAM-UCL 4.1.2	SSP2-RCP60	IND	Final Energy|Production|Steel|Primary|BF and BOF 3|w CCS|Electricity	PJ/yr							6.54252e-09	9.58812e-09	1.29499e-08	1.63922e-08	2.02701e-08	2.57163e-08	2.50132e-08	2.972e-08	5.027e-08
TIAM-UCL 4.1.2	SSP2-RCP60	JPN	Final Energy|Production|Steel|Primary|BF and BOF 3|w CCS|Electricity	PJ/yr						6.30998e-08	8.55827e-08	1.04966e-07	1.26903e-07	1.45058e-07	2.03519e-07	2.34634e-07	2.23022e-07	2.51464e-07	3.75931e-07
TIAM-UCL 4.1.2	SSP2-RCP60	MEA	Final Energy|Production|Steel|Primary|BF and BOF 3|w CCS|Electricity	PJ/yr							6.45545e-09	9.75252e-09	1.31617e-08	1.5178e-08	1.81675e-08	2.18355e-08	2.20257e-08	2.73612e-08	4.73412e-08
TIAM-UCL 4.1.2	SSP2-RCP60	MEX	Final Energy|Production|Steel|Primary|BF and BOF 3|w CCS|Electricity	PJ/yr							6.59525e-09	1.07249e-08	1.79825e-08	2.13545e-08	2.65003e-08	2.99501e-08	2.37038e-08	2.83252e-08	4.70674e-08
TIAM-UCL 4.1.2	SSP2-RCP60	ODA	Final Energy|Production|Steel|Primary|BF and BOF 3|w CCS|Electricity	PJ/yr						1.48683e-08	2.15345e-08	3.0617e-08	4.07704e-08	4.93203e-08	6.9066e-08	8.50465e-08	8.16769e-08	9.53293e-08	1.55725e-07
TIAM-UCL 4.1.2	SSP2-RCP60	SKO	Final Energy|Production|Steel|Primary|BF and BOF 3|w CCS|Electricity	PJ/yr						6.17517e-09	1.18306e-08	1.75329e-08	2.30684e-08	2.89999e-08	3.57316e-08	4.40062e-08	4.32388e-08	5.25982e-08	9.39481e-08
TIAM-UCL 4.1.2	SSP2-RCP60	UK	Final Energy|Production|Steel|Primary|BF and BOF 3|w CCS|Electricity	PJ/yr							8.10059e-09	1.14368e-08	1.46518e-08	1.74824e-08	2.10206e-08	2.68915e-08	2.69234e-08	3.23994e-08	5.54092e-08
TIAM-UCL 4.1.2	SSP2-RCP60	USA	Final Energy|Production|Steel|Primary|BF and BOF 3|w CCS|Electricity	PJ/yr						6.2295e-09	1.24597e-08	2.06627e-08	2.91956e-08	3.66049e-08	5.10806e-08	6.37367e-08	6.46721e-08	7.87804e-08	1.34269e-07
TIAM-UCL 4.1.2	SSP2-RCP60	WEU	Final Energy|Production|Steel|Primary|BF and BOF 3|w CCS|Electricity	PJ/yr						1.61463e-08	2.82256e-08	3.98636e-08	5.25531e-08	5.97949e-08	7.73557e-08	9.6164e-08	1.00228e-07	1.27255e-07	2.01203e-07
TIAM-UCL 4.1.2	SSP2-RCP60	World	Final Energy|Production|Steel|Primary|BF and BOF 3|w CCS|Electricity	Mt/yr	0	0	0	0	0	1.51563e-07	2.79302e-07	3.88708e-07	5.09608e-07	6.08967e-07	8.03193e-07	9.82958e-07	9.5635e-07	1.13065e-06	1.83253e-06
TIAM-UCL 4.1.2	SSP2-RCP60	AFR	Final Energy|Production|Steel|Primary|BF and BOF 3|w CCS|Heat	PJ/yr						6.73063e-09	1.01569e-08	1.35749e-08	1.69127e-08	1.94518e-08	2.12968e-08	2.43531e-08	2.04195e-08	2.11627e-08	3.26709e-08
TIAM-UCL 4.1.2	SSP2-RCP60	AUS	Final Energy|Production|Steel|Primary|BF and BOF 3|w CCS|Heat	PJ/yr						6.6395e-09	1.23179e-08	1.82481e-08	2.36057e-08	2.87678e-08	3.39413e-08	4.01488e-08	3.97312e-08	4.71718e-08	7.94402e-08
TIAM-UCL 4.1.2	SSP2-RCP60	CAN	Final Energy|Production|Steel|Primary|BF and BOF 3|w CCS|Heat	PJ/yr						6.62325e-09	1.18099e-08	1.74301e-08	2.33074e-08	2.91266e-08	3.79004e-08	4.72775e-08	4.75828e-08	5.74933e-08	9.25717e-08
TIAM-UCL 4.1.2	SSP2-RCP60	CHI	Final Energy|Production|Steel|Primary|BF and BOF 3|w CCS|Heat	PJ/yr							6.52726e-09	9.63615e-09	1.34715e-08	1.63526e-08	2.00579e-08	2.65621e-08	2.6226e-08	3.2569e-08	5.50882e-08
TIAM-UCL 4.1.2	SSP2-RCP60	CSA	Final Energy|Production|Steel|Primary|BF and BOF 3|w CCS|Heat	PJ/yr						5.96402e-09	9.14865e-09	1.3212e-08	1.75774e-08	2.14048e-08	3.14161e-08	4.12859e-08	3.91367e-08	4.17277e-08	6.47049e-08
TIAM-UCL 4.1.2	SSP2-RCP60	EEU	Final Energy|Production|Steel|Primary|BF and BOF 3|w CCS|Heat	PJ/yr						6.84998e-09	1.10006e-08	1.59372e-08	2.23884e-08	2.76078e-08	3.57819e-08	4.77002e-08	4.89851e-08	6.08926e-08	9.58391e-08
TIAM-UCL 4.1.2	SSP2-RCP60	FSU	Final Energy|Production|Steel|Primary|BF and BOF 3|w CCS|Heat	PJ/yr							6.02774e-09	9.24112e-09	1.2652e-08	1.66358e-08	2.3891e-08	3.12166e-08	2.98124e-08	3.57204e-08	6.8668e-08
TIAM-UCL 4.1.2	SSP2-RCP60	IND	Final Energy|Production|Steel|Primary|BF and BOF 3|w CCS|Heat	PJ/yr							4.76518e-09	6.9834e-09	9.4319e-09	1.19391e-08	1.47635e-08	1.87302e-08	1.82181e-08	2.16462e-08	3.66136e-08
TIAM-UCL 4.1.2	SSP2-RCP60	JPN	Final Energy|Production|Steel|Primary|BF and BOF 3|w CCS|Heat	PJ/yr						4.5958e-08	6.23332e-08	7.64509e-08	9.24284e-08	1.05651e-07	1.48231e-07	1.70893e-07	1.62436e-07	1.83151e-07	2.73805e-07
TIAM-UCL 4.1.2	SSP2-RCP60	MEA	Final Energy|Production|Steel|Primary|BF and BOF 3|w CCS|Heat	PJ/yr							4.70175e-09	7.10314e-09	9.58619e-09	1.10548e-08	1.32321e-08	1.59037e-08	1.60422e-08	1.99283e-08	3.44804e-08
TIAM-UCL 4.1.2	SSP2-RCP60	MEX	Final Energy|Production|Steel|Primary|BF and BOF 3|w CCS|Heat	PJ/yr							4.80357e-09	7.81136e-09	1.30974e-08	1.55533e-08	1.93012e-08	2.18138e-08	1.72644e-08	2.06304e-08	3.42811e-08
TIAM-UCL 4.1.2	SSP2-RCP60	ODA	Final Energy|Production|Steel|Primary|BF and BOF 3|w CCS|Heat	PJ/yr						1.08292e-08	1.56844e-08	2.22995e-08	2.96947e-08	3.59219e-08	5.03034e-08	6.19427e-08	5.94885e-08	6.94321e-08	1.13421e-07
TIAM-UCL 4.1.2	SSP2-RCP60	SKO	Final Energy|Production|Steel|Primary|BF and BOF 3|w CCS|Heat	PJ/yr						4.49762e-09	8.61666e-09	1.27699e-08	1.68016e-08	2.11217e-08	2.60247e-08	3.20515e-08	3.14925e-08	3.83093e-08	6.8426e-08
TIAM-UCL 4.1.2	SSP2-RCP60	UK	Final Energy|Production|Steel|Primary|BF and BOF 3|w CCS|Heat	PJ/yr							5.89998e-09	8.32989e-09	1.06715e-08	1.27331e-08	1.53101e-08	1.95861e-08	1.96093e-08	2.35978e-08	4.03567e-08
TIAM-UCL 4.1.2	SSP2-RCP60	USA	Final Energy|Production|Steel|Primary|BF and BOF 3|w CCS|Heat	PJ/yr						4.53719e-09	9.07489e-09	1.50495e-08	2.12643e-08	2.66608e-08	3.7204e-08	4.64219e-08	4.71032e-08	5.73788e-08	9.77932e-08
TIAM-UCL 4.1.2	SSP2-RCP60	WEU	Final Energy|Production|Steel|Primary|BF and BOF 3|w CCS|Heat	PJ/yr						1.176e-08	2.05578e-08	2.90342e-08	3.82765e-08	4.35509e-08	5.63411e-08	7.004e-08	7.29998e-08	9.26847e-08	1.46544e-07
TIAM-UCL 4.1.2	SSP2-RCP60	World	Final Energy|Production|Steel|Primary|BF and BOF 3|w CCS|Heat	Mt/yr	0	0	0	0	0	1.10389e-07	2.03426e-07	2.83111e-07	3.71167e-07	4.43534e-07	5.84997e-07	7.15927e-07	6.96547e-07	8.23496e-07	1.3347e-06
TIAM-UCL 4.1.2	SSP2-RCP60	AFR	Final Energy|Production|Steel|Primary|BF and BOF 3|w CCS|Heavy Fuel Oil	PJ/yr						3.1055e-09	4.68638e-09	6.26345e-09	7.80348e-09	8.97503e-09	9.8263e-09	1.12365e-08	9.4215e-09	9.76444e-09	1.50743e-08
TIAM-UCL 4.1.2	SSP2-RCP60	AUS	Final Energy|Production|Steel|Primary|BF and BOF 3|w CCS|Heavy Fuel Oil	PJ/yr						3.06345e-09	5.68345e-09	8.41963e-09	1.08916e-08	1.32734e-08	1.56605e-08	1.85246e-08	1.83319e-08	2.1765e-08	3.66535e-08
TIAM-UCL 4.1.2	SSP2-RCP60	CAN	Final Energy|Production|Steel|Primary|BF and BOF 3|w CCS|Heavy Fuel Oil	PJ/yr						3.05596e-09	5.44908e-09	8.04219e-09	1.0754e-08	1.3439e-08	1.74872e-08	2.18137e-08	2.19546e-08	2.65273e-08	4.27124e-08
TIAM-UCL 4.1.2	SSP2-RCP60	CHI	Final Energy|Production|Steel|Primary|BF and BOF 3|w CCS|Heavy Fuel Oil	PJ/yr							3.01166e-09	4.4461e-09	6.2157e-09	7.54507e-09	9.25469e-09	1.22557e-08	1.21006e-08	1.50273e-08	2.54176e-08
TIAM-UCL 4.1.2	SSP2-RCP60	CSA	Final Energy|Production|Steel|Primary|BF and BOF 3|w CCS|Heavy Fuel Oil	PJ/yr						2.75179e-09	4.22117e-09	6.09598e-09	8.1102e-09	9.87612e-09	1.44953e-08	1.90492e-08	1.80576e-08	1.92531e-08	2.98547e-08
TIAM-UCL 4.1.2	SSP2-RCP60	EEU	Final Energy|Production|Steel|Primary|BF and BOF 3|w CCS|Heavy Fuel Oil	PJ/yr						3.16057e-09	5.07567e-09	7.35341e-09	1.033e-08	1.27382e-08	1.65097e-08	2.20088e-08	2.26016e-08	2.80957e-08	4.422e-08
TIAM-UCL 4.1.2	SSP2-RCP60	FSU	Final Energy|Production|Steel|Primary|BF and BOF 3|w CCS|Heavy Fuel Oil	PJ/yr							2.78119e-09	4.26383e-09	5.83759e-09	7.67571e-09	1.10233e-08	1.44033e-08	1.37554e-08	1.64813e-08	3.16833e-08
TIAM-UCL 4.1.2	SSP2-RCP60	IND	Final Energy|Production|Steel|Primary|BF and BOF 3|w CCS|Heavy Fuel Oil	PJ/yr							2.19864e-09	3.22213e-09	4.35186e-09	5.50867e-09	6.81184e-09	8.64208e-09	8.4058e-09	9.98753e-09	1.68934e-08
TIAM-UCL 4.1.2	SSP2-RCP60	JPN	Final Energy|Production|Steel|Primary|BF and BOF 3|w CCS|Heavy Fuel Oil	PJ/yr						2.1205e-08	2.87604e-08	3.52743e-08	4.26463e-08	4.87474e-08	6.83936e-08	7.88496e-08	7.49475e-08	8.45057e-08	1.26333e-07
TIAM-UCL 4.1.2	SSP2-RCP60	MEA	Final Energy|Production|Steel|Primary|BF and BOF 3|w CCS|Heavy Fuel Oil	PJ/yr							2.16938e-09	3.27737e-09	4.42305e-09	5.10064e-09	6.10525e-09	7.33792e-09	7.40183e-09	9.19486e-09	1.59092e-08
TIAM-UCL 4.1.2	SSP2-RCP60	MEX	Final Energy|Production|Steel|Primary|BF and BOF 3|w CCS|Heavy Fuel Oil	PJ/yr							2.21636e-09	3.60415e-09	6.0431e-09	7.17627e-09	8.90555e-09	1.00649e-08	7.96576e-09	9.51881e-09	1.58172e-08
TIAM-UCL 4.1.2	SSP2-RCP60	ODA	Final Energy|Production|Steel|Primary|BF and BOF 3|w CCS|Heavy Fuel Oil	PJ/yr						4.99657e-09	7.23677e-09	1.0289e-08	1.37011e-08	1.65743e-08	2.32099e-08	2.85802e-08	2.74479e-08	3.20358e-08	5.23321e-08
TIAM-UCL 4.1.2	SSP2-RCP60	SKO	Final Energy|Production|Steel|Primary|BF and BOF 3|w CCS|Heavy Fuel Oil	PJ/yr						2.07519e-09	3.97571e-09	5.892e-09	7.75225e-09	9.74553e-09	1.20078e-08	1.47885e-08	1.45306e-08	1.76758e-08	3.15716e-08
TIAM-UCL 4.1.2	SSP2-RCP60	UK	Final Energy|Production|Steel|Primary|BF and BOF 3|w CCS|Heavy Fuel Oil	PJ/yr							2.72224e-09	3.84339e-09	4.9238e-09	5.87503e-09	7.06406e-09	9.037e-09	9.04772e-09	1.0888e-08	1.86205e-08
TIAM-UCL 4.1.2	SSP2-RCP60	USA	Final Energy|Production|Steel|Primary|BF and BOF 3|w CCS|Heavy Fuel Oil	PJ/yr						2.09345e-09	4.18713e-09	6.94379e-09	9.81129e-09	1.23012e-08	1.71659e-08	2.1419e-08	2.17333e-08	2.64745e-08	4.51216e-08
TIAM-UCL 4.1.2	SSP2-RCP60	WEU	Final Energy|Production|Steel|Primary|BF and BOF 3|w CCS|Heavy Fuel Oil	PJ/yr						5.42604e-09	9.48534e-09	1.33963e-08	1.76607e-08	2.00943e-08	2.59957e-08	3.23163e-08	3.3682e-08	4.27646e-08	6.76151e-08
TIAM-UCL 4.1.2	SSP2-RCP60	World	Final Energy|Production|Steel|Primary|BF and BOF 3|w CCS|Heavy Fuel Oil	Mt/yr	0	0	0	0	0	5.09335e-08	9.38606e-08	1.30627e-07	1.71256e-07	2.04646e-07	2.69916e-07	3.30327e-07	3.21385e-07	3.7996e-07	6.1583e-07
TIAM-UCL 4.1.2	SSP2-RCP60	AFR	Final Energy|Production|Steel|Primary|BF and BOF 3|w CCS|Liquified Petroleum Gases	PJ/yr						1.34791e-09	2.03407e-09	2.71859e-09	3.38702e-09	3.89552e-09	4.265e-09	4.87708e-09	4.08931e-09	4.23815e-09	6.54284e-09
TIAM-UCL 4.1.2	SSP2-RCP60	AUS	Final Energy|Production|Steel|Primary|BF and BOF 3|w CCS|Liquified Petroleum Gases	PJ/yr						1.32966e-09	2.46684e-09	3.65446e-09	4.72739e-09	5.76119e-09	6.79726e-09	8.0404e-09	7.95677e-09	9.44686e-09	1.59091e-08
TIAM-UCL 4.1.2	SSP2-RCP60	CAN	Final Energy|Production|Steel|Primary|BF and BOF 3|w CCS|Liquified Petroleum Gases	PJ/yr						1.32641e-09	2.36512e-09	3.49063e-09	4.66766e-09	5.83305e-09	7.59012e-09	9.46803e-09	9.52917e-09	1.15139e-08	1.85389e-08
TIAM-UCL 4.1.2	SSP2-RCP60	CHI	Final Energy|Production|Steel|Primary|BF and BOF 3|w CCS|Liquified Petroleum Gases	PJ/yr							1.30718e-09	1.92978e-09	2.69786e-09	3.27486e-09	4.0169e-09	5.31947e-09	5.25214e-09	6.52244e-09	1.10323e-08
TIAM-UCL 4.1.2	SSP2-RCP60	CSA	Final Energy|Production|Steel|Primary|BF and BOF 3|w CCS|Liquified Petroleum Gases	PJ/yr						1.19439e-09	1.83215e-09	2.6459e-09	3.52015e-09	4.28663e-09	6.29156e-09	8.26813e-09	7.83771e-09	8.3566e-09	1.29581e-08
TIAM-UCL 4.1.2	SSP2-RCP60	EEU	Final Energy|Production|Steel|Primary|BF and BOF 3|w CCS|Liquified Petroleum Gases	PJ/yr						1.37181e-09	2.20304e-09	3.19167e-09	4.48362e-09	5.52887e-09	7.16586e-09	9.55269e-09	9.81e-09	1.21947e-08	1.91932e-08
TIAM-UCL 4.1.2	SSP2-RCP60	FSU	Final Energy|Production|Steel|Primary|BF and BOF 3|w CCS|Liquified Petroleum Gases	PJ/yr							1.20715e-09	1.85067e-09	2.53375e-09	3.33156e-09	4.78453e-09	6.2516e-09	5.97038e-09	7.15354e-09	1.37518e-08
TIAM-UCL 4.1.2	SSP2-RCP60	IND	Final Energy|Production|Steel|Primary|BF and BOF 3|w CCS|Liquified Petroleum Gases	PJ/yr							9.54299e-10	1.39853e-09	1.88888e-09	2.39098e-09	2.95661e-09	3.75101e-09	3.64845e-09	4.33498e-09	7.33243e-09
TIAM-UCL 4.1.2	SSP2-RCP60	JPN	Final Energy|Production|Steel|Primary|BF and BOF 3|w CCS|Liquified Petroleum Gases	PJ/yr						9.20379e-09	1.24832e-08	1.53105e-08	1.85102e-08	2.11583e-08	2.96855e-08	3.42239e-08	3.25302e-08	3.66788e-08	5.48336e-08
TIAM-UCL 4.1.2	SSP2-RCP60	MEA	Final Energy|Production|Steel|Primary|BF and BOF 3|w CCS|Liquified Petroleum Gases	PJ/yr							9.41597e-10	1.42251e-09	1.91978e-09	2.21388e-09	2.64992e-09	3.18495e-09	3.21269e-09	3.99094e-09	6.90523e-09
TIAM-UCL 4.1.2	SSP2-RCP60	MEX	Final Energy|Production|Steel|Primary|BF and BOF 3|w CCS|Liquified Petroleum Gases	PJ/yr							9.61989e-10	1.56434e-09	2.62294e-09	3.11479e-09	3.86536e-09	4.36855e-09	3.45745e-09	4.13154e-09	6.8653e-09
TIAM-UCL 4.1.2	SSP2-RCP60	ODA	Final Energy|Production|Steel|Primary|BF and BOF 3|w CCS|Liquified Petroleum Gases	PJ/yr						2.16871e-09	3.14104e-09	4.46582e-09	5.94681e-09	7.1939e-09	1.0074e-08	1.2405e-08	1.19135e-08	1.39048e-08	2.27142e-08
TIAM-UCL 4.1.2	SSP2-RCP60	SKO	Final Energy|Production|Steel|Primary|BF and BOF 3|w CCS|Liquified Petroleum Gases	PJ/yr						9.00716e-10	1.72562e-09	2.55736e-09	3.36478e-09	4.22995e-09	5.21184e-09	6.41879e-09	6.30684e-09	7.67202e-09	1.37034e-08
TIAM-UCL 4.1.2	SSP2-RCP60	UK	Final Energy|Production|Steel|Primary|BF and BOF 3|w CCS|Liquified Petroleum Gases	PJ/yr							1.18156e-09	1.66819e-09	2.13713e-09	2.55e-09	3.06608e-09	3.92242e-09	3.92707e-09	4.72581e-09	8.08203e-09
TIAM-UCL 4.1.2	SSP2-RCP60	USA	Final Energy|Production|Steel|Primary|BF and BOF 3|w CCS|Liquified Petroleum Gases	PJ/yr						9.0864e-10	1.81738e-09	3.01388e-09	4.25849e-09	5.33922e-09	7.45067e-09	9.2967e-09	9.43313e-09	1.1491e-08	1.95846e-08
TIAM-UCL 4.1.2	SSP2-RCP60	WEU	Final Energy|Production|Steel|Primary|BF and BOF 3|w CCS|Liquified Petroleum Gases	PJ/yr						2.35512e-09	4.11701e-09	5.81454e-09	7.66544e-09	8.72174e-09	1.12832e-08	1.40266e-08	1.46193e-08	1.85615e-08	2.93476e-08
TIAM-UCL 4.1.2	SSP2-RCP60	World	Final Energy|Production|Steel|Primary|BF and BOF 3|w CCS|Liquified Petroleum Gases	Mt/yr	0	0	0	0	0	2.21072e-08	4.07392e-08	5.66973e-08	7.43319e-08	8.88244e-08	1.17154e-07	1.43375e-07	1.39494e-07	1.64918e-07	2.67295e-07
TIAM-UCL 4.1.2	SSP2-RCP60	AFR	Final Energy|Production|Steel|Primary|BF and BOF 3|w CCS|Natural Gas Mix	PJ/yr						1.54018e-08	2.32422e-08	3.10637e-08	3.87015e-08	4.45118e-08	4.87337e-08	5.57275e-08	4.67261e-08	4.84269e-08	7.47612e-08
TIAM-UCL 4.1.2	SSP2-RCP60	AUS	Final Energy|Production|Steel|Primary|BF and BOF 3|w CCS|Natural Gas Mix	PJ/yr						1.51932e-08	2.81872e-08	4.17573e-08	5.40171e-08	6.58297e-08	7.76683e-08	9.18729e-08	9.09173e-08	1.07944e-07	1.81784e-07
TIAM-UCL 4.1.2	SSP2-RCP60	CAN	Final Energy|Production|Steel|Primary|BF and BOF 3|w CCS|Natural Gas Mix	PJ/yr						1.51561e-08	2.70248e-08	3.98854e-08	5.33346e-08	6.66508e-08	8.67279e-08	1.08186e-07	1.08884e-07	1.31563e-07	2.11833e-07
TIAM-UCL 4.1.2	SSP2-RCP60	CHI	Final Energy|Production|Steel|Primary|BF and BOF 3|w CCS|Natural Gas Mix	PJ/yr							1.49364e-08	2.20505e-08	3.08269e-08	3.74199e-08	4.58988e-08	6.07825e-08	6.00132e-08	7.45281e-08	1.26059e-07
TIAM-UCL 4.1.2	SSP2-RCP60	CSA	Final Energy|Production|Steel|Primary|BF and BOF 3|w CCS|Natural Gas Mix	PJ/yr						1.36475e-08	2.0935e-08	3.02331e-08	4.02227e-08	4.89808e-08	7.18899e-08	9.4475e-08	8.95569e-08	9.5486e-08	1.48065e-07
TIAM-UCL 4.1.2	SSP2-RCP60	EEU	Final Energy|Production|Steel|Primary|BF and BOF 3|w CCS|Natural Gas Mix	PJ/yr						1.56749e-08	2.51729e-08	3.64694e-08	5.12317e-08	6.31752e-08	8.188e-08	1.09153e-07	1.12093e-07	1.39341e-07	2.1931e-07
TIAM-UCL 4.1.2	SSP2-RCP60	FSU	Final Energy|Production|Steel|Primary|BF and BOF 3|w CCS|Natural Gas Mix	PJ/yr							1.37934e-08	2.11466e-08	2.89516e-08	3.80678e-08	5.467e-08	7.14334e-08	6.82201e-08	8.17393e-08	1.57134e-07
TIAM-UCL 4.1.2	SSP2-RCP60	IND	Final Energy|Production|Steel|Primary|BF and BOF 3|w CCS|Natural Gas Mix	PJ/yr							1.09042e-08	1.59802e-08	2.15831e-08	2.73204e-08	3.37834e-08	4.28605e-08	4.16887e-08	4.95333e-08	8.37833e-08
TIAM-UCL 4.1.2	SSP2-RCP60	JPN	Final Energy|Production|Steel|Primary|BF and BOF 3|w CCS|Natural Gas Mix	PJ/yr						1.05166e-07	1.42638e-07	1.74944e-07	2.11505e-07	2.41763e-07	3.39199e-07	3.91056e-07	3.71703e-07	4.19107e-07	6.26551e-07
TIAM-UCL 4.1.2	SSP2-RCP60	MEA	Final Energy|Production|Steel|Primary|BF and BOF 3|w CCS|Natural Gas Mix	PJ/yr							1.07591e-08	1.62542e-08	2.19362e-08	2.52967e-08	3.02791e-08	3.63926e-08	3.67095e-08	4.56021e-08	7.89019e-08
TIAM-UCL 4.1.2	SSP2-RCP60	MEX	Final Energy|Production|Steel|Primary|BF and BOF 3|w CCS|Natural Gas Mix	PJ/yr							1.09921e-08	1.78748e-08	2.99708e-08	3.55908e-08	4.41672e-08	4.99168e-08	3.95063e-08	4.72087e-08	7.84457e-08
TIAM-UCL 4.1.2	SSP2-RCP60	ODA	Final Energy|Production|Steel|Primary|BF and BOF 3|w CCS|Natural Gas Mix	PJ/yr						2.47806e-08	3.58909e-08	5.10283e-08	6.79507e-08	8.22005e-08	1.1511e-07	1.41744e-07	1.36128e-07	1.58882e-07	2.59542e-07
TIAM-UCL 4.1.2	SSP2-RCP60	SKO	Final Energy|Production|Steel|Primary|BF and BOF 3|w CCS|Natural Gas Mix	PJ/yr						1.0292e-08	1.97176e-08	2.92215e-08	3.84474e-08	4.83331e-08	5.95527e-08	7.33437e-08	7.20646e-08	8.76636e-08	1.5658e-07
TIAM-UCL 4.1.2	SSP2-RCP60	UK	Final Energy|Production|Steel|Primary|BF and BOF 3|w CCS|Natural Gas Mix	PJ/yr							1.3501e-08	1.90614e-08	2.44197e-08	2.91373e-08	3.50343e-08	4.48192e-08	4.48723e-08	5.39991e-08	9.23486e-08
TIAM-UCL 4.1.2	SSP2-RCP60	USA	Final Energy|Production|Steel|Primary|BF and BOF 3|w CCS|Natural Gas Mix	PJ/yr						1.03825e-08	2.07662e-08	3.44379e-08	4.86593e-08	6.10081e-08	8.51344e-08	1.06228e-07	1.07787e-07	1.31301e-07	2.23781e-07
TIAM-UCL 4.1.2	SSP2-RCP60	WEU	Final Energy|Production|Steel|Primary|BF and BOF 3|w CCS|Natural Gas Mix	PJ/yr						2.69106e-08	4.70427e-08	6.64394e-08	8.75885e-08	9.96581e-08	1.28926e-07	1.60273e-07	1.67046e-07	2.12092e-07	3.35338e-07
TIAM-UCL 4.1.2	SSP2-RCP60	World	Final Energy|Production|Steel|Primary|BF and BOF 3|w CCS|Natural Gas Mix	Mt/yr	0	0	0	0	0	2.52605e-07	4.65503e-07	6.47847e-07	8.49347e-07	1.01494e-06	1.33865e-06	1.63826e-06	1.59392e-06	1.88442e-06	3.05422e-06
TIAM-UCL 4.1.2	SSP2-RCP60	AFR	Final Energy|Production|Steel|Primary|BF and BOF 3|w CCS|Petroleum Coke	PJ/yr						9.95726e-10	1.50261e-09	2.00827e-09	2.50205e-09	2.87769e-09	3.15064e-09	3.60279e-09	3.02085e-09	3.1308e-09	4.83332e-09
TIAM-UCL 4.1.2	SSP2-RCP60	AUS	Final Energy|Production|Steel|Primary|BF and BOF 3|w CCS|Petroleum Coke	PJ/yr						9.82244e-10	1.8223e-09	2.69961e-09	3.49221e-09	4.2559e-09	5.02126e-09	5.93959e-09	5.87781e-09	6.97857e-09	1.17523e-08
TIAM-UCL 4.1.2	SSP2-RCP60	CAN	Final Energy|Production|Steel|Primary|BF and BOF 3|w CCS|Petroleum Coke	PJ/yr						9.79841e-10	1.74716e-09	2.57859e-09	3.44809e-09	4.30898e-09	5.60696e-09	6.99421e-09	7.03937e-09	8.50553e-09	1.3695e-08
TIAM-UCL 4.1.2	SSP2-RCP60	CHI	Final Energy|Production|Steel|Primary|BF and BOF 3|w CCS|Petroleum Coke	PJ/yr							9.65639e-10	1.42557e-09	1.99296e-09	2.4192e-09	2.96736e-09	3.92959e-09	3.87986e-09	4.81825e-09	8.14973e-09
TIAM-UCL 4.1.2	SSP2-RCP60	CSA	Final Energy|Production|Steel|Primary|BF and BOF 3|w CCS|Petroleum Coke	PJ/yr						8.82314e-10	1.35345e-09	1.95457e-09	2.6004e-09	3.16661e-09	4.64769e-09	6.10782e-09	5.78986e-09	6.17318e-09	9.57241e-09
TIAM-UCL 4.1.2	SSP2-RCP60	EEU	Final Energy|Production|Steel|Primary|BF and BOF 3|w CCS|Petroleum Coke	PJ/yr						1.01338e-09	1.62743e-09	2.35775e-09	3.31213e-09	4.08428e-09	5.29355e-09	7.05675e-09	7.24683e-09	9.00842e-09	1.41784e-08
TIAM-UCL 4.1.2	SSP2-RCP60	FSU	Final Energy|Production|Steel|Primary|BF and BOF 3|w CCS|Petroleum Coke	PJ/yr							8.91742e-10	1.36713e-09	1.87173e-09	2.46109e-09	3.53442e-09	4.61817e-09	4.41043e-09	5.28445e-09	1.01587e-08
TIAM-UCL 4.1.2	SSP2-RCP60	IND	Final Energy|Production|Steel|Primary|BF and BOF 3|w CCS|Petroleum Coke	PJ/yr							7.04958e-10	1.03312e-09	1.39535e-09	1.76626e-09	2.1841e-09	2.77094e-09	2.69518e-09	3.20233e-09	5.4166e-09
TIAM-UCL 4.1.2	SSP2-RCP60	JPN	Final Energy|Production|Steel|Primary|BF and BOF 3|w CCS|Petroleum Coke	PJ/yr						6.79901e-09	9.22155e-09	1.13101e-08	1.36738e-08	1.563e-08	2.19292e-08	2.52818e-08	2.40307e-08	2.70953e-08	4.05066e-08
TIAM-UCL 4.1.2	SSP2-RCP60	MEA	Final Energy|Production|Steel|Primary|BF and BOF 3|w CCS|Petroleum Coke	PJ/yr							6.95575e-10	1.05083e-09	1.41818e-09	1.63544e-09	1.95755e-09	2.35278e-09	2.37327e-09	2.94818e-09	5.10102e-09
TIAM-UCL 4.1.2	SSP2-RCP60	MEX	Final Energy|Production|Steel|Primary|BF and BOF 3|w CCS|Petroleum Coke	PJ/yr							7.10639e-10	1.15561e-09	1.93762e-09	2.30095e-09	2.85541e-09	3.22713e-09	2.55409e-09	3.05205e-09	5.07152e-09
TIAM-UCL 4.1.2	SSP2-RCP60	ODA	Final Energy|Production|Steel|Primary|BF and BOF 3|w CCS|Petroleum Coke	PJ/yr						1.60207e-09	2.32035e-09	3.29898e-09	4.39302e-09	5.31427e-09	7.44187e-09	9.16377e-09	8.8007e-09	1.02717e-08	1.67794e-08
TIAM-UCL 4.1.2	SSP2-RCP60	SKO	Final Energy|Production|Steel|Primary|BF and BOF 3|w CCS|Petroleum Coke	PJ/yr						6.65376e-10	1.27474e-09	1.88917e-09	2.48563e-09	3.12474e-09	3.85008e-09	4.74168e-09	4.65898e-09	5.66746e-09	1.01229e-08
TIAM-UCL 4.1.2	SSP2-RCP60	UK	Final Energy|Production|Steel|Primary|BF and BOF 3|w CCS|Petroleum Coke	PJ/yr							8.7284e-10	1.23232e-09	1.57873e-09	1.88373e-09	2.26497e-09	2.89756e-09	2.901e-09	3.49105e-09	5.97035e-09
TIAM-UCL 4.1.2	SSP2-RCP60	USA	Final Energy|Production|Steel|Primary|BF and BOF 3|w CCS|Petroleum Coke	PJ/yr						6.71229e-10	1.34253e-09	2.22641e-09	3.14583e-09	3.94418e-09	5.50395e-09	6.86764e-09	6.96842e-09	8.4886e-09	1.44675e-08
TIAM-UCL 4.1.2	SSP2-RCP60	WEU	Final Energy|Production|Steel|Primary|BF and BOF 3|w CCS|Petroleum Coke	PJ/yr						1.73977e-09	3.04131e-09	4.29531e-09	5.6626e-09	6.44291e-09	8.33508e-09	1.03617e-08	1.07996e-08	1.37117e-08	2.16796e-08
TIAM-UCL 4.1.2	SSP2-RCP60	World	Final Energy|Production|Steel|Primary|BF and BOF 3|w CCS|Petroleum Coke	Mt/yr	0	0	0	0	0	1.6331e-08	3.00948e-08	4.18834e-08	5.49103e-08	6.56162e-08	8.65442e-08	1.05914e-07	1.03047e-07	1.21828e-07	1.97455e-07
TIAM-UCL 4.1.2	SSP2-RCP60	AFR	Final Energy|Production|Steel|Primary|BF and BOF 3|w CCS|Refined Petroleum Products (Oil)	PJ/yr						3.02057e-09	4.55822e-09	6.09216e-09	7.59007e-09	8.72958e-09	9.55757e-09	1.09292e-08	9.16385e-09	9.4974e-09	1.4662e-08
TIAM-UCL 4.1.2	SSP2-RCP60	AUS	Final Energy|Production|Steel|Primary|BF and BOF 3|w CCS|Refined Petroleum Products (Oil)	PJ/yr						2.97967e-09	5.52802e-09	8.18937e-09	1.05937e-08	1.29104e-08	1.52322e-08	1.8018e-08	1.78305e-08	2.11697e-08	3.56511e-08
TIAM-UCL 4.1.2	SSP2-RCP60	CAN	Final Energy|Production|Steel|Primary|BF and BOF 3|w CCS|Refined Petroleum Products (Oil)	PJ/yr						2.97238e-09	5.30006e-09	7.82226e-09	1.04599e-08	1.30714e-08	1.70089e-08	2.12172e-08	2.13542e-08	2.58018e-08	4.15443e-08
TIAM-UCL 4.1.2	SSP2-RCP60	CHI	Final Energy|Production|Steel|Primary|BF and BOF 3|w CCS|Refined Petroleum Products (Oil)	PJ/yr							2.9293e-09	4.32451e-09	6.04572e-09	7.33873e-09	9.00159e-09	1.19206e-08	1.17697e-08	1.46163e-08	2.47225e-08
TIAM-UCL 4.1.2	SSP2-RCP60	CSA	Final Energy|Production|Steel|Primary|BF and BOF 3|w CCS|Refined Petroleum Products (Oil)	PJ/yr						2.67653e-09	4.10573e-09	5.92927e-09	7.8884e-09	9.60603e-09	1.40989e-08	1.85283e-08	1.75638e-08	1.87265e-08	2.90382e-08
TIAM-UCL 4.1.2	SSP2-RCP60	EEU	Final Energy|Production|Steel|Primary|BF and BOF 3|w CCS|Refined Petroleum Products (Oil)	PJ/yr						3.07413e-09	4.93687e-09	7.15231e-09	1.00475e-08	1.23898e-08	1.60582e-08	2.14069e-08	2.19835e-08	2.73274e-08	4.30106e-08
TIAM-UCL 4.1.2	SSP2-RCP60	FSU	Final Energy|Production|Steel|Primary|BF and BOF 3|w CCS|Refined Petroleum Products (Oil)	PJ/yr							2.70513e-09	4.14723e-09	5.67795e-09	7.4658e-09	1.07218e-08	1.40094e-08	1.33792e-08	1.60306e-08	3.08168e-08
TIAM-UCL 4.1.2	SSP2-RCP60	IND	Final Energy|Production|Steel|Primary|BF and BOF 3|w CCS|Refined Petroleum Products (Oil)	PJ/yr							2.13852e-09	3.13401e-09	4.23285e-09	5.35802e-09	6.62555e-09	8.40574e-09	8.17592e-09	9.71439e-09	1.64315e-08
TIAM-UCL 4.1.2	SSP2-RCP60	JPN	Final Energy|Production|Steel|Primary|BF and BOF 3|w CCS|Refined Petroleum Products (Oil)	PJ/yr						2.0625e-08	2.79739e-08	3.43096e-08	4.148e-08	4.74142e-08	6.65232e-08	7.66933e-08	7.28978e-08	8.21946e-08	1.22878e-07
TIAM-UCL 4.1.2	SSP2-RCP60	MEA	Final Energy|Production|Steel|Primary|BF and BOF 3|w CCS|Refined Petroleum Products (Oil)	PJ/yr							2.11005e-09	3.18775e-09	4.30209e-09	4.96115e-09	5.93829e-09	7.13725e-09	7.19941e-09	8.9434e-09	1.54741e-08
TIAM-UCL 4.1.2	SSP2-RCP60	MEX	Final Energy|Production|Steel|Primary|BF and BOF 3|w CCS|Refined Petroleum Products (Oil)	PJ/yr							2.15575e-09	3.50558e-09	5.87783e-09	6.98002e-09	8.662e-09	9.78961e-09	7.74791e-09	9.25849e-09	1.53846e-08
TIAM-UCL 4.1.2	SSP2-RCP60	ODA	Final Energy|Production|Steel|Primary|BF and BOF 3|w CCS|Refined Petroleum Products (Oil)	PJ/yr						4.85992e-09	7.03886e-09	1.00076e-08	1.33264e-08	1.6121e-08	2.25752e-08	2.77986e-08	2.66972e-08	3.11597e-08	5.09009e-08
TIAM-UCL 4.1.2	SSP2-RCP60	SKO	Final Energy|Production|Steel|Primary|BF and BOF 3|w CCS|Refined Petroleum Products (Oil)	PJ/yr						2.01844e-09	3.86698e-09	5.73086e-09	7.54024e-09	9.47901e-09	1.16794e-08	1.4384e-08	1.41332e-08	1.71924e-08	3.07082e-08
TIAM-UCL 4.1.2	SSP2-RCP60	UK	Final Energy|Production|Steel|Primary|BF and BOF 3|w CCS|Refined Petroleum Products (Oil)	PJ/yr							2.64779e-09	3.73829e-09	4.78915e-09	5.71436e-09	6.87088e-09	8.78986e-09	8.80028e-09	1.05902e-08	1.81113e-08
TIAM-UCL 4.1.2	SSP2-RCP60	USA	Final Energy|Production|Steel|Primary|BF and BOF 3|w CCS|Refined Petroleum Products (Oil)	PJ/yr						2.0362e-09	4.07263e-09	6.75389e-09	9.54298e-09	1.19648e-08	1.66964e-08	2.08332e-08	2.1139e-08	2.57505e-08	4.38876e-08
TIAM-UCL 4.1.2	SSP2-RCP60	WEU	Final Energy|Production|Steel|Primary|BF and BOF 3|w CCS|Refined Petroleum Products (Oil)	PJ/yr						5.27765e-09	9.22593e-09	1.303e-08	1.71777e-08	1.95448e-08	2.52848e-08	3.14325e-08	3.27608e-08	4.1595e-08	6.5766e-08
TIAM-UCL 4.1.2	SSP2-RCP60	World	Final Energy|Production|Steel|Primary|BF and BOF 3|w CCS|Refined Petroleum Products (Oil)	Mt/yr	0	0	0	0	0	4.95405e-08	9.12937e-08	1.27055e-07	1.66572e-07	1.99049e-07	2.62535e-07	3.21294e-07	3.12596e-07	3.69569e-07	5.98988e-07
TIAM-UCL 4.1.2	SSP2-RCP60	CAN	Final Energy|Production|Steel|Primary|BF and BOF 3|w/o CCS|Biofuels	PJ/yr				0.0222291	0.0222291	0.0220841	0.0213007	0.0162015	3.03761e-10	3.72605e-10	5.4405e-10	6.22996e-10	5.18581e-10	5.45421e-10	9.06594e-10
TIAM-UCL 4.1.2	SSP2-RCP60	CSA	Final Energy|Production|Steel|Primary|BF and BOF 3|w/o CCS|Biofuels	PJ/yr				66.4434	66.4434	66.4434	48.3013	23.8339	9.68625e-08	1.03289e-07	1.93086e-07	2.57774e-07	2.01521e-07	2.31753e-07	4.09896e-07
TIAM-UCL 4.1.2	SSP2-RCP60	EEU	Final Energy|Production|Steel|Primary|BF and BOF 3|w/o CCS|Biofuels	PJ/yr				0.165726	0.350757	0.349949	0.340104	0.295785	0.185032	6.26262e-09	0.0913885	0.0913885	0.0208752	4.66075e-08	4.87967e-08
TIAM-UCL 4.1.2	SSP2-RCP60	FSU	Final Energy|Production|Steel|Primary|BF and BOF 3|w/o CCS|Biofuels	PJ/yr				12.0976	12.0976	1.84118e-07	4.99395e-08	2.28417e-08		5.21898e-09	9.6486e-09	1.15511e-08	9.42707e-09	1.12514e-08	2.04025e-08
TIAM-UCL 4.1.2	SSP2-RCP60	JPN	Final Energy|Production|Steel|Primary|BF and BOF 3|w/o CCS|Biofuels	PJ/yr				0.831062	0.831062	0.808281	0.609092	0.339048	8.83633e-08	2.99749e-09	1.72168e-08	1.89124e-08	9.12087e-09	9.96797e-09	1.5905e-08
TIAM-UCL 4.1.2	SSP2-RCP60	ODA	Final Energy|Production|Steel|Primary|BF and BOF 3|w/o CCS|Biofuels	PJ/yr				0.0107376	0.0107376	0.0107376	0.0095868	0.0047675	3.44652e-11	3.24324e-11	6.18657e-11	8.31104e-11	7.08515e-11	7.51812e-11	1.33057e-10
TIAM-UCL 4.1.2	SSP2-RCP60	SKO	Final Energy|Production|Steel|Primary|BF and BOF 3|w/o CCS|Biofuels	PJ/yr				0.262196	0.438127	0.438127	0.542507	0.542507	0.542507	0.533384	0.542507	0.542507	0.542507	0.542507	0.542507
TIAM-UCL 4.1.2	SSP2-RCP60	UK	Final Energy|Production|Steel|Primary|BF and BOF 3|w/o CCS|Biofuels	PJ/yr				0.000111397	0.000725156	0.00118256	0.00163996	0.00171814	0.00179632	0.0018745	0.00201819	0.00216188	0.00225721	0.00232925	0.00237798
TIAM-UCL 4.1.2	SSP2-RCP60	USA	Final Energy|Production|Steel|Primary|BF and BOF 3|w/o CCS|Biofuels	PJ/yr				0.0174202	0.0174202	0.0174202	0.0174202	0.00961863	6.10331e-11	7.53063e-11	1.19848e-10	1.51415e-10	1.30518e-10	1.41726e-10	2.46591e-10
TIAM-UCL 4.1.2	SSP2-RCP60	WEU	Final Energy|Production|Steel|Primary|BF and BOF 3|w/o CCS|Biofuels	PJ/yr				0.763756	0.772349	0.772349	0.753241	0.50604	0.00859349	4.72733e-09	9.53713e-08	1.00251e-07	3.23403e-08	1.83672e-08	2.53537e-08
TIAM-UCL 4.1.2	SSP2-RCP60	World	Final Energy|Production|Steel|Primary|BF and BOF 3|w/o CCS|Biofuels	Mt/yr	0	0	0	80.6143	80.9845	68.8636	50.5962	25.5496	0.737929	0.535259	0.635914	0.636058	0.56564	0.544837	0.544886
TIAM-UCL 4.1.2	SSP2-RCP60	AFR	Final Energy|Production|Steel|Primary|BF and BOF 3|w/o CCS|Blast Furnace Gas	PJ/yr				9.0571	9.0571	9.98566e-07	1.07738	9.10489e-08						5.12176e-08	7.59628e-08
TIAM-UCL 4.1.2	SSP2-RCP60	AUS	Final Energy|Production|Steel|Primary|BF and BOF 3|w/o CCS|Blast Furnace Gas	PJ/yr				0.39853	0.80639	1.1321	1.45781	1.49888	1.53996	1.58104	1.65653	1.73203	1.78212	1.81997	1.84557
TIAM-UCL 4.1.2	SSP2-RCP60	CAN	Final Energy|Production|Steel|Primary|BF and BOF 3|w/o CCS|Blast Furnace Gas	PJ/yr				7.87798	7.87798	7.82661	7.54898	5.74182	1.07653e-07	1.32051e-07	1.92811e-07	2.2079e-07	1.83785e-07	1.93297e-07	3.21297e-07
TIAM-UCL 4.1.2	SSP2-RCP60	CHI	Final Energy|Production|Steel|Primary|BF and BOF 3|w/o CCS|Blast Furnace Gas	PJ/yr				2213.07	1947.25	2177.71	2450.04	2405.54	2364.97	2364.97	2501.89	2489.23	2493.86	2502.21	2505.42
TIAM-UCL 4.1.2	SSP2-RCP60	CSA	Final Energy|Production|Steel|Primary|BF and BOF 3|w/o CCS|Blast Furnace Gas	PJ/yr				16.3794	16.3794	16.3794	11.907	5.87542	2.38781e-08	2.54624e-08	4.75988e-08	6.35454e-08	4.96781e-08	5.71308e-08	1.01046e-07
TIAM-UCL 4.1.2	SSP2-RCP60	EEU	Final Energy|Production|Steel|Primary|BF and BOF 3|w/o CCS|Blast Furnace Gas	PJ/yr				18.2309	38.5855	38.4966	37.4136	32.5382	20.3546	6.88927e-07	10.0533	10.0533	2.2964	5.12712e-06	5.36794e-06
TIAM-UCL 4.1.2	SSP2-RCP60	FSU	Final Energy|Production|Steel|Primary|BF and BOF 3|w/o CCS|Blast Furnace Gas	PJ/yr				72.3642	72.3642	1.10133e-06	2.98722e-07	1.36632e-07		3.12183e-08	5.77149e-08	6.9095e-08	5.63898e-08	6.73022e-08	1.22041e-07
TIAM-UCL 4.1.2	SSP2-RCP60	IND	Final Energy|Production|Steel|Primary|BF and BOF 3|w/o CCS|Blast Furnace Gas	PJ/yr				313.396	87.7411	6.16497e-07	4.6107e-07	4.56359e-07	9.11517e-08	1.2302e-07	1.7953e-07	1.58933e-07	1.62088e-07	1.97766e-07	3.27671e-07
TIAM-UCL 4.1.2	SSP2-RCP60	JPN	Final Energy|Production|Steel|Primary|BF and BOF 3|w/o CCS|Blast Furnace Gas	PJ/yr				108.902	108.902	105.916	79.8149	44.4285	1.15791e-05	3.92789e-07	2.25607e-06	2.47827e-06	1.19519e-06	1.3062e-06	2.08418e-06
TIAM-UCL 4.1.2	SSP2-RCP60	MEA	Final Energy|Production|Steel|Primary|BF and BOF 3|w/o CCS|Blast Furnace Gas	PJ/yr				4.48799	4.48799	4.48799	3.26709	1.57879	9.7732e-08	1.19542e-07	1.86844e-07	2.51574e-07	3.3782e-07	5.84994e-07	1.60756e-06
TIAM-UCL 4.1.2	SSP2-RCP60	MEX	Final Energy|Production|Steel|Primary|BF and BOF 3|w/o CCS|Blast Furnace Gas	PJ/yr				1.96482	0.38053	0.296714	0.164544	0.0845988	3.88156e-08	4.99043e-08	6.40416e-08	4.76731e-08	2.30128e-08	2.71058e-08	4.32613e-08
TIAM-UCL 4.1.2	SSP2-RCP60	ODA	Final Energy|Production|Steel|Primary|BF and BOF 3|w/o CCS|Blast Furnace Gas	PJ/yr				12.8974	12.8974	12.8974	11.5152	5.72648	4.13978e-08	3.89562e-08	7.43099e-08	9.9828e-08	8.51032e-08	9.03038e-08	1.59821e-07
TIAM-UCL 4.1.2	SSP2-RCP60	SKO	Final Energy|Production|Steel|Primary|BF and BOF 3|w/o CCS|Blast Furnace Gas	PJ/yr				6.37854	10.6585	10.6585	13.1978	13.1978	13.1978	12.9759	13.1978	13.1978	13.1978	13.1978	13.1978
TIAM-UCL 4.1.2	SSP2-RCP60	UK	Final Energy|Production|Steel|Primary|BF and BOF 3|w/o CCS|Blast Furnace Gas	PJ/yr				0.0428878	0.279185	0.455285	0.631385	0.661484	0.691582	0.721681	0.777003	0.832325	0.869027	0.896759	0.915524
TIAM-UCL 4.1.2	SSP2-RCP60	USA	Final Energy|Production|Steel|Primary|BF and BOF 3|w/o CCS|Blast Furnace Gas	PJ/yr				14.7384	14.7384	14.7384	14.7384	8.13785	5.16371e-08	6.3713e-08	1.01398e-07	1.28104e-07	1.10425e-07	1.19907e-07	2.08629e-07
TIAM-UCL 4.1.2	SSP2-RCP60	WEU	Final Energy|Production|Steel|Primary|BF and BOF 3|w/o CCS|Blast Furnace Gas	PJ/yr				49.7461	50.3058	50.3058	49.0612	32.9602	0.559724	3.07908e-07	6.21187e-06	6.52972e-06	2.10644e-06	1.19632e-06	1.65138e-06
TIAM-UCL 4.1.2	SSP2-RCP60	World	Final Energy|Production|Steel|Primary|BF and BOF 3|w/o CCS|Blast Furnace Gas	Mt/yr	0	0	0	2849.93	2382.71	2441.31	2681.83	2557.97	2401.32	2380.25	2527.57	2515.04	2512	2518.13	2521.38
TIAM-UCL 4.1.2	SSP2-RCP60	AFR	Final Energy|Production|Steel|Primary|BF and BOF 3|w/o CCS|Coal	PJ/yr				24.6782	24.6782	2.72083e-06	2.93558	2.48084e-07						1.39554e-07	2.06979e-07
TIAM-UCL 4.1.2	SSP2-RCP60	AUS	Final Energy|Production|Steel|Primary|BF and BOF 3|w/o CCS|Coal	PJ/yr				0.251513	0.508915	0.71447	0.920025	0.945949	0.971872	0.997795	1.04544	1.09309	1.1247	1.14858	1.16475
TIAM-UCL 4.1.2	SSP2-RCP60	CAN	Final Energy|Production|Steel|Primary|BF and BOF 3|w/o CCS|Coal	PJ/yr				2.70906	2.70906	2.6914	2.59593	1.97449	3.70195e-08	4.54096e-08	6.63036e-08	7.59247e-08	6.31997e-08	6.64706e-08	1.10487e-07
TIAM-UCL 4.1.2	SSP2-RCP60	CHI	Final Energy|Production|Steel|Primary|BF and BOF 3|w/o CCS|Coal	PJ/yr				1829.97	1610.17	1800.74	2025.92	1989.12	1955.58	1955.58	2068.79	2058.32	2062.15	2069.06	2071.71
TIAM-UCL 4.1.2	SSP2-RCP60	CSA	Final Energy|Production|Steel|Primary|BF and BOF 3|w/o CCS|Coal	PJ/yr				56.6869	56.6869	56.6869	41.2087	20.3341	8.26392e-08	8.81221e-08	1.64734e-07	2.19923e-07	1.7193e-07	1.97722e-07	3.49707e-07
TIAM-UCL 4.1.2	SSP2-RCP60	EEU	Final Energy|Production|Steel|Primary|BF and BOF 3|w/o CCS|Coal	PJ/yr				13.3694	28.2961	28.2309	27.4367	23.8614	14.9268	5.05215e-07	7.37245	7.37246	1.68403	3.7599e-06	3.93651e-06
TIAM-UCL 4.1.2	SSP2-RCP60	FSU	Final Energy|Production|Steel|Primary|BF and BOF 3|w/o CCS|Coal	PJ/yr				55.9475	55.9475	8.51482e-07	2.30953e-07	1.05635e-07		2.41361e-08	4.46216e-08	5.34199e-08	4.35971e-08	5.20339e-08	9.43547e-08
TIAM-UCL 4.1.2	SSP2-RCP60	IND	Final Energy|Production|Steel|Primary|BF and BOF 3|w/o CCS|Coal	PJ/yr				848.565	237.572	1.66926e-06	1.24842e-06	1.23566e-06	2.46807e-07	3.33094e-07	4.86105e-07	4.30335e-07	4.38878e-07	5.35482e-07	8.87218e-07
TIAM-UCL 4.1.2	SSP2-RCP60	JPN	Final Energy|Production|Steel|Primary|BF and BOF 3|w/o CCS|Coal	PJ/yr				53.1322	53.1322	51.6757	38.941	21.6763	5.64932e-06	1.91638e-07	1.10072e-06	1.20912e-06	5.83123e-07	6.37281e-07	1.01685e-06
TIAM-UCL 4.1.2	SSP2-RCP60	MEA	Final Energy|Production|Steel|Primary|BF and BOF 3|w/o CCS|Coal	PJ/yr				14.4328	14.4328	14.4328	10.5066	5.0772	3.14294e-07	3.84434e-07	6.00868e-07	8.09032e-07	1.08639e-06	1.88127e-06	5.16973e-06
TIAM-UCL 4.1.2	SSP2-RCP60	ODA	Final Energy|Production|Steel|Primary|BF and BOF 3|w/o CCS|Coal	PJ/yr				100.711	100.711	100.711	89.9174	44.7158	3.23259e-07	3.04193e-07	5.80256e-07	7.79516e-07	6.64537e-07	7.05146e-07	1.24798e-06
TIAM-UCL 4.1.2	SSP2-RCP60	SKO	Final Energy|Production|Steel|Primary|BF and BOF 3|w/o CCS|Coal	PJ/yr				48.1836	80.5145	80.5145	99.6965	99.6965	99.6965	98.0199	99.6965	99.6965	99.6965	99.6965	99.6965
TIAM-UCL 4.1.2	SSP2-RCP60	UK	Final Energy|Production|Steel|Primary|BF and BOF 3|w/o CCS|Coal	PJ/yr				0.483151	3.14515	5.12899	7.11284	7.45191	7.79099	8.13007	8.75329	9.37652	9.78998	10.1024	10.3138
TIAM-UCL 4.1.2	SSP2-RCP60	USA	Final Energy|Production|Steel|Primary|BF and BOF 3|w/o CCS|Coal	PJ/yr				2.31132	2.31132	2.31132	2.31132	1.27621	8.09791e-09	9.9917e-09	1.59016e-08	2.00898e-08	1.73172e-08	1.88043e-08	3.27179e-08
TIAM-UCL 4.1.2	SSP2-RCP60	WEU	Final Energy|Production|Steel|Primary|BF and BOF 3|w/o CCS|Coal	PJ/yr				32.4691	32.8344	32.8344	32.0221	21.513	0.36533	2.0097e-07	4.05446e-06	4.26192e-06	1.37486e-06	7.80832e-07	1.07785e-06
TIAM-UCL 4.1.2	SSP2-RCP60	World	Final Energy|Production|Steel|Primary|BF and BOF 3|w/o CCS|Coal	Mt/yr	0	0	0	3083.9	2303.65	2176.67	2381.52	2237.64	2079.33	2062.73	2185.66	2175.86	2174.45	2180.01	2182.89
TIAM-UCL 4.1.2	SSP2-RCP60	AFR	Final Energy|Production|Steel|Primary|BF and BOF 3|w/o CCS|Coke Oven Coke	PJ/yr				4.36777	4.36777	4.81557e-07	0.519565	4.39082e-08						2.46996e-08	3.66329e-08
TIAM-UCL 4.1.2	SSP2-RCP60	AUS	Final Energy|Production|Steel|Primary|BF and BOF 3|w/o CCS|Coke Oven Coke	PJ/yr				5.08667	10.2924	14.4496	18.6068	19.1311	19.6554	20.1797	21.1433	22.1069	22.7462	23.2293	23.5561
TIAM-UCL 4.1.2	SSP2-RCP60	CAN	Final Energy|Production|Steel|Primary|BF and BOF 3|w/o CCS|Coke Oven Coke	PJ/yr				9.04484	9.04484	8.98586	8.66711	6.59228	1.23598e-07	1.5161e-07	2.2137e-07	2.53492e-07	2.11007e-07	2.21928e-07	3.68886e-07
TIAM-UCL 4.1.2	SSP2-RCP60	CHI	Final Energy|Production|Steel|Primary|BF and BOF 3|w/o CCS|Coke Oven Coke	PJ/yr				1777.48	1563.98	1749.08	1967.81	1932.06	1899.48	1899.48	2009.45	1999.28	2003	2009.71	2012.29
TIAM-UCL 4.1.2	SSP2-RCP60	CSA	Final Energy|Production|Steel|Primary|BF and BOF 3|w/o CCS|Coke Oven Coke	PJ/yr				42.4021	42.4021	42.4021	30.8243	15.21	6.18145e-08	6.59158e-08	1.23222e-07	1.64503e-07	1.28604e-07	1.47897e-07	2.61582e-07
TIAM-UCL 4.1.2	SSP2-RCP60	EEU	Final Energy|Production|Steel|Primary|BF and BOF 3|w/o CCS|Coke Oven Coke	PJ/yr				10.4295	22.074	22.0231	21.4036	18.6145	11.6445	3.94122e-07	5.75131	5.75131	1.31373	2.93313e-06	3.0709e-06
TIAM-UCL 4.1.2	SSP2-RCP60	FSU	Final Energy|Production|Steel|Primary|BF and BOF 3|w/o CCS|Coke Oven Coke	PJ/yr				253.016	253.016	3.85072e-06	1.04446e-06	4.77721e-07		1.09152e-07	2.01796e-07	2.41585e-07	1.97162e-07	2.35317e-07	4.26708e-07
TIAM-UCL 4.1.2	SSP2-RCP60	IND	Final Energy|Production|Steel|Primary|BF and BOF 3|w/o CCS|Coke Oven Coke	PJ/yr				155.174	43.4439	3.05251e-07	2.28293e-07	2.2596e-07	4.51326e-08	6.09116e-08	8.88921e-08	7.86937e-08	8.02559e-08	9.79215e-08	1.62242e-07
TIAM-UCL 4.1.2	SSP2-RCP60	JPN	Final Energy|Production|Steel|Primary|BF and BOF 3|w/o CCS|Coke Oven Coke	PJ/yr				32.4505	32.4505	31.5609	23.7832	13.2388	3.45032e-06	1.17043e-07	6.72263e-07	7.38473e-07	3.56143e-07	3.8922e-07	6.21042e-07
TIAM-UCL 4.1.2	SSP2-RCP60	MEA	Final Energy|Production|Steel|Primary|BF and BOF 3|w/o CCS|Coke Oven Coke	PJ/yr				23.7755	23.7755	23.7755	17.3077	8.36376	5.17743e-07	6.33285e-07	9.89821e-07	1.33273e-06	1.78963e-06	3.09905e-06	8.51618e-06
TIAM-UCL 4.1.2	SSP2-RCP60	MEX	Final Energy|Production|Steel|Primary|BF and BOF 3|w/o CCS|Coke Oven Coke	PJ/yr				9.14657	1.77143	1.38125	0.765978	0.393821	1.80693e-07	2.32313e-07	2.98124e-07	2.21926e-07	1.07128e-07	1.26182e-07	2.01388e-07
TIAM-UCL 4.1.2	SSP2-RCP60	ODA	Final Energy|Production|Steel|Primary|BF and BOF 3|w/o CCS|Coke Oven Coke	PJ/yr				14.3396	14.3396	14.3396	12.8028	6.3668	4.60268e-08	4.33122e-08	8.26191e-08	1.10991e-07	9.46193e-08	1.00401e-07	1.77692e-07
TIAM-UCL 4.1.2	SSP2-RCP60	SKO	Final Energy|Production|Steel|Primary|BF and BOF 3|w/o CCS|Coke Oven Coke	PJ/yr				58.9274	98.4672	98.4672	121.926	121.926	121.926	119.876	121.926	121.926	121.926	121.926	121.926
TIAM-UCL 4.1.2	SSP2-RCP60	UK	Final Energy|Production|Steel|Primary|BF and BOF 3|w/o CCS|Coke Oven Coke	PJ/yr				1.51707	9.87562	16.1048	22.334	23.3986	24.4633	25.528	27.4849	29.4418	30.7401	31.7211	32.3848
TIAM-UCL 4.1.2	SSP2-RCP60	USA	Final Energy|Production|Steel|Primary|BF and BOF 3|w/o CCS|Coke Oven Coke	PJ/yr				21.3479	21.3479	21.3479	21.3479	11.7873	7.47942e-08	9.22856e-08	1.46871e-07	1.85554e-07	1.59946e-07	1.73681e-07	3.0219e-07
TIAM-UCL 4.1.2	SSP2-RCP60	WEU	Final Energy|Production|Steel|Primary|BF and BOF 3|w/o CCS|Coke Oven Coke	PJ/yr				33.4556	33.832	33.832	32.995	22.1666	0.376429	2.07076e-07	4.17765e-06	4.39141e-06	1.41663e-06	8.04556e-07	1.11059e-06
TIAM-UCL 4.1.2	SSP2-RCP60	World	Final Energy|Production|Steel|Primary|BF and BOF 3|w/o CCS|Coke Oven Coke	Mt/yr	0	0	0	2451.96	2184.48	2077.75	2301.09	2199.25	2077.55	2065.07	2185.75	2178.51	2179.73	2186.59	2190.15
TIAM-UCL 4.1.2	SSP2-RCP60	AFR	Final Energy|Production|Steel|Primary|BF and BOF 3|w/o CCS|Coke Oven Gas	PJ/yr				7.42434	7.42434	8.18551e-07	0.883157	7.46352e-08						4.19844e-08	6.22687e-08
TIAM-UCL 4.1.2	SSP2-RCP60	AUS	Final Energy|Production|Steel|Primary|BF and BOF 3|w/o CCS|Coke Oven Gas	PJ/yr				0.232894	0.471241	0.661579	0.851918	0.875922	0.899926	0.92393	0.96805	1.01217	1.04144	1.06356	1.07852
TIAM-UCL 4.1.2	SSP2-RCP60	CAN	Final Energy|Production|Steel|Primary|BF and BOF 3|w/o CCS|Coke Oven Gas	PJ/yr				7.62017	7.62017	7.57048	7.30193	5.55392	1.0413e-07	1.2773e-07	1.86501e-07	2.13564e-07	1.77771e-07	1.86971e-07	3.10782e-07
TIAM-UCL 4.1.2	SSP2-RCP60	CHI	Final Energy|Production|Steel|Primary|BF and BOF 3|w/o CCS|Coke Oven Gas	PJ/yr				518.229	455.983	509.95	573.719	563.298	553.8	553.8	585.86	582.896	583.98	585.937	586.688
TIAM-UCL 4.1.2	SSP2-RCP60	CSA	Final Energy|Production|Steel|Primary|BF and BOF 3|w/o CCS|Coke Oven Gas	PJ/yr				29.5594	29.5594	29.5594	21.4883	10.6032	4.30923e-08	4.59514e-08	8.59005e-08	1.14679e-07	8.96529e-08	1.03103e-07	1.82355e-07
TIAM-UCL 4.1.2	SSP2-RCP60	EEU	Final Energy|Production|Steel|Primary|BF and BOF 3|w/o CCS|Coke Oven Gas	PJ/yr				8.92116	18.8816	18.8381	18.3081	15.9224	9.96042	3.37122e-07	4.91953	4.91953	1.12373	2.50892e-06	2.62677e-06
TIAM-UCL 4.1.2	SSP2-RCP60	FSU	Final Energy|Production|Steel|Primary|BF and BOF 3|w/o CCS|Coke Oven Gas	PJ/yr				50.8321	50.8321	7.73629e-07	2.09837e-07	9.59765e-08		2.19292e-08	4.05417e-08	4.85356e-08	3.96109e-08	4.72763e-08	8.57276e-08
TIAM-UCL 4.1.2	SSP2-RCP60	IND	Final Energy|Production|Steel|Primary|BF and BOF 3|w/o CCS|Coke Oven Gas	PJ/yr				51.1357	14.3164	1.00592e-07	7.52313e-08	7.44626e-08	1.48729e-08	2.00727e-08	2.92933e-08	2.59326e-08	2.64474e-08	3.22689e-08	5.3465e-08
TIAM-UCL 4.1.2	SSP2-RCP60	JPN	Final Energy|Production|Steel|Primary|BF and BOF 3|w/o CCS|Coke Oven Gas	PJ/yr				73.1612	73.1612	71.1557	53.6204	29.8475	7.77892e-06	2.63879e-07	1.51565e-06	1.66492e-06	8.02941e-07	8.77514e-07	1.40017e-06
TIAM-UCL 4.1.2	SSP2-RCP60	MEA	Final Energy|Production|Steel|Primary|BF and BOF 3|w/o CCS|Coke Oven Gas	PJ/yr				13.3669	13.3669	13.3669	9.73059	4.70222	2.91082e-07	3.56041e-07	5.5649e-07	7.4928e-07	1.00615e-06	1.74233e-06	4.78791e-06
TIAM-UCL 4.1.2	SSP2-RCP60	MEX	Final Energy|Production|Steel|Primary|BF and BOF 3|w/o CCS|Coke Oven Gas	PJ/yr				4.56935	0.884952	0.690032	0.382659	0.196741	9.02685e-08	1.16056e-07	1.48934e-07	1.10867e-07	5.35181e-08	6.30366e-08	1.00608e-07
TIAM-UCL 4.1.2	SSP2-RCP60	ODA	Final Energy|Production|Steel|Primary|BF and BOF 3|w/o CCS|Coke Oven Gas	PJ/yr				20.71	20.71	20.71	18.4905	9.19528	6.64744e-08	6.25538e-08	1.19323e-07	1.60299e-07	1.36654e-07	1.45005e-07	2.56633e-07
TIAM-UCL 4.1.2	SSP2-RCP60	SKO	Final Energy|Production|Steel|Primary|BF and BOF 3|w/o CCS|Coke Oven Gas	PJ/yr				52.6163	87.9214	87.9214	108.868	108.868	108.868	107.037	108.868	108.868	108.868	108.868	108.868
TIAM-UCL 4.1.2	SSP2-RCP60	UK	Final Energy|Production|Steel|Primary|BF and BOF 3|w/o CCS|Coke Oven Gas	PJ/yr				0.266484	1.73472	2.82892	3.92311	4.11013	4.29715	4.48417	4.82791	5.17166	5.3997	5.57202	5.68861
TIAM-UCL 4.1.2	SSP2-RCP60	USA	Final Energy|Production|Steel|Primary|BF and BOF 3|w/o CCS|Coke Oven Gas	PJ/yr				0.00474736	0.00474736	0.00474736	0.00474736	0.00262128	1.66328e-11	2.05225e-11	3.26612e-11	4.12636e-11	3.55689e-11	3.86232e-11	6.72013e-11
TIAM-UCL 4.1.2	SSP2-RCP60	WEU	Final Energy|Production|Steel|Primary|BF and BOF 3|w/o CCS|Coke Oven Gas	PJ/yr				22.2864	22.5371	22.5371	21.9796	14.7662	0.250758	1.37943e-07	2.78293e-06	2.92533e-06	9.43689e-07	5.35954e-07	7.39821e-07
TIAM-UCL 4.1.2	SSP2-RCP60	World	Final Energy|Production|Steel|Primary|BF and BOF 3|w/o CCS|Coke Oven Gas	Mt/yr	0	0	0	860.937	805.41	785.794	839.552	767.942	678.076	666.245	705.444	702.867	700.413	701.44	702.323
TIAM-UCL 4.1.2	SSP2-RCP60	AFR	Final Energy|Production|Steel|Primary|BF and BOF 3|w/o CCS|Electricity	PJ/yr				17.4705	17.4705	1.92616e-06	2.07818	1.75626e-07						9.87947e-08	1.46526e-07
TIAM-UCL 4.1.2	SSP2-RCP60	AUS	Final Energy|Production|Steel|Primary|BF and BOF 3|w/o CCS|Electricity	PJ/yr				6.05884	12.2595	17.2113	22.163	22.7875	23.412	24.0365	25.1843	26.3321	27.0935	27.6689	28.0582
TIAM-UCL 4.1.2	SSP2-RCP60	CAN	Final Energy|Production|Steel|Primary|BF and BOF 3|w/o CCS|Electricity	PJ/yr				7.68853	7.68853	7.6384	7.36744	5.60375	1.05064e-07	1.28876e-07	1.88175e-07	2.1548e-07	1.79366e-07	1.88649e-07	3.1357e-07
TIAM-UCL 4.1.2	SSP2-RCP60	CHI	Final Energy|Production|Steel|Primary|BF and BOF 3|w/o CCS|Electricity	PJ/yr				1547.63	1361.74	1522.9	1713.34	1682.22	1653.85	1653.85	1749.6	1740.74	1743.98	1749.83	1752.07
TIAM-UCL 4.1.2	SSP2-RCP60	CSA	Final Energy|Production|Steel|Primary|BF and BOF 3|w/o CCS|Electricity	PJ/yr				75.9816	75.9816	75.9816	55.235	27.2553	1.10767e-07	1.18116e-07	2.20804e-07	2.94778e-07	2.3045e-07	2.65022e-07	4.68737e-07
TIAM-UCL 4.1.2	SSP2-RCP60	EEU	Final Energy|Production|Steel|Primary|BF and BOF 3|w/o CCS|Electricity	PJ/yr				26.814	56.7516	56.6207	55.0278	47.8572	29.9376	1.01327e-06	14.7864	14.7864	3.37754	7.54096e-06	7.89517e-06
TIAM-UCL 4.1.2	SSP2-RCP60	FSU	Final Energy|Production|Steel|Primary|BF and BOF 3|w/o CCS|Electricity	PJ/yr				123.398	123.398	1.87804e-06	5.09392e-07	2.32989e-07		5.32347e-08	9.84177e-08	1.17823e-07	9.6158e-08	1.14766e-07	2.0811e-07
TIAM-UCL 4.1.2	SSP2-RCP60	IND	Final Energy|Production|Steel|Primary|BF and BOF 3|w/o CCS|Electricity	PJ/yr				109.675	30.7058	2.15748e-07	1.61356e-07	1.59707e-07	3.18993e-08	4.30518e-08	6.28282e-08	5.562e-08	5.67241e-08	6.921e-08	1.14671e-07
TIAM-UCL 4.1.2	SSP2-RCP60	JPN	Final Energy|Production|Steel|Primary|BF and BOF 3|w/o CCS|Electricity	PJ/yr				113.883	113.883	110.762	83.4659	46.4609	1.21087e-05	4.10756e-07	2.35927e-06	2.59163e-06	1.24986e-06	1.36595e-06	2.17952e-06
TIAM-UCL 4.1.2	SSP2-RCP60	MEA	Final Energy|Production|Steel|Primary|BF and BOF 3|w/o CCS|Electricity	PJ/yr				5.21556	5.21556	5.21556	3.79673	1.83473	1.13576e-07	1.38922e-07	2.17134e-07	2.92358e-07	3.92586e-07	6.79831e-07	1.86817e-06
TIAM-UCL 4.1.2	SSP2-RCP60	MEX	Final Energy|Production|Steel|Primary|BF and BOF 3|w/o CCS|Electricity	PJ/yr				0.843987	0.163456	0.127453	0.0706795	0.0363392	1.66731e-08	2.14363e-08	2.75089e-08	2.04779e-08	9.88512e-09	1.16432e-08	1.85828e-08
TIAM-UCL 4.1.2	SSP2-RCP60	ODA	Final Energy|Production|Steel|Primary|BF and BOF 3|w/o CCS|Electricity	PJ/yr				63.248	63.248	63.248	56.4695	28.0822	2.03011e-07	1.91038e-07	3.6441e-07	4.89548e-07	4.17339e-07	4.42843e-07	7.8375e-07
TIAM-UCL 4.1.2	SSP2-RCP60	SKO	Final Energy|Production|Steel|Primary|BF and BOF 3|w/o CCS|Electricity	PJ/yr				112.281	187.621	187.621	232.32	232.32	232.32	228.414	232.32	232.32	232.32	232.32	232.32
TIAM-UCL 4.1.2	SSP2-RCP60	UK	Final Energy|Production|Steel|Primary|BF and BOF 3|w/o CCS|Electricity	PJ/yr				0.721515	4.69682	7.6594	10.622	11.1283	11.6347	12.1411	13.0718	14.0025	14.6199	15.0865	15.4021
TIAM-UCL 4.1.2	SSP2-RCP60	USA	Final Energy|Production|Steel|Primary|BF and BOF 3|w/o CCS|Electricity	PJ/yr				20.9596	20.9596	20.9596	20.9596	11.5729	7.34338e-08	9.06071e-08	1.44199e-07	1.82179e-07	1.57037e-07	1.70522e-07	2.96694e-07
TIAM-UCL 4.1.2	SSP2-RCP60	WEU	Final Energy|Production|Steel|Primary|BF and BOF 3|w/o CCS|Electricity	PJ/yr				115.501	116.801	116.801	113.911	76.5274	1.29958	7.14905e-07	1.44228e-05	1.51608e-05	4.89076e-06	2.77763e-06	3.83419e-06
TIAM-UCL 4.1.2	SSP2-RCP60	World	Final Energy|Production|Steel|Primary|BF and BOF 3|w/o CCS|Electricity	Mt/yr	0	0	0	2347.37	2198.58	2192.75	2376.83	2193.69	1952.46	1918.44	2034.96	2028.19	2021.39	2024.9	2027.85
TIAM-UCL 4.1.2	SSP2-RCP60	CAN	Final Energy|Production|Steel|Primary|BF and BOF 3|w/o CCS|Heat	PJ/yr				0.0207705	0.0207705	0.0206351	0.0199031	0.0151385	2.8383e-10	3.48157e-10	5.08352e-10	5.82118e-10	4.84555e-10	5.09633e-10	8.47109e-10
TIAM-UCL 4.1.2	SSP2-RCP60	CHI	Final Energy|Production|Steel|Primary|BF and BOF 3|w/o CCS|Heat	PJ/yr				172.873	152.109	170.111	191.384	187.907	184.739	184.739	195.434	194.445	194.807	195.459	195.71
TIAM-UCL 4.1.2	SSP2-RCP60	EEU	Final Energy|Production|Steel|Primary|BF and BOF 3|w/o CCS|Heat	PJ/yr				4.96478	10.5079	10.4837	10.1888	8.86107	5.54315	1.87614e-07	2.7378	2.7378	0.625374	1.39626e-06	1.46184e-06
TIAM-UCL 4.1.2	SSP2-RCP60	FSU	Final Energy|Production|Steel|Primary|BF and BOF 3|w/o CCS|Heat	PJ/yr				121.452	121.452	1.84841e-06	5.01356e-07	2.29314e-07		5.23948e-08	9.6865e-08	1.15965e-07	9.4641e-08	1.12956e-07	2.04826e-07
TIAM-UCL 4.1.2	SSP2-RCP60	ODA	Final Energy|Production|Steel|Primary|BF and BOF 3|w/o CCS|Heat	PJ/yr				0.172183	0.172183	0.172183	0.15373	0.0764496	5.52669e-10	5.20073e-10	9.92052e-10	1.33272e-09	1.13614e-09	1.20557e-09	2.13364e-09
TIAM-UCL 4.1.2	SSP2-RCP60	SKO	Final Energy|Production|Steel|Primary|BF and BOF 3|w/o CCS|Heat	PJ/yr				0.167189	0.279371	0.279371	0.345929	0.345929	0.345929	0.340112	0.345929	0.345929	0.345929	0.345929	0.345929
TIAM-UCL 4.1.2	SSP2-RCP60	USA	Final Energy|Production|Steel|Primary|BF and BOF 3|w/o CCS|Heat	PJ/yr				1.65952	1.65952	1.65952	1.65952	0.916311	5.81427e-09	7.174e-09	1.14173e-08	1.44244e-08	1.24337e-08	1.35014e-08	2.34913e-08
TIAM-UCL 4.1.2	SSP2-RCP60	WEU	Final Energy|Production|Steel|Primary|BF and BOF 3|w/o CCS|Heat	PJ/yr				4.14943	4.19612	4.19612	4.0923	2.74928	0.0466878	2.56833e-08	5.18145e-07	5.44658e-07	1.75702e-07	9.97875e-08	1.37745e-07
TIAM-UCL 4.1.2	SSP2-RCP60	World	Final Energy|Production|Steel|Primary|BF and BOF 3|w/o CCS|Heat	Mt/yr	0	0	0	305.459	290.396	186.923	207.844	200.872	190.675	185.079	198.518	197.529	195.778	195.805	196.056
TIAM-UCL 4.1.2	SSP2-RCP60	AUS	Final Energy|Production|Steel|Primary|BF and BOF 3|w/o CCS|Heavy Fuel Oil	PJ/yr				0.0498752	0.100918	0.14168	0.182442	0.187582	0.192723	0.197864	0.207312	0.21676	0.223029	0.227765	0.23097
TIAM-UCL 4.1.2	SSP2-RCP60	CHI	Final Energy|Production|Steel|Primary|BF and BOF 3|w/o CCS|Heavy Fuel Oil	PJ/yr				0.75838	0.667288	0.746263	0.839584	0.824334	0.810434	0.810434	0.857351	0.853013	0.8546	0.857463	0.858562
TIAM-UCL 4.1.2	SSP2-RCP60	CSA	Final Energy|Production|Steel|Primary|BF and BOF 3|w/o CCS|Heavy Fuel Oil	PJ/yr				1.25435	1.25435	1.25435	0.911851	0.449946	1.82861e-09	1.94993e-09	3.64516e-09	4.86637e-09	3.8044e-09	4.37513e-09	7.73818e-09
TIAM-UCL 4.1.2	SSP2-RCP60	EEU	Final Energy|Production|Steel|Primary|BF and BOF 3|w/o CCS|Heavy Fuel Oil	PJ/yr				0.418427	0.885599	0.883557	0.858701	0.746803	0.467171	1.5812e-08	0.230739	0.23074	0.052706	1.17676e-07	1.23203e-07
TIAM-UCL 4.1.2	SSP2-RCP60	FSU	Final Energy|Production|Steel|Primary|BF and BOF 3|w/o CCS|Heavy Fuel Oil	PJ/yr				12.9481	12.9481	1.97061e-07	5.34502e-08	2.44474e-08		5.58588e-09	1.03269e-08	1.23631e-08	1.00898e-08	1.20424e-08	2.18368e-08
TIAM-UCL 4.1.2	SSP2-RCP60	IND	Final Energy|Production|Steel|Primary|BF and BOF 3|w/o CCS|Heavy Fuel Oil	PJ/yr				9.52269	2.66606	1.87326e-08	1.40099e-08	1.38667e-08	2.76969e-09	3.73802e-09	5.45512e-09	4.82927e-09	4.92513e-09	6.00923e-09	9.95646e-09
TIAM-UCL 4.1.2	SSP2-RCP60	JPN	Final Energy|Production|Steel|Primary|BF and BOF 3|w/o CCS|Heavy Fuel Oil	PJ/yr				1.99264	1.99264	1.93802	1.46042	0.812936	2.11869e-07	7.18709e-09	4.12807e-08	4.53463e-08	2.18691e-08	2.39002e-08	3.81354e-08
TIAM-UCL 4.1.2	SSP2-RCP60	MEX	Final Energy|Production|Steel|Primary|BF and BOF 3|w/o CCS|Heavy Fuel Oil	PJ/yr				0.276708	0.0535903	0.0417865	0.0231728	0.0119141	5.46642e-09	7.02806e-09	9.01902e-09	6.71383e-09	3.24091e-09	3.81733e-09	6.09252e-09
TIAM-UCL 4.1.2	SSP2-RCP60	ODA	Final Energy|Production|Steel|Primary|BF and BOF 3|w/o CCS|Heavy Fuel Oil	PJ/yr				23.0086	23.0086	23.0086	20.5427	10.2158	7.38522e-08	6.94965e-08	1.32566e-07	1.7809e-07	1.51821e-07	1.61099e-07	2.85115e-07
TIAM-UCL 4.1.2	SSP2-RCP60	SKO	Final Energy|Production|Steel|Primary|BF and BOF 3|w/o CCS|Heavy Fuel Oil	PJ/yr				0.30895	0.516254	0.516254	0.639247	0.639247	0.639247	0.628497	0.639247	0.639247	0.639247	0.639247	0.639247
TIAM-UCL 4.1.2	SSP2-RCP60	UK	Final Energy|Production|Steel|Primary|BF and BOF 3|w/o CCS|Heavy Fuel Oil	PJ/yr				0.0161214	0.104945	0.17114	0.237335	0.248649	0.259963	0.271277	0.292072	0.312868	0.326664	0.337088	0.344142
TIAM-UCL 4.1.2	SSP2-RCP60	USA	Final Energy|Production|Steel|Primary|BF and BOF 3|w/o CCS|Heavy Fuel Oil	PJ/yr				0.547793	0.547793	0.547793	0.547793	0.302466	1.91924e-09	2.36807e-09	3.76874e-09	4.76136e-09	4.10426e-09	4.45669e-09	7.75428e-09
TIAM-UCL 4.1.2	SSP2-RCP60	WEU	Final Energy|Production|Steel|Primary|BF and BOF 3|w/o CCS|Heavy Fuel Oil	PJ/yr				2.44296	2.47045	2.47045	2.40933	1.61863	0.0274873	1.51209e-08	3.05056e-07	3.20666e-07	1.03444e-07	5.87496e-08	8.10968e-08
TIAM-UCL 4.1.2	SSP2-RCP60	World	Final Energy|Production|Steel|Primary|BF and BOF 3|w/o CCS|Heavy Fuel Oil	Mt/yr	0	0	0	53.5456	47.2166	31.7199	28.6525	16.0583	2.39703	1.90807	2.22672	2.25263	2.09625	2.06156	2.07292
TIAM-UCL 4.1.2	SSP2-RCP60	AUS	Final Energy|Production|Steel|Primary|BF and BOF 3|w/o CCS|Liquified Petroleum Gases	PJ/yr				0.0124395	0.0251703	0.0353368	0.0455033	0.0467854	0.0480676	0.0493497	0.0517063	0.0540628	0.0556262	0.0568076	0.0576069
TIAM-UCL 4.1.2	SSP2-RCP60	CHI	Final Energy|Production|Steel|Primary|BF and BOF 3|w/o CCS|Liquified Petroleum Gases	PJ/yr				5.08441	4.4737	5.00318	5.62883	5.52658	5.43339	5.43339	5.74794	5.71885	5.7295	5.74869	5.75606
TIAM-UCL 4.1.2	SSP2-RCP60	CSA	Final Energy|Production|Steel|Primary|BF and BOF 3|w/o CCS|Liquified Petroleum Gases	PJ/yr				1.23035	1.23035	1.23035	0.894403	0.441336	1.79362e-09	1.91262e-09	3.57542e-09	4.77325e-09	3.7316e-09	4.29141e-09	7.59011e-09
TIAM-UCL 4.1.2	SSP2-RCP60	EEU	Final Energy|Production|Steel|Primary|BF and BOF 3|w/o CCS|Liquified Petroleum Gases	PJ/yr				0.0679436	0.143802	0.143471	0.139434	0.121265	0.0758586	2.56752e-09	0.0374671	0.0374671	0.00855832	1.9108e-08	2.00055e-08
TIAM-UCL 4.1.2	SSP2-RCP60	FSU	Final Energy|Production|Steel|Primary|BF and BOF 3|w/o CCS|Liquified Petroleum Gases	PJ/yr				1.3167	1.3167	2.00393e-08	5.4354e-09	2.48608e-09		5.68033e-10	1.05015e-09	1.25722e-09	1.02604e-09	1.2246e-09	2.2206e-09
TIAM-UCL 4.1.2	SSP2-RCP60	IND	Final Energy|Production|Steel|Primary|BF and BOF 3|w/o CCS|Liquified Petroleum Gases	PJ/yr				3.26863	0.915117	6.4299e-09	4.80884e-09	4.75971e-09	9.50689e-10	1.28306e-09	1.87245e-09	1.65763e-09	1.69054e-09	2.06265e-09	3.41752e-09
TIAM-UCL 4.1.2	SSP2-RCP60	JPN	Final Energy|Production|Steel|Primary|BF and BOF 3|w/o CCS|Liquified Petroleum Gases	PJ/yr				7.62884	7.62884	7.41972	5.59123	3.11233	8.11142e-07	2.75158e-08	1.58043e-07	1.73609e-07	8.37262e-08	9.15023e-08	1.46002e-07
TIAM-UCL 4.1.2	SSP2-RCP60	MEA	Final Energy|Production|Steel|Primary|BF and BOF 3|w/o CCS|Liquified Petroleum Gases	PJ/yr				0.0355891	0.0355891	0.0355891	0.0259075	0.0125196	7.75e-10	9.47954e-10	1.48165e-09	1.99494e-09	2.67886e-09	4.63892e-09	1.27477e-08
TIAM-UCL 4.1.2	SSP2-RCP60	MEX	Final Energy|Production|Steel|Primary|BF and BOF 3|w/o CCS|Liquified Petroleum Gases	PJ/yr				0.150267	0.0291024	0.0226923	0.0125841	0.00647	2.96856e-09	3.81661e-09	4.89781e-09	3.64597e-09	1.75999e-09	2.07302e-09	3.30857e-09
TIAM-UCL 4.1.2	SSP2-RCP60	ODA	Final Energy|Production|Steel|Primary|BF and BOF 3|w/o CCS|Liquified Petroleum Gases	PJ/yr				5.07017	5.07017	5.07017	4.52678	2.25116	1.62741e-08	1.53142e-08	2.92123e-08	3.92438e-08	3.34553e-08	3.54997e-08	6.2828e-08
TIAM-UCL 4.1.2	SSP2-RCP60	SKO	Final Energy|Production|Steel|Primary|BF and BOF 3|w/o CCS|Liquified Petroleum Gases	PJ/yr				1.62591	2.71689	2.71689	3.36417	3.36417	3.36417	3.30759	3.36417	3.36417	3.36417	3.36417	3.36417
TIAM-UCL 4.1.2	SSP2-RCP60	UK	Final Energy|Production|Steel|Primary|BF and BOF 3|w/o CCS|Liquified Petroleum Gases	PJ/yr				0.00344328	0.0224146	0.0365529	0.0506912	0.0531077	0.0555242	0.0579407	0.0623823	0.0668238	0.0697704	0.071997	0.0735035
TIAM-UCL 4.1.2	SSP2-RCP60	USA	Final Energy|Production|Steel|Primary|BF and BOF 3|w/o CCS|Liquified Petroleum Gases	PJ/yr				0.360736	0.360736	0.360736	0.360736	0.199182	1.26387e-09	1.55944e-09	2.48181e-09	3.13548e-09	2.70276e-09	2.93484e-09	5.1064e-09
TIAM-UCL 4.1.2	SSP2-RCP60	WEU	Final Energy|Production|Steel|Primary|BF and BOF 3|w/o CCS|Liquified Petroleum Gases	PJ/yr				5.98279	6.0501	6.0501	5.90042	3.96401	0.0673161	3.7031e-08	7.4708e-07	7.85307e-07	2.53334e-07	1.43877e-07	1.98605e-07
TIAM-UCL 4.1.2	SSP2-RCP60	World	Final Energy|Production|Steel|Primary|BF and BOF 3|w/o CCS|Liquified Petroleum Gases	Mt/yr	0	0	0	31.8382	30.0187	28.1248	26.5407	19.0989	9.04433	8.84828	9.26366	9.24138	9.22762	9.24166	9.25134
TIAM-UCL 4.1.2	SSP2-RCP60	AFR	Final Energy|Production|Steel|Primary|BF and BOF 3|w/o CCS|Natural Gas Mix	PJ/yr				10.7089	10.7089	1.18069e-06	1.27387	1.07655e-07						6.05587e-08	8.98169e-08
TIAM-UCL 4.1.2	SSP2-RCP60	AUS	Final Energy|Production|Steel|Primary|BF and BOF 3|w/o CCS|Natural Gas Mix	PJ/yr				4.11862	8.33368	11.6997	15.0658	15.4903	15.9148	16.3393	17.1195	17.8998	18.4174	18.8085	19.0732
TIAM-UCL 4.1.2	SSP2-RCP60	CAN	Final Energy|Production|Steel|Primary|BF and BOF 3|w/o CCS|Natural Gas Mix	PJ/yr				24.2222	24.2222	24.0643	23.2106	17.6542	3.30997e-07	4.06014e-07	5.92831e-07	6.78855e-07	5.65079e-07	5.94325e-07	9.87883e-07
TIAM-UCL 4.1.2	SSP2-RCP60	CHI	Final Energy|Production|Steel|Primary|BF and BOF 3|w/o CCS|Natural Gas Mix	PJ/yr				174.402	153.454	171.616	193.077	189.57	186.373	186.373	197.163	196.165	196.53	197.188	197.441
TIAM-UCL 4.1.2	SSP2-RCP60	CSA	Final Energy|Production|Steel|Primary|BF and BOF 3|w/o CCS|Natural Gas Mix	PJ/yr				68.5076	68.5076	68.5076	49.8018	24.5743	9.98716e-08	1.06498e-07	1.99085e-07	2.65782e-07	2.07781e-07	2.38953e-07	4.2263e-07
TIAM-UCL 4.1.2	SSP2-RCP60	EEU	Final Energy|Production|Steel|Primary|BF and BOF 3|w/o CCS|Natural Gas Mix	PJ/yr				31.967	67.6578	67.5019	65.6029	57.0541	35.6909	1.208e-06	17.628	17.628	4.02662	8.99015e-06	9.41243e-06
TIAM-UCL 4.1.2	SSP2-RCP60	FSU	Final Energy|Production|Steel|Primary|BF and BOF 3|w/o CCS|Natural Gas Mix	PJ/yr				185.11	185.11	2.81724e-06	7.64139e-07	3.49507e-07		7.98573e-08	1.47636e-07	1.76747e-07	1.44247e-07	1.72161e-07	3.12185e-07
TIAM-UCL 4.1.2	SSP2-RCP60	IND	Final Energy|Production|Steel|Primary|BF and BOF 3|w/o CCS|Natural Gas Mix	PJ/yr				14.3722	4.02379	2.82724e-08	2.11446e-08	2.09285e-08	4.1802e-09	5.64165e-09	8.23321e-09	7.28863e-09	7.43332e-09	9.06951e-09	1.50269e-08
TIAM-UCL 4.1.2	SSP2-RCP60	JPN	Final Energy|Production|Steel|Primary|BF and BOF 3|w/o CCS|Natural Gas Mix	PJ/yr				57.4817	57.4817	55.906	42.1287	23.4508	6.11179e-06	2.07326e-07	1.19082e-06	1.30811e-06	6.30859e-07	6.8945e-07	1.10009e-06
TIAM-UCL 4.1.2	SSP2-RCP60	MEA	Final Energy|Production|Steel|Primary|BF and BOF 3|w/o CCS|Natural Gas Mix	PJ/yr				1.63119	1.63119	1.63119	1.18745	0.573824	3.55215e-08	4.34487e-08	6.791e-08	9.14366e-08	1.22783e-07	2.12621e-07	5.84281e-07
TIAM-UCL 4.1.2	SSP2-RCP60	MEX	Final Energy|Production|Steel|Primary|BF and BOF 3|w/o CCS|Natural Gas Mix	PJ/yr				28.9082	5.59869	4.36552	2.42091	1.24469	5.71088e-07	7.34236e-07	9.42235e-07	7.01408e-07	3.38585e-07	3.98804e-07	6.36498e-07
TIAM-UCL 4.1.2	SSP2-RCP60	ODA	Final Energy|Production|Steel|Primary|BF and BOF 3|w/o CCS|Natural Gas Mix	PJ/yr				18.0952	18.0952	18.0952	16.1558	8.03427	5.80813e-08	5.46557e-08	1.04257e-07	1.40059e-07	1.194e-07	1.26697e-07	2.2423e-07
TIAM-UCL 4.1.2	SSP2-RCP60	SKO	Final Energy|Production|Steel|Primary|BF and BOF 3|w/o CCS|Natural Gas Mix	PJ/yr				40.12	67.0403	67.0403	83.0121	83.0121	83.0121	81.6161	83.0121	83.0121	83.0121	83.0121	83.0121
TIAM-UCL 4.1.2	SSP2-RCP60	UK	Final Energy|Production|Steel|Primary|BF and BOF 3|w/o CCS|Natural Gas Mix	PJ/yr				1.41862	9.23473	15.0596	20.8846	21.8802	22.8758	23.8713	25.7013	27.5312	28.7452	29.6625	30.2832
TIAM-UCL 4.1.2	SSP2-RCP60	USA	Final Energy|Production|Steel|Primary|BF and BOF 3|w/o CCS|Natural Gas Mix	PJ/yr				72.8195	72.8195	72.8195	72.8195	40.2076	2.55129e-07	3.14794e-07	5.00988e-07	6.3294e-07	5.45589e-07	5.92438e-07	1.0308e-06
TIAM-UCL 4.1.2	SSP2-RCP60	WEU	Final Energy|Production|Steel|Primary|BF and BOF 3|w/o CCS|Natural Gas Mix	PJ/yr				94.6943	95.7597	95.7597	93.3906	62.7414	1.06546	5.86119e-07	1.18246e-05	1.24297e-05	4.00971e-06	2.27725e-06	3.14348e-06
TIAM-UCL 4.1.2	SSP2-RCP60	World	Final Energy|Production|Steel|Primary|BF and BOF 3|w/o CCS|Natural Gas Mix	Mt/yr	0	0	0	828.577	849.679	674.067	680.032	545.487	344.932	308.2	340.624	342.236	330.731	328.672	329.81
TIAM-UCL 4.1.2	SSP2-RCP60	CSA	Final Energy|Production|Steel|Primary|BF and BOF 3|w/o CCS|Petroleum Coke	PJ/yr				3.40082	3.40082	3.40082	2.47224	1.21991	4.95779e-09	5.28672e-09	9.88289e-09	1.31939e-08	1.03146e-08	1.1862e-08	2.098e-08
TIAM-UCL 4.1.2	SSP2-RCP60	EEU	Final Energy|Production|Steel|Primary|BF and BOF 3|w/o CCS|Petroleum Coke	PJ/yr				0.622326	1.31715	1.31411	1.27714	1.11072	0.694823	2.35171e-08	0.343178	0.343178	0.0783895	1.75019e-07	1.83239e-07
TIAM-UCL 4.1.2	SSP2-RCP60	FSU	Final Energy|Production|Steel|Primary|BF and BOF 3|w/o CCS|Petroleum Coke	PJ/yr				0.618222	0.618222	9.40891e-09	2.55204e-09	1.16727e-09		2.66704e-10	4.9307e-10	5.90292e-10	4.81749e-10	5.74977e-10	1.04262e-09
TIAM-UCL 4.1.2	SSP2-RCP60	JPN	Final Energy|Production|Steel|Primary|BF and BOF 3|w/o CCS|Petroleum Coke	PJ/yr				10.9447	10.9447	10.6446	8.02142	4.46508	1.1637e-06	3.94754e-08	2.26736e-07	2.49067e-07	1.20117e-07	1.31273e-07	2.0946e-07
TIAM-UCL 4.1.2	SSP2-RCP60	MEX	Final Energy|Production|Steel|Primary|BF and BOF 3|w/o CCS|Petroleum Coke	PJ/yr				2.0671	0.400338	0.312159	0.173109	0.0890024	4.0836e-08	5.2502e-08	6.73751e-08	5.01546e-08	2.42107e-08	2.85168e-08	4.55132e-08
TIAM-UCL 4.1.2	SSP2-RCP60	WEU	Final Energy|Production|Steel|Primary|BF and BOF 3|w/o CCS|Petroleum Coke	PJ/yr				0.437016	0.441933	0.441933	0.431	0.289553	0.00491714	2.70495e-09	5.45709e-08	5.73632e-08	1.85049e-08	1.05096e-08	1.45072e-08
TIAM-UCL 4.1.2	SSP2-RCP60	World	Final Energy|Production|Steel|Primary|BF and BOF 3|w/o CCS|Petroleum Coke	Mt/yr	0	0	0	18.0901	17.1231	16.1137	12.3749	7.17426	0.699741	1.23753e-07	0.343179	0.343179	0.0783897	3.57755e-07	4.74743e-07
TIAM-UCL 4.1.2	SSP2-RCP60	AFR	Final Energy|Production|Steel|Primary|BF and BOF 3|w/o CCS|Refined Petroleum Products (Oil)	PJ/yr				0.203685	0.203685	2.24567e-08	0.0242292	2.0476e-09						1.15183e-09	1.70832e-09
TIAM-UCL 4.1.2	SSP2-RCP60	AUS	Final Energy|Production|Steel|Primary|BF and BOF 3|w/o CCS|Refined Petroleum Products (Oil)	PJ/yr				0.258907	0.523875	0.735473	0.947071	0.973756	1.00044	1.02713	1.07617	1.12522	1.15776	1.18235	1.19899
TIAM-UCL 4.1.2	SSP2-RCP60	CHI	Final Energy|Production|Steel|Primary|BF and BOF 3|w/o CCS|Refined Petroleum Products (Oil)	PJ/yr				23.0317	20.2653	22.6637	25.4978	25.0347	24.6125	24.6125	26.0374	25.9056	25.9538	26.0408	26.0742
TIAM-UCL 4.1.2	SSP2-RCP60	CSA	Final Energy|Production|Steel|Primary|BF and BOF 3|w/o CCS|Refined Petroleum Products (Oil)	PJ/yr				0.968384	0.968384	0.968384	0.70397	0.347368	1.41173e-09	1.50539e-09	2.81415e-09	3.75695e-09	2.93708e-09	3.3777e-09	5.97405e-09
TIAM-UCL 4.1.2	SSP2-RCP60	EEU	Final Energy|Production|Steel|Primary|BF and BOF 3|w/o CCS|Refined Petroleum Products (Oil)	PJ/yr				0.343966	0.728002	0.726324	0.705891	0.613906	0.384036	1.29982e-08	0.189678	0.189678	0.0433267	9.67346e-08	1.01278e-07
TIAM-UCL 4.1.2	SSP2-RCP60	FSU	Final Energy|Production|Steel|Primary|BF and BOF 3|w/o CCS|Refined Petroleum Products (Oil)	PJ/yr				1.3986	1.3986	2.12858e-08	5.77348e-09	2.64071e-09		6.03365e-10	1.11547e-09	1.33542e-09	1.08986e-09	1.30077e-09	2.35872e-09
TIAM-UCL 4.1.2	SSP2-RCP60	IND	Final Energy|Production|Steel|Primary|BF and BOF 3|w/o CCS|Refined Petroleum Products (Oil)	PJ/yr				6.87255	1.9241	1.35193e-08	1.01109e-08	1.00076e-08	1.99889e-09	2.69773e-09	3.93697e-09	3.48529e-09	3.55448e-09	4.33688e-09	7.1856e-09
TIAM-UCL 4.1.2	SSP2-RCP60	JPN	Final Energy|Production|Steel|Primary|BF and BOF 3|w/o CCS|Refined Petroleum Products (Oil)	PJ/yr				8.09655	8.09656	7.87461	5.93402	3.30314	8.60872e-07	2.92028e-08	1.67733e-07	1.84253e-07	8.88593e-08	9.71122e-08	1.54953e-07
TIAM-UCL 4.1.2	SSP2-RCP60	MEA	Final Energy|Production|Steel|Primary|BF and BOF 3|w/o CCS|Refined Petroleum Products (Oil)	PJ/yr				0.23071	0.23071	0.23071	0.167948	0.0811594	5.02402e-09	6.14521e-09	9.60493e-09	1.29324e-08	1.7366e-08	3.00723e-08	8.26385e-08
TIAM-UCL 4.1.2	SSP2-RCP60	MEX	Final Energy|Production|Steel|Primary|BF and BOF 3|w/o CCS|Refined Petroleum Products (Oil)	PJ/yr				0.383451	0.0742635	0.0579062	0.032112	0.0165101	7.57517e-09	9.73922e-09	1.24982e-08	9.30378e-09	4.49114e-09	5.28992e-09	8.4428e-09
TIAM-UCL 4.1.2	SSP2-RCP60	ODA	Final Energy|Production|Steel|Primary|BF and BOF 3|w/o CCS|Refined Petroleum Products (Oil)	PJ/yr				17.4368	17.4368	17.4368	15.5681	7.74197	5.59682e-08	5.26672e-08	1.00464e-07	1.34963e-07	1.15056e-07	1.22087e-07	2.16072e-07
TIAM-UCL 4.1.2	SSP2-RCP60	SKO	Final Energy|Production|Steel|Primary|BF and BOF 3|w/o CCS|Refined Petroleum Products (Oil)	PJ/yr				0.0308957	0.0516264	0.0516264	0.063926	0.063926	0.063926	0.062851	0.063926	0.063926	0.063926	0.063926	0.063926
TIAM-UCL 4.1.2	SSP2-RCP60	USA	Final Energy|Production|Steel|Primary|BF and BOF 3|w/o CCS|Refined Petroleum Products (Oil)	PJ/yr				0.497363	0.497363	0.497363	0.497363	0.274621	1.74255e-09	2.15007e-09	3.42179e-09	4.32303e-09	3.72642e-09	4.04641e-09	7.04042e-09
TIAM-UCL 4.1.2	SSP2-RCP60	WEU	Final Energy|Production|Steel|Primary|BF and BOF 3|w/o CCS|Refined Petroleum Products (Oil)	PJ/yr				2.01835	2.04106	2.04106	1.99057	1.3373	0.0227098	1.24928e-08	2.52035e-07	2.64931e-07	8.54647e-08	4.85384e-08	6.70015e-08
TIAM-UCL 4.1.2	SSP2-RCP60	World	Final Energy|Production|Steel|Primary|BF and BOF 3|w/o CCS|Refined Petroleum Products (Oil)	Mt/yr	0	0	0	61.7719	54.4403	53.284	52.133	39.7883	26.0836	25.7025	27.3672	27.2845	27.2189	27.2871	27.3371
TIAM-UCL 4.1.2	SSP2-RCP60	AFR	Final Energy|Production|Steel|Primary|BF and BOF 4|Biofuels	PJ/yr					1.49297	1.49297	1.49297	1.49297	1.49297	1.49297	9.86113e-08	1.00151e-07	6.89049e-08	5.04867e-08	4.22935e-08
TIAM-UCL 4.1.2	SSP2-RCP60	AUS	Final Energy|Production|Steel|Primary|BF and BOF 4|Biofuels	PJ/yr					2.98815e-08	5.89947e-08	9.59857e-08	1.41797e-07	1.78559e-07	2.15474e-07	2.32521e-07	2.34925e-07	1.98475e-07	1.73443e-07	1.54472e-07
TIAM-UCL 4.1.2	SSP2-RCP60	CAN	Final Energy|Production|Steel|Primary|BF and BOF 4|Biofuels	PJ/yr					1.91779e-07	6.16879e-07	2.60478e-06	1.81694e-05	0.0689034	0.0689043	0.0689071	0.0506551	4.94654e-06	2.56922e-06	1.36291e-06
TIAM-UCL 4.1.2	SSP2-RCP60	CHI	Final Energy|Production|Steel|Primary|BF and BOF 4|Biofuels	PJ/yr					13.2743	13.2743	13.2743	13.2743	13.2743	13.2743	5.8655e-07	6.15464e-07	5.2521e-07	5.37499e-07	4.82843e-07
TIAM-UCL 4.1.2	SSP2-RCP60	CSA	Final Energy|Production|Steel|Primary|BF and BOF 4|Biofuels	PJ/yr					6.31592	6.31592	6.31592	6.31592	6.31592	6.31592	4.02567e-07	4.73171e-07	3.90226e-07	2.34644e-07	1.62847e-07
TIAM-UCL 4.1.2	SSP2-RCP60	EEU	Final Energy|Production|Steel|Primary|BF and BOF 4|Biofuels	PJ/yr					1.05059	1.44188	1.44188	1.44188	1.44188	1.44188	8.52629e-06	1.44545	1.44549	4.38478	3.32206
TIAM-UCL 4.1.2	SSP2-RCP60	FSU	Final Energy|Production|Steel|Primary|BF and BOF 4|Biofuels	PJ/yr					18.0855	28.1665	28.1665	33.345	38.4594	42.5757	68.938	78.2469	83.7733	84.3179	79.5573
TIAM-UCL 4.1.2	SSP2-RCP60	IND	Final Energy|Production|Steel|Primary|BF and BOF 4|Biofuels	PJ/yr					14.9798	14.9798	14.9798	14.9798	14.9798	14.9798	1.57663e-07	1.80105e-07	1.53649e-07	1.33052e-07	1.16454e-07
TIAM-UCL 4.1.2	SSP2-RCP60	JPN	Final Energy|Production|Steel|Primary|BF and BOF 4|Biofuels	PJ/yr					11.6507	13.1149	13.1149	13.1149	13.1149	13.1149	1.00888e-05	1.00767e-05	7.48609e-06	5.39424e-07	4.33408e-07
TIAM-UCL 4.1.2	SSP2-RCP60	MEA	Final Energy|Production|Steel|Primary|BF and BOF 4|Biofuels	PJ/yr					4.85249e-09	1.0414e-08	1.6854e-08	2.6089e-08	3.55784e-08	4.04658e-08	4.87855e-08	5.34029e-08	4.7431e-08	4.36394e-08	4.28055e-08
TIAM-UCL 4.1.2	SSP2-RCP60	MEX	Final Energy|Production|Steel|Primary|BF and BOF 4|Biofuels	PJ/yr					8.55221e-09	1.72968e-08	3.29363e-08	6.39536e-08	1.20243e-07	1.50107e-07	1.83881e-07	1.76609e-07	1.05271e-07	8.09798e-08	6.69055e-08
TIAM-UCL 4.1.2	SSP2-RCP60	ODA	Final Energy|Production|Steel|Primary|BF and BOF 4|Biofuels	PJ/yr					4.38261	4.38261	4.38261	4.38261	4.38261	4.38261	4.08573e-07	4.65826e-07	3.87998e-07	2.85169e-07	2.42498e-07
TIAM-UCL 4.1.2	SSP2-RCP60	SKO	Final Energy|Production|Steel|Primary|BF and BOF 4|Biofuels	PJ/yr					1.5714e-07	2.21987e-07	3.46962e-07	4.61529e-07	5.43219e-07	6.22572e-07	5.49745e-07	4.49062e-07	3.55108e-07	3.24823e-07	3.2564e-07
TIAM-UCL 4.1.2	SSP2-RCP60	UK	Final Energy|Production|Steel|Primary|BF and BOF 4|Biofuels	PJ/yr					8.73858e-09	1.8544e-08	2.93856e-08	4.23923e-08	5.35456e-08	6.34834e-08	7.54105e-08	8.59684e-08	7.52133e-08	6.70624e-08	6.33937e-08
TIAM-UCL 4.1.2	SSP2-RCP60	USA	Final Energy|Production|Steel|Primary|BF and BOF 4|Biofuels	PJ/yr					2.55816e-07	2.89664e-07	3.79952e-07	1.0962e-06	6.45567	6.45567	19.1778	24.8084	18.174	24.8084	24.8084
TIAM-UCL 4.1.2	SSP2-RCP60	WEU	Final Energy|Production|Steel|Primary|BF and BOF 4|Biofuels	PJ/yr					13.9041	15.1707	17.1454	17.1454	17.1454	17.1454	15.774	13.7993	10.1455	2.49357	2.49357
TIAM-UCL 4.1.2	SSP2-RCP60	World	Final Energy|Production|Steel|Primary|BF and BOF 4|Biofuels	Mt/yr	0	0	0	0	85.1365	98.3395	100.314	105.493	117.132	121.248	103.959	118.351	113.538	116.005	110.181
TIAM-UCL 4.1.2	SSP2-RCP60	AFR	Final Energy|Production|Steel|Primary|BF and BOF 4|Blast Furnace Gas	PJ/yr					8.6243	8.6243	8.6243	8.6243	8.6243	8.6243	5.6964e-07	5.78533e-07	3.98037e-07	2.91642e-07	2.44314e-07
TIAM-UCL 4.1.2	SSP2-RCP60	AUS	Final Energy|Production|Steel|Primary|BF and BOF 4|Blast Furnace Gas	PJ/yr					1.72614e-07	3.4079e-07	5.54473e-07	8.19105e-07	1.03147e-06	1.24471e-06	1.34318e-06	1.35707e-06	1.14651e-06	1.00191e-06	8.92324e-07
TIAM-UCL 4.1.2	SSP2-RCP60	CAN	Final Energy|Production|Steel|Primary|BF and BOF 4|Blast Furnace Gas	PJ/yr					1.10783e-06	3.56347e-06	1.50469e-05	0.000104958	0.398029	0.398034	0.39805	0.292615	2.85743e-05	1.48414e-05	7.87304e-06
TIAM-UCL 4.1.2	SSP2-RCP60	CHI	Final Energy|Production|Steel|Primary|BF and BOF 4|Blast Furnace Gas	PJ/yr					76.6803	76.6803	76.6803	76.6803	76.6803	76.6803	3.38828e-06	3.5553e-06	3.03394e-06	3.10493e-06	2.7892e-06
TIAM-UCL 4.1.2	SSP2-RCP60	CSA	Final Energy|Production|Steel|Primary|BF and BOF 4|Blast Furnace Gas	PJ/yr					36.4847	36.4847	36.4847	36.4847	36.4847	36.4847	2.32548e-06	2.73333e-06	2.25419e-06	1.35545e-06	9.40707e-07
TIAM-UCL 4.1.2	SSP2-RCP60	EEU	Final Energy|Production|Steel|Primary|BF and BOF 4|Blast Furnace Gas	PJ/yr					6.06884	8.3292	8.3292	8.3292	8.32922	8.32922	4.92531e-05	8.34981	8.35003	25.3292	19.1903
TIAM-UCL 4.1.2	SSP2-RCP60	FSU	Final Energy|Production|Steel|Primary|BF and BOF 4|Blast Furnace Gas	PJ/yr					104.473	162.707	162.707	192.621	222.165	245.944	398.229	452.003	483.927	487.073	459.572
TIAM-UCL 4.1.2	SSP2-RCP60	IND	Final Energy|Production|Steel|Primary|BF and BOF 4|Blast Furnace Gas	PJ/yr					86.5328	86.5328	86.5328	86.5328	86.5328	86.5328	9.10762e-07	1.0404e-06	8.87571e-07	7.68591e-07	6.72713e-07
TIAM-UCL 4.1.2	SSP2-RCP60	JPN	Final Energy|Production|Steel|Primary|BF and BOF 4|Blast Furnace Gas	PJ/yr					67.3015	75.7595	75.7595	75.7595	75.7595	75.7595	5.8279e-05	5.82095e-05	4.32443e-05	3.11605e-06	2.50363e-06
TIAM-UCL 4.1.2	SSP2-RCP60	MEA	Final Energy|Production|Steel|Primary|BF and BOF 4|Blast Furnace Gas	PJ/yr					2.8031e-08	6.01575e-08	9.73593e-08	1.50706e-07	2.05523e-07	2.33756e-07	2.81815e-07	3.08489e-07	2.73991e-07	2.52088e-07	2.47271e-07
TIAM-UCL 4.1.2	SSP2-RCP60	MEX	Final Energy|Production|Steel|Primary|BF and BOF 4|Blast Furnace Gas	PJ/yr					4.94029e-08	9.99171e-08	1.9026e-07	3.69436e-07	6.94596e-07	8.67112e-07	1.06221e-06	1.0202e-06	6.08109e-07	4.6779e-07	3.86488e-07
TIAM-UCL 4.1.2	SSP2-RCP60	ODA	Final Energy|Production|Steel|Primary|BF and BOF 4|Blast Furnace Gas	PJ/yr					25.3167	25.3167	25.3167	25.3167	25.3167	25.3167	2.36017e-06	2.6909e-06	2.24132e-06	1.64731e-06	1.40082e-06
TIAM-UCL 4.1.2	SSP2-RCP60	SKO	Final Energy|Production|Steel|Primary|BF and BOF 4|Blast Furnace Gas	PJ/yr					9.0774e-07	1.28234e-06	2.00427e-06	2.66608e-06	3.13797e-06	3.59636e-06	3.17567e-06	2.59406e-06	2.05132e-06	1.87638e-06	1.8811e-06
TIAM-UCL 4.1.2	SSP2-RCP60	UK	Final Energy|Production|Steel|Primary|BF and BOF 4|Blast Furnace Gas	PJ/yr					5.04795e-08	1.07122e-07	1.6975e-07	2.44884e-07	3.09312e-07	3.6672e-07	4.35618e-07	4.96607e-07	4.34479e-07	3.87394e-07	3.66201e-07
TIAM-UCL 4.1.2	SSP2-RCP60	USA	Final Energy|Production|Steel|Primary|BF and BOF 4|Blast Furnace Gas	PJ/yr					1.47775e-06	1.67328e-06	2.19484e-06	6.33231e-06	37.292	37.292	110.783	143.309	104.984	143.309	143.309
TIAM-UCL 4.1.2	SSP2-RCP60	WEU	Final Energy|Production|Steel|Primary|BF and BOF 4|Blast Furnace Gas	PJ/yr					80.319	87.6352	99.0423	99.0423	99.0423	99.0423	91.1205	79.7134	58.607	14.4044	14.4044
TIAM-UCL 4.1.2	SSP2-RCP60	World	Final Energy|Production|Steel|Primary|BF and BOF 4|Blast Furnace Gas	Mt/yr	0	0	0	0	491.801	568.07	579.477	609.391	676.625	700.403	600.531	683.668	655.868	670.115	636.476
TIAM-UCL 4.1.2	SSP2-RCP60	AFR	Final Energy|Production|Steel|Primary|BF and BOF 4|Coal	PJ/yr					46.9751	46.9751	46.9751	46.9751	46.9751	46.9751	3.10274e-06	3.15117e-06	2.16804e-06	1.58853e-06	1.33074e-06
TIAM-UCL 4.1.2	SSP2-RCP60	AUS	Final Energy|Production|Steel|Primary|BF and BOF 4|Coal	PJ/yr					9.40202e-07	1.85623e-06	3.02012e-06	4.46153e-06	5.61823e-06	6.77974e-06	7.31611e-06	7.39175e-06	6.24487e-06	5.45726e-06	4.86034e-06
TIAM-UCL 4.1.2	SSP2-RCP60	CAN	Final Energy|Production|Steel|Primary|BF and BOF 4|Coal	PJ/yr					6.03418e-06	1.94097e-05	8.19578e-05	0.000571689	2.168	2.16803	2.16811	1.59383	0.00015564	8.08386e-05	4.28831e-05
TIAM-UCL 4.1.2	SSP2-RCP60	CHI	Final Energy|Production|Steel|Primary|BF and BOF 4|Coal	PJ/yr					417.665	417.665	417.665	417.665	417.665	417.665	1.84554e-05	1.93651e-05	1.65254e-05	1.6912e-05	1.51923e-05
TIAM-UCL 4.1.2	SSP2-RCP60	CSA	Final Energy|Production|Steel|Primary|BF and BOF 4|Coal	PJ/yr					198.726	198.726	198.726	198.726	198.726	198.726	1.26665e-05	1.4888e-05	1.22782e-05	7.3829e-06	5.12388e-06
TIAM-UCL 4.1.2	SSP2-RCP60	EEU	Final Energy|Production|Steel|Primary|BF and BOF 4|Coal	PJ/yr					33.056	45.3678	45.3678	45.3678	45.3679	45.3679	0.000268274	45.4801	45.4812	137.964	104.526
TIAM-UCL 4.1.2	SSP2-RCP60	FSU	Final Energy|Production|Steel|Primary|BF and BOF 4|Coal	PJ/yr					569.047	886.239	886.239	1049.18	1210.1	1339.61	2169.09	2461.98	2635.87	2653.01	2503.21
TIAM-UCL 4.1.2	SSP2-RCP60	IND	Final Energy|Production|Steel|Primary|BF and BOF 4|Coal	PJ/yr					471.33	471.33	471.33	471.33	471.33	471.33	4.96077e-06	5.66687e-06	4.83446e-06	4.18639e-06	3.66416e-06
TIAM-UCL 4.1.2	SSP2-RCP60	JPN	Final Energy|Production|Steel|Primary|BF and BOF 4|Coal	PJ/yr					366.58	412.65	412.65	412.65	412.65	412.65	0.000317436	0.000317057	0.000235545	1.69726e-05	1.36369e-05
TIAM-UCL 4.1.2	SSP2-RCP60	MEA	Final Energy|Production|Steel|Primary|BF and BOF 4|Coal	PJ/yr					1.5268e-07	3.27668e-07	5.303e-07	8.20873e-07	1.11945e-06	1.27323e-06	1.535e-06	1.68029e-06	1.49238e-06	1.37308e-06	1.34685e-06
TIAM-UCL 4.1.2	SSP2-RCP60	MEX	Final Energy|Production|Steel|Primary|BF and BOF 4|Coal	PJ/yr					2.69089e-07	5.44232e-07	1.03632e-06	2.01226e-06	3.78335e-06	4.72302e-06	5.78569e-06	5.55688e-06	3.31227e-06	2.54797e-06	2.10513e-06
TIAM-UCL 4.1.2	SSP2-RCP60	ODA	Final Energy|Production|Steel|Primary|BF and BOF 4|Coal	PJ/yr					137.896	137.896	137.896	137.896	137.896	137.896	1.28555e-05	1.46569e-05	1.22081e-05	8.97264e-06	7.63003e-06
TIAM-UCL 4.1.2	SSP2-RCP60	SKO	Final Energy|Production|Steel|Primary|BF and BOF 4|Coal	PJ/yr					4.94431e-06	6.98468e-06	1.09169e-05	1.45217e-05	1.7092e-05	1.95888e-05	1.72973e-05	1.41294e-05	1.11732e-05	1.02203e-05	1.0246e-05
TIAM-UCL 4.1.2	SSP2-RCP60	UK	Final Energy|Production|Steel|Primary|BF and BOF 4|Coal	PJ/yr					2.74954e-07	5.83475e-07	9.24599e-07	1.33385e-06	1.68477e-06	1.99746e-06	2.37274e-06	2.70494e-06	2.36653e-06	2.11007e-06	1.99464e-06
TIAM-UCL 4.1.2	SSP2-RCP60	USA	Final Energy|Production|Steel|Primary|BF and BOF 4|Coal	PJ/yr					8.04909e-06	9.11407e-06	1.19549e-05	3.4491e-05	203.123	203.123	603.417	780.581	571.832	780.581	780.58
TIAM-UCL 4.1.2	SSP2-RCP60	WEU	Final Energy|Production|Steel|Primary|BF and BOF 4|Coal	PJ/yr					437.484	477.334	539.467	539.467	539.467	539.467	496.318	434.186	319.223	78.4585	78.4584
TIAM-UCL 4.1.2	SSP2-RCP60	World	Final Energy|Production|Steel|Primary|BF and BOF 4|Coal	Mt/yr	0	0	0	0	2678.76	3094.18	3156.32	3319.25	3685.47	3814.98	3270.99	3723.83	3572.4	3650.01	3466.78
TIAM-UCL 4.1.2	SSP2-RCP60	AFR	Final Energy|Production|Steel|Primary|BF and BOF 4|Coke Oven Coke	PJ/yr					18.7901	18.7901	18.7901	18.7901	18.7901	18.7901	1.24109e-06	1.26047e-06	8.67218e-07	6.35411e-07	5.32294e-07
TIAM-UCL 4.1.2	SSP2-RCP60	AUS	Final Energy|Production|Steel|Primary|BF and BOF 4|Coke Oven Coke	PJ/yr					3.76081e-07	7.42491e-07	1.20805e-06	1.78461e-06	2.24729e-06	2.71189e-06	2.92644e-06	2.9567e-06	2.49795e-06	2.1829e-06	1.94414e-06
[truncated: 2,220 more rows]
