# Supplementary material for: Battery electric vehicles show the lowest carbon footprints among passenger cars across 1.5–3.0 °C energy decarbonisation pathways
Source: Commun Earth Environ. 2025 Jun 18;6(1):476. doi: 10.1038/s43247-025-02447-2 (PMC12176635; doi:10.1038/s43247-025-02447-2)
Supplement: Supplementary file 3 — Supplementary Data 1 [file 43247_2025_2447_MOESM3_ESM.zip › 1 Methods/1 carculator_lci_bw2.xlsx]

## Sheet: inventories
0	1	2	3	4	5	6	7	8
Database	carculator_lci_car
format	Excel spreadsheet
Activity	ATR BM + CCS (MDEA), 98 (average), with digestate incineration, 25 bar
location	CH
production amount	1
reference product	Hydrogen, gaseous, 25 bar
type	process
unit	megajoule
worksheet name	None
source	Antonini et al. 2020, Hydrogen production from natural gas and biomethane with carbon capture and storage ï¿½ A techno-environmental analysis, doi: 10.1039/D0SE00222D
description
special remark
comment
Exchanges
name	amount	database	location	unit	categories	type	reference product	tag
ATR BM + CCS (MDEA), 98 (average), with digestate incineration, 25 bar	1	carculator_lci_car	CH	megajoule		production	Hydrogen, gaseous, 25 bar	other
CO2 storage/at H2 production plant, pre, pipeline 200km, storage 1000m	0.0693178	carculator_lci_car	RER	kilogram		technosphere	CO2 storage/at H2 production plant, pre, pipeline 200km, storage 1000m	other
Carbon dioxide, non-fossil	0.0049032	biosphere3	None	kilogram	air	biosphere		other
Nitrogen oxides	2.49973e-05	biosphere3	None	kilogram	air	biosphere		other
Water, cooling, unspecified natural origin	0.00317011	biosphere3	None	cubic meter	natural resource::in water	biosphere		other
biomethane from biogas upgrading - biowaste - amine scrubbing	0.028272	carculator_lci_car	CH	kilogram		technosphere	biomethane	other
chemical factory construction, organics	4.4573e-12	carculator_lci_car	RER	unit		technosphere	chemical factory, organics	other
market for aluminium oxide, metallurgical	4.4394e-06	carculator_lci_car	IAI Area, EU27 & EFTA	kilogram		technosphere	aluminium oxide, metallurgical	other
market for chromium oxide, flakes	3e-07	carculator_lci_car	GLO	kilogram		technosphere	chromium oxide, flakes	other
market for copper oxide	3.02e-06	carculator_lci_car	GLO	kilogram		technosphere	copper oxide	other
market for diethanolamine	2.36421e-06	carculator_lci_car	GLO	kilogram		technosphere	diethanolamine	other
market for liquid storage tank, chemicals, organics	2.1219e-11	carculator_lci_car	GLO	unit		technosphere	liquid storage tank, chemicals, organics	other
market for magnesium oxide	2.33e-07	carculator_lci_car	GLO	kilogram		technosphere	magnesium oxide	other
market for molybdenum trioxide	1.39e-07	carculator_lci_car	GLO	kilogram		technosphere	molybdenum trioxide	other
market for nickel, class 1	1.691e-06	carculator_lci_car	GLO	kilogram		technosphere	nickel, class 1	other
market for portafer	2.603e-06	carculator_lci_car	GLO	kilogram		technosphere	portafer	other
market for quicklime, milled, packed	4e-07	carculator_lci_car	RER	kilogram		technosphere	quicklime, milled, packed	other
market for silica sand	9.66e-08	carculator_lci_car	GLO	kilogram		technosphere	silica sand	other
market for water, deionised	0.0628211	carculator_lci_car	Europe without Switzerland	kilogram		technosphere	water, deionised	other
market for zeolite, powder	7.35751e-06	carculator_lci_car	GLO	kilogram		technosphere	zeolite, powder	other
market for zinc oxide	3.095e-06	carculator_lci_car	GLO	kilogram		technosphere	zinc oxide	other
market group for electricity, high voltage	-0.00128528	carculator_lci_car	RER	kilowatt hour		technosphere	electricity, high voltage	other
Activity	ATR BM, with digestate incineration, 25 bar
location	CH
production amount	1
reference product	Hydrogen, gaseous, 25 bar
type	process
unit	megajoule
worksheet name	None
source	Antonini et al. 2020, Hydrogen production from natural gas and biomethane with carbon capture and storage ï¿½ A techno-environmental analysis, doi: 10.1039/D0SE00222D
description
special remark
comment
Exchanges
name	amount	database	location	unit	categories	type	reference product	tag
ATR BM, with digestate incineration, 25 bar	1	carculator_lci_car	CH	megajoule		production	Hydrogen, gaseous, 25 bar	other
Carbon dioxide, non-fossil	0.0740356	biosphere3	None	kilogram	air	biosphere		other
Nitrogen oxides	2.49973e-05	biosphere3	None	kilogram	air	biosphere		other
Water, cooling, unspecified natural origin	0.0031701	biosphere3	None	cubic meter	natural resource::in water	biosphere		other
biomethane from biogas upgrading - biowaste - amine scrubbing	0.0282718	carculator_lci_car	CH	kilogram		technosphere	biomethane	other
chemical factory construction, organics	4.45729e-12	carculator_lci_car	RER	unit		technosphere	chemical factory, organics	other
market for aluminium oxide, metallurgical	4.4394e-06	carculator_lci_car	IAI Area, EU27 & EFTA	kilogram		technosphere	aluminium oxide, metallurgical	other
market for chromium oxide, flakes	3e-07	carculator_lci_car	GLO	kilogram		technosphere	chromium oxide, flakes	other
market for copper oxide	3.02e-06	carculator_lci_car	GLO	kilogram		technosphere	copper oxide	other
market for liquid storage tank, chemicals, organics	2.1219e-11	carculator_lci_car	GLO	unit		technosphere	liquid storage tank, chemicals, organics	other
market for magnesium oxide	2.33e-07	carculator_lci_car	GLO	kilogram		technosphere	magnesium oxide	other
market for molybdenum trioxide	1.39e-07	carculator_lci_car	GLO	kilogram		technosphere	molybdenum trioxide	other
market for nickel, class 1	1.691e-06	carculator_lci_car	GLO	kilogram		technosphere	nickel, class 1	other
market for portafer	2.603e-06	carculator_lci_car	GLO	kilogram		technosphere	portafer	other
market for quicklime, milled, packed	4e-07	carculator_lci_car	RER	kilogram		technosphere	quicklime, milled, packed	other
market for silica sand	9.66e-08	carculator_lci_car	GLO	kilogram		technosphere	silica sand	other
market for water, deionised	0.0628212	carculator_lci_car	Europe without Switzerland	kilogram		technosphere	water, deionised	other
market for zeolite, powder	7.35751e-06	carculator_lci_car	GLO	kilogram		technosphere	zeolite, powder	other
market for zinc oxide	3.095e-06	carculator_lci_car	GLO	kilogram		technosphere	zinc oxide	other
market group for electricity, high voltage	-0.00560413	carculator_lci_car	RER	kilowatt hour		technosphere	electricity, high voltage	other
Activity	ATR NG + CCS (MDEA), 98 (average), 25 bar
location	RER
production amount	1
reference product	Hydrogen, gaseous, 25 bar
type	process
unit	megajoule
worksheet name	None
source	Antonini et al. 2020, Hydrogen production from natural gas and biomethane with carbon capture and storage ï¿½ A techno-environmental analysis, doi: 10.1039/D0SE00222D
description
special remark
comment
Exchanges
name	amount	database	location	unit	categories	type	reference product	tag
ATR NG + CCS (MDEA), 98 (average), 25 bar	1	carculator_lci_car	RER	megajoule		production	Hydrogen, gaseous, 25 bar	other
CO2 storage/at H2 production plant, pre, pipeline 200km, storage 1000m	0.0695355	carculator_lci_car	RER	kilogram		technosphere	CO2 storage/at H2 production plant, pre, pipeline 200km, storage 1000m	other
Carbon dioxide, fossil	0.0049032	biosphere3	None	kilogram	air	biosphere		other
Nitrogen oxides	2.49973e-05	biosphere3	None	kilogram	air	biosphere		other
Water, cooling, unspecified natural origin	0.00317011	biosphere3	None	cubic meter	natural resource::in water	biosphere		other
chemical factory construction, organics	4.4573e-12	carculator_lci_car	RER	unit		technosphere	chemical factory, organics	other
market for aluminium oxide, metallurgical	4.4394e-06	carculator_lci_car	IAI Area, EU27 & EFTA	kilogram		technosphere	aluminium oxide, metallurgical	other
market for chromium oxide, flakes	3e-07	carculator_lci_car	GLO	kilogram		technosphere	chromium oxide, flakes	other
market for copper oxide	3.02e-06	carculator_lci_car	GLO	kilogram		technosphere	copper oxide	other
market for diethanolamine	2.36421e-06	carculator_lci_car	GLO	kilogram		technosphere	diethanolamine	other
market for liquid storage tank, chemicals, organics	2.1219e-11	carculator_lci_car	GLO	unit		technosphere	liquid storage tank, chemicals, organics	other
market for magnesium oxide	2.33e-07	carculator_lci_car	GLO	kilogram		technosphere	magnesium oxide	other
market for molybdenum trioxide	1.39e-07	carculator_lci_car	GLO	kilogram		technosphere	molybdenum trioxide	other
market for nickel, class 1	1.691e-06	carculator_lci_car	GLO	kilogram		technosphere	nickel, class 1	other
market for portafer	2.603e-06	carculator_lci_car	GLO	kilogram		technosphere	portafer	other
market for quicklime, milled, packed	4e-07	carculator_lci_car	RER	kilogram		technosphere	quicklime, milled, packed	other
market for silica sand	9.66e-08	carculator_lci_car	GLO	kilogram		technosphere	silica sand	other
market for water, deionised	0.0628253	carculator_lci_car	Europe without Switzerland	kilogram		technosphere	water, deionised	other
market for zeolite, powder	7.35751e-06	carculator_lci_car	GLO	kilogram		technosphere	zeolite, powder	other
market for zinc oxide	3.095e-06	carculator_lci_car	GLO	kilogram		technosphere	zinc oxide	other
market group for electricity, high voltage	-0.000845949	carculator_lci_car	RER	kilowatt hour		technosphere	electricity, high voltage	other
market group for natural gas, high pressure	0.0326712	carculator_lci_car	Europe without Switzerland	cubic meter		technosphere	natural gas, high pressure	other
Activity	ATR NG, 25 bar
location	RER
production amount	1
reference product	Hydrogen, gaseous, 25 bar
type	process
unit	megajoule
worksheet name	None
source	Antonini et al. 2020, Hydrogen production from natural gas and biomethane with carbon capture and storage ï¿½ A techno-environmental analysis, doi: 10.1039/D0SE00222D
description
special remark
comment
Exchanges
name	amount	database	location	unit	categories	type	reference product	tag
ATR NG, 25 bar	1	carculator_lci_car	RER	megajoule		production	Hydrogen, gaseous, 25 bar	other
Carbon dioxide, fossil	0.0748903	biosphere3	None	kilogram	air	biosphere		other
Nitrogen oxides	2.49973e-05	biosphere3	None	kilogram	air	biosphere		other
Water, cooling, unspecified natural origin	0.0031701	biosphere3	None	cubic meter	natural resource::in water	biosphere		other
chemical factory construction, organics	4.45729e-12	carculator_lci_car	RER	unit		technosphere	chemical factory, organics	other
market for aluminium oxide, metallurgical	4.4394e-06	carculator_lci_car	IAI Area, EU27 & EFTA	kilogram		technosphere	aluminium oxide, metallurgical	other
market for chromium oxide, flakes	3e-07	carculator_lci_car	GLO	kilogram		technosphere	chromium oxide, flakes	other
market for copper oxide	3.02e-06	carculator_lci_car	GLO	kilogram		technosphere	copper oxide	other
market for liquid storage tank, chemicals, organics	2.1219e-11	carculator_lci_car	GLO	unit		technosphere	liquid storage tank, chemicals, organics	other
market for magnesium oxide	2.33e-07	carculator_lci_car	GLO	kilogram		technosphere	magnesium oxide	other
market for molybdenum trioxide	1.39e-07	carculator_lci_car	GLO	kilogram		technosphere	molybdenum trioxide	other
market for nickel, class 1	1.691e-06	carculator_lci_car	GLO	kilogram		technosphere	nickel, class 1	other
market for portafer	2.603e-06	carculator_lci_car	GLO	kilogram		technosphere	portafer	other
market for quicklime, milled, packed	4e-07	carculator_lci_car	RER	kilogram		technosphere	quicklime, milled, packed	other
market for silica sand	9.66e-08	carculator_lci_car	GLO	kilogram		technosphere	silica sand	other
market for water, deionised	0.0628251	carculator_lci_car	Europe without Switzerland	kilogram		technosphere	water, deionised	other
market for zeolite, powder	7.35751e-06	carculator_lci_car	GLO	kilogram		technosphere	zeolite, powder	other
market for zinc oxide	3.095e-06	carculator_lci_car	GLO	kilogram		technosphere	zinc oxide	other
market group for electricity, high voltage	-0.00516461	carculator_lci_car	RER	kilowatt hour		technosphere	electricity, high voltage	other
market group for natural gas, high pressure	0.0326711	carculator_lci_car	Europe without Switzerland	cubic meter		technosphere	natural gas, high pressure	other
Activity	Ancillary BoP
location	GLO
production amount	1
reference product	Ancillary BoP
type	process
unit	kilogram
worksheet name	None
source	Miotti, M., Hofer, J. & Bauer, C. Integrated environmental and economic assessment of current and future fuel cell vehicles. Int J Life Cycle Assess 22, 94ï¿½110 (2017). https://doi.org/10.1007/s11367-015-0986-4
description
special remark
comment
Exchanges
name	amount	database	location	unit	categories	type	reference product	tag
Ancillary BoP	1	carculator_lci_car	GLO	kilogram		production	Ancillary BoP	other
electronics production, for control units	0.1	carculator_lci_car	RoW	kilogram		technosphere	electronics, for control units	other
market for transformer, high voltage use	0.9	carculator_lci_car	GLO	kilogram		technosphere	transformer, high voltage use	other
Activity	Anode current collector, LFP
location	JP
production amount	1
reference product	Anode current collector, LFP
type	process
unit	kilogram
worksheet name	None
source	Tobias S. Schmidt, Martin Beuse, Xiaojin Zhang, Bjarne Steffen, Simon F. Schneider, Alejandro Pena-Bello, Christian Bauer, and David Parra, Additional Emissions and Cost from Storing Electricity in Stationary Battery Systems, Environmental Science & Technology 2019 53 (7), 3379-3390, doi: 10.1021/acs.est.8b05314
description
special remark
comment
Exchanges
name	amount	database	location	unit	categories	type	reference product	tag
Anode current collector, LFP	1	carculator_lci_car	JP	kilogram		production	Anode current collector, LFP	other
market for copper, anode	1	carculator_lci_car	GLO	kilogram		technosphere	copper, anode	other
market for sheet rolling, copper	1	carculator_lci_car	GLO	kilogram		technosphere	sheet rolling, copper	other
Activity	Anode current collector, LTO
location	JP
production amount	1
reference product	Anode current collector, LTO
type	process
unit	kilogram
worksheet name	None
source	Tobias S. Schmidt, Martin Beuse, Xiaojin Zhang, Bjarne Steffen, Simon F. Schneider, Alejandro Pena-Bello, Christian Bauer, and David Parra, Additional Emissions and Cost from Storing Electricity in Stationary Battery Systems, Environmental Science & Technology 2019 53 (7), 3379-3390, doi: 10.1021/acs.est.8b05313
description
special remark
comment
Exchanges
name	amount	database	location	unit	categories	type	reference product	tag
Anode current collector, LTO	1	carculator_lci_car	JP	kilogram		production	Anode current collector, LTO	other
market for copper, anode	1	carculator_lci_car	GLO	kilogram		technosphere	copper, anode	other
market for sheet rolling, copper	1	carculator_lci_car	GLO	kilogram		technosphere	sheet rolling, copper	other
Activity	Anode paste, LFP
location	JP
production amount	1
reference product	Anode paste, LFP
type	process
unit	kilogram
worksheet name	None
source	Tobias S. Schmidt, Martin Beuse, Xiaojin Zhang, Bjarne Steffen, Simon F. Schneider, Alejandro Pena-Bello, Christian Bauer, and David Parra, Additional Emissions and Cost from Storing Electricity in Stationary Battery Systems, Environmental Science & Technology 2019 53 (7), 3379-3390, doi: 10.1021/acs.est.8b05316
description
special remark
comment
Exchanges
name	amount	database	location	unit	categories	type	reference product	tag
Anode paste, LFP	1	carculator_lci_car	JP	kilogram		production	Anode paste, LFP	other
anode, graphite, for Li-ion battery	0.9	carculator_lci_car	GLO	kilogram		technosphere	anode, graphite, for Li-ion battery	other
market for carbon black	0.05	carculator_lci_car	GLO	kilogram		technosphere	carbon black	other
market for carboxymethyl cellulose, powder	0.035	carculator_lci_car	GLO	kilogram		technosphere	carboxymethyl cellulose, powder	other
market for styrene butadiene rubber (SBR)	0.015	carculator_lci_car	RER	kilogram		technosphere	styrene butadiene rubber (SBR)	other
Activity	Anode paste, LTO
location	JP
production amount	1
reference product	Anode paste, LTO
type	process
unit	kilogram
worksheet name	None
source	Tobias S. Schmidt, Martin Beuse, Xiaojin Zhang, Bjarne Steffen, Simon F. Schneider, Alejandro Pena-Bello, Christian Bauer, and David Parra, Additional Emissions and Cost from Storing Electricity in Stationary Battery Systems, Environmental Science & Technology 2019 53 (7), 3379-3390, doi: 10.1021/acs.est.8b05313
description
special remark
comment
Exchanges
name	amount	database	location	unit	categories	type	reference product	tag
Anode paste, LTO	1	carculator_lci_car	JP	kilogram		production	Anode paste, LTO	other
LTO electrode material (Li4Ti5O12)	0.808046	carculator_lci_car	GLO	kilogram		technosphere	LTO electrode material (Li4Ti5O12)	other
market for anode, graphite, for lithium-ion battery	0.0171925	carculator_lci_car	GLO	kilogram		technosphere	anode, graphite, for lithium-ion battery	other
market for carbon black	0.0171925	carculator_lci_car	GLO	kilogram		technosphere	carbon black	other
market for carboxymethyl cellulose, powder	0.0116718	carculator_lci_car	GLO	kilogram		technosphere	carboxymethyl cellulose, powder	other
market for polyvinylfluoride	0.0897829	carculator_lci_car	GLO	kilogram		technosphere	polyvinylfluoride	other
market for styrene butadiene rubber (SBR)	0.0561143	carculator_lci_car	RER	kilogram		technosphere	styrene butadiene rubber (SBR)	other
Activity	Battery BoP
location	GLO
production amount	1
reference product	Battery BoP
type	process
unit	kilogram
worksheet name	None
source	Originally from Dai, Q., Kelly, J. C., Gaines, L., & Wang, M. (2019). Life cycle analysis of lithium-ion batteries for automotive applications. Batteries, 5(2), 48.
description	The inventory is modelled according to the publication of Dai et al. (2019), in which a battery pack with gross pack energy of 23.5 kWh made of 140 3.6 V- 46Ah prismatic cells is presented. Cells are made of nicke-manganese-cobalt (NCA) cathode and a graphite-based anode, liquid electrolyte and a porous plastic separator. Infrastructure is included as well in this dataset as ""electronic componen…
special remark
comment
Exchanges
name	amount	database	location	unit	categories	type	reference product	tag
Battery BoP	1	carculator_lci_car	GLO	kilogram		production	Battery BoP	other
management sytem production, for Li-ion battery	0.0884381	carculator_lci_car	GLO	kilogram		technosphere	management system, for Li-ion battery	other
market for aluminium, wrought alloy	0.498121	carculator_lci_car	GLO	kilogram		technosphere	aluminium, wrought alloy	other
market for copper, anode	0.00200664	carculator_lci_car	GLO	kilogram		technosphere	copper, anode	other
market for electronic component, passive, unspecified	0.0156883	carculator_lci_car	GLO	kilogram		technosphere	electronic component, passive, unspecified	other
market for ethylene glycol	0.0784779	carculator_lci_car	GLO	kilogram		technosphere	ethylene glycol	other
market for glass fibre reinforced plastic, polyamide, injection moulded	0.000656719	carculator_lci_car	GLO	kilogram		technosphere	glass fibre reinforced plastic, polyamide, injection moulded	other
market for impact extrusion of aluminium, 1 stroke	0.493688	carculator_lci_car	GLO	kilogram		technosphere	impact extrusion of aluminium, 1 stroke	other
market for injection moulding	0.0152869	carculator_lci_car	GLO	kilogram		technosphere	injection moulding	other
market for metal working factory	5.15941e-09	carculator_lci_car	GLO	unit		technosphere	metal working factory	other
market for polyethylene, high density, granulate	0.0152869	carculator_lci_car	GLO	kilogram		technosphere	polyethylene, high density, granulate	other
market for reinforcing steel	0.0225473	carculator_lci_car	GLO	kilogram		technosphere	reinforcing steel	other
market for sheet rolling, aluminium	0.00443328	carculator_lci_car	GLO	kilogram		technosphere	sheet rolling, aluminium	other
market for sheet rolling, copper	0.00200664	carculator_lci_car	GLO	kilogram		technosphere	sheet rolling, copper	other
market for sheet rolling, steel	0.0225473	carculator_lci_car	GLO	kilogram		technosphere	sheet rolling, steel	other
market for tap water	0.0784779	carculator_lci_car	RoW	kilogram		technosphere	tap water	other
market group for electricity, medium voltage	0.00102156	carculator_lci_car	GLO	kilowatt hour		technosphere	electricity, medium voltage	other
packaging production, for Li-ion battery module	0.200299	carculator_lci_car	GLO	kilogram		technosphere	battery module packaging, Li-ion	other
Activity	Battery cell, LFP
location	GLO
production amount	1
reference product	Battery cell
type	process
unit	kilogram
worksheet name	None
source	Tobias S. Schmidt, Martin Beuse, Xiaojin Zhang, Bjarne Steffen, Simon F. Schneider, Alejandro Pena-Bello, Christian Bauer, and David Parra, Additional Emissions and Cost from Storing Electricity in Stationary Battery Systems, Environmental Science & Technology 2019 53 (7), 3379-3390, doi: 10.1021/acs.est.8b05317
description
special remark
comment
Exchanges
name	amount	database	location	unit	categories	type	reference product	tag
Anode current collector, LFP	0.12917	carculator_lci_car	JP	kilogram		technosphere	Anode current collector, LFP	other
Anode paste, LFP	0.131503	carculator_lci_car	JP	kilogram		technosphere	Anode paste, LFP	other
Battery cell, LFP	1	carculator_lci_car	GLO	kilogram		production	Battery cell	other
Cathode current collector, LFP	0.0560055	carculator_lci_car	JP	kilogram		technosphere	Cathode current collector, LFP	other
Cathode paste, LFP	0.389156	carculator_lci_car	JP	kilogram		technosphere	Cathode paste, LFP	other
Cell container	0.0312972	carculator_lci_car	GLO	kilogram		technosphere	Cell container	other
Electrolyte, LFP	0.211531	carculator_lci_car	JP	kilogram		technosphere	Electrolyte, LFP	other
battery separator	0.0513384	carculator_lci_car	GLO	kilogram		technosphere	battery separator	other
market for heat, district or industrial, natural gas	14.4	carculator_lci_car	RoW	megajoule		technosphere	heat, district or industrial, natural gas	other
market for water, decarbonised	4.46809	carculator_lci_car	RoW	kilogram		technosphere	water, decarbonised	other
market group for electricity, medium voltage	4	carculator_lci_car	GLO	kilowatt hour		technosphere	electricity, medium voltage	other
Activity	Battery cell, LTO
location	GLO
production amount	1
reference product	Battery cell
type	process
unit	kilogram
worksheet name	None
source	Tobias S. Schmidt, Martin Beuse, Xiaojin Zhang, Bjarne Steffen, Simon F. Schneider, Alejandro Pena-Bello, Christian Bauer, and David Parra, Additional Emissions and Cost from Storing Electricity in Stationary Battery Systems, Environmental Science & Technology 2019 53 (7), 3379-3390, doi: 10.1021/acs.est.8b05317
description
special remark
comment
Exchanges
name	amount	database	location	unit	categories	type	reference product	tag
Anode current collector, LTO	0.096768	carculator_lci_car	JP	kilogram		technosphere	Anode current collector, LTO	other
Anode paste, LTO	0.350016	carculator_lci_car	JP	kilogram		technosphere	Anode paste, LTO	other
Battery cell, LTO	1	carculator_lci_car	GLO	kilogram		production	Battery cell	other
Cathode current collector, LTO	0.0833143	carculator_lci_car	JP	kilogram		technosphere	Cathode current collector, LTO	other
Cell container	0.0375743	carculator_lci_car	GLO	kilogram		technosphere	Cell container	other
Electrolyte, LTO	0.0857143	carculator_lci_car	JP	kilogram		technosphere	Electrolyte, LTO	other
battery separator	0.0948112	carculator_lci_car	GLO	kilogram		technosphere	battery separator	other
cathode, NCA, for Li-ion battery	0.251802	carculator_lci_car	GLO	kilogram		technosphere	cathode, NCA, for Li-ion battery	other
market for heat, district or industrial, natural gas	10.8	carculator_lci_car	RoW	megajoule		technosphere	heat, district or industrial, natural gas	other
market for water, decarbonised	5.00769	carculator_lci_car	RoW	kilogram		technosphere	water, decarbonised	other
market group for electricity, medium voltage	3	carculator_lci_car	GLO	kilowatt hour		technosphere	electricity, medium voltage	other
Activity	Battery cell, NCA
location	GLO
production amount	1
reference product	Battery cell
type	process
unit	kilogram
worksheet name	None
source	Originally from Dai, Q., Kelly, J. C., Gaines, L., & Wang, M. (2019). Life cycle analysis of lithium-ion batteries for automotive applications. Batteries, 5(2), 48.
description	The inventory is modelled according to the publication of Dai et al. (2019), in which a battery pack with gross pack energy of 23.5 kWh made of 140 3.6 V- 46Ah prismatic cells is presented. Cells are made of nicke-manganese-cobalt (NCA) cathode and a graphite-based anode, liquid electrolyte and a porous plastic separator. Infrastructure is included as well in this dataset as ""electronic componen…
special remark
comment
Exchanges
name	amount	database	location	unit	categories	type	reference product	tag
Battery cell, NCA	1	carculator_lci_car	GLO	kilogram		production	Battery cell	other
aluminium collector foil, for Li-ion battery	0.0281	carculator_lci_car	GLO	kilogram		technosphere	aluminium collector foil, for Li-ion battery	other
anode, graphite, for Li-ion battery	0.2306	carculator_lci_car	GLO	kilogram		technosphere	anode, graphite, for Li-ion battery	other
battery separator	0.0184	carculator_lci_car	GLO	kilogram		technosphere	battery separator	other
cathode, NCA, for Li-ion battery	0.3738	carculator_lci_car	GLO	kilogram		technosphere	cathode, NCA, for Li-ion battery	other
copper collector foil, for Li-ion battery	0.1317	carculator_lci_car	GLO	kilogram		technosphere	copper collector foil, for Li-ion battery	other
electrolyte, for Li-ion battery	0.1484	carculator_lci_car	GLO	kilogram		technosphere	electrolyte, for Li-ion battery	other
market for aluminium, wrought alloy	0.0281	carculator_lci_car	GLO	kilogram		technosphere	aluminium, wrought alloy	other
market for chemical factory, organics	4e-10	carculator_lci_car	GLO	unit		technosphere	chemical factory, organics	other
market for copper, anode	0.035	carculator_lci_car	GLO	kilogram		technosphere	copper, anode	other
market for extrusion, plastic film	0.0043	carculator_lci_car	GLO	kilogram		technosphere	extrusion, plastic film	other
market for heat, district or industrial, natural gas	14.225	carculator_lci_car	RoW	megajoule		technosphere	heat, district or industrial, natural gas	other
market for polyethylene terephthalate, granulate, amorphous	0.003	carculator_lci_car	GLO	kilogram		technosphere	polyethylene terephthalate, granulate, amorphous	other
market for polypropylene, granulate	0.0013	carculator_lci_car	GLO	kilogram		technosphere	polypropylene, granulate	other
market for sheet rolling, aluminium	0.0281	carculator_lci_car	GLO	kilogram		technosphere	sheet rolling, aluminium	other
market for sheet rolling, copper	0.035	carculator_lci_car	GLO	kilogram		technosphere	sheet rolling, copper	other
market group for electricity, medium voltage	1.35	carculator_lci_car	GLO	kilowatt hour		technosphere	electricity, medium voltage	other
Activity	Battery cell, NMC-111
location	GLO
production amount	1
reference product	Battery cell
type	process
unit	kilogram
worksheet name	None
source	Originally from Dai, Q., Kelly, J. C., Gaines, L., & Wang, M. (2019). Life cycle analysis of lithium-ion batteries for automotive applications. Batteries, 5(2), 48.
description	The inventory is modelled according to the publication of Dai et al. (2019), in which a battery pack with gross pack energy of 23.5 kWh made of 140 3.6 V- 46Ah prismatic cells is presented. Cells are made of nicke-manganese-cobalt (NCA) cathode and a graphite-based anode, liquid electrolyte and a porous plastic separator. Infrastructure is included as well in this dataset as ""electronic componen…
special remark
comment
Exchanges
name	amount	database	location	unit	categories	type	reference product	tag
Battery cell, NMC-111	1	carculator_lci_car	GLO	kilogram		production	Battery cell	other
aluminium collector foil, for Li-ion battery	0.03	carculator_lci_car	GLO	kilogram		technosphere	aluminium collector foil, for Li-ion battery	other
anode, graphite, for Li-ion battery	0.2	carculator_lci_car	GLO	kilogram		technosphere	anode, graphite, for Li-ion battery	other
battery separator	0.02	carculator_lci_car	GLO	kilogram		technosphere	battery separator	other
cathode, NMC-111, for Li-ion battery	0.41	carculator_lci_car	GLO	kilogram		technosphere	cathode, NMC-111, for Li-ion battery	other
copper collector foil, for Li-ion battery	0.12	carculator_lci_car	GLO	kilogram		technosphere	copper collector foil, for Li-ion battery	other
electrolyte, for Li-ion battery	0.146	carculator_lci_car	GLO	kilogram		technosphere	electrolyte, for Li-ion battery	other
market for aluminium, wrought alloy	0.0283	carculator_lci_car	GLO	kilogram		technosphere	aluminium, wrought alloy	other
market for chemical factory, organics	4e-10	carculator_lci_car	GLO	unit		technosphere	chemical factory, organics	other
market for copper, anode	0.0335	carculator_lci_car	GLO	kilogram		technosphere	copper, anode	other
market for extrusion, plastic film	0.0041	carculator_lci_car	GLO	kilogram		technosphere	extrusion, plastic film	other
market for heat, district or industrial, natural gas	12.51	carculator_lci_car	RoW	megajoule		technosphere	heat, district or industrial, natural gas	other
market for polyethylene terephthalate, granulate, amorphous	0.0028	carculator_lci_car	GLO	kilogram		technosphere	polyethylene terephthalate, granulate, amorphous	other
market for polypropylene, granulate	0.0013	carculator_lci_car	GLO	kilogram		technosphere	polypropylene, granulate	other
market for sheet rolling, aluminium	0.0283	carculator_lci_car	GLO	kilogram		technosphere	sheet rolling, aluminium	other
market for sheet rolling, copper	0.0335	carculator_lci_car	GLO	kilogram		technosphere	sheet rolling, copper	other
Activity	Battery cell, NMC-622
location	GLO
production amount	1
reference product	Battery cell
type	process
unit	kilogram
worksheet name	None
source	Originally from Dai, Q., Kelly, J. C., Gaines, L., & Wang, M. (2019). Life cycle analysis of lithium-ion batteries for automotive applications. Batteries, 5(2), 48.
description	The inventory is modelled according to the publication of Dai et al. (2019), in which a battery pack with gross pack energy of 23.5 kWh made of 140 3.6 V- 46Ah prismatic cells is presented. Cells are made of nicke-manganese-cobalt (NCA) cathode and a graphite-based anode, liquid electrolyte and a porous plastic separator. Infrastructure is included as well in this dataset as ""electronic componen…
special remark
comment
Exchanges
name	amount	database	location	unit	categories	type	reference product	tag
Battery cell, NMC-622	1	carculator_lci_car	GLO	kilogram		production	Battery cell	other
aluminium collector foil, for Li-ion battery	0.03	carculator_lci_car	GLO	kilogram		technosphere	aluminium collector foil, for Li-ion battery	other
anode, graphite, for Li-ion battery	0.2	carculator_lci_car	GLO	kilogram		technosphere	anode, graphite, for Li-ion battery	other
battery separator	0.02	carculator_lci_car	GLO	kilogram		technosphere	battery separator	other
cathode, NMC-622, for Li-ion battery	0.41	carculator_lci_car	GLO	kilogram		technosphere	cathode, NMC-622, for Li-ion battery	other
copper collector foil, for Li-ion battery	0.12	carculator_lci_car	GLO	kilogram		technosphere	copper collector foil, for Li-ion battery	other
electrolyte, for Li-ion battery	0.146	carculator_lci_car	GLO	kilogram		technosphere	electrolyte, for Li-ion battery	other
market for aluminium, wrought alloy	0.0283	carculator_lci_car	GLO	kilogram		technosphere	aluminium, wrought alloy	other
market for chemical factory, organics	4e-10	carculator_lci_car	GLO	unit		technosphere	chemical factory, organics	other
market for copper, anode	0.0335	carculator_lci_car	GLO	kilogram		technosphere	copper, anode	other
market for extrusion, plastic film	0.0041	carculator_lci_car	GLO	kilogram		technosphere	extrusion, plastic film	other
market for heat, district or industrial, natural gas	12.51	carculator_lci_car	RoW	megajoule		technosphere	heat, district or industrial, natural gas	other
market for polyethylene terephthalate, granulate, amorphous	0.0028	carculator_lci_car	GLO	kilogram		technosphere	polyethylene terephthalate, granulate, amorphous	other
market for polypropylene, granulate	0.0013	carculator_lci_car	GLO	kilogram		technosphere	polypropylene, granulate	other
market for sheet rolling, aluminium	0.0283	carculator_lci_car	GLO	kilogram		technosphere	sheet rolling, aluminium	other
market for sheet rolling, copper	0.0335	carculator_lci_car	GLO	kilogram		technosphere	sheet rolling, copper	other
market group for electricity, medium voltage	1.1875	carculator_lci_car	GLO	kilowatt hour		technosphere	electricity, medium voltage	other
Activity	Battery cell, NMC-811
location	GLO
production amount	1
reference product	Battery cell
type	process
unit	kilogram
worksheet name	None
source	Originally from Dai, Q., Kelly, J. C., Gaines, L., & Wang, M. (2019). Life cycle analysis of lithium-ion batteries for automotive applications. Batteries, 5(2), 48.
description	The inventory is modelled according to the publication of Dai et al. (2019), in which a battery pack with gross pack energy of 23.5 kWh made of 140 3.6 V- 46Ah prismatic cells is presented. Cells are made of nicke-manganese-cobalt (NCA) cathode and a graphite-based anode, liquid electrolyte and a porous plastic separator. Infrastructure is included as well in this dataset as ""electronic componen…
special remark
comment
Exchanges
name	amount	database	location	unit	categories	type	reference product	tag
Battery cell, NMC-811	1	carculator_lci_car	GLO	kilogram		production	Battery cell	other
aluminium collector foil, for Li-ion battery	0.0284	carculator_lci_car	GLO	kilogram		technosphere	aluminium collector foil, for Li-ion battery	other
anode, graphite, for Li-ion battery	0.2181	carculator_lci_car	GLO	kilogram		technosphere	anode, graphite, for Li-ion battery	other
battery separator	0.0182	carculator_lci_car	GLO	kilogram		technosphere	battery separator	other
cathode, NMC-811, for Li-ion battery	0.3773	carculator_lci_car	GLO	kilogram		technosphere	cathode, NMC-811, for Li-ion battery	other
copper collector foil, for Li-ion battery	0.1243	carculator_lci_car	GLO	kilogram		technosphere	copper collector foil, for Li-ion battery	other
electrolyte, for Li-ion battery	0.1683	carculator_lci_car	GLO	kilogram		technosphere	electrolyte, for Li-ion battery	other
market for aluminium, wrought alloy	0.0284	carculator_lci_car	GLO	kilogram		technosphere	aluminium, wrought alloy	other
market for chemical factory, organics	4e-10	carculator_lci_car	GLO	unit		technosphere	chemical factory, organics	other
market for copper, anode	0.033	carculator_lci_car	GLO	kilogram		technosphere	copper, anode	other
market for extrusion, plastic film	0.0041	carculator_lci_car	GLO	kilogram		technosphere	extrusion, plastic film	other
market for heat, district or industrial, natural gas	13.29	carculator_lci_car	RoW	megajoule		technosphere	heat, district or industrial, natural gas	other
market for polyethylene terephthalate, granulate, amorphous	0.0028	carculator_lci_car	GLO	kilogram		technosphere	polyethylene terephthalate, granulate, amorphous	other
market for polypropylene, granulate	0.0013	carculator_lci_car	GLO	kilogram		technosphere	polypropylene, granulate	other
market for sheet rolling, aluminium	0.0284	carculator_lci_car	GLO	kilogram		technosphere	sheet rolling, aluminium	other
market for sheet rolling, copper	0.033	carculator_lci_car	GLO	kilogram		technosphere	sheet rolling, copper	other
Activity	Biodiesel production, via transesterification, from algae, energy allocation
location	RER
production amount	1
reference product	biodiesel, from algae
type	process
unit	kilogram
worksheet name	None
source	Cozzolini, F. Life Cycle Assessment of Biofuels in EU/CH, 2018.
description	Internal document to PSI. Inventories on first, second and third generation biofuels production. Has NOT been peer-reviewed.
special remark
comment
Exchanges
name	amount	database	location	unit	categories	type	reference product	tag
Biodiesel production, via transesterification, from algae, energy allocation	1	carculator_lci_car	RER	kilogram		production	biodiesel, from algae	other
Carbon dioxide, non-fossil	1.44176	biosphere3	None	kilogram	air	biosphere		other
Farming and supply of dry algae	2.20845	carculator_lci_car	RER	kilogram		technosphere	algae harvesting for dry algae production	other
market for ethanol, without water, in 99.7% solution state, from ethylene	0.0667316	carculator_lci_car	RER	kilogram		technosphere	ethanol, without water, in 99.7% solution state, from ethylene	other
market for heat, from steam, in chemical industry	2.67282	carculator_lci_car	RER	megajoule		technosphere	heat, from steam, in chemical industry	other
market for hexane	0.00141016	carculator_lci_car	GLO	kilogram		technosphere	hexane	other
market for methanol	0.059706	carculator_lci_car	GLO	kilogram		technosphere	methanol	other
market for sodium hydroxide, without water, in 50% solution state	0.005022	carculator_lci_car	GLO	kilogram		technosphere	sodium hydroxide, without water, in 50% solution state	other
market for sulfuric acid	0.00755272	carculator_lci_car	RER	kilogram		technosphere	sulfuric acid	other
market for water, completely softened	0.06696	carculator_lci_car	RER	kilogram		technosphere	water, completely softened	other
market group for electricity, medium voltage	0.0195988	carculator_lci_car	Europe without Switzerland	kilowatt hour		technosphere	electricity, medium voltage	other
Activity	Biodiesel production, via transesterification, from palm oil, energy allocation
location	ID
production amount	1
reference product	biodiesel, from palm oil
type	process
unit	kilogram
worksheet name	None
source	Cozzolini, F. Life Cycle Assessment of Biofuels in EU/CH, 2018.
description	Internal document to PSI. Inventories on first, second and third generation biofuels production. Has NOT been peer-reviewed.
special remark
comment
Exchanges
name	amount	database	location	unit	categories	type	reference product	tag
Biodiesel production, via transesterification, from palm oil, energy allocation	1	carculator_lci_car	ID	kilogram		production	biodiesel, from palm oil	other
Carbon dioxide, non-fossil	2.61474	biosphere3	None	kilogram	air	biosphere		other
Refining of vegetable oil from oil palm	1.00604	carculator_lci_car	ID	kilogram		technosphere	Refining of vegetable oil from oil palm	other
market for electricity, medium voltage	0.0351614	carculator_lci_car	ID	kilowatt hour		technosphere	electricity, medium voltage	other
market for heat, from steam, in chemical industry	1.229	carculator_lci_car	RoW	megajoule		technosphere	heat, from steam, in chemical industry	other
market for hydrochloric acid, without water, in 30% solution state	0.00372	carculator_lci_car	RoW	kilogram		technosphere	hydrochloric acid, without water, in 30% solution state	other
market for methanol	0.0955222	carculator_lci_car	GLO	kilogram		technosphere	methanol	other
market for sodium methoxide	0.013764	carculator_lci_car	GLO	kilogram		technosphere	sodium methoxide	other
market for transport, freight train	0.37944	carculator_lci_car	RoW	ton kilometer		technosphere	transport, freight train	other
market for transport, freight, inland waterways, barge	0.15252	carculator_lci_car	RoW	ton kilometer		technosphere	transport, freight, inland waterways, barge	other
market for transport, freight, lorry, unspecified	0.15996	carculator_lci_car	RoW	ton kilometer		technosphere	transport, freight, lorry, unspecified	other
market for transport, freight, sea, tanker for petroleum	1.11972	carculator_lci_car	GLO	ton kilometer		technosphere	transport, freight, sea, tanker for petroleum	other
Activity	Biodiesel production, via transesterification, from rapeseed oil, energy allocation
location	RER
production amount	1
reference product	biodiesel, from rapeseed oil
type	process
unit	kilogram
worksheet name	None
source	Cozzolini, F. Life Cycle Assessment of Biofuels in EU/CH, 2018.
description	Internal document to PSI. Inventories on first, second and third generation biofuels production. Has NOT been peer-reviewed.
special remark
comment
Exchanges
name	amount	database	location	unit	categories	type	reference product	tag
Biodiesel production, via transesterification, from rapeseed oil, energy allocation	1	carculator_lci_car	RER	kilogram		production	biodiesel, from rapeseed oil	other
Carbon dioxide, non-fossil	0.904373	biosphere3	None	kilogram	air	biosphere		other
Refining of crude vegetable oil from rapeseed	1.00604	carculator_lci_car	RER	kilogram		technosphere	Refining of crude vegetable oil from rapeseed	other
market for heat, from steam, in chemical industry	1.2276	carculator_lci_car	RER	megajoule		technosphere	heat, from steam, in chemical industry	other
market for hydrochloric acid, without water, in 30% solution state	0.0036084	carculator_lci_car	RER	kilogram		technosphere	hydrochloric acid, without water, in 30% solution state	other
market for methanol	0.0952841	carculator_lci_car	GLO	kilogram		technosphere	methanol	other
market for sodium methoxide	0.0042594	carculator_lci_car	GLO	kilogram		technosphere	sodium methoxide	other
market for transport, freight train	0.37944	carculator_lci_car	Europe without Switzerland	ton kilometer		technosphere	transport, freight train	other
market for transport, freight, inland waterways, barge	0.15252	carculator_lci_car	RER	ton kilometer		technosphere	transport, freight, inland waterways, barge	other
market for transport, freight, lorry, unspecified	0.15996	carculator_lci_car	RER	ton kilometer		technosphere	transport, freight, lorry, unspecified	other
market for transport, freight, sea, tanker for petroleum	1.11972	carculator_lci_car	GLO	ton kilometer		technosphere	transport, freight, sea, tanker for petroleum	other
market for transport, pipeline, onshore, petroleum	0.00744	carculator_lci_car	RER	ton kilometer		technosphere	transport, pipeline, onshore, petroleum	other
market group for electricity, medium voltage	0.0351614	carculator_lci_car	Europe without Switzerland	kilowatt hour		technosphere	electricity, medium voltage	other
Activity	Biodiesel production, via transesterification, from used cooking oil, energy allocation
location	RER
production amount	1
reference product	biodiesel, from cooking oil
type	process
unit	kilogram
worksheet name	None
source	Cozzolini, F. Life Cycle Assessment of Biofuels in EU/CH, 2018.
description	Internal document to PSI. Inventories on first, second and third generation biofuels production. Has NOT been peer-reviewed.
special remark
comment
Exchanges
name	amount	database	location	unit	categories	type	reference product	tag
Biodiesel production, via transesterification, from used cooking oil, energy allocation	1	carculator_lci_car	RER	kilogram		production	biodiesel, from cooking oil	other
Carbon dioxide, in air	0.894444	biosphere3	None	kilogram	natural resource::in air	biosphere		other
Supply and refining of waste cooking oil	1.02564	carculator_lci_car	RER	kilogram		technosphere	Waste Cooking Oil	other
market for methanol	0.113095	carculator_lci_car	GLO	kilogram		technosphere	methanol	other
market for natural gas, medium pressure, vehicle grade	0.0774802	carculator_lci_car	GLO	kilogram		technosphere	natural gas, medium pressure, vehicle grade	other
market for phosphoric acid, industrial grade, without water, in 85% solution state	0.014508	carculator_lci_car	GLO	kilogram		technosphere	phosphoric acid, industrial grade, without water, in 85% solution state	other
market for potassium hydroxide	0.013392	carculator_lci_car	GLO	kilogram		technosphere	potassium hydroxide	other
market for potassium sulfate	0.026784	carculator_lci_car	RER	kilogram		technosphere	potassium sulfate	other
market for transport, freight train	0.37944	carculator_lci_car	Europe without Switzerland	ton kilometer		technosphere	transport, freight train	other
market for transport, freight, inland waterways, barge	0.15252	carculator_lci_car	RER	ton kilometer		technosphere	transport, freight, inland waterways, barge	other
market for transport, freight, lorry, unspecified	0.15996	carculator_lci_car	RER	ton kilometer		technosphere	transport, freight, lorry, unspecified	other
market for transport, freight, sea, tanker for petroleum	1.11972	carculator_lci_car	GLO	ton kilometer		technosphere	transport, freight, sea, tanker for petroleum	other
Activity	Biodiesel, from algae, at fuelling station
location	RER
production amount	1
reference product	biodiesel, vehicle grade
type	process
unit	kilogram
worksheet name	None
source	Cozzolini, F. Life Cycle Assessment of Biofuels in EU/CH, 2018.
description	Internal document to PSI. Inventories on first, second and third generation biofuels production. Has NOT been peer-reviewed.
special remark
comment
Exchanges
name	amount	database	location	unit	categories	type	reference product	tag
Biodiesel production, via transesterification, from algae, energy allocation	1.00057	carculator_lci_car	RER	kilogram		technosphere	biodiesel, from algae	other
Biodiesel, from algae, at fuelling station	1	carculator_lci_car	RER	kilogram		production	biodiesel, vehicle grade	other
infrastructure construction, for regional distribution of oil product	2.6e-10	carculator_lci_car	RER	unit		technosphere	infrastructure, for regional distribution of oil product	other
market for fly ash and scrubber sludge	-0.000168	carculator_lci_car	Europe without Switzerland	kilogram		technosphere	fly ash and scrubber sludge	other
market for heat, central or small-scale, other than natural gas	0.000584	carculator_lci_car	CH	megajoule		technosphere	heat, central or small-scale, other than natural gas	other
market for municipal solid waste	-6.27e-06	carculator_lci_car	CH	kilogram		technosphere	municipal solid waste	other
market for rainwater mineral oil storage	-7.5e-05	carculator_lci_car	Europe without Switzerland	cubic meter		technosphere	rainwater mineral oil storage	other
market for tap water	0.000689	carculator_lci_car	Europe without Switzerland	kilogram		technosphere	tap water	other
market for transport, freight train	0.0336	carculator_lci_car	Europe without Switzerland	ton kilometer		technosphere	transport, freight train	other
market for transport, freight, lorry, unspecified	0.0326	carculator_lci_car	RER	ton kilometer		technosphere	transport, freight, lorry, unspecified	other
market group for electricity, low voltage	0.0067	carculator_lci_car	RER	kilowatt hour		technosphere	electricity, low voltage	other
treatment of wastewater, average, capacity 1E9l/year	-6.89e-07	carculator_lci_car	Europe without Switzerland	cubic meter		technosphere	wastewater, average	other
Activity	Biodiesel, from palm oil, at fuelling station
location	ID
production amount	1
reference product	biodiesel, vehicle grade
type	process
unit	kilogram
worksheet name	None
source	Cozzolini, F. Life Cycle Assessment of Biofuels in EU/CH, 2018.
description	Internal document to PSI. Inventories on first, second and third generation biofuels production. Has NOT been peer-reviewed.
special remark
comment
Exchanges
name	amount	database	location	unit	categories	type	reference product	tag
Biodiesel production, via transesterification, from palm oil, energy allocation	1.00057	carculator_lci_car	ID	kilogram		technosphere	biodiesel, from palm oil	other
Biodiesel, from palm oil, at fuelling station	1	carculator_lci_car	ID	kilogram		production	biodiesel, vehicle grade	other
infrastructure construction, for regional distribution of oil product	2.6e-10	carculator_lci_car	RER	unit		technosphere	infrastructure, for regional distribution of oil product	other
market for electricity, medium voltage	0.0067	carculator_lci_car	ID	kilowatt hour		technosphere	electricity, medium voltage	other
market for fly ash and scrubber sludge	-0.000168	carculator_lci_car	Europe without Switzerland	kilogram		technosphere	fly ash and scrubber sludge	other
market for heat, central or small-scale, other than natural gas	0.000584	carculator_lci_car	CH	megajoule		technosphere	heat, central or small-scale, other than natural gas	other
market for municipal solid waste	-6.27e-06	carculator_lci_car	CH	kilogram		technosphere	municipal solid waste	other
market for rainwater mineral oil storage	-7.5e-05	carculator_lci_car	Europe without Switzerland	cubic meter		technosphere	rainwater mineral oil storage	other
market for tap water	0.000689	carculator_lci_car	RoW	kilogram		technosphere	tap water	other
market for transport, freight train	0.0336	carculator_lci_car	RoW	ton kilometer		technosphere	transport, freight train	other
market for transport, freight, lorry, unspecified	0.0326	carculator_lci_car	RoW	ton kilometer		technosphere	transport, freight, lorry, unspecified	other
treatment of wastewater, average, capacity 1E9l/year	-6.89e-07	carculator_lci_car	Europe without Switzerland	cubic meter		technosphere	wastewater, average	other
Activity	Biodiesel, from rapeseed oil, at fuelling station
location	RER
production amount	1
reference product	biodiesel, vehicle grade
type	process
unit	kilogram
worksheet name	None
source	Cozzolini, F. Life Cycle Assessment of Biofuels in EU/CH, 2018.
description	Internal document to PSI. Inventories on first, second and third generation biofuels production. Has NOT been peer-reviewed.
special remark
comment
Exchanges
name	amount	database	location	unit	categories	type	reference product	tag
Biodiesel production, via transesterification, from rapeseed oil, energy allocation	1.00057	carculator_lci_car	RER	kilogram		technosphere	biodiesel, from rapeseed oil	other
Biodiesel, from rapeseed oil, at fuelling station	1	carculator_lci_car	RER	kilogram		production	biodiesel, vehicle grade	other
infrastructure construction, for regional distribution of oil product	2.6e-10	carculator_lci_car	RER	unit		technosphere	infrastructure, for regional distribution of oil product	other
market for fly ash and scrubber sludge	-0.000168	carculator_lci_car	Europe without Switzerland	kilogram		technosphere	fly ash and scrubber sludge	other
market for heat, central or small-scale, other than natural gas	0.000584	carculator_lci_car	CH	megajoule		technosphere	heat, central or small-scale, other than natural gas	other
market for municipal solid waste	-6.27e-06	carculator_lci_car	CH	kilogram		technosphere	municipal solid waste	other
market for rainwater mineral oil storage	-7.5e-05	carculator_lci_car	Europe without Switzerland	cubic meter		technosphere	rainwater mineral oil storage	other
market for tap water	0.000689	carculator_lci_car	Europe without Switzerland	kilogram		technosphere	tap water	other
market for transport, freight train	0.0336	carculator_lci_car	Europe without Switzerland	ton kilometer		technosphere	transport, freight train	other
market for transport, freight, lorry, unspecified	0.0326	carculator_lci_car	RER	ton kilometer		technosphere	transport, freight, lorry, unspecified	other
market group for electricity, low voltage	0.0067	carculator_lci_car	RER	kilowatt hour		technosphere	electricity, low voltage	other
treatment of wastewater, average, capacity 1E9l/year	-6.89e-07	carculator_lci_car	Europe without Switzerland	cubic meter		technosphere	wastewater, average	other
Activity	Biodiesel, from used cooking oil, at fuelling station
location	RER
production amount	1
reference product	biodiesel, vehicle grade
type	process
unit	kilogram
worksheet name	None
source	Cozzolini, F. Life Cycle Assessment of Biofuels in EU/CH, 2018.
description	Internal document to PSI. Inventories on first, second and third generation biofuels production. Has NOT been peer-reviewed.
special remark
comment
Exchanges
name	amount	database	location	unit	categories	type	reference product	tag
Biodiesel production, via transesterification, from used cooking oil, energy allocation	1.00057	carculator_lci_car	RER	kilogram		technosphere	biodiesel, from cooking oil	other
Biodiesel, from used cooking oil, at fuelling station	1	carculator_lci_car	RER	kilogram		production	biodiesel, vehicle grade	other
infrastructure construction, for regional distribution of oil product	2.6e-10	carculator_lci_car	RER	unit		technosphere	infrastructure, for regional distribution of oil product	other
market for fly ash and scrubber sludge	-0.000168	carculator_lci_car	Europe without Switzerland	kilogram		technosphere	fly ash and scrubber sludge	other
market for heat, central or small-scale, other than natural gas	0.000584	carculator_lci_car	CH	megajoule		technosphere	heat, central or small-scale, other than natural gas	other
market for municipal solid waste	-6.27e-06	carculator_lci_car	CH	kilogram		technosphere	municipal solid waste	other
market for rainwater mineral oil storage	-7.5e-05	carculator_lci_car	Europe without Switzerland	cubic meter		technosphere	rainwater mineral oil storage	other
market for tap water	0.000689	carculator_lci_car	Europe without Switzerland	kilogram		technosphere	tap water	other
market for transport, freight train	0.0336	carculator_lci_car	Europe without Switzerland	ton kilometer		technosphere	transport, freight train	other
market for transport, freight, lorry, unspecified	0.0326	carculator_lci_car	RER	ton kilometer		technosphere	transport, freight, lorry, unspecified	other
treatment of wastewater, average, capacity 1E9l/year	-6.89e-07	carculator_lci_car	Europe without Switzerland	cubic meter		technosphere	wastewater, average	other
Activity	Biomethane, gaseous, 5 bar, from sewage sludge fermentation, at fuelling station
location	RER
production amount	1
reference product	biomethane, high pressure
type	process
unit	kilogram
worksheet name	None
source	Zhang, X., Witte, J., Schildhauer, T., Bauer, C. Life Cycle Assessment of Power-to-Gas with Biogas as the Carbon Source. Sustain. Energy Fuels 2020, 4 (3), 1427ï¿½1436. https://doi.org/10.1039/c9se00986h
description
special remark
comment
Exchanges
name	amount	database	location	unit	categories	type	reference product	tag
Biomethane, gaseous, 5 bar, from sewage sludge fermentation, at fuelling station	1	carculator_lci_car	RER	kilogram		production	biomethane, high pressure	other
Carbon dioxide, non-fossil	1.38615e-05	biosphere3	None	kilogram	air	biosphere		other
Hydrogen sulfide	4.39939e-09	biosphere3	None	kilogram	air	biosphere		other
Methane, non-fossil	0.00030042	biosphere3	None	kilogram	air	biosphere		other
Nitrogen	1.2042e-06	biosphere3	None	kilogram	air	biosphere		other
biogas upgrading - sewage sludge - amine scrubbing - best	1.02	carculator_lci_car	RER	kilogram		technosphere	biogas upgrading - sewage sludge - amine scrubbing - best	other
heat and power co-generation, biogas, gas engine	0.0413937	carculator_lci_car	CH	megajoule		technosphere	heat, central or small-scale, other than natural gas	other
market for natural gas service station	8.48e-08	carculator_lci_car	GLO	unit		technosphere	natural gas service station	other
market group for electricity, medium voltage	0.209889	carculator_lci_car	RER	kilowatt hour		technosphere	electricity, medium voltage	other
pipeline construction, natural gas, high pressure distribution network	2.33775e-08	carculator_lci_car	Europe without Switzerland	kilometer		technosphere	pipeline, natural gas, high pressure distribution network	other
Activity	Bipolar plate
location	GLO
production amount	1
reference product	Bipolar plate
type	process
unit	kilowatt
worksheet name	None
source	Miotti, M., Hofer, J. & Bauer, C. Integrated environmental and economic assessment of current and future fuel cell vehicles. Int J Life Cycle Assess 22, 94ï¿½110 (2017). https://doi.org/10.1007/s11367-015-0986-4
description
special remark
comment
Exchanges
name	amount	database	location	unit	categories	type	reference product	tag
Bipolar plate	1	carculator_lci_car	GLO	kilowatt		production	Bipolar plate	other
graphite production	0.142857	carculator_lci_car	RoW	kilogram		technosphere	graphite	other
injection moulding	0.428571	carculator_lci_car	RoW	kilogram		technosphere	injection moulding	other
phenolic resin production	0.285714	carculator_lci_car	RoW	kilogram		technosphere	phenolic resin	other
Activity	Buffer tank
location	GLO
production amount	1
reference product	Buffer tank
type	process
unit	unit
worksheet name	None
source	Simons, A. and Bauer, C. (2015). A life-cycle perspective on automotive fuel cells, Applied Energy, doi:10.1016/j.apenergy.2015.02.049
description
special remark
comment
Exchanges
name	amount	database	location	unit	categories	type	reference product	tag
Buffer tank	1	carculator_lci_car	GLO	unit		production	Buffer tank	other
market for sheet rolling, chromium steel	220	carculator_lci_car	GLO	kilogram		technosphere	sheet rolling, chromium steel	other
market for steel, chromium steel 18/8, hot rolled	220	carculator_lci_car	GLO	kilogram		technosphere	steel, chromium steel 18/8, hot rolled	other
market for transport, freight, lorry 16-32 metric ton, EURO5	22	carculator_lci_car	RoW	ton kilometer		technosphere	transport, freight, lorry 16-32 metric ton, EURO5	other
market for welding, arc, steel	12.5	carculator_lci_car	GLO	meter		technosphere	welding, arc, steel	other
Activity	CO2 storage/at H2 production plant, pre, pipeline 200km, storage 1000m
location	RER
production amount	1
reference product	CO2 storage/at H2 production plant, pre, pipeline 200km, storage 1000m
type	process
unit	kilogram
worksheet name	None
source	Volkart et al., 2013, Life cycle assessment of carbon capture and storage in power generation and industry in Europe, doi: 10.1016/j.ijggc.2013.03.003
description
special remark
comment
Exchanges
name	amount	database	location	unit	categories	type	reference product	tag
CO2 storage/at H2 production plant, pre, pipeline 200km, storage 1000m	1	carculator_lci_car	RER	kilogram		production	CO2 storage/at H2 production plant, pre, pipeline 200km, storage 1000m	other
drilling, deep borehole/m	1.69e-08	carculator_lci_car	RER	meter		technosphere	drilling, deep borehole/m	other
market for gas turbine, 10MW electrical	2.54e-11	carculator_lci_car	GLO	unit		technosphere	gas turbine, 10MW electrical	other
market group for electricity, medium voltage	0.00948	carculator_lci_car	ENTSO-E	kilowatt hour		technosphere	electricity, medium voltage	other
transport, pipeline, supercritical CO2, 200km w/o recompression	0.00152	carculator_lci_car	RER	ton kilometer		technosphere	transport, pipeline, supercritical CO2, 200km w/o recompression	other
Activity	Cables
location	RER
production amount	1
reference product	Cables
type	process
unit	unit
worksheet name	None
source	https://doi.org/10.3390/su10041148
description	Electrical equipment, protective relays, fuses, per km.
special remark
comment
Exchanges
name	amount	database	location	unit	categories	type	reference product	tag
Cables	1	carculator_lci_car	RER	unit		production	Cables	other
cable production, unspecified	700	carculator_lci_car	GLO	kilogram		technosphere	cable, unspecified	other
Activity	Carbon fiber, weaved, at factory
location	RER
production amount	1
reference product	Carbon fiber, weaved
type	process
unit	kilogram
worksheet name	None
source	Benitez A, Wulf C, de Palmenaer A, Lengersdorf M, RÃ¶ding T, Grube T, et al. Ecological assessment of fuel cell electric vehicles with special focus on type IV carbon fiber hydrogen tank. J Clean Prod 2021, 278:123277. https://doi.org/10.1016/j.jclepro.2020.123277.
description	1 kg of finished carbon fiber Toray T700 G. Carbon fiber manufacturing. Source: based on Ellringmann et al. (2016), Gill et al. (2016), MÃ¼tzel (2012).
special remark
comment
Exchanges
name	amount	database	location	unit	categories	type	reference product	tag
Carbon fiber, weaved, at factory	1	carculator_lci_car	RER	kilogram		production	Carbon fiber, weaved	other
Fiber drying 3	1	carculator_lci_car	RER	kilogram		technosphere	Dried fiber 3	other
market for compressed air, 1000 kPa gauge	0.0585	carculator_lci_car	RER	cubic meter		technosphere	compressed air, 1000 kPa gauge	other
Activity	Carbon monoxide, from RWGS
location	RER
production amount	1
reference product	Carbon monoxide, from RWGS
type	process
unit	kilogram
worksheet name	None
source	Van Der Giesen, C., Kleijn, R., Kramer, G. J. Energy and Climate Impacts of Producing Synthetic Hydrocarbon Fuels from CO2. Environ. Sci. Technol. 2014, 48 (12), 7111ï¿½7121. https://doi.org/10.1021/es500191g.
description	Production of carbon monoxide from carbon dioxide in a reverse water gas shift reactor.
special remark
comment
Exchanges
name	amount	database	location	unit	categories	type	reference product	tag
Carbon monoxide, from RWGS	1	carculator_lci_car	RER	kilogram		production	Carbon monoxide, from RWGS	other
Fixed bed reactor for RWGS	1.93e-09	carculator_lci_car	RER	unit		technosphere	Fixed bed reactor	other
Hydrogen, gaseous, 25 bar, from electrolysis	0.07	carculator_lci_car	RER	kilogram		technosphere	Hydrogen, gaseous, 25 bar	other
carbon dioxide, captured from atmosphere	1.57	carculator_lci_car	RER	kilogram		technosphere	carbon dioxide, captured from the atmosphere	other
Activity	Catalyst layer
location	GLO
production amount	1
reference product	Catalyst layer
type	process
unit	kilowatt
worksheet name	None
source	Miotti, M., Hofer, J. & Bauer, C. Integrated environmental and economic assessment of current and future fuel cell vehicles. Int J Life Cycle Assess 22, 94ï¿½110 (2017). https://doi.org/10.1007/s11367-015-0986-4
description
special remark
comment
Exchanges
name	amount	database	location	unit	categories	type	reference product	tag
Catalyst layer	1	carculator_lci_car	GLO	kilowatt		production	Catalyst layer	other
Coating and curing, general manufacturing	0.2405	carculator_lci_car	GLO	square meter		technosphere	Coating and curing, general manufacturing	other
carbon black production	0.000225469	carculator_lci_car	GLO	kilogram		technosphere	carbon black	other
market for ethylene glycol	1.87891e-05	carculator_lci_car	GLO	kilogram		technosphere	ethylene glycol	other
market for platinum	0.000150313	carculator_lci_car	GLO	kilogram		technosphere	platinum	other
market for water, ultrapure	0.000187891	carculator_lci_car	RoW	kilogram		technosphere	water, ultrapure	other
sulfuric acid production	8.01141e-06	carculator_lci_car	RoW	kilogram		technosphere	sulfuric acid	other
tetrafluoroethylene production	1.07777e-05	carculator_lci_car	RoW	kilogram		technosphere	tetrafluoroethylene	other
Activity	Catenary masts
location	RER
production amount	1
reference product	Catenary masts
type	process
unit	unit
worksheet name	None
source	https://doi.org/10.3390/su10041148
description	Catenary masts per km. One every 50 m.
special remark
comment
Exchanges
name	amount	database	location	unit	categories	type	reference product	tag
Catenary masts	1	carculator_lci_car	RER	unit		production	Catenary masts	other
glass fibre reinforced plastic production, polyamide, injection moulded	274	carculator_lci_car	RER	kilogram		technosphere	glass fibre reinforced plastic, polyamide, injection moulded	other
market for steel, chromium steel 18/8	7752	carculator_lci_car	GLO	kilogram		technosphere	steel, chromium steel 18/8	other
metal working, average for chromium steel product manufacturing	7752	carculator_lci_car	RER	kilogram		technosphere	metal working, average for chromium steel product manufacturing	other
Activity	Catenary system
location	RER
production amount	1
reference product	Catenary system
type	process
unit	kilometer
worksheet name	None
source	https://doi.org/10.3390/su10041148
description	From https://doi.org/10.3390/su10041148. Assumed lifetime of 40 years. Per km.
special remark
comment
Exchanges
name	amount	database	location	unit	categories	type	reference product	tag
Cables	1	carculator_lci_car	RER	unit		technosphere	Cables	other
Catenary masts	1	carculator_lci_car	RER	unit		technosphere	Catenary masts	other
Catenary system	1	carculator_lci_car	RER	kilometer		production	Catenary system	other
Distribution sheds	1	carculator_lci_car	RER	unit		technosphere	Distribution sheds	other
Electrical equipment	1	carculator_lci_car	RER	unit		technosphere	Electrical equipment	other
Overhead lines	1	carculator_lci_car	RER	unit		technosphere	Overhead lines	other
Semi-rigid roadside barriers	1	carculator_lci_car	RER	unit		technosphere	Semi-rigid roadside barriers	other
Transformers	1	carculator_lci_car	RER	unit		technosphere	Transformers	other
Activity	Cathode current collector, LFP
location	JP
production amount	1
reference product	Cathode current collector, LFP
type	process
unit	kilogram
worksheet name	None
source	Tobias S. Schmidt, Martin Beuse, Xiaojin Zhang, Bjarne Steffen, Simon F. Schneider, Alejandro Pena-Bello, Christian Bauer, and David Parra, Additional Emissions and Cost from Storing Electricity in Stationary Battery Systems, Environmental Science & Technology 2019 53 (7), 3379-3390, doi: 10.1021/acs.est.8b05317
description
special remark
comment
Exchanges
name	amount	database	location	unit	categories	type	reference product	tag
Cathode current collector, LFP	1	carculator_lci_car	JP	kilogram		production	Cathode current collector, LFP	other
aluminium production, primary, ingot	1	carculator_lci_car	IAI Area, Asia, without China and GCC	kilogram		technosphere	aluminium, primary, ingot	other
market for sheet rolling, aluminium	1	carculator_lci_car	GLO	kilogram		technosphere	sheet rolling, aluminium	other
Activity	Cathode current collector, LTO
location	JP
production amount	1
reference product	Cathode current collector, LTO
type	process
unit	kilogram
worksheet name	None
source	Tobias S. Schmidt, Martin Beuse, Xiaojin Zhang, Bjarne Steffen, Simon F. Schneider, Alejandro Pena-Bello, Christian Bauer, and David Parra, Additional Emissions and Cost from Storing Electricity in Stationary Battery Systems, Environmental Science & Technology 2019 53 (7), 3379-3390, doi: 10.1021/acs.est.8b05317
description
special remark
comment
Exchanges
name	amount	database	location	unit	categories	type	reference product	tag
Cathode current collector, LTO	1	carculator_lci_car	JP	kilogram		production	Cathode current collector, LTO	other
aluminium production, primary, ingot	1	carculator_lci_car	IAI Area, Asia, without China and GCC	kilogram		technosphere	aluminium, primary, ingot	other
market for sheet rolling, aluminium	1	carculator_lci_car	GLO	kilogram		technosphere	sheet rolling, aluminium	other
Activity	Cathode paste, LFP
location	JP
production amount	1
reference product	Cathode paste, LFP
type	process
unit	kilogram
worksheet name	None
source	Tobias S. Schmidt, Martin Beuse, Xiaojin Zhang, Bjarne Steffen, Simon F. Schneider, Alejandro Pena-Bello, Christian Bauer, and David Parra, Additional Emissions and Cost from Storing Electricity in Stationary Battery Systems, Environmental Science & Technology 2019 53 (7), 3379-3390, doi: 10.1021/acs.est.8b05317
description	Paste for cathode for lithium ion-based ferrophosphate battery.
special remark
comment
Exchanges
name	amount	database	location	unit	categories	type	reference product	tag
Cathode paste, LFP	1	carculator_lci_car	JP	kilogram		production	Cathode paste, LFP	other
Lithium iron phosphate [LiFePO4]	0.87	carculator_lci_car	JP	kilogram		technosphere	Lithium iron phosphate [LiFePO4]	other
market for N-methyl-2-pyrrolidone	0.28	carculator_lci_car	GLO	kilogram		technosphere	N-methyl-2-pyrrolidone	other
market for carbon black	0.05	carculator_lci_car	GLO	kilogram		technosphere	carbon black	other
market for polyvinylfluoride	0.08	carculator_lci_car	GLO	kilogram		technosphere	polyvinylfluoride	other
Activity	Cell container
location	GLO
production amount	1
reference product	Cell container
type	process
unit	kilogram
worksheet name	None
source	Tobias S. Schmidt, Martin Beuse, Xiaojin Zhang, Bjarne Steffen, Simon F. Schneider, Alejandro Pena-Bello, Christian Bauer, and David Parra, Additional Emissions and Cost from Storing Electricity in Stationary Battery Systems, Environmental Science & Technology 2019 53 (7), 3379-3390, doi: 10.1021/acs.est.8b05317
description
special remark
comment
Exchanges
name	amount	database	location	unit	categories	type	reference product	tag
Cell container	1	carculator_lci_car	GLO	kilogram		production	Cell container	other
Multilayer pouch	0.4	carculator_lci_car	GLO	kilogram		technosphere	Multilayer pouch	other
Tab Aluminum	0.22	carculator_lci_car	GLO	kilogram		technosphere	Tab Aluminum	other
Tab Copper	0.38	carculator_lci_car	GLO	kilogram		technosphere	Tab Copper	other
Activity	Charger
location	RER
production amount	1
reference product	Charger
type	process
unit	unit
worksheet name	None
source	https://doi.org/10.1016/S0306-2619(01)00032-0
description	Level 2 charger for BEV. From https://doi.org/10.1016/S0306-2619(01)00032-0. Used for overnight charging. Can charge a regular passenger car in 3 hours. Assumed lifetime of 24 years. We upscale it to a 100 kW Level-3 charger by upscaling the charger component given a mass of 1290 kg given by AAB's 100 kW bus charger.
special remark
comment
Exchanges
name	amount	database	location	unit	categories	type	reference product	tag
Charger	1	carculator_lci_car	RER	unit		production	Charger	other
electronics production, for control units	70	carculator_lci_car	RER	kilogram		technosphere	electronics, for control units	other
market for aluminium alloy, AlLi	50	carculator_lci_car	GLO	kilogram		technosphere	aluminium alloy, AlLi	other
market for copper, cathode	80	carculator_lci_car	GLO	kilogram		technosphere	copper, cathode	other
market for steel, chromium steel 18/8	400	carculator_lci_car	GLO	kilogram		technosphere	steel, chromium steel 18/8	other
market for transport, freight, lorry >32 metric ton, EURO5	120	carculator_lci_car	RER	ton kilometer		technosphere	transport, freight, lorry >32 metric ton, EURO5	other
metal working, average for aluminium product manufacturing	50	carculator_lci_car	RER	kilogram		technosphere	metal working, average for aluminium product manufacturing	other
metal working, average for chromium steel product manufacturing	400	carculator_lci_car	RER	kilogram		technosphere	metal working, average for chromium steel product manufacturing	other
metal working, average for copper product manufacturing	80	carculator_lci_car	RER	kilogram		technosphere	metal working, average for copper product manufacturing	other
Activity	Charging stand
location	RER
production amount	1
reference product	Charging stand
type	process
unit	unit
worksheet name	None
source	https://doi.org/10.1016/S0306-2619(01)00032-0
description	Level 3 charger for BEV. From https://doi.org/10.1016/S0306-2619(01)00032-0. Used for overnight charging. Can charge a regular passenger car in 3 hours. Assumed lifetime of 24 years. We upscale it to a 100 kW Level-3 charger by upscaling the charger component given a mass of 1290 kg given by AAB's 100 kW bus charger.
special remark
comment
Exchanges
name	amount	database	location	unit	categories	type	reference product	tag
Charging stand	1	carculator_lci_car	RER	unit		production	Charging stand	other
computer production, laptop	1	carculator_lci_car	GLO	unit		technosphere	computer, laptop	other
display production, liquid crystal, 17 inches	1	carculator_lci_car	GLO	unit		technosphere	display, liquid crystal, 17 inches	other
electronics production, for control units	8.25	carculator_lci_car	RER	kilogram		technosphere	electronics, for control units	other
market for aluminium alloy, AlLi	1	carculator_lci_car	GLO	kilogram		technosphere	aluminium alloy, AlLi	other
market for copper, cathode	11	carculator_lci_car	GLO	kilogram		technosphere	copper, cathode	other
market for steel, chromium steel 18/8	73	carculator_lci_car	GLO	kilogram		technosphere	steel, chromium steel 18/8	other
market for transport, freight, lorry >32 metric ton, EURO5	36.05	carculator_lci_car	RER	ton kilometer		technosphere	transport, freight, lorry >32 metric ton, EURO5	other
metal working, average for aluminium product manufacturing	1	carculator_lci_car	RER	kilogram		technosphere	metal working, average for aluminium product manufacturing	other
metal working, average for chromium steel product manufacturing	73	carculator_lci_car	RER	kilogram		technosphere	metal working, average for chromium steel product manufacturing	other
metal working, average for copper product manufacturing	11	carculator_lci_car	RER	kilogram		technosphere	metal working, average for copper product manufacturing	other
Activity	Coating and curing, general manufacturing
location	GLO
production amount	1
reference product	Coating and curing, general manufacturing
type	process
unit	square meter
worksheet name	None
source	Miotti, M., Hofer, J. & Bauer, C. Integrated environmental and economic assessment of current and future fuel cell vehicles. Int J Life Cycle Assess 22, 94ï¿½110 (2017). https://doi.org/10.1007/s11367-015-0986-4
description
special remark
comment
Exchanges
name	amount	database	location	unit	categories	type	reference product	tag
Coating and curing, general manufacturing	1	carculator_lci_car	GLO	square meter		production	Coating and curing, general manufacturing	other
Heat, waste	4.68	biosphere3	None	megajoule	air	biosphere		other
NMVOC, non-methane volatile organic compounds, unspecified origin	0.000482	biosphere3	None	kilogram	air	biosphere		other
heat production, natural gas, at industrial furnace low-NOx >100kW	34.4	carculator_lci_car	RoW	megajoule		technosphere	heat, district or industrial, natural gas	other
lubricating oil production	0.0172	carculator_lci_car	RoW	kilogram		technosphere	lubricating oil	other
market for water, decarbonised	6.54e-06	carculator_lci_car	RoW	kilogram		technosphere	water, decarbonised	other
market group for electricity, medium voltage	1.3	carculator_lci_car	GLO	kilowatt hour		technosphere	electricity, medium voltage	other
metal coating facility construction	3.33e-07	carculator_lci_car	RoW	unit		technosphere	metal coating facility	other
treatment of hazardous waste, hazardous waste incineration	0.031	carculator_lci_car	RoW	kilogram		technosphere	hazardous waste, for incineration	other
Activity	Crude Palm Oil extraction from FFBs at oil mill
location	ID
production amount	1
reference product	Crude Palm Oil extraction from FFBs at oil mill
type	process
unit	kilogram
worksheet name	None
source	Cozzolini, F. Life Cycle Assessment of Biofuels in EU/CH, 2018.
description	Internal document to PSI. Inventories on first, second and third generation biofuels production. Has NOT been peer-reviewed.
special remark
comment
Exchanges
name	amount	database	location	unit	categories	type	reference product	tag
Crude Palm Oil extraction from FFBs at oil mill	1	carculator_lci_car	ID	kilogram		production	Crude Palm Oil extraction from FFBs at oil mill	other
Dinitrogen monoxide	3.6852e-05	biosphere3	None	kilogram	air	biosphere		other
Farming and supply of Fresh Fruit Bunches (FFBs) for palm oil	3.10596	carculator_lci_car	ID	kilogram		technosphere	Fresh Fruit Bunches (FFBs) production	other
Methane, non-fossil	2.59e-05	biosphere3	None	kilogram	air	biosphere		other
market for diesel, burned in agricultural machinery	0.142076	carculator_lci_car	GLO	megajoule		technosphere	diesel, burned in agricultural machinery	other
market for electricity, medium voltage	0.000693996	carculator_lci_car	ID	kilowatt hour		technosphere	electricity, medium voltage	other
market for transport, freight, lorry, unspecified	0.253709	carculator_lci_car	RoW	ton kilometer		technosphere	transport, freight, lorry, unspecified	other
Activity	Diesel production, synthetic, Fischer Tropsch process, economic allocation
location	RER
production amount	1
reference product	Diesel, synthetic
type	process
unit	kilogram
worksheet name	None
source	Van Der Giesen, C., Kleijn, R., Kramer, G. J. Energy and Climate Impacts of Producing Synthetic Hydrocarbon Fuels from CO2. Environ. Sci. Technol. 2014, 48 (12), 7111ï¿½7121. https://doi.org/10.1021/es500191g.
description	Adapted from van der Giesen et al. 2014. LHV: 43.3 MJ/kg, Formula: C13H18, Density: 7551 kg/m3. Economic allocation between 3 other co-products. Allocation key for this co-product: 16%. Post corrected to preserve carbon balance.
special remark
comment
Exchanges
name	amount	database	location	unit	categories	type	reference product	tag
Carbon dioxide, in air	1.82	biosphere3	None	kilogram	natural resource::in air	biosphere		other
Diesel production, synthetic, Fischer Tropsch process, economic allocation	1	carculator_lci_car	RER	kilogram		production	Diesel, synthetic	other
Gas-to-liquid plant construction	6.7e-12	carculator_lci_car	GLO	unit		technosphere	Gas-to-liquid plant	other
Heat, waste	3.6416	biosphere3	None	megajoule	air	biosphere		other
Syngas, RWGS, Production	0.98	carculator_lci_car	RER	kilogram		technosphere	Syngas, RWGS, Production	other
Water	0.0010755	biosphere3	None	cubic meter	water	biosphere		other
market group for electricity, low voltage	0.0872421	carculator_lci_car	RER	kilowatt hour		technosphere	electricity, low voltage	other
Activity	Diesel production, synthetic, Fischer Tropsch process, energy allocation
location	RER
production amount	1
reference product	Diesel, synthetic
type	process
unit	kilogram
worksheet name	None
source	Van Der Giesen, C., Kleijn, R., Kramer, G. J. Energy and Climate Impacts of Producing Synthetic Hydrocarbon Fuels from CO2. Environ. Sci. Technol. 2014, 48 (12), 7111ï¿½7121. https://doi.org/10.1021/es500191g.
description	Adapted from van der Giesen et al. 2014. LHV: 43.3 MJ/kg, Formula: C13H18, Density: 7551 kg/m3. Energy-based allocation between 3 other co-products. Allocation key for this co-product: 37%. Post corrected to preserve carbon balance.
special remark
comment
Exchanges
name	amount	database	location	unit	categories	type	reference product	tag
Carbon dioxide, in air	0.06	biosphere3	None	kilogram	natural resource::in air	biosphere		other
Diesel production, synthetic, Fischer Tropsch process, energy allocation	1	carculator_lci_car	RER	kilogram		production	Diesel, synthetic	other
Gas-to-liquid plant construction	6.7e-12	carculator_lci_car	GLO	unit		technosphere	Gas-to-liquid plant	other
Heat, waste	3.6416	biosphere3	None	megajoule	air	biosphere		other
Syngas, RWGS, Production	2.26	carculator_lci_car	RER	kilogram		technosphere	Syngas, RWGS, Production	other
Water	0.0010755	biosphere3	None	cubic meter	water	biosphere		other
market group for electricity, low voltage	0.0872421	carculator_lci_car	RER	kilowatt hour		technosphere	electricity, low voltage	other
Activity	Dimethyl sulfoxide production (DMSO)
location	RER
production amount	1
reference product	Dimethyl sulfoxide
type	process
unit	kilogram
worksheet name	None
source	Benitez A, Wulf C, de Palmenaer A, Lengersdorf M, RÃ¶ding T, Grube T, et al. Ecological assessment of fuel cell electric vehicles with special focus on type IV carbon fiber hydrogen tank. J Clean Prod 2021, 278:123277. https://doi.org/10.1016/j.jclepro.2020.123277.
description
special remark
comment
Exchanges
name	amount	database	location	unit	categories	type	reference product	tag
Dimethyl sulfoxide production (DMSO)	1	carculator_lci_car	RER	kilogram		production	Dimethyl sulfoxide	other
air separation, cryogenic	0.00539653	carculator_lci_car	RER	kilogram		technosphere	nitrogen, liquid	other
market for compressed air, 1000 kPa gauge	0.00257993	carculator_lci_car	RER	cubic meter		technosphere	compressed air, 1000 kPa gauge	other
market for dimethyl sulfoxide	0.0315489	carculator_lci_car	GLO	kilogram		technosphere	dimethyl sulfoxide	other
market for ethylene glycol	2.42255e-06	carculator_lci_car	GLO	kilogram		technosphere	ethylene glycol	other
market for steam, in chemical industry	1.5948	carculator_lci_car	RER	kilogram		technosphere	steam, in chemical industry	other
Activity	Distribution sheds
location	RER
production amount	1
reference product	Distribution sheds
type	process
unit	unit
worksheet name	None
source	https://doi.org/10.3390/su10041148
description	Housing sheds for tranformers and other electrical equipment, per km.
special remark
comment
Exchanges
name	amount	database	location	unit	categories	type	reference product	tag
Distribution sheds	1	carculator_lci_car	RER	unit		production	Distribution sheds	other
market for steel, low-alloyed	145	carculator_lci_car	GLO	kilogram		technosphere	steel, low-alloyed	other
metal working, average for steel product manufacturing	145	carculator_lci_car	RER	kilogram		technosphere	metal working, average for steel product manufacturing	other
Activity	EV charger, level 3, plugin, 200 kW
location	RER
production amount	1
reference product	EV charger, level 3, plugin, 200 kW
type	process
unit	unit
worksheet name	None
source	https://doi.org/10.1016/S0306-2619(01)00032-0
description	Level 2 charger for BEV. From https://doi.org/10.1016/S0306-2619(01)00032-0. Used for overnight charging. Can charge a regular passenger car in 3 hours. Assumed lifetime of 24 years. We upscale it to a 100 kW Level-3 charger by upscaling the charger component given a mass of 1290 kg given by AAB's 100 kW bus charger.
special remark
comment
Exchanges
name	amount	database	location	unit	categories	type	reference product	tag
Charger	4.3	carculator_lci_car	RER	unit		technosphere	Charger	other
Charging stand	1	carculator_lci_car	RER	unit		technosphere	Charging stand	other
EV charger, level 3, plugin, 200 kW	1	carculator_lci_car	RER	unit		production	EV charger, level 3, plugin, 200 kW	other
Storage battery	1	carculator_lci_car	RER	unit		technosphere	Storage battery	other
Activity	EV charger, level 3, with pantograph, 450 kW
location	RER
production amount	1
reference product	EV charger, level 3, with pantograph, 450 kW
type	process
unit	unit
worksheet name	None
source	https://doi.org/10.1016/S0306-2619(01)00032-0 and ABB
description	The total mass is from AAB's 450 kW pantograph charger (1340 kg x 3), plus the charging interface (500 kg). But the material composition, etc., is extrapolated from the Level-2 charger of Nansai et al, 2001. Assumed lifetime of 24 years.
special remark
comment
Exchanges
name	amount	database	location	unit	categories	type	reference product	tag
Charger	7.53333	carculator_lci_car	RER	unit		technosphere	Charger	other
Charging stand	1	carculator_lci_car	RER	unit		technosphere	Charging stand	other
EV charger, level 3, with pantograph, 450 kW	1	carculator_lci_car	RER	unit		production	EV charger, level 3, with pantograph, 450 kW	other
Storage battery	1	carculator_lci_car	RER	unit		technosphere	Storage battery	other
Activity	Electrical equipment
location	RER
production amount	1
reference product	Electrical equipment
type	process
unit	unit
worksheet name	None
source	https://doi.org/10.3390/su10041148
description	Electrical equipment, protective relays, fuses, per km.
special remark
comment
Exchanges
name	amount	database	location	unit	categories	type	reference product	tag
Electrical equipment	1	carculator_lci_car	RER	unit		production	Electrical equipment	other
market for steel, low-alloyed	57	carculator_lci_car	GLO	kilogram		technosphere	steel, low-alloyed	other
metal working, average for steel product manufacturing	57	carculator_lci_car	RER	kilogram		technosphere	metal working, average for steel product manufacturing	other
Activity	Electrolyte, LFP
location	JP
production amount	1
reference product	Electrolyte, LFP
type	process
unit	kilogram
worksheet name	None
source	Tobias S. Schmidt, Martin Beuse, Xiaojin Zhang, Bjarne Steffen, Simon F. Schneider, Alejandro Pena-Bello, Christian Bauer, and David Parra, Additional Emissions and Cost from Storing Electricity in Stationary Battery Systems, Environmental Science & Technology 2019 53 (7), 3379-3390, doi: 10.1021/acs.est.8b05317
description
special remark
comment
Exchanges
name	amount	database	location	unit	categories	type	reference product	tag
Electrolyte, LFP	1	carculator_lci_car	JP	kilogram		production	Electrolyte, LFP	other
market for ethylene carbonate	0.894	carculator_lci_car	GLO	kilogram		technosphere	ethylene carbonate	other
market for lithium hexafluorophosphate	0.106	carculator_lci_car	GLO	kilogram		technosphere	lithium hexafluorophosphate	other
Activity	Electrolyte, LTO
location	JP
production amount	1
reference product	Electrolyte, LTO
type	process
unit	kilogram
worksheet name	None
source	Tobias S. Schmidt, Martin Beuse, Xiaojin Zhang, Bjarne Steffen, Simon F. Schneider, Alejandro Pena-Bello, Christian Bauer, and David Parra, Additional Emissions and Cost from Storing Electricity in Stationary Battery Systems, Environmental Science & Technology 2019 53 (7), 3379-3390, doi: 10.1021/acs.est.8b05317
description
special remark
comment
Exchanges
name	amount	database	location	unit	categories	type	reference product	tag
Electrolyte, LTO	1	carculator_lci_car	JP	kilogram		production	Electrolyte, LTO	other
market for ethylene carbonate	0.894	carculator_lci_car	GLO	kilogram		technosphere	ethylene carbonate	other
market for lithium hexafluorophosphate	0.106	carculator_lci_car	GLO	kilogram		technosphere	lithium hexafluorophosphate	other
Activity	End plate
location	GLO
production amount	1
reference product	End plate
type	process
unit	kilowatt
worksheet name	None
source	Miotti, M., Hofer, J. & Bauer, C. Integrated environmental and economic assessment of current and future fuel cell vehicles. Int J Life Cycle Assess 22, 94ï¿½110 (2017). https://doi.org/10.1007/s11367-015-0986-4
description
special remark
comment
Exchanges
name	amount	database	location	unit	categories	type	reference product	tag
End plate	1	carculator_lci_car	GLO	kilowatt		production	End plate	other
aluminium ingot, primary, to aluminium, wrought alloy market	0.0395294	carculator_lci_car	GLO	kilogram		technosphere	aluminium, wrought alloy	other
metal working, average for aluminium product manufacturing	0.0395294	carculator_lci_car	RoW	kilogram		technosphere	metal working, average for aluminium product manufacturing	other
Activity	Essential BoP
location	GLO
production amount	1
reference product	Essential BoP
type	process
unit	kilogram
worksheet name	None
source	Miotti, M., Hofer, J. & Bauer, C. Integrated environmental and economic assessment of current and future fuel cell vehicles. Int J Life Cycle Assess 22, 94ï¿½110 (2017). https://doi.org/10.1007/s11367-015-0986-4
description
special remark
comment
Exchanges
name	amount	database	location	unit	categories	type	reference product	tag
Essential BoP	1	carculator_lci_car	GLO	kilogram		production	Essential BoP	other
aluminium ingot, primary, to aluminium, wrought alloy market	0.0905797	carculator_lci_car	GLO	kilogram		technosphere	aluminium, wrought alloy	other
market for ethylene glycol	0.169082	carculator_lci_car	GLO	kilogram		technosphere	ethylene glycol	other
market for polyethylene, high density, granulate	0.0531401	carculator_lci_car	GLO	kilogram		technosphere	polyethylene, high density, granulate	other
market for polyphenylene sulfide	0.252415	carculator_lci_car	GLO	kilogram		technosphere	polyphenylene sulfide	other
market for reinforcing steel	0.338164	carculator_lci_car	GLO	kilogram		technosphere	reinforcing steel	other
market for synthetic rubber	0.0483092	carculator_lci_car	GLO	kilogram		technosphere	synthetic rubber	other
metal working, average for chromium steel product manufacturing	0.477053	carculator_lci_car	RoW	kilogram		technosphere	metal working, average for chromium steel product manufacturing	other
steel production, chromium steel 18/8, hot rolled	0.0483092	carculator_lci_car	RoW	kilogram		technosphere	steel, chromium steel 18/8, hot rolled	other
Activity	Ethanol production, via fermentation, from corn starch, energy allocation
location	RER
production amount	1
reference product	ethanol, from corn starch
type	process
unit	kilogram
worksheet name	None
source	Cozzolini, F. Life Cycle Assessment of Biofuels in EU/CH, 2018.
description	Production of ethanol from maize starch. The burden associated with the supply of maize starch (e.g., direct and indirect land use change, fertlizers, electricity, etc.) is fully accounted for, as it is not a residual material. The transport and conditioning of the biomass residues is also accounted for.
special remark	This dataset has not been peer reviewed. Therefore, results using this datasets should be considered with caution.
comment
Exchanges
name	amount	database	location	unit	categories	type	reference product	tag
Carbon dioxide, non-fossil	0.916064	biosphere3	None	kilogram	air	biosphere		other
Ethanol production, via fermentation, from corn starch, energy allocation	1	carculator_lci_car	RER	kilogram		production	ethanol, from corn starch	other
Farming and supply of corn	2.02136	carculator_lci_car	RER	kilogram		technosphere	corn, harvested, at ethanol plant	other
market for ammonia, anhydrous, liquid	0.00435006	carculator_lci_car	RER	kilogram		technosphere	ammonia, anhydrous, liquid	other
market for heat, from steam, in chemical industry	6.24624	carculator_lci_car	RER	megajoule		technosphere	heat, from steam, in chemical industry	other
market for quicklime, milled, packed	0.00189149	carculator_lci_car	RER	kilogram		technosphere	quicklime, milled, packed	other
market for sodium hydroxide, without water, in 50% solution state	0.00718775	carculator_lci_car	GLO	kilogram		technosphere	sodium hydroxide, without water, in 50% solution state	other
market for sulfuric acid	0.0022697	carculator_lci_car	RER	kilogram		technosphere	sulfuric acid	other
market for transport, freight train	0.08008	carculator_lci_car	Europe without Switzerland	ton kilometer		technosphere	transport, freight train	other
market for transport, freight, inland waterways, barge	0.16302	carculator_lci_car	RER	ton kilometer		technosphere	transport, freight, inland waterways, barge	other
market for transport, freight, lorry, unspecified	0.1716	carculator_lci_car	RER	ton kilometer		technosphere	transport, freight, lorry, unspecified	other
market for transport, freight, sea, tanker for petroleum	1.19262	carculator_lci_car	GLO	ton kilometer		technosphere	transport, freight, sea, tanker for petroleum	other
market for urea	0.00756584	carculator_lci_car	RER	kilogram		technosphere	urea	other
market group for electricity, medium voltage	0.00467507	carculator_lci_car	Europe without Switzerland	kilowatt hour		technosphere	electricity, medium voltage	other
Activity	Ethanol production, via fermentation, from forest residue, energy allocation
location	RER
production amount	1
reference product	ethanol, from forest residues
type	process
unit	kilogram
worksheet name	None
source	F. Cozzolini. Internal study for PSI.
description	Production of ethanol from forest residues. There is no burden associated with the supply of biomass residues. That includes no burden associated to the production of crops and no burden associated to direct and indirect land use change. The transport and comnditioning of the biomass residues is howver accounted for.
special remark	This dataset has not been peer reviewed. Therefore, results using this datasets should be considered with caution.
comment
Exchanges
name	amount	database	location	unit	categories	type	reference product	tag
Carbon dioxide, non-fossil	4.48043	biosphere3	None	kilogram	air	biosphere		other
Ethanol production, via fermentation, from forest residue, energy allocation	1	carculator_lci_car	RER	kilogram		production	ethanol, from forest residues	other
Supply of forest residue	3.08421	carculator_lci_car	RER	kilogram		technosphere	Forest residue	other
market for dolomite	0.13936	carculator_lci_car	RER	kilogram		technosphere	dolomite	other
market for sodium hydroxide, without water, in 50% solution state	0.0002412	carculator_lci_car	GLO	kilogram		technosphere	sodium hydroxide, without water, in 50% solution state	other
market for transport, freight train	0.23316	carculator_lci_car	Europe without Switzerland	ton kilometer		technosphere	transport, freight train	other
market for transport, freight, inland waterways, barge	0.0938	carculator_lci_car	RER	ton kilometer		technosphere	transport, freight, inland waterways, barge	other
market for transport, freight, lorry, unspecified	0.201	carculator_lci_car	RER	ton kilometer		technosphere	transport, freight, lorry, unspecified	other
market for transport, freight, sea, tanker for petroleum	8.81908	carculator_lci_car	GLO	ton kilometer		technosphere	transport, freight, sea, tanker for petroleum	other
market group for electricity, medium voltage	0.0315897	carculator_lci_car	Europe without Switzerland	kilowatt hour		technosphere	electricity, medium voltage	other
Activity	Ethanol production, via fermentation, from sugarbeet, energy allocation
location	RER
production amount	1
reference product	ethanol, from sugarbeet
type	process
unit	kilogram
worksheet name	None
source	Cozzolini, F. Life Cycle Assessment of Biofuels in EU/CH, 2018.
description	Production of ethanol from maize starch. The burden associated with the supply of maize starch (e.g., direct and indirect land use change, fertlizers, electricity, etc.) is fully accounted for, as it is not a residual material. The transport and conditioning of the biomass residues is also accounted for.
special remark	This dataset has not been peer reviewed. Therefore, results using this datasets should be considered with caution.
comment
Exchanges
name	amount	database	location	unit	categories	type	reference product	tag
Carbon dioxide, non-fossil	1.98068	biosphere3	None	kilogram	air	biosphere		other
Ethanol production, via fermentation, from sugarbeet, energy allocation	1	carculator_lci_car	RER	kilogram		production	ethanol, from sugarbeet	other
Farming and supply of sugarbeet	2.38693	carculator_lci_car	RER	kilogram		technosphere	Sugar beet cultivation	other
market for heat, from steam, in chemical industry	1.99392	carculator_lci_car	RER	megajoule		technosphere	heat, from steam, in chemical industry	other
market for transport, freight train	0.27336	carculator_lci_car	Europe without Switzerland	ton kilometer		technosphere	transport, freight train	other
market for transport, freight, inland waterways, barge	0.15276	carculator_lci_car	RER	ton kilometer		technosphere	transport, freight, inland waterways, barge	other
market for transport, freight, lorry, unspecified	0.1608	carculator_lci_car	RER	ton kilometer		technosphere	transport, freight, lorry, unspecified	other
market for transport, freight, sea, tanker for petroleum	1.11756	carculator_lci_car	GLO	ton kilometer		technosphere	transport, freight, sea, tanker for petroleum	other
market group for electricity, medium voltage	0.0315897	carculator_lci_car	Europe without Switzerland	kilowatt hour		technosphere	electricity, medium voltage	other
Activity	Ethanol production, via fermentation, from wheat grains, energy allocation
location	RER
production amount	1
reference product	ethanol, from wheat grains
type	process
unit	kilogram
worksheet name	None
source	Cozzolini, F. Life Cycle Assessment of Biofuels in EU/CH, 2018.
description	Production of ethanol from maize starch. The burden associated with the supply of maize starch (e.g., direct and indirect land use change, fertlizers, electricity, etc.) is fully accounted for, as it is not a residual material. The transport and conditioning of the biomass residues is also accounted for.
special remark	This dataset has not been peer reviewed. Therefore, results using this datasets should be considered with caution.
comment
Exchanges
name	amount	database	location	unit	categories	type	reference product	tag
Carbon dioxide, non-fossil	1.32704	biosphere3	None	kilogram	air	biosphere		other
Ethanol production, via fermentation, from wheat grains, energy allocation	1	carculator_lci_car	RER	kilogram		production	ethanol, from wheat grains	other
Farming and supply of wheat grains	2.23116	carculator_lci_car	RER	kilogram		technosphere	Wheat grains	other
market for ammonia, anhydrous, liquid	0.00314632	carculator_lci_car	RER	kilogram		technosphere	ammonia, anhydrous, liquid	other
market for heat, from steam, in chemical industry	5.87992	carculator_lci_car	RER	megajoule		technosphere	heat, from steam, in chemical industry	other
market for sodium hydroxide, without water, in 50% solution state	0.0078658	carculator_lci_car	GLO	kilogram		technosphere	sodium hydroxide, without water, in 50% solution state	other
market for sulfuric acid	0.00629264	carculator_lci_car	RER	kilogram		technosphere	sulfuric acid	other
market for transport, freight train	0.38056	carculator_lci_car	Europe without Switzerland	ton kilometer		technosphere	transport, freight train	other
market for transport, freight, inland waterways, barge	0.15276	carculator_lci_car	RER	ton kilometer		technosphere	transport, freight, inland waterways, barge	other
market for transport, freight, lorry, unspecified	0.32964	carculator_lci_car	RER	ton kilometer		technosphere	transport, freight, lorry, unspecified	other
market for transport, freight, sea, tanker for petroleum	1.11756	carculator_lci_car	GLO	ton kilometer		technosphere	transport, freight, sea, tanker for petroleum	other
market group for electricity, medium voltage	0.0315897	carculator_lci_car	Europe without Switzerland	kilowatt hour		technosphere	electricity, medium voltage	other
Activity	Ethanol production, via fermentation, from wheat straw, energy allocation
location	RER
production amount	1
reference product	ethanol, from wheat straw pellets
type	process
unit	kilogram
worksheet name	None
source	Cozzolini, F. Life Cycle Assessment of Biofuels in EU/CH, 2018.
description	Production of ethanol from forest residues. There is no burden associated with the supply of biomass residues. That includes no burden associated to the production of crops and no burden associated to direct and indirect land use change. The transport and comnditioning of the biomass residues is howver accounted for.
special remark	This dataset has not been peer reviewed. Therefore, results using this datasets should be considered with caution.
comment
Exchanges
name	amount	database	location	unit	categories	type	reference product	tag
Carbon dioxide, non-fossil	3.16946	biosphere3	None	kilogram	air	biosphere		other
Dinitrogen monoxide	2.6264e-05	biosphere3	None	kilogram	air	biosphere		other
Ethanol production, via fermentation, from wheat straw, energy allocation	1	carculator_lci_car	RER	kilogram		production	ethanol, from wheat straw pellets	other
Farming and supply of wheat straw	3.34879	carculator_lci_car	RER	kilogram		technosphere	Wheat straw	other
Methane, non-fossil	0.00013132	biosphere3	None	kilogram	air	biosphere		other
market for ammonia, anhydrous, liquid	0.00620688	carculator_lci_car	RER	kilogram		technosphere	ammonia, anhydrous, liquid	other
market for ammonium sulfate	0.0023852	carculator_lci_car	RER	kilogram		technosphere	ammonium sulfate	other
market for calcium chloride	0.0006834	carculator_lci_car	RER	kilogram		technosphere	calcium chloride	other
market for magnesium sulfate	0.00051188	carculator_lci_car	GLO	kilogram		technosphere	magnesium sulfate	other
market for quicklime, milled, packed	0.0283035	carculator_lci_car	RER	kilogram		technosphere	quicklime, milled, packed	other
market for sodium chloride, powder	0.0051992	carculator_lci_car	GLO	kilogram		technosphere	sodium chloride, powder	other
market for sodium hydroxide, without water, in 50% solution state	0.071221	carculator_lci_car	GLO	kilogram		technosphere	sodium hydroxide, without water, in 50% solution state	other
market for sulfur dioxide, liquid	0.00070484	carculator_lci_car	RER	kilogram		technosphere	sulfur dioxide, liquid	other
market for transport, freight train	0.38056	carculator_lci_car	Europe without Switzerland	ton kilometer		technosphere	transport, freight train	other
market for transport, freight, inland waterways, barge	0.15276	carculator_lci_car	RER	ton kilometer		technosphere	transport, freight, inland waterways, barge	other
market for transport, freight, lorry, unspecified	0.1608	carculator_lci_car	RER	ton kilometer		technosphere	transport, freight, lorry, unspecified	other
market for transport, freight, sea, tanker for petroleum	1.11756	carculator_lci_car	GLO	ton kilometer		technosphere	transport, freight, sea, tanker for petroleum	other
market group for electricity, medium voltage	0.0253314	carculator_lci_car	Europe without Switzerland	kilowatt hour		technosphere	electricity, medium voltage	other
Activity	Ethanol, from corn starch, at fuelling station
location	RER
production amount	1
reference product	ethanol, without water, in 99.7% solution state, vehicle grade
type	process
unit	kilogram
worksheet name	None
source	Cozzolini, F. Life Cycle Assessment of Biofuels in EU/CH, 2018.
description	Production of ethanol from maize starch. The burden associated with the supply of maize starch (e.g., direct and indirect land use change, fertlizers, electricity, etc.) is fully accounted for, as it is not a residual material. The transport and conditioning of the biomass residues is also accounted for.
special remark	This dataset has not been peer reviewed. Therefore, results using this datasets should be considered with caution.
comment
Exchanges
name	amount	database	location	unit	categories	type	reference product	tag
Ethanol production, via fermentation, from corn starch, energy allocation	1.00057	carculator_lci_car	RER	kilogram		technosphere	ethanol, from corn starch	other
Ethanol, from corn starch, at fuelling station	1	carculator_lci_car	RER	kilogram		production	ethanol, without water, in 99.7% solution state, vehicle grade	other
infrastructure construction, for regional distribution of oil product	2.6e-10	carculator_lci_car	RER	unit		technosphere	infrastructure, for regional distribution of oil product	other
market for fly ash and scrubber sludge	-0.000168	carculator_lci_car	Europe without Switzerland	kilogram		technosphere	fly ash and scrubber sludge	other
market for heat, central or small-scale, other than natural gas	0.000584	carculator_lci_car	CH	megajoule		technosphere	heat, central or small-scale, other than natural gas	other
market for municipal solid waste	-6.27e-06	carculator_lci_car	CH	kilogram		technosphere	municipal solid waste	other
market for rainwater mineral oil storage	-7.5e-05	carculator_lci_car	Europe without Switzerland	cubic meter		technosphere	rainwater mineral oil storage	other
market for tap water	0.000689	carculator_lci_car	Europe without Switzerland	kilogram		technosphere	tap water	other
market for transport, freight train	0.0336	carculator_lci_car	Europe without Switzerland	ton kilometer		technosphere	transport, freight train	other
market for transport, freight, lorry, unspecified	0.0326	carculator_lci_car	RER	ton kilometer		technosphere	transport, freight, lorry, unspecified	other
market group for electricity, low voltage	0.0067	carculator_lci_car	RER	kilowatt hour		technosphere	electricity, low voltage	other
treatment of wastewater, average, capacity 1E9l/year	-6.89e-07	carculator_lci_car	Europe without Switzerland	cubic meter		technosphere	wastewater, average	other
Activity	Ethanol, from forest residues, at fuelling station
location	RER
production amount	1
reference product	ethanol, without water, in 99.7% solution state, vehicle grade
type	process
unit	kilogram
worksheet name	None
source	F. Cozzolini. Internal study for PSI.
description	Production of ethanol from forest residues. There is no burden associated with the supply of biomass residues. That includes no burden associated to the production of crops and no burden associated to direct and indirect land use change. The transport and comnditioning of the biomass residues is howver accounted for.
special remark	This dataset has not been peer reviewed. Therefore, results using this datasets should be considered with caution.
comment
Exchanges
name	amount	database	location	unit	categories	type	reference product	tag
Ethanol production, via fermentation, from forest residue, energy allocation	1.00057	carculator_lci_car	RER	kilogram		technosphere	ethanol, from forest residues	other
Ethanol, from forest residues, at fuelling station	1	carculator_lci_car	RER	kilogram		production	ethanol, without water, in 99.7% solution state, vehicle grade	other
infrastructure construction, for regional distribution of oil product	2.6e-10	carculator_lci_car	RER	unit		technosphere	infrastructure, for regional distribution of oil product	other
market for fly ash and scrubber sludge	-0.000168	carculator_lci_car	Europe without Switzerland	kilogram		technosphere	fly ash and scrubber sludge	other
market for heat, central or small-scale, other than natural gas	0.000584	carculator_lci_car	CH	megajoule		technosphere	heat, central or small-scale, other than natural gas	other
market for municipal solid waste	-6.27e-06	carculator_lci_car	CH	kilogram		technosphere	municipal solid waste	other
market for rainwater mineral oil storage	-7.5e-05	carculator_lci_car	Europe without Switzerland	cubic meter		technosphere	rainwater mineral oil storage	other
market for tap water	0.000689	carculator_lci_car	Europe without Switzerland	kilogram		technosphere	tap water	other
market for transport, freight train	0.0336	carculator_lci_car	Europe without Switzerland	ton kilometer		technosphere	transport, freight train	other
market for transport, freight, lorry, unspecified	0.0326	carculator_lci_car	RER	ton kilometer		technosphere	transport, freight, lorry, unspecified	other
market group for electricity, low voltage	0.0067	carculator_lci_car	RER	kilowatt hour		technosphere	electricity, low voltage	other
treatment of wastewater, average, capacity 1E9l/year	-6.89e-07	carculator_lci_car	Europe without Switzerland	cubic meter		technosphere	wastewater, average	other
Activity	Ethanol, from sugarbeet, at fuelling station
location	RER
production amount	1
reference product	ethanol, without water, in 99.7% solution state, vehicle grade
type	process
unit	kilogram
worksheet name	None
source	Cozzolini, F. Life Cycle Assessment of Biofuels in EU/CH, 2018.
description	Production of ethanol from maize starch. The burden associated with the supply of maize starch (e.g., direct and indirect land use change, fertlizers, electricity, etc.) is fully accounted for, as it is not a residual material. The transport and conditioning of the biomass residues is also accounted for.
special remark	This dataset has not been peer reviewed. Therefore, results using this datasets should be considered with caution.
comment
Exchanges
name	amount	database	location	unit	categories	type	reference product	tag
Ethanol production, via fermentation, from sugarbeet, energy allocation	1.00057	carculator_lci_car	RER	kilogram		technosphere	ethanol, from sugarbeet	other
Ethanol, from sugarbeet, at fuelling station	1	carculator_lci_car	RER	kilogram		production	ethanol, without water, in 99.7% solution state, vehicle grade	other
infrastructure construction, for regional distribution of oil product	2.6e-10	carculator_lci_car	RER	unit		technosphere	infrastructure, for regional distribution of oil product	other
market for fly ash and scrubber sludge	-0.000168	carculator_lci_car	Europe without Switzerland	kilogram		technosphere	fly ash and scrubber sludge	other
market for heat, central or small-scale, other than natural gas	0.000584	carculator_lci_car	CH	megajoule		technosphere	heat, central or small-scale, other than natural gas	other
market for municipal solid waste	-6.27e-06	carculator_lci_car	CH	kilogram		technosphere	municipal solid waste	other
market for rainwater mineral oil storage	-7.5e-05	carculator_lci_car	Europe without Switzerland	cubic meter		technosphere	rainwater mineral oil storage	other
market for tap water	0.000689	carculator_lci_car	Europe without Switzerland	kilogram		technosphere	tap water	other
market for transport, freight train	0.0336	carculator_lci_car	Europe without Switzerland	ton kilometer		technosphere	transport, freight train	other
market for transport, freight, lorry, unspecified	0.0326	carculator_lci_car	RER	ton kilometer		technosphere	transport, freight, lorry, unspecified	other
market group for electricity, low voltage	0.0067	carculator_lci_car	RER	kilowatt hour		technosphere	electricity, low voltage	other
treatment of wastewater, average, capacity 1E9l/year	-6.89e-07	carculator_lci_car	Europe without Switzerland	cubic meter		technosphere	wastewater, average	other
Activity	Ethanol, from wheat grains, energy allocation, at fuelling station
location	RER
production amount	1
reference product	ethanol, without water, in 99.7% solution state, vehicle grade
type	process
unit	kilogram
worksheet name	None
source	Cozzolini, F. Life Cycle Assessment of Biofuels in EU/CH, 2018.
description	Production of ethanol from maize starch. The burden associated with the supply of maize starch (e.g., direct and indirect land use change, fertlizers, electricity, etc.) is fully accounted for, as it is not a residual material. The transport and conditioning of the biomass residues is also accounted for.
special remark	This dataset has not been peer reviewed. Therefore, results using this datasets should be considered with caution.
comment
Exchanges
name	amount	database	location	unit	categories	type	reference product	tag
Ethanol production, via fermentation, from wheat grains, energy allocation	1.00057	carculator_lci_car	RER	kilogram		technosphere	ethanol, from wheat grains	other
Ethanol, from wheat grains, energy allocation, at fuelling station	1	carculator_lci_car	RER	kilogram		production	ethanol, without water, in 99.7% solution state, vehicle grade	other
infrastructure construction, for regional distribution of oil product	2.6e-10	carculator_lci_car	RER	unit		technosphere	infrastructure, for regional distribution of oil product	other
market for fly ash and scrubber sludge	-0.000168	carculator_lci_car	Europe without Switzerland	kilogram		technosphere	fly ash and scrubber sludge	other
market for heat, central or small-scale, other than natural gas	0.000584	carculator_lci_car	CH	megajoule		technosphere	heat, central or small-scale, other than natural gas	other
market for municipal solid waste	-6.27e-06	carculator_lci_car	CH	kilogram		technosphere	municipal solid waste	other
market for rainwater mineral oil storage	-7.5e-05	carculator_lci_car	Europe without Switzerland	cubic meter		technosphere	rainwater mineral oil storage	other
market for tap water	0.000689	carculator_lci_car	Europe without Switzerland	kilogram		technosphere	tap water	other
market for transport, freight train	0.0336	carculator_lci_car	Europe without Switzerland	ton kilometer		technosphere	transport, freight train	other
market for transport, freight, lorry, unspecified	0.0326	carculator_lci_car	RER	ton kilometer		technosphere	transport, freight, lorry, unspecified	other
market group for electricity, low voltage	0.0067	carculator_lci_car	RER	kilowatt hour		technosphere	electricity, low voltage	other
treatment of wastewater, average, capacity 1E9l/year	-6.89e-07	carculator_lci_car	Europe without Switzerland	cubic meter		technosphere	wastewater, average	other
Activity	Ethanol, from wheat straw, at fuelling station
location	RER
production amount	1
reference product	ethanol, without water, in 99.7% solution state, vehicle grade
type	process
unit	kilogram
worksheet name	None
source	Cozzolini, F. Life Cycle Assessment of Biofuels in EU/CH, 2018.
description	Production of ethanol from forest residues. There is no burden associated with the supply of biomass residues. That includes no burden associated to the production of crops and no burden associated to direct and indirect land use change. The transport and comnditioning of the biomass residues is howver accounted for.
special remark	This dataset has not been peer reviewed. Therefore, results using this datasets should be considered with caution.
comment
Exchanges
name	amount	database	location	unit	categories	type	reference product	tag
Ethanol production, via fermentation, from wheat straw, energy allocation	1.00057	carculator_lci_car	RER	kilogram		technosphere	ethanol, from wheat straw pellets	other
Ethanol, from wheat straw, at fuelling station	1	carculator_lci_car	RER	kilogram		production	ethanol, without water, in 99.7% solution state, vehicle grade	other
infrastructure construction, for regional distribution of oil product	2.6e-10	carculator_lci_car	RER	unit		technosphere	infrastructure, for regional distribution of oil product	other
market for fly ash and scrubber sludge	-0.000168	carculator_lci_car	Europe without Switzerland	kilogram		technosphere	fly ash and scrubber sludge	other
market for heat, central or small-scale, other than natural gas	0.000584	carculator_lci_car	CH	megajoule		technosphere	heat, central or small-scale, other than natural gas	other
market for municipal solid waste	-6.27e-06	carculator_lci_car	CH	kilogram		technosphere	municipal solid waste	other
market for rainwater mineral oil storage	-7.5e-05	carculator_lci_car	Europe without Switzerland	cubic meter		technosphere	rainwater mineral oil storage	other
market for tap water	0.000689	carculator_lci_car	Europe without Switzerland	kilogram		technosphere	tap water	other
market for transport, freight train	0.0336	carculator_lci_car	Europe without Switzerland	ton kilometer		technosphere	transport, freight train	other
market for transport, freight, lorry, unspecified	0.0326	carculator_lci_car	RER	ton kilometer		technosphere	transport, freight, lorry, unspecified	other
market group for electricity, low voltage	0.0067	carculator_lci_car	RER	kilowatt hour		technosphere	electricity, low voltage	other
treatment of wastewater, average, capacity 1E9l/year	-6.89e-07	carculator_lci_car	Europe without Switzerland	cubic meter		technosphere	wastewater, average	other
Activity	Exhaust gas treatment 1
location	RER
production amount	1
reference product	Exhaust gas treatment 1
type	process
unit	kilogram
worksheet name	None
source	Benitez A, Wulf C, de Palmenaer A, Lengersdorf M, RÃ¶ding T, Grube T, et al. Ecological assessment of fuel cell electric vehicles with special focus on type IV carbon fiber hydrogen tank. J Clean Prod 2021, 278:123277. https://doi.org/10.1016/j.jclepro.2020.123277.
description
special remark
comment
Exchanges
name	amount	database	location	unit	categories	type	reference product	tag
Argon-40	0.0125984	biosphere3	None	kilogram	air	biosphere		other
Carbon dioxide, fossil	0.00162911	biosphere3	None	kilogram	air	biosphere		other
Exhaust gas treatment 1	1	carculator_lci_car	RER	kilogram		production	Exhaust gas treatment 1	other
Nitrogen	0.00742873	biosphere3	None	kilogram	air	biosphere		other
Water	0.00020744	biosphere3	None	cubic meter	air	biosphere		other
Activity	Exhaust gas treatment 2
location	RER
production amount	1
reference product	Exhaust gas treatment 2
type	process
unit	kilogram
worksheet name	None
source	Benitez A, Wulf C, de Palmenaer A, Lengersdorf M, RÃ¶ding T, Grube T, et al. Ecological assessment of fuel cell electric vehicles with special focus on type IV carbon fiber hydrogen tank. J Clean Prod 2021, 278:123277. https://doi.org/10.1016/j.jclepro.2020.123277.
description
special remark
comment
Exchanges
name	amount	database	location	unit	categories	type	reference product	tag
Carbon dioxide, fossil	0.702041	biosphere3	None	kilogram	air	biosphere		other
Exhaust gas treatment 2	1	carculator_lci_car	RER	kilogram		production	Exhaust gas treatment 2	other
Nitrogen	3.44063	biosphere3	None	kilogram	air	biosphere		other
Nitrogen oxides	0.00999072	biosphere3	None	kilogram	air	biosphere		other
Water	0.000474026	biosphere3	None	cubic meter	air	biosphere		other
market for NOx retained, by selective catalytic reduction	0.989796	carculator_lci_car	GLO	kilogram		technosphere	NOx retained, by selective catalytic reduction	other
market for compressed air, 1000 kPa gauge	0.0927644	carculator_lci_car	RER	cubic meter		technosphere	compressed air, 1000 kPa gauge	other
market for natural gas, medium pressure, vehicle grade	0.190816	carculator_lci_car	GLO	kilogram		technosphere	natural gas, medium pressure, vehicle grade	other
Activity	Extraction of vegetable oil from rapeseed
location	RER
production amount	1
reference product	Extraction of vegetable oil from rapeseed
type	process
unit	kilogram
worksheet name	None
source	Cozzolini, F. Life Cycle Assessment of Biofuels in EU/CH, 2018.
description	Internal document to PSI. Inventories on first, second and third generation biofuels production. Has NOT been peer-reviewed.
special remark
comment
Exchanges
name	amount	database	location	unit	categories	type	reference product	tag
Extraction of vegetable oil from rapeseed	1	carculator_lci_car	RER	kilogram		production	Extraction of vegetable oil from rapeseed	other
Farming and supply of rapeseed	2.18436	carculator_lci_car	RER	kilogram		technosphere	Rapeseed cultivation	other
market for heat, from steam, in chemical industry	0.02826	carculator_lci_car	RER	megajoule		technosphere	heat, from steam, in chemical industry	other
market for hexane	3.3e-05	carculator_lci_car	GLO	kilogram		technosphere	hexane	other
market for transport, freight train	0.0199	carculator_lci_car	Europe without Switzerland	ton kilometer		technosphere	transport, freight train	other
market for transport, freight, inland waterways, barge	0.02417	carculator_lci_car	RER	ton kilometer		technosphere	transport, freight, inland waterways, barge	other
market for transport, freight, lorry, unspecified	0.0104257	carculator_lci_car	RER	ton kilometer		technosphere	transport, freight, lorry, unspecified	other
market for transport, freight, sea, tanker for petroleum	0.321775	carculator_lci_car	GLO	ton kilometer		technosphere	transport, freight, sea, tanker for petroleum	other
market group for electricity, medium voltage	0.0017653	carculator_lci_car	Europe without Switzerland	kilowatt hour		technosphere	electricity, medium voltage	other
Activity	Farming and supply of Fresh Fruit Bunches (FFBs) for palm oil
location	ID
production amount	1
reference product	Fresh Fruit Bunches (FFBs) production
type	process
unit	kilogram
worksheet name	None
source	Cozzolini, F. Life Cycle Assessment of Biofuels in EU/CH, 2018.
description	Internal document to PSI. Inventories on first, second and third generation biofuels production. Has NOT been peer-reviewed.
special remark
comment
Exchanges
name	amount	database	location	unit	categories	type	reference product	tag
Ammonia	0.001068	biosphere3	None	kilogram	air::non-urban air or from high stacks	biosphere		other
Cadmium	2.11732e-08	biosphere3	None	kilogram	soil::agricultural	biosphere		other
Cadmium, ion	2.01575e-09	biosphere3	None	kilogram	water::ground-	biosphere		other
Cadmium, ion	9.88172e-09	biosphere3	None	kilogram	water::surface water	biosphere		other
Carbon dioxide, fossil	0.00457596	biosphere3	None	kilogram	air::non-urban air or from high stacks	biosphere		other
Carbon dioxide, in air	1.70691	biosphere3	None	kilogram	natural resource::in air	biosphere		other
Chromium	-1.3188e-06	biosphere3	None	kilogram	soil::agricultural	biosphere		other
Chromium, ion	1.05516e-06	biosphere3	None	kilogram	water::ground-	biosphere		other
Chromium, ion	1.07335e-06	biosphere3	None	kilogram	water::surface water	biosphere		other
Copper	-3.02585e-06	biosphere3	None	kilogram	soil::agricultural	biosphere		other
Copper, ion	2.03085e-07	biosphere3	None	kilogram	water::ground-	biosphere		other
Copper, ion	1.7632e-06	biosphere3	None	kilogram	water::surface water	biosphere		other
Cypermethrin	1.78329e-05	biosphere3	None	kilogram	soil::agricultural	biosphere		other
Dinitrogen monoxide	0.000658205	biosphere3	None	kilogram	air	biosphere		other
Energy, gross calorific value, in biomass	22.08	biosphere3	None	megajoule	natural resource::biotic	biosphere		other
Farming and supply of Fresh Fruit Bunches (FFBs) for palm oil	1	carculator_lci_car	ID	kilogram		production	Fresh Fruit Bunches (FFBs) production	other
Glyphosate	0.000136719	biosphere3	None	kilogram	soil::agricultural	biosphere		other
Lead	-1.93466e-07	biosphere3	None	kilogram	soil::agricultural	biosphere		other
Lead	1.01201e-08	biosphere3	None	kilogram	water::ground-	biosphere		other
Lead	3.3542e-07	biosphere3	None	kilogram	water::surface water	biosphere		other
Mercury	-2.45765e-09	biosphere3	None	kilogram	soil::agricultural	biosphere		other
Mercury	1.28549e-10	biosphere3	None	kilogram	water::ground-	biosphere		other
Mercury	3.23472e-09	biosphere3	None	kilogram	water::surface water	biosphere		other
Nickel	-2.85014e-07	biosphere3	None	kilogram	soil::agricultural	biosphere		other
Nickel, ion	3.07121e-11	biosphere3	None	kilogram	water::ground-	biosphere		other
Nickel, ion	9.28138e-07	biosphere3	None	kilogram	water::surface water	biosphere		other
Nitrate	0.0345622	biosphere3	None	kilogram	water::ground-	biosphere		other
Nitrogen oxides	0.000216132	biosphere3	None	kilogram	air::non-urban air or from high stacks	biosphere		other
Occupation, annual crop, non-irrigated, intensive	0.5959	biosphere3	None	square meter-year	natural resource::land	biosphere		other
Phosphate	1.09992e-05	biosphere3	None	kilogram	water::ground-	biosphere		other
Phosphate	4.88291e-05	biosphere3	None	kilogram	water::surface water	biosphere		other
Phosphorus	3.17915e-05	biosphere3	None	kilogram	water::surface water	biosphere		other
Transformation, from annual crop, non-irrigated	0.0297	biosphere3	None	square meter	natural resource::land	biosphere		other
Transformation, to annual crop, non-irrigated, intensive	0.0297	biosphere3	None	square meter	natural resource::land	biosphere		other
Water	0.0179256	biosphere3	None	cubic meter	air::non-urban air or from high stacks	biosphere		other
Water	0.00197319	biosphere3	None	cubic meter	water::ground-	biosphere		other
Water	0.00789289	biosphere3	None	cubic meter	water::surface water	biosphere		other
Zinc	-3.24079e-06	biosphere3	None	kilogram	soil::agricultural	biosphere		other
Zinc, ion	1.51106e-06	biosphere3	None	kilogram	water::ground-	biosphere		other
Zinc, ion	2.5633e-06	biosphere3	None	kilogram	water::surface water	biosphere		other
market for compost	0.313536	carculator_lci_car	GLO	kilogram		technosphere	compost	other
market for diesel, burned in agricultural machinery	0.1183	carculator_lci_car	GLO	megajoule		technosphere	diesel, burned in agricultural machinery	other
market for inorganic nitrogen fertiliser, as N	0.0070656	carculator_lci_car	ID	kilogram		technosphere	inorganic nitrogen fertiliser, as N	other
market for inorganic phosphorus fertiliser, as P2O5	0.002208	carculator_lci_car	ID	kilogram		technosphere	inorganic phosphorus fertiliser, as P2O5	other
market for inorganic potassium fertiliser, as K2O	0.0128064	carculator_lci_car	ID	kilogram		technosphere	inorganic potassium fertiliser, as K2O	other
market for irrigation	0.027791	carculator_lci_car	RoW	cubic meter		technosphere	irrigation	other
market for packaging, for fertilisers	0.0523	carculator_lci_car	GLO	kilogram		technosphere	packaging, for fertilisers	other
market for packaging, for pesticides	0.000309	carculator_lci_car	GLO	kilogram		technosphere	packaging, for pesticides	other
market for pesticide, unspecified	1.104e-06	carculator_lci_car	GLO	kilogram		technosphere	pesticide, unspecified	other
Activity	Farming and supply of corn
location	RER
production amount	1
reference product	corn, harvested, at ethanol plant
type	process
unit	kilogram
worksheet name	None
source	Cozzolini, F. Life Cycle Assessment of Biofuels in EU/CH, 2018.
description	Internal document to PSI. Inventories on first, second and third generation biofuels production. Has NOT been peer-reviewed.
special remark
comment
Exchanges
name	amount	database	location	unit	categories	type	reference product	tag
2,4-D	3.0443e-06	biosphere3	None	kilogram	soil::agricultural	biosphere		other
Acetamide	1.0108e-06	biosphere3	None	kilogram	soil::agricultural	biosphere		other
Acetochlor	5.9442e-05	biosphere3	None	kilogram	soil::agricultural	biosphere		other
Alachlor	4.1393e-06	biosphere3	None	kilogram	soil::agricultural	biosphere		other
Ammonia	0.00101823	biosphere3	None	kilogram	air::non-urban air or from high stacks	biosphere		other
Atrazine	9.246e-05	biosphere3	None	kilogram	soil::agricultural	biosphere		other
Beta-cyfluthrin	5.0538e-08	biosphere3	None	kilogram	soil::agricultural	biosphere		other
Bifenthrin	2.1659e-07	biosphere3	None	kilogram	soil::agricultural	biosphere		other
Bromoxynil	6.4977e-07	biosphere3	None	kilogram	soil::agricultural	biosphere		other
Cadmium	-1.8835e-08	biosphere3	None	kilogram	soil::agricultural	biosphere		other
Carbon dioxide, in air	1.40008	biosphere3	None	kilogram	natural resource::in air	biosphere		other
Chlorpyrifos	4.8131e-06	biosphere3	None	kilogram	soil::agricultural	biosphere		other
Chromium	4.4455e-08	biosphere3	None	kilogram	soil::agricultural	biosphere		other
Copper	-1.5041e-06	biosphere3	None	kilogram	soil::agricultural	biosphere		other
Cypermethrin	3.6098e-08	biosphere3	None	kilogram	soil::agricultural	biosphere		other
Dicamba	1.7327e-06	biosphere3	None	kilogram	soil::agricultural	biosphere		other
Diflufenzopyr-sodium	1.9252e-07	biosphere3	None	kilogram	soil::agricultural	biosphere		other
Dimethenamid	5.0297e-06	biosphere3	None	kilogram	soil::agricultural	biosphere		other
Dinitrogen monoxide	1.79e-06	biosphere3	None	kilogram	air	biosphere		other
Energy, gross calorific value, in biomass	15.394	biosphere3	None	megajoule	natural resource::biotic	biosphere		other
Farming and supply of corn	1	carculator_lci_car	RER	kilogram		production	corn, harvested, at ethanol plant	other
Fipronil	2.8879e-07	biosphere3	None	kilogram	soil::agricultural	biosphere		other
Flumetsulam	3.3692e-07	biosphere3	None	kilogram	soil::agricultural	biosphere		other
Foramsulfuron	3.6098e-08	biosphere3	None	kilogram	soil::agricultural	biosphere		other
Glufosinate	1.1912e-06	biosphere3	None	kilogram	soil::agricultural	biosphere		other
Glyphosate	1.9662e-05	biosphere3	None	kilogram	soil::agricultural	biosphere		other
Imazapyr	4.8131e-09	biosphere3	None	kilogram	soil::agricultural	biosphere		other
Imazethapyr	1.6846e-08	biosphere3	None	kilogram	soil::agricultural	biosphere		other
Isoxaflutole	5.7757e-07	biosphere3	None	kilogram	soil::agricultural	biosphere		other
Lambda-cyhalothrin	2.4065e-08	biosphere3	None	kilogram	soil::agricultural	biosphere		other
Lead	2.6437e-07	biosphere3	None	kilogram	soil::agricultural	biosphere		other
Mesotrione	1.5643e-06	biosphere3	None	kilogram	soil::agricultural	biosphere		other
Metolachlor	4.2885e-05	biosphere3	None	kilogram	soil::agricultural	biosphere		other
Nickel	-3.2894e-07	biosphere3	None	kilogram	soil::agricultural	biosphere		other
Nicosulfuron	2.6472e-07	biosphere3	None	kilogram	soil::agricultural	biosphere		other
Nitrate	0.0116391	biosphere3	None	kilogram	water::ground-	biosphere		other
Nitrogen oxides	8.35174e-05	biosphere3	None	kilogram	air::non-urban air or from high stacks	biosphere		other
Occupation, annual crop	0.959822	biosphere3	None	square meter-year	natural resource::land	biosphere		other
Occupation, annual crop, non-irrigated, intensive	1.40272	biosphere3	None	square meter-year	natural resource::land	biosphere		other
Paraquat	6.1367e-07	biosphere3	None	kilogram	soil::agricultural	biosphere		other
Pendimethalin	2.4787e-06	biosphere3	None	kilogram	soil::agricultural	biosphere		other
Permethrin	1.0829e-07	biosphere3	None	kilogram	soil::agricultural	biosphere		other
Phosphate	7.5148e-06	biosphere3	None	kilogram	water::surface water	biosphere		other
Phosphorus	9.7542e-05	biosphere3	None	kilogram	water::surface water	biosphere		other
Primisulfuron	1.2033e-07	biosphere3	None	kilogram	soil::agricultural	biosphere		other
Prosulfuron	2.1659e-08	biosphere3	None	kilogram	soil::agricultural	biosphere		other
Rimsulfuron	1.2033e-07	biosphere3	None	kilogram	soil::agricultural	biosphere		other
Simazine	2.4306e-06	biosphere3	None	kilogram	soil::agricultural	biosphere		other
Tebupirimphos	1.0108e-06	biosphere3	None	kilogram	soil::agricultural	biosphere		other
Tefluthrin	7.9416e-07	biosphere3	None	kilogram	soil::agricultural	biosphere		other
Terbufos	2.6953e-06	biosphere3	None	kilogram	soil::agricultural	biosphere		other
Transformation, from annual crop	0.479911	biosphere3	None	square meter	natural resource::land	biosphere		other
Transformation, from annual crop, non-irrigated	1.40272	biosphere3	None	square meter	natural resource::land	biosphere		other
Transformation, to annual crop	0.479911	biosphere3	None	square meter	natural resource::land	biosphere		other
Transformation, to annual crop, non-irrigated, intensive	1.40272	biosphere3	None	square meter	natural resource::land	biosphere		other
Water	0.170072	biosphere3	None	cubic meter	air	biosphere		other
Water	0.0597369	biosphere3	None	cubic meter	water::ground-	biosphere		other
Water	0.0149342	biosphere3	None	cubic meter	water::surface water	biosphere		other
Zinc	-5.9001e-06	biosphere3	None	kilogram	soil::agricultural	biosphere		other
market for bipyridylium-compound	0.000986	carculator_lci_car	GLO	kilogram		technosphere	bipyridylium-compound	other
market for diesel, burned in agricultural machinery	0.557186	carculator_lci_car	GLO	megajoule		technosphere	diesel, burned in agricultural machinery	other
market for inorganic nitrogen fertiliser, as N	0.01969	carculator_lci_car	CH	kilogram		technosphere	inorganic nitrogen fertiliser, as N	other
market for inorganic phosphorus fertiliser, as P2O5	0.00537	carculator_lci_car	CH	kilogram		technosphere	inorganic phosphorus fertiliser, as P2O5	other
market for inorganic potassium fertiliser, as K2O	0.00537	carculator_lci_car	CH	kilogram		technosphere	inorganic potassium fertiliser, as K2O	other
market for maize seed, for sowing	0.00895	carculator_lci_car	GLO	kilogram		technosphere	maize seed, for sowing	other
market for natural gas, medium pressure, vehicle grade	0.00338238	carculator_lci_car	GLO	kilogram		technosphere	natural gas, medium pressure, vehicle grade	other
market for pesticide, unspecified	1.79e-06	carculator_lci_car	GLO	kilogram		technosphere	pesticide, unspecified	other
market for soil pH raising agent, as CaCO3	0.02327	carculator_lci_car	GLO	kilogram		technosphere	soil pH raising agent, as CaCO3	other
market for transport, freight, lorry, unspecified	0.05	carculator_lci_car	RER	ton kilometer		technosphere	transport, freight, lorry, unspecified	other
market group for electricity, medium voltage	0.00194072	carculator_lci_car	Europe without Switzerland	kilowatt hour		technosphere	electricity, medium voltage	other
market group for light fuel oil	0.00392386	carculator_lci_car	RER	kilogram		technosphere	light fuel oil	other
Activity	Farming and supply of dry algae
location	RER
production amount	1
reference product	algae harvesting for dry algae production
type	process
unit	kilogram
worksheet name	None
source	Cozzolini, F. Life Cycle Assessment of Biofuels in EU/CH, 2018.
description	Internal document to PSI. Inventories on first, second and third generation biofuels production. Has NOT been peer-reviewed.
special remark
comment
Exchanges
name	amount	database	location	unit	categories	type	reference product	tag
Carbon dioxide, in air	1.94333	biosphere3	None	kilogram	natural resource::in air	biosphere		other
Energy, gross calorific value, in biomass	13.6	biosphere3	None	megajoule	natural resource::biotic	biosphere		other
Farming and supply of dry algae	1	carculator_lci_car	RER	kilogram		production	algae harvesting for dry algae production	other
glass fibre reinforced plastic production, polyester resin, hand lay-up	1.241e-08	carculator_lci_car	RER	kilogram		technosphere	glass fibre reinforced plastic, polyester resin, hand lay-up	other
market for cast iron	4.39659e-12	carculator_lci_car	GLO	kilogram		technosphere	cast iron	other
market for concrete block	5.37396e-08	carculator_lci_car	DE	kilogram		technosphere	concrete block	other
market for inorganic nitrogen fertiliser, as N	0.00968356	carculator_lci_car	CH	kilogram		technosphere	inorganic nitrogen fertiliser, as N	other
market for inorganic phosphorus fertiliser, as P2O5	0.00968356	carculator_lci_car	CH	kilogram		technosphere	inorganic phosphorus fertiliser, as P2O5	other
market for steel, unalloyed	1.83202e-10	carculator_lci_car	GLO	kilogram		technosphere	steel, unalloyed	other
market for urea	0.0215295	carculator_lci_car	RER	kilogram		technosphere	urea	other
market for water, decarbonised	54.1671	carculator_lci_car	CH	kilogram		technosphere	water, decarbonised	other
market group for electricity, medium voltage	0.385949	carculator_lci_car	Europe without Switzerland	kilowatt hour		technosphere	electricity, medium voltage	other
Activity	Farming and supply of rapeseed
location	RER
production amount	1
reference product	Rapeseed cultivation
type	process
unit	kilogram
worksheet name	None
source	Cozzolini, F. Life Cycle Assessment of Biofuels in EU/CH, 2018.
description	Internal document to PSI. Inventories on first, second and third generation biofuels production. Has NOT been peer-reviewed.
special remark
comment
Exchanges
name	amount	database	location	unit	categories	type	reference product	tag
Ammonia	0.00512292	biosphere3	None	kilogram	air::non-urban air or from high stacks	biosphere		other
Cadmium	1.5694e-06	biosphere3	None	kilogram	soil::agricultural	biosphere		other
Cadmium, ion	1.533e-08	biosphere3	None	kilogram	water::ground-	biosphere		other
Cadmium, ion	9.7935e-09	biosphere3	None	kilogram	water::surface water	biosphere		other
Carbendazim	7.9843e-05	biosphere3	None	kilogram	soil::agricultural	biosphere		other
Carbon dioxide, fossil	0.029804	biosphere3	None	kilogram	air::non-urban air or from high stacks	biosphere		other
Carbon dioxide, in air	1.66742	biosphere3	None	kilogram	natural resource::in air	biosphere		other
Chlormequat	3.9735e-05	biosphere3	None	kilogram	soil::agricultural	biosphere		other
Chromium	7.1273e-06	biosphere3	None	kilogram	soil::agricultural	biosphere		other
Chromium, ion	6.4969e-06	biosphere3	None	kilogram	water::ground-	biosphere		other
Chromium, ion	9.8295e-07	biosphere3	None	kilogram	water::surface water	biosphere		other
Clomazone	1.796e-05	biosphere3	None	kilogram	soil::agricultural	biosphere		other
Copper	-3.7361e-07	biosphere3	None	kilogram	soil::agricultural	biosphere		other
Copper, ion	9.8287e-07	biosphere3	None	kilogram	water::ground-	biosphere		other
Copper, ion	7.3036e-07	biosphere3	None	kilogram	water::surface water	biosphere		other
Cypermethrin	5.975e-06	biosphere3	None	kilogram	soil::agricultural	biosphere		other
Deltamethrin	2.0488e-06	biosphere3	None	kilogram	soil::agricultural	biosphere		other
Difenoconazole	4.1391e-06	biosphere3	None	kilogram	soil::agricultural	biosphere		other
Dimethachlor	0.0001166	biosphere3	None	kilogram	soil::agricultural	biosphere		other
Dinitrogen monoxide	3.02637e-06	biosphere3	None	kilogram	air	biosphere		other
Energy, gross calorific value, in biomass	25.2198	biosphere3	None	megajoule	natural resource::biotic	biosphere		other
Farming and supply of rapeseed	1	carculator_lci_car	RER	kilogram		production	Rapeseed cultivation	other
Iprodion	5.2152e-05	biosphere3	None	kilogram	soil::agricultural	biosphere		other
Lambda-cyhalothrin	2.0488e-06	biosphere3	None	kilogram	soil::agricultural	biosphere		other
Lead	1.2601e-07	biosphere3	None	kilogram	soil::agricultural	biosphere		other
Lead	2.0447e-08	biosphere3	None	kilogram	water::ground-	biosphere		other
Lead	8.8442e-08	biosphere3	None	kilogram	water::surface water	biosphere		other
Mercury	-4.1133e-10	biosphere3	None	kilogram	soil::agricultural	biosphere		other
Mercury	1.9653e-11	biosphere3	None	kilogram	water::ground-	biosphere		other
Mercury	1.6897e-11	biosphere3	None	kilogram	water::surface water	biosphere		other
Metaldehyde	8.4437e-05	biosphere3	None	kilogram	soil::agricultural	biosphere		other
Metazachlor	5.1523e-05	biosphere3	None	kilogram	soil::agricultural	biosphere		other
Metconazole	5.2152e-07	biosphere3	None	kilogram	soil::agricultural	biosphere		other
Napropamide	0.00013363	biosphere3	None	kilogram	soil::agricultural	biosphere		other
Nickel	1.2883e-06	biosphere3	None	kilogram	soil::agricultural	biosphere		other
Nickel, ion	6.6466e-07	biosphere3	None	kilogram	water::surface water	biosphere		other
Nitrate	0.0695725	biosphere3	None	kilogram	water::ground-	biosphere		other
Nitrogen oxides	0.000302202	biosphere3	None	kilogram	air::non-urban air or from high stacks	biosphere		other
Occupation, annual crop, non-irrigated, intensive	3.58	biosphere3	None	square meter-year	natural resource::land	biosphere		other
Phosphate	7.1032e-05	biosphere3	None	kilogram	water::ground-	biosphere		other
Phosphate	0.00021311	biosphere3	None	kilogram	water::surface water	biosphere		other
Phosphorus	4.1866e-05	biosphere3	None	kilogram	water::surface water	biosphere		other
Procymidone	1.8626e-05	biosphere3	None	kilogram	soil::agricultural	biosphere		other
Quizalofop ethyl ester	2.3841e-06	biosphere3	None	kilogram	soil::agricultural	biosphere		other
Tebuconazole	6.8295e-06	biosphere3	None	kilogram	soil::agricultural	biosphere		other
Transformation, from annual crop, non-irrigated	3.31	biosphere3	None	square meter	natural resource::land	biosphere		other
Transformation, to annual crop, non-irrigated, intensive	3.31	biosphere3	None	square meter	natural resource::land	biosphere		other
Trifluralin	0.00030517	biosphere3	None	kilogram	soil::agricultural	biosphere		other
Vinclozolin	6.2086e-06	biosphere3	None	kilogram	soil::agricultural	biosphere		other
Water	0.218367	biosphere3	None	cubic meter	air	biosphere		other
Water	0.045185	biosphere3	None	cubic meter	water::ground-	biosphere		other
Water	0.0112963	biosphere3	None	cubic meter	water::surface water	biosphere		other
Zinc	3.2913e-07	biosphere3	None	kilogram	soil::agricultural	biosphere		other
Zinc, ion	5.0924e-06	biosphere3	None	kilogram	water::ground-	biosphere		other
Zinc, ion	1.0187e-06	biosphere3	None	kilogram	water::surface water	biosphere		other
market for bipyridylium-compound	0.002099	carculator_lci_car	GLO	kilogram		technosphere	bipyridylium-compound	other
market for diesel, burned in agricultural machinery	0.97221	carculator_lci_car	GLO	megajoule		technosphere	diesel, burned in agricultural machinery	other
market for inorganic nitrogen fertiliser, as N	0.0464044	carculator_lci_car	CH	kilogram		technosphere	inorganic nitrogen fertiliser, as N	other
market for inorganic phosphorus fertiliser, as P2O5	0.0103401	carculator_lci_car	CH	kilogram		technosphere	inorganic phosphorus fertiliser, as P2O5	other
market for inorganic potassium fertiliser, as K2O	0.0141231	carculator_lci_car	CH	kilogram		technosphere	inorganic potassium fertiliser, as K2O	other
market for irrigation	0.27485	carculator_lci_car	FR	cubic meter		technosphere	irrigation	other
market for natural gas, medium pressure, vehicle grade	0.00331968	carculator_lci_car	GLO	kilogram		technosphere	natural gas, medium pressure, vehicle grade	other
market for packaging, for fertilisers	0.23088	carculator_lci_car	GLO	kilogram		technosphere	packaging, for fertilisers	other
market for packaging, for pesticides	0.0018834	carculator_lci_car	GLO	kilogram		technosphere	packaging, for pesticides	other
market for pesticide, unspecified	2.26978e-06	carculator_lci_car	GLO	kilogram		technosphere	pesticide, unspecified	other
market for rape seed	0.00907912	carculator_lci_car	GLO	kilogram		technosphere	rape seed	other
market for soil pH raising agent, as CaCO3	0.10214	carculator_lci_car	GLO	kilogram		technosphere	soil pH raising agent, as CaCO3	other
market group for electricity, medium voltage	0.0211034	carculator_lci_car	Europe without Switzerland	kilowatt hour		technosphere	electricity, medium voltage	other
market group for light fuel oil	0.00385131	carculator_lci_car	RER	kilogram		technosphere	light fuel oil	other
Activity	Farming and supply of sugarbeet
location	RER
production amount	1
reference product	Sugar beet cultivation
type	process
unit	kilogram
worksheet name	None
source	Cozzolini, F. Life Cycle Assessment of Biofuels in EU/CH, 2018.
description	Internal document to PSI. Inventories on first, second and third generation biofuels production. Has NOT been peer-reviewed.
special remark
comment
Exchanges
name	amount	database	location	unit	categories	type	reference product	tag
Ammonia	0.00219634	biosphere3	None	kilogram	air::non-urban air or from high stacks	biosphere		other
Cadmium	-2.96892e-08	biosphere3	None	kilogram	soil::agricultural	biosphere		other
Cadmium, ion	2.83108e-10	biosphere3	None	kilogram	water::ground-	biosphere		other
Cadmium, ion	8.29312e-10	biosphere3	None	kilogram	water::surface water	biosphere		other
Carbon dioxide, fossil	0.000539032	biosphere3	None	kilogram	air::non-urban air or from high stacks	biosphere		other
Carbon dioxide, in air	1.63167	biosphere3	None	kilogram	natural resource::in air	biosphere		other
Chromium	3.75134e-08	biosphere3	None	kilogram	soil::agricultural	biosphere		other
Chromium, ion	1.26742e-07	biosphere3	None	kilogram	water::ground-	biosphere		other
Chromium, ion	8.79366e-08	biosphere3	None	kilogram	water::surface water	biosphere		other
Copper	-1.43161e-06	biosphere3	None	kilogram	soil::agricultural	biosphere		other
Copper, ion	2.23989e-08	biosphere3	None	kilogram	water::ground-	biosphere		other
Copper, ion	7.63172e-08	biosphere3	None	kilogram	water::surface water	biosphere		other
Cyproconazole	1.04866e-06	biosphere3	None	kilogram	soil::agricultural	biosphere		other
Desmedipham	6.20456e-07	biosphere3	None	kilogram	soil::agricultural	biosphere		other
Dinitrogen monoxide	0.000204891	biosphere3	None	kilogram	air	biosphere		other
Energy, gross calorific value, in biomass	16.3	biosphere3	None	megajoule	natural resource::biotic	biosphere		other
Ethofumesate	1.22343e-06	biosphere3	None	kilogram	soil::agricultural	biosphere		other
Farming and supply of sugarbeet	1	carculator_lci_car	RER	kilogram		production	Sugar beet cultivation	other
Imidacloprid	1.00496e-06	biosphere3	None	kilogram	soil::agricultural	biosphere		other
Lead	-1.40606e-07	biosphere3	None	kilogram	soil::agricultural	biosphere		other
Lead	1.69247e-09	biosphere3	None	kilogram	water::ground-	biosphere		other
Lead	3.3571e-08	biosphere3	None	kilogram	water::surface water	biosphere		other
Mercury	-4.91129e-09	biosphere3	None	kilogram	soil::agricultural	biosphere		other
Mercury	9.23624e-12	biosphere3	None	kilogram	water::ground-	biosphere		other
Mercury	2.73645e-10	biosphere3	None	kilogram	water::surface water	biosphere		other
Methane, non-fossil	4.075e-08	biosphere3	None	kilogram	air	biosphere		other
Nickel	-2.96989e-09	biosphere3	None	kilogram	soil::agricultural	biosphere		other
Nickel, ion	1.19301e-12	biosphere3	None	kilogram	water::ground-	biosphere		other
Nickel, ion	7.51129e-08	biosphere3	None	kilogram	water::surface water	biosphere		other
Nitrate	0.00332528	biosphere3	None	kilogram	water::ground-	biosphere		other
Nitrogen oxides	7.60409e-05	biosphere3	None	kilogram	air::non-urban air or from high stacks	biosphere		other
Occupation, annual crop, non-irrigated, intensive	0.0742942	biosphere3	None	square meter-year	natural resource::land	biosphere		other
Phenmedipham	7.95232e-07	biosphere3	None	kilogram	soil::agricultural	biosphere		other
Phosphate	1.38989e-06	biosphere3	None	kilogram	water::ground-	biosphere		other
Phosphate	4.69118e-06	biosphere3	None	kilogram	water::surface water	biosphere		other
Phosphorus	1.77151e-06	biosphere3	None	kilogram	water::surface water	biosphere		other
Transformation, from annual crop, non-irrigated	0.123824	biosphere3	None	square meter	natural resource::land	biosphere		other
Transformation, to annual crop, non-irrigated, intensive	0.123824	biosphere3	None	square meter	natural resource::land	biosphere		other
Trifloxystrobin	2.45779e-06	biosphere3	None	kilogram	soil::agricultural	biosphere		other
Water	0.00119387	biosphere3	None	cubic meter	air::non-urban air or from high stacks	biosphere		other
Water	0.000156925	biosphere3	None	cubic meter	water::ground-	biosphere		other
Water	0.000627699	biosphere3	None	cubic meter	water::surface water	biosphere		other
Zinc	-4.38344e-07	biosphere3	None	kilogram	soil::agricultural	biosphere		other
Zinc, ion	1.87086e-07	biosphere3	None	kilogram	water::ground-	biosphere		other
Zinc, ion	1.71624e-07	biosphere3	None	kilogram	water::surface water	biosphere		other
market for diesel, burned in agricultural machinery	0.01032	carculator_lci_car	GLO	megajoule		technosphere	diesel, burned in agricultural machinery	other
market for inorganic nitrogen fertiliser, as N	0.005705	carculator_lci_car	CH	kilogram		technosphere	inorganic nitrogen fertiliser, as N	other
market for inorganic phosphorus fertiliser, as P2O5	0.002445	carculator_lci_car	CH	kilogram		technosphere	inorganic phosphorus fertiliser, as P2O5	other
market for inorganic potassium fertiliser, as K2O	0.004238	carculator_lci_car	CH	kilogram		technosphere	inorganic potassium fertiliser, as K2O	other
market for irrigation	0.0019785	carculator_lci_car	FR	cubic meter		technosphere	irrigation	other
market for packaging, for fertilisers	0.0068172	carculator_lci_car	GLO	kilogram		technosphere	packaging, for fertilisers	other
market for packaging, for pesticides	1.43e-05	carculator_lci_car	GLO	kilogram		technosphere	packaging, for pesticides	other
market for pesticide, unspecified	2.0375e-07	carculator_lci_car	GLO	kilogram		technosphere	pesticide, unspecified	other
market for soil pH raising agent, as CaCO3	0.017604	carculator_lci_car	GLO	kilogram		technosphere	soil pH raising agent, as CaCO3	other
market for sugar beet seed, for sowing	4.075e-05	carculator_lci_car	GLO	kilogram		technosphere	sugar beet seed, for sowing	other
market for transport, freight, lorry, unspecified	0.05	carculator_lci_car	RER	ton kilometer		technosphere	transport, freight, lorry, unspecified	other
market group for electricity, medium voltage	0.002445	carculator_lci_car	Europe without Switzerland	kilowatt hour		technosphere	electricity, medium voltage	other
Activity	Farming and supply of wheat grains
location	RER
production amount	1
reference product	Wheat grains
type	process
unit	kilogram
worksheet name	None
source	Cozzolini, F. Life Cycle Assessment of Biofuels in EU/CH, 2018.
description	Residual vegetal oil for the production of biodiesel.
special remark
comment
Exchanges
name	amount	database	location	unit	categories	type	reference product	tag
Ammonia	0.00279373	biosphere3	None	kilogram	air::non-urban air or from high stacks	biosphere		other
Anthraquinone	7.9097e-06	biosphere3	None	kilogram	soil::agricultural	biosphere		other
Azoxystrobin	6.2171e-06	biosphere3	None	kilogram	soil::agricultural	biosphere		other
Bifenox	5.2756e-06	biosphere3	None	kilogram	soil::agricultural	biosphere		other
Bitertanol	1.1766e-07	biosphere3	None	kilogram	soil::agricultural	biosphere		other
Bromoxynil	1.5024e-05	biosphere3	None	kilogram	soil::agricultural	biosphere		other
Bromuconazole	3.5656e-07	biosphere3	None	kilogram	soil::agricultural	biosphere		other
Cadmium	1.1189e-06	biosphere3	None	kilogram	soil::agricultural	biosphere		other
Cadmium, ion	6.82e-09	biosphere3	None	kilogram	water::ground-	biosphere		other
Cadmium, ion	4.3568e-09	biosphere3	None	kilogram	water::surface water	biosphere		other
Carbon dioxide, fossil	0.019012	biosphere3	None	kilogram	air::non-urban air or from high stacks	biosphere		other
Carbon dioxide, in air	1.45262	biosphere3	None	kilogram	natural resource::in air	biosphere		other
Chlormequat	9.7412e-05	biosphere3	None	kilogram	soil::agricultural	biosphere		other
Choline chloride	6.7765e-05	biosphere3	None	kilogram	soil::agricultural	biosphere		other
Chromium	2.7493e-06	biosphere3	None	kilogram	soil::agricultural	biosphere		other
Chromium, ion	2.889e-06	biosphere3	None	kilogram	water::ground-	biosphere		other
Chromium, ion	4.3709e-07	biosphere3	None	kilogram	water::surface water	biosphere		other
Clodinafop-propargyl	7.0283e-06	biosphere3	None	kilogram	soil::agricultural	biosphere		other
Clopyralid	4.2709e-06	biosphere3	None	kilogram	soil::agricultural	biosphere		other
Cloquintocet-mexyl	1.7571e-06	biosphere3	None	kilogram	soil::agricultural	biosphere		other
Copper	-1.5e-06	biosphere3	None	kilogram	soil::agricultural	biosphere		other
Copper, ion	4.3587e-07	biosphere3	None	kilogram	water::ground-	biosphere		other
Copper, ion	3.2389e-07	biosphere3	None	kilogram	water::surface water	biosphere		other
Cypermethrin	1.1107e-06	biosphere3	None	kilogram	soil::agricultural	biosphere		other
Cyproconazole	7.1319e-07	biosphere3	None	kilogram	soil::agricultural	biosphere		other
Cyprodinil	2.6434e-05	biosphere3	None	kilogram	soil::agricultural	biosphere		other
Deltamethrin	2.499e-07	biosphere3	None	kilogram	soil::agricultural	biosphere		other
Diclofop-methyl	1.1125e-05	biosphere3	None	kilogram	soil::agricultural	biosphere		other
Diflufenican	6.194e-06	biosphere3	None	kilogram	soil::agricultural	biosphere		other
Dinitrogen monoxide	0.000581851	biosphere3	None	kilogram	air	biosphere		other
Energy, gross calorific value, in biomass	13.1047	biosphere3	None	megajoule	natural resource::biotic	biosphere		other
Epoxiconazole	4.0783e-06	biosphere3	None	kilogram	soil::agricultural	biosphere		other
Ethephon	3.406e-07	biosphere3	None	kilogram	soil::agricultural	biosphere		other
Farming and supply of wheat grains	1	carculator_lci_car	RER	kilogram		production	Wheat grains	other
Fenpropidin	1.7163e-06	biosphere3	None	kilogram	soil::agricultural	biosphere		other
Fenpropimorph	4.318e-06	biosphere3	None	kilogram	soil::agricultural	biosphere		other
Florasulam	3.332e-08	biosphere3	None	kilogram	soil::agricultural	biosphere		other
Fludioxonil	7.5175e-07	biosphere3	None	kilogram	soil::agricultural	biosphere		other
Flupyrsulfuron-methyl	4.7694e-08	biosphere3	None	kilogram	soil::agricultural	biosphere		other
Fluroxypyr	2.0056e-05	biosphere3	None	kilogram	soil::agricultural	biosphere		other
Glyphosate	5.3312e-05	biosphere3	None	kilogram	soil::agricultural	biosphere		other
Imidacloprid	5.4909e-07	biosphere3	None	kilogram	soil::agricultural	biosphere		other
Iodosulfuron-methyl-sodium	2.9761e-08	biosphere3	None	kilogram	soil::agricultural	biosphere		other
Ioxynil	1.9833e-05	biosphere3	None	kilogram	soil::agricultural	biosphere		other
Isoproturon	2.5827e-05	biosphere3	None	kilogram	soil::agricultural	biosphere		other
Kresoxim-methyl	1.1376e-06	biosphere3	None	kilogram	soil::agricultural	biosphere		other
Lambda-cyhalothrin	2.499e-07	biosphere3	None	kilogram	soil::agricultural	biosphere		other
Lead	1.8221e-07	biosphere3	None	kilogram	soil::agricultural	biosphere		other
Lead	6.8734e-09	biosphere3	None	kilogram	water::ground-	biosphere		other
Lead	2.973e-08	biosphere3	None	kilogram	water::surface water	biosphere		other
MCPA	4.182e-05	biosphere3	None	kilogram	soil::agricultural	biosphere		other
Mecoprop	2.8063e-05	biosphere3	None	kilogram	soil::agricultural	biosphere		other
Mecoprop-P	6.912e-06	biosphere3	None	kilogram	soil::agricultural	biosphere		other
Mepiquat chloride	6.2197e-07	biosphere3	None	kilogram	soil::agricultural	biosphere		other
Mercury	-1.1081e-10	biosphere3	None	kilogram	soil::agricultural	biosphere		other
Mercury	4.4636e-11	biosphere3	None	kilogram	water::ground-	biosphere		other
Mercury	3.8377e-11	biosphere3	None	kilogram	water::surface water	biosphere		other
Mesosulfuron-methyl (prop)	1.4881e-07	biosphere3	None	kilogram	soil::agricultural	biosphere		other
Metaldehyde	2.2213e-05	biosphere3	None	kilogram	soil::agricultural	biosphere		other
Metconazole	5.038e-07	biosphere3	None	kilogram	soil::agricultural	biosphere		other
Metosulam	9.4036e-08	biosphere3	None	kilogram	soil::agricultural	biosphere		other
Metsulfuron-methyl	3.874e-07	biosphere3	None	kilogram	soil::agricultural	biosphere		other
Nickel	9.2208e-07	biosphere3	None	kilogram	soil::agricultural	biosphere		other
Nickel, ion	2.7991e-07	biosphere3	None	kilogram	water::surface water	biosphere		other
Nitrate	0.0445656	biosphere3	None	kilogram	water::ground-	biosphere		other
Nitrogen oxides	0.000150438	biosphere3	None	kilogram	air::non-urban air or from high stacks	biosphere		other
Occupation, annual crop, non-irrigated, intensive	1.49215	biosphere3	None	square meter-year	natural resource::land	biosphere		other
Phosphate	3.1767e-05	biosphere3	None	kilogram	water::ground-	biosphere		other
Phosphate	9.331e-05	biosphere3	None	kilogram	water::surface water	biosphere		other
Phosphorus	1.8724e-05	biosphere3	None	kilogram	water::surface water	biosphere		other
Picoxystrobin	4.276e-07	biosphere3	None	kilogram	soil::agricultural	biosphere		other
Prochloraz	1.4859e-06	biosphere3	None	kilogram	soil::agricultural	biosphere		other
Prohexadione-calcium	3.7022e-08	biosphere3	None	kilogram	soil::agricultural	biosphere		other
Propiconazole	1.8418e-06	biosphere3	None	kilogram	soil::agricultural	biosphere		other
Propoxycarbazone-sodium (prop)	2.0525e-07	biosphere3	None	kilogram	soil::agricultural	biosphere		other
Pyraclostrobin (prop)	3.9254e-06	biosphere3	None	kilogram	soil::agricultural	biosphere		other
Quinoxyfen	1.7949e-06	biosphere3	None	kilogram	soil::agricultural	biosphere		other
Silthiofam	2.7584e-06	biosphere3	None	kilogram	soil::agricultural	biosphere		other
Spiroxamine	1.0218e-06	biosphere3	None	kilogram	soil::agricultural	biosphere		other
Tebuconazole	2.9745e-06	biosphere3	None	kilogram	soil::agricultural	biosphere		other
Tefluthrin	8.4476e-08	biosphere3	None	kilogram	soil::agricultural	biosphere		other
Transformation, from annual crop, non-irrigated	1.49215	biosphere3	None	square meter	natural resource::land	biosphere		other
Transformation, to annual crop, non-irrigated, intensive	1.49215	biosphere3	None	square meter	natural resource::land	biosphere		other
Triadimenol	4.1983e-07	biosphere3	None	kilogram	soil::agricultural	biosphere		other
Trifloxystrobin	2.1621e-06	biosphere3	None	kilogram	soil::agricultural	biosphere		other
Trinexapac-ethyl	1.3883e-06	biosphere3	None	kilogram	soil::agricultural	biosphere		other
Water	0.0978691	biosphere3	None	cubic meter	air	biosphere		other
Water	0.0202513	biosphere3	None	cubic meter	water::ground-	biosphere		other
Water	0.00506283	biosphere3	None	cubic meter	water::surface water	biosphere		other
Zinc	1.225e-07	biosphere3	None	kilogram	soil::agricultural	biosphere		other
Zinc, ion	2.2034e-06	biosphere3	None	kilogram	water::ground-	biosphere		other
Zinc, ion	4.4076e-07	biosphere3	None	kilogram	water::surface water	biosphere		other
[Deleted]Carfentrazone ethyl ester	6.2197e-08	biosphere3	None	kilogram	soil::agricultural	biosphere		other
market for diesel, burned in agricultural machinery	0.502082	carculator_lci_car	GLO	megajoule		technosphere	diesel, burned in agricultural machinery	other
market for inorganic nitrogen fertiliser, as N	0.0170362	carculator_lci_car	CH	kilogram		technosphere	inorganic nitrogen fertiliser, as N	other
market for inorganic phosphorus fertiliser, as P2O5	0.00393142	carculator_lci_car	CH	kilogram		technosphere	inorganic phosphorus fertiliser, as P2O5	other
market for inorganic potassium fertiliser, as K2O	0.00262095	carculator_lci_car	CH	kilogram		technosphere	inorganic potassium fertiliser, as K2O	other
market for irrigation	0.12318	carculator_lci_car	FR	cubic meter		technosphere	irrigation	other
market for natural gas, medium pressure, vehicle grade	0.000161188	carculator_lci_car	GLO	kilogram		technosphere	natural gas, medium pressure, vehicle grade	other
market for packaging, for fertilisers	0.094817	carculator_lci_car	GLO	kilogram		technosphere	packaging, for fertilisers	other
market for packaging, for pesticides	0.0010309	carculator_lci_car	GLO	kilogram		technosphere	packaging, for pesticides	other
market for pesticide, unspecified	8.80369e-07	carculator_lci_car	GLO	kilogram		technosphere	pesticide, unspecified	other
market for soil pH raising agent, as CaCO3	0.0340724	carculator_lci_car	GLO	kilogram		technosphere	soil pH raising agent, as CaCO3	other
market for transport, freight, lorry, unspecified	0.04325	carculator_lci_car	RER	ton kilometer		technosphere	transport, freight, lorry, unspecified	other
market for wheat seed, for sowing	0.0052419	carculator_lci_car	GLO	kilogram		technosphere	wheat seed, for sowing	other
market group for electricity, medium voltage	0.00141553	carculator_lci_car	Europe without Switzerland	kilowatt hour		technosphere	electricity, medium voltage	other
Activity	Farming and supply of wheat straw
location	RER
production amount	1
reference product	Wheat straw
type	process
unit	kilogram
worksheet name	None
source	Cozzolini, F. Life Cycle Assessment of Biofuels in EU/CH, 2018.
description	Production of ethanol from forest residues. There is no burden associated with the supply of biomass residues. That includes no burden associated to the production of crops and no burden associated to direct and indirect land use change. The transport and comnditioning of the biomass residues is howver accounted for.
special remark	This dataset has not been peer reviewed. Therefore, results using this datasets should be considered with caution.
comment
Exchanges
name	amount	database	location	unit	categories	type	reference product	tag
Carbon dioxide, in air	1.518	biosphere3	None	kilogram	natural resource::in air	biosphere		other
Dinitrogen monoxide	4.73734e-07	biosphere3	None	kilogram	air	biosphere		other
Energy, gross calorific value, in biomass	15.48	biosphere3	None	megajoule	natural resource::biotic	biosphere		other
Farming and supply of wheat straw	1	carculator_lci_car	RER	kilogram		production	Wheat straw	other
Methane, non-fossil	1.92308e-07	biosphere3	None	kilogram	air	biosphere		other
market for transport, freight, lorry, unspecified	0.05418	carculator_lci_car	RER	ton kilometer		technosphere	transport, freight, lorry, unspecified	other
market group for diesel	0.00365854	carculator_lci_car	RER	kilogram		technosphere	diesel	other
market group for electricity, low voltage	0.0860688	carculator_lci_car	Europe without Switzerland	kilowatt hour		technosphere	electricity, low voltage	other
Activity	Fiber carbonization (high temp)
location	RER
production amount	1
reference product	Carbonized fiber, high temp
type	process
unit	kilogram
worksheet name	None
source	Benitez A, Wulf C, de Palmenaer A, Lengersdorf M, RÃ¶ding T, Grube T, et al. Ecological assessment of fuel cell electric vehicles with special focus on type IV carbon fiber hydrogen tank. J Clean Prod 2021, 278:123277. https://doi.org/10.1016/j.jclepro.2020.123277.
description
special remark
comment
Exchanges
name	amount	database	location	unit	categories	type	reference product	tag
Exhaust gas treatment 2	2.912	carculator_lci_car	RER	kilogram		technosphere	Exhaust gas treatment 2	other
Fiber carbonization (high temp)	1	carculator_lci_car	RER	kilogram		production	Carbonized fiber, high temp	other
Fiber carbonization (low temp)	1.252	carculator_lci_car	RER	kilogram		technosphere	Carbonized fiber, low temp	other
air separation, cryogenic	2.348	carculator_lci_car	RER	kilogram		technosphere	nitrogen, liquid	other
market for ethylene glycol	0.007503	carculator_lci_car	GLO	kilogram		technosphere	ethylene glycol	other
Activity	Fiber carbonization (low temp)
location	RER
production amount	1
reference product	Carbonized fiber, low temp
type	process
unit	kilogram
worksheet name	None
source	Benitez A, Wulf C, de Palmenaer A, Lengersdorf M, RÃ¶ding T, Grube T, et al. Ecological assessment of fuel cell electric vehicles with special focus on type IV carbon fiber hydrogen tank. J Clean Prod 2021, 278:123277. https://doi.org/10.1016/j.jclepro.2020.123277.
description
special remark
comment
Exchanges
name	amount	database	location	unit	categories	type	reference product	tag
Exhaust gas treatment 2	6.28195	carculator_lci_car	RER	kilogram		technosphere	Exhaust gas treatment 2	other
Fiber carbonization (low temp)	1	carculator_lci_car	RER	kilogram		production	Carbonized fiber, low temp	other
Fiber stabilization	1.9992	carculator_lci_car	RER	kilogram		technosphere	Stabilized fiber	other
air separation, cryogenic	5.28195	carculator_lci_car	RER	kilogram		technosphere	nitrogen, liquid	other
market for ethylene glycol	0.00062484	carculator_lci_car	GLO	kilogram		technosphere	ethylene glycol	other
market for steam, in chemical industry	1.48323	carculator_lci_car	RER	kilogram		technosphere	steam, in chemical industry	other
Activity	Fiber coagulation
location	RER
production amount	1
reference product	Coagulated fiber
type	process
unit	kilogram
worksheet name	None
source	Benitez A, Wulf C, de Palmenaer A, Lengersdorf M, RÃ¶ding T, Grube T, et al. Ecological assessment of fuel cell electric vehicles with special focus on type IV carbon fiber hydrogen tank. J Clean Prod 2021, 278:123277. https://doi.org/10.1016/j.jclepro.2020.123277.
description
special remark
comment
Exchanges
name	amount	database	location	unit	categories	type	reference product	tag
Fiber coagulation	1	carculator_lci_car	RER	kilogram		production	Coagulated fiber	other
Spinning dope	1.64099	carculator_lci_car	RER	kilogram		technosphere	Spinning dope	other
market for ethylene glycol	0.000124279	carculator_lci_car	GLO	kilogram		technosphere	ethylene glycol	other
Activity	Fiber drying
location	RER
production amount	1
reference product	Dried fiber
type	process
unit	kilogram
worksheet name	None
source	Benitez A, Wulf C, de Palmenaer A, Lengersdorf M, RÃ¶ding T, Grube T, et al. Ecological assessment of fuel cell electric vehicles with special focus on type IV carbon fiber hydrogen tank. J Clean Prod 2021, 278:123277. https://doi.org/10.1016/j.jclepro.2020.123277.
description
special remark
comment
Exchanges
name	amount	database	location	unit	categories	type	reference product	tag
Fiber drying	1	carculator_lci_car	RER	kilogram		production	Dried fiber	other
Fiber sizing	1.62306	carculator_lci_car	RER	kilogram		technosphere	Sized fiber	other
Water	0.000623419	biosphere3	None	cubic meter	air	biosphere		other
[truncated: 17,461 more rows]
