# Supplementary material for: Battery electric vehicles show the lowest carbon footprints among passenger cars across 1.5–3.0 °C energy decarbonisation pathways
Source: Commun Earth Environ. 2025 Jun 18;6(1):476. doi: 10.1038/s43247-025-02447-2 (PMC12176635; doi:10.1038/s43247-025-02447-2)
Supplement: Supplementary file 3 — Supplementary Data 1 [file 43247_2025_2447_MOESM3_ESM.zip › 1 Methods/1 Example complete foreground system.xlsx]

## Sheet: Sheet1
Database	LCI_CAN_RCP19_2020
format	Excel spreadsheet
Activity	ATR BM + CCS (MDEA), 98 (average), with digestate incineration, 25 bar
location	AFR
production amount	1
reference product	Hydrogen, gaseous, 25 bar
type	process
unit	megajoule
worksheet name
source	Antonini et al. 2020, Hydrogen production from natural gas and biomethane with carbon capture and storage ï¿½ A techno-environmental analysis, doi: 10.1039/D0SE00222D
Exchanges
name	amount	database	location	unit	categories	type	reference product	tag
ATR BM + CCS (MDEA), 98 (average), with digestate incineration, 25 bar	1	carculator_lci_car	AFR	megajoule		production	Hydrogen, gaseous, 25 bar	other
CO2 storage/at H2 production plant, pre, pipeline 200km, storage 1000m	0.0693178	carculator_lci_car	AFR	kilogram		technosphere	CO2 storage/at H2 production plant, pre, pipeline 200km, storage 1000m	other
Carbon dioxide, non-fossil	0.0049032	biosphere3		kilogram	air	biosphere		other
Nitrogen oxides	2.49973e-05	biosphere3		kilogram	air	biosphere		other
Water, cooling, unspecified natural origin	0.00317011	biosphere3		cubic meter	natural resource::in water	biosphere		other
biomethane from biogas upgrading - biowaste - amine scrubbing	0.028272	carculator_lci_car	AFR	kilogram		technosphere	biomethane	other
chemical factory construction, organics	4.4573e-12	carculator_lci_car	RER	unit		technosphere	chemical factory, organics	other
market for aluminium oxide, metallurgical	4.4394e-06	carculator_lci_car	IAI Area, EU27 & EFTA	kilogram		technosphere	aluminium oxide, metallurgical	other
market for chromium oxide, flakes	3e-07	carculator_lci_car	GLO	kilogram		technosphere	chromium oxide, flakes	other
market for copper oxide	3.02e-06	carculator_lci_car	GLO	kilogram		technosphere	copper oxide	other
market for diethanolamine	2.36421e-06	carculator_lci_car	GLO	kilogram		technosphere	diethanolamine	other
market for liquid storage tank, chemicals, organics	2.1219e-11	carculator_lci_car	GLO	unit		technosphere	liquid storage tank, chemicals, organics	other
market for magnesium oxide	2.33e-07	carculator_lci_car	GLO	kilogram		technosphere	magnesium oxide	other
market for molybdenum trioxide	1.39e-07	carculator_lci_car	GLO	kilogram		technosphere	molybdenum trioxide	other
market for nickel, class 1	1.691e-06	carculator_lci_car	GLO	kilogram		technosphere	nickel, class 1	other
market for portafer	2.603e-06	carculator_lci_car	GLO	kilogram		technosphere	portafer	other
market for quicklime, milled, packed	4e-07	carculator_lci_car	RER	kilogram		technosphere	quicklime, milled, packed	other
market for silica sand	9.66e-08	carculator_lci_car	GLO	kilogram		technosphere	silica sand	other
market for water, deionised	0.0628211	carculator_lci_car	Europe without Switzerland	kilogram		technosphere	water, deionised	other
market for zeolite, powder	7.35751e-06	carculator_lci_car	GLO	kilogram		technosphere	zeolite, powder	other
market for zinc oxide	3.095e-06	carculator_lci_car	GLO	kilogram		technosphere	zinc oxide	other
market group for electricity, high voltage	-0.00128528	carculator_lci_car	AFR	kilowatt hour		technosphere	electricity, high voltage	other
Activity	ATR BM, with digestate incineration, 25 bar
location	AFR
production amount	1
reference product	Hydrogen, gaseous, 25 bar
type	process
unit	megajoule
worksheet name
source	Antonini et al. 2020, Hydrogen production from natural gas and biomethane with carbon capture and storage ï¿½ A techno-environmental analysis, doi: 10.1039/D0SE00222D
Exchanges
name	amount	database	location	unit	categories	type	reference product	tag
ATR BM, with digestate incineration, 25 bar	1	carculator_lci_car	AFR	megajoule		production	Hydrogen, gaseous, 25 bar	other
Carbon dioxide, non-fossil	0.0740356	biosphere3		kilogram	air	biosphere		other
Nitrogen oxides	2.49973e-05	biosphere3		kilogram	air	biosphere		other
Water, cooling, unspecified natural origin	0.0031701	biosphere3		cubic meter	natural resource::in water	biosphere		other
biomethane from biogas upgrading - biowaste - amine scrubbing	0.0282718	carculator_lci_car	AFR	kilogram		technosphere	biomethane	other
chemical factory construction, organics	4.45729e-12	carculator_lci_car	RER	unit		technosphere	chemical factory, organics	other
market for aluminium oxide, metallurgical	4.4394e-06	carculator_lci_car	IAI Area, EU27 & EFTA	kilogram		technosphere	aluminium oxide, metallurgical	other
market for chromium oxide, flakes	3e-07	carculator_lci_car	GLO	kilogram		technosphere	chromium oxide, flakes	other
market for copper oxide	3.02e-06	carculator_lci_car	GLO	kilogram		technosphere	copper oxide	other
market for liquid storage tank, chemicals, organics	2.1219e-11	carculator_lci_car	GLO	unit		technosphere	liquid storage tank, chemicals, organics	other
market for magnesium oxide	2.33e-07	carculator_lci_car	GLO	kilogram		technosphere	magnesium oxide	other
market for molybdenum trioxide	1.39e-07	carculator_lci_car	GLO	kilogram		technosphere	molybdenum trioxide	other
market for nickel, class 1	1.691e-06	carculator_lci_car	GLO	kilogram		technosphere	nickel, class 1	other
market for portafer	2.603e-06	carculator_lci_car	GLO	kilogram		technosphere	portafer	other
market for quicklime, milled, packed	4e-07	carculator_lci_car	RER	kilogram		technosphere	quicklime, milled, packed	other
market for silica sand	9.66e-08	carculator_lci_car	GLO	kilogram		technosphere	silica sand	other
market for water, deionised	0.0628212	carculator_lci_car	Europe without Switzerland	kilogram		technosphere	water, deionised	other
market for zeolite, powder	7.35751e-06	carculator_lci_car	GLO	kilogram		technosphere	zeolite, powder	other
market for zinc oxide	3.095e-06	carculator_lci_car	GLO	kilogram		technosphere	zinc oxide	other
market group for electricity, high voltage	-0.00560413	carculator_lci_car	AFR	kilowatt hour		technosphere	electricity, high voltage	other
Activity	ATR NG + CCS (MDEA), 98 (average), 25 bar
location	AFR
production amount	1
reference product	Hydrogen, gaseous, 25 bar
type	process
unit	megajoule
worksheet name
source	Antonini et al. 2020, Hydrogen production from natural gas and biomethane with carbon capture and storage ï¿½ A techno-environmental analysis, doi: 10.1039/D0SE00222D
Exchanges
name	amount	database	location	unit	categories	type	reference product	tag
ATR NG + CCS (MDEA), 98 (average), 25 bar	1	carculator_lci_car	AFR	megajoule		production	Hydrogen, gaseous, 25 bar	other
CO2 storage/at H2 production plant, pre, pipeline 200km, storage 1000m	0.0695355	carculator_lci_car	AFR	kilogram		technosphere	CO2 storage/at H2 production plant, pre, pipeline 200km, storage 1000m	other
Carbon dioxide, fossil	0.0049032	biosphere3		kilogram	air	biosphere		other
Nitrogen oxides	2.49973e-05	biosphere3		kilogram	air	biosphere		other
Water, cooling, unspecified natural origin	0.00317011	biosphere3		cubic meter	natural resource::in water	biosphere		other
chemical factory construction, organics	4.4573e-12	carculator_lci_car	RER	unit		technosphere	chemical factory, organics	other
market for aluminium oxide, metallurgical	4.4394e-06	carculator_lci_car	IAI Area, EU27 & EFTA	kilogram		technosphere	aluminium oxide, metallurgical	other
market for chromium oxide, flakes	3e-07	carculator_lci_car	GLO	kilogram		technosphere	chromium oxide, flakes	other
market for copper oxide	3.02e-06	carculator_lci_car	GLO	kilogram		technosphere	copper oxide	other
market for diethanolamine	2.36421e-06	carculator_lci_car	GLO	kilogram		technosphere	diethanolamine	other
market for liquid storage tank, chemicals, organics	2.1219e-11	carculator_lci_car	GLO	unit		technosphere	liquid storage tank, chemicals, organics	other
market for magnesium oxide	2.33e-07	carculator_lci_car	GLO	kilogram		technosphere	magnesium oxide	other
market for molybdenum trioxide	1.39e-07	carculator_lci_car	GLO	kilogram		technosphere	molybdenum trioxide	other
market for nickel, class 1	1.691e-06	carculator_lci_car	GLO	kilogram		technosphere	nickel, class 1	other
market for portafer	2.603e-06	carculator_lci_car	GLO	kilogram		technosphere	portafer	other
market for quicklime, milled, packed	4e-07	carculator_lci_car	RER	kilogram		technosphere	quicklime, milled, packed	other
market for silica sand	9.66e-08	carculator_lci_car	GLO	kilogram		technosphere	silica sand	other
market for water, deionised	0.0628253	carculator_lci_car	Europe without Switzerland	kilogram		technosphere	water, deionised	other
market for zeolite, powder	7.35751e-06	carculator_lci_car	GLO	kilogram		technosphere	zeolite, powder	other
market for zinc oxide	3.095e-06	carculator_lci_car	GLO	kilogram		technosphere	zinc oxide	other
market group for electricity, high voltage	-0.000845949	carculator_lci_car	AFR	kilowatt hour		technosphere	electricity, high voltage	other
market group for natural gas, high pressure	0.0326712	carculator_lci_car	Europe without Switzerland	cubic meter		technosphere	natural gas, high pressure	other
Activity	ATR NG, 25 bar
location	AFR
production amount	1
reference product	Hydrogen, gaseous, 25 bar
type	process
unit	megajoule
worksheet name
source	Antonini et al. 2020, Hydrogen production from natural gas and biomethane with carbon capture and storage ï¿½ A techno-environmental analysis, doi: 10.1039/D0SE00222D
Exchanges
name	amount	database	location	unit	categories	type	reference product	tag
ATR NG, 25 bar	1	carculator_lci_car	AFR	megajoule		production	Hydrogen, gaseous, 25 bar	other
Carbon dioxide, fossil	0.0748903	biosphere3		kilogram	air	biosphere		other
Nitrogen oxides	2.49973e-05	biosphere3		kilogram	air	biosphere		other
Water, cooling, unspecified natural origin	0.0031701	biosphere3		cubic meter	natural resource::in water	biosphere		other
chemical factory construction, organics	4.45729e-12	carculator_lci_car	RER	unit		technosphere	chemical factory, organics	other
market for aluminium oxide, metallurgical	4.4394e-06	carculator_lci_car	IAI Area, EU27 & EFTA	kilogram		technosphere	aluminium oxide, metallurgical	other
market for chromium oxide, flakes	3e-07	carculator_lci_car	GLO	kilogram		technosphere	chromium oxide, flakes	other
market for copper oxide	3.02e-06	carculator_lci_car	GLO	kilogram		technosphere	copper oxide	other
market for liquid storage tank, chemicals, organics	2.1219e-11	carculator_lci_car	GLO	unit		technosphere	liquid storage tank, chemicals, organics	other
market for magnesium oxide	2.33e-07	carculator_lci_car	GLO	kilogram		technosphere	magnesium oxide	other
market for molybdenum trioxide	1.39e-07	carculator_lci_car	GLO	kilogram		technosphere	molybdenum trioxide	other
market for nickel, class 1	1.691e-06	carculator_lci_car	GLO	kilogram		technosphere	nickel, class 1	other
market for portafer	2.603e-06	carculator_lci_car	GLO	kilogram		technosphere	portafer	other
market for quicklime, milled, packed	4e-07	carculator_lci_car	RER	kilogram		technosphere	quicklime, milled, packed	other
market for silica sand	9.66e-08	carculator_lci_car	GLO	kilogram		technosphere	silica sand	other
market for water, deionised	0.0628251	carculator_lci_car	Europe without Switzerland	kilogram		technosphere	water, deionised	other
market for zeolite, powder	7.35751e-06	carculator_lci_car	GLO	kilogram		technosphere	zeolite, powder	other
market for zinc oxide	3.095e-06	carculator_lci_car	GLO	kilogram		technosphere	zinc oxide	other
market group for electricity, high voltage	-0.00516461	carculator_lci_car	AFR	kilowatt hour		technosphere	electricity, high voltage	other
market group for natural gas, high pressure	0.0326711	carculator_lci_car	Europe without Switzerland	cubic meter		technosphere	natural gas, high pressure	other
Activity	Ancillary BoP
location	AFR
production amount	1
reference product	Ancillary BoP
type	process
unit	kilogram
worksheet name
source	Miotti, M., Hofer, J. & Bauer, C. Integrated environmental and economic assessment of current and future fuel cell vehicles. Int J Life Cycle Assess 22, 94ï¿½110 (2017). https://doi.org/10.1007/s11367-015-0986-4
Exchanges
name	amount	database	location	unit	categories	type	reference product	tag
Ancillary BoP	1	carculator_lci_car	AFR	kilogram		production	Ancillary BoP	other
electronics production, for control units	0.1	carculator_lci_car	RoW	kilogram		technosphere	electronics, for control units	other
market for transformer, high voltage use	0.9	carculator_lci_car	GLO	kilogram		technosphere	transformer, high voltage use	other
Activity	Anode current collector, LFP
location	AFR
production amount	1
reference product	Anode current collector, LFP
type	process
unit	kilogram
worksheet name
source	Tobias S. Schmidt, Martin Beuse, Xiaojin Zhang, Bjarne Steffen, Simon F. Schneider, Alejandro Pena-Bello, Christian Bauer, and David Parra, Additional Emissions and Cost from Storing Electricity in Stationary Battery Systems, Environmental Science & Technology 2019 53 (7), 3379-3390, doi: 10.1021/acs.est.8b05314
Exchanges
name	amount	database	location	unit	categories	type	reference product	tag
Anode current collector, LFP	1	carculator_lci_car	AFR	kilogram		production	Anode current collector, LFP	other
market for copper, anode	1	carculator_lci_car	GLO	kilogram		technosphere	copper, anode	other
market for sheet rolling, copper	1	carculator_lci_car	GLO	kilogram		technosphere	sheet rolling, copper	other
Activity	Anode current collector, LTO
location	AFR
production amount	1
reference product	Anode current collector, LTO
type	process
unit	kilogram
worksheet name
source	Tobias S. Schmidt, Martin Beuse, Xiaojin Zhang, Bjarne Steffen, Simon F. Schneider, Alejandro Pena-Bello, Christian Bauer, and David Parra, Additional Emissions and Cost from Storing Electricity in Stationary Battery Systems, Environmental Science & Technology 2019 53 (7), 3379-3390, doi: 10.1021/acs.est.8b05313
Exchanges
name	amount	database	location	unit	categories	type	reference product	tag
Anode current collector, LTO	1	carculator_lci_car	AFR	kilogram		production	Anode current collector, LTO	other
market for copper, anode	1	carculator_lci_car	GLO	kilogram		technosphere	copper, anode	other
market for sheet rolling, copper	1	carculator_lci_car	GLO	kilogram		technosphere	sheet rolling, copper	other
Activity	Anode paste, LFP
location	AFR
production amount	1
reference product	Anode paste, LFP
type	process
unit	kilogram
worksheet name
source	Tobias S. Schmidt, Martin Beuse, Xiaojin Zhang, Bjarne Steffen, Simon F. Schneider, Alejandro Pena-Bello, Christian Bauer, and David Parra, Additional Emissions and Cost from Storing Electricity in Stationary Battery Systems, Environmental Science & Technology 2019 53 (7), 3379-3390, doi: 10.1021/acs.est.8b05316
Exchanges
name	amount	database	location	unit	categories	type	reference product	tag
Anode paste, LFP	1	carculator_lci_car	AFR	kilogram		production	Anode paste, LFP	other
anode, graphite, for Li-ion battery	0.9	carculator_lci_car	AFR	kilogram		technosphere	anode, graphite, for Li-ion battery	other
market for carbon black	0.05	carculator_lci_car	GLO	kilogram		technosphere	carbon black	other
market for carboxymethyl cellulose, powder	0.035	carculator_lci_car	GLO	kilogram		technosphere	carboxymethyl cellulose, powder	other
market for styrene butadiene rubber (SBR)	0.015	carculator_lci_car	AFR	kilogram		technosphere	styrene butadiene rubber (SBR)	other
Activity	Anode paste, LTO
location	AFR
production amount	1
reference product	Anode paste, LTO
type	process
unit	kilogram
worksheet name
source	Tobias S. Schmidt, Martin Beuse, Xiaojin Zhang, Bjarne Steffen, Simon F. Schneider, Alejandro Pena-Bello, Christian Bauer, and David Parra, Additional Emissions and Cost from Storing Electricity in Stationary Battery Systems, Environmental Science & Technology 2019 53 (7), 3379-3390, doi: 10.1021/acs.est.8b05313
Exchanges
name	amount	database	location	unit	categories	type	reference product	tag
Anode paste, LTO	1	carculator_lci_car	AFR	kilogram		production	Anode paste, LTO	other
LTO electrode material (Li4Ti5O12)	0.808046	carculator_lci_car	AFR	kilogram		technosphere	LTO electrode material (Li4Ti5O12)	other
market for anode, graphite, for Li-ion battery	0.0171925	carculator_lci_car	RoW	kilogram		technosphere	anode, graphite, for Li-ion battery	other
market for carbon black	0.0171925	carculator_lci_car	GLO	kilogram		technosphere	carbon black	other
market for carboxymethyl cellulose, powder	0.0116718	carculator_lci_car	GLO	kilogram		technosphere	carboxymethyl cellulose, powder	other
market for polyvinylfluoride	0.0897829	carculator_lci_car	GLO	kilogram		technosphere	polyvinylfluoride	other
market for styrene butadiene rubber (SBR)	0.0561143	carculator_lci_car	AFR	kilogram		technosphere	styrene butadiene rubber (SBR)	other
Activity	Battery BoP
location	AFR
production amount	1
reference product	Battery BoP
type	process
unit	kilogram
worksheet name
source	Originally from Dai, Q., Kelly, J. C., Gaines, L., & Wang, M. (2019). Life cycle analysis of lithium-ion batteries for automotive applications. Batteries, 5(2), 48.
Exchanges
name	amount	database	location	unit	categories	type	reference product	tag
Battery BoP	1	carculator_lci_car	AFR	kilogram		production	Battery BoP	other
management sytem production, for Li-ion battery	0.0884381	carculator_lci_car	AFR	kilogram		technosphere	management system, for Li-ion battery	other
market for aluminium, wrought alloy	0.498121	carculator_lci_car	GLO	kilogram		technosphere	aluminium, wrought alloy	other
market for copper, anode	0.00200664	carculator_lci_car	GLO	kilogram		technosphere	copper, anode	other
market for electronic component, passive, unspecified	0.0156883	carculator_lci_car	GLO	kilogram		technosphere	electronic component, passive, unspecified	other
market for ethylene glycol	0.0784779	carculator_lci_car	GLO	kilogram		technosphere	ethylene glycol	other
market for glass fibre reinforced plastic, polyamide, injection moulded	0.000656719	carculator_lci_car	GLO	kilogram		technosphere	glass fibre reinforced plastic, polyamide, injection moulded	other
market for impact extrusion of aluminium, 1 stroke	0.493688	carculator_lci_car	GLO	kilogram		technosphere	impact extrusion of aluminium, 1 stroke	other
market for injection moulding	0.0152869	carculator_lci_car	GLO	kilogram		technosphere	injection moulding	other
market for metal working factory	5.15941e-09	carculator_lci_car	GLO	unit		technosphere	metal working factory	other
market for polyethylene, high density, granulate	0.0152869	carculator_lci_car	GLO	kilogram		technosphere	polyethylene, high density, granulate	other
market for reinforcing steel	0.0225473	carculator_lci_car	GLO	kilogram		technosphere	reinforcing steel	other
market for sheet rolling, aluminium	0.00443328	carculator_lci_car	GLO	kilogram		technosphere	sheet rolling, aluminium	other
market for sheet rolling, copper	0.00200664	carculator_lci_car	GLO	kilogram		technosphere	sheet rolling, copper	other
market for sheet rolling, steel	0.0225473	carculator_lci_car	GLO	kilogram		technosphere	sheet rolling, steel	other
market for tap water	0.0784779	carculator_lci_car	RoW	kilogram		technosphere	tap water	other
market group for electricity, medium voltage	0.00102156	carculator_lci_car	AFR	kilowatt hour		technosphere	electricity, medium voltage	other
packaging production, for Li-ion battery module	0.200299	carculator_lci_car	AFR	kilogram		technosphere	battery module packaging, Li-ion	other
Activity	Battery cell, LFP
location	AFR
production amount	1
reference product	Battery cell
type	process
unit	kilogram
worksheet name
source	Tobias S. Schmidt, Martin Beuse, Xiaojin Zhang, Bjarne Steffen, Simon F. Schneider, Alejandro Pena-Bello, Christian Bauer, and David Parra, Additional Emissions and Cost from Storing Electricity in Stationary Battery Systems, Environmental Science & Technology 2019 53 (7), 3379-3390, doi: 10.1021/acs.est.8b05317
Exchanges
name	amount	database	location	unit	categories	type	reference product	tag
Anode current collector, LFP	0.12917	carculator_lci_car	AFR	kilogram		technosphere	Anode current collector, LFP	other
Anode paste, LFP	0.131503	carculator_lci_car	AFR	kilogram		technosphere	Anode paste, LFP	other
Battery cell, LFP	1	carculator_lci_car	AFR	kilogram		production	Battery cell	other
Cathode current collector, LFP	0.0560055	carculator_lci_car	AFR	kilogram		technosphere	Cathode current collector, LFP	other
Cathode paste, LFP	0.389156	carculator_lci_car	AFR	kilogram		technosphere	Cathode paste, LFP	other
Cell container	0.0312972	carculator_lci_car	AFR	kilogram		technosphere	Cell container	other
Electrolyte, LFP	0.211531	carculator_lci_car	AFR	kilogram		technosphere	Electrolyte, LFP	other
battery separator	0.0513384	carculator_lci_car	AFR	kilogram		technosphere	battery separator	other
market for heat, district or industrial, natural gas	14.4	carculator_lci_car	RoW	megajoule		technosphere	heat, district or industrial, natural gas	other
market for water, decarbonised	4.46809	carculator_lci_car	RoW	kilogram		technosphere	water, decarbonised	other
market group for electricity, medium voltage	4	carculator_lci_car	AFR	kilowatt hour		technosphere	electricity, medium voltage	other
Activity	Battery cell, LTO
location	AFR
production amount	1
reference product	Battery cell
type	process
unit	kilogram
worksheet name
source	Tobias S. Schmidt, Martin Beuse, Xiaojin Zhang, Bjarne Steffen, Simon F. Schneider, Alejandro Pena-Bello, Christian Bauer, and David Parra, Additional Emissions and Cost from Storing Electricity in Stationary Battery Systems, Environmental Science & Technology 2019 53 (7), 3379-3390, doi: 10.1021/acs.est.8b05317
Exchanges
name	amount	database	location	unit	categories	type	reference product	tag
Anode current collector, LTO	0.096768	carculator_lci_car	AFR	kilogram		technosphere	Anode current collector, LTO	other
Anode paste, LTO	0.350016	carculator_lci_car	AFR	kilogram		technosphere	Anode paste, LTO	other
Battery cell, LTO	1	carculator_lci_car	AFR	kilogram		production	Battery cell	other
Cathode current collector, LTO	0.0833143	carculator_lci_car	AFR	kilogram		technosphere	Cathode current collector, LTO	other
Cell container	0.0375743	carculator_lci_car	AFR	kilogram		technosphere	Cell container	other
Electrolyte, LTO	0.0857143	carculator_lci_car	AFR	kilogram		technosphere	Electrolyte, LTO	other
battery separator	0.0948112	carculator_lci_car	AFR	kilogram		technosphere	battery separator	other
cathode, NCA, for Li-ion battery	0.251802	carculator_lci_car	AFR	kilogram		technosphere	cathode, NCA, for Li-ion battery	other
market for heat, district or industrial, natural gas	10.8	carculator_lci_car	RoW	megajoule		technosphere	heat, district or industrial, natural gas	other
market for water, decarbonised	5.00769	carculator_lci_car	RoW	kilogram		technosphere	water, decarbonised	other
market group for electricity, medium voltage	3	carculator_lci_car	AFR	kilowatt hour		technosphere	electricity, medium voltage	other
Activity	Battery cell, NCA
location	AFR
production amount	1
reference product	Battery cell
type	process
unit	kilogram
worksheet name
source	Originally from Dai, Q., Kelly, J. C., Gaines, L., & Wang, M. (2019). Life cycle analysis of lithium-ion batteries for automotive applications. Batteries, 5(2), 48.
Exchanges
name	amount	database	location	unit	categories	type	reference product	tag
Battery cell, NCA	1	carculator_lci_car	AFR	kilogram		production	Battery cell	other
aluminium collector foil, for Li-ion battery	0.0281	carculator_lci_car	AFR	kilogram		technosphere	aluminium collector foil, for Li-ion battery	other
anode, graphite, for Li-ion battery	0.2306	carculator_lci_car	AFR	kilogram		technosphere	anode, graphite, for Li-ion battery	other
battery separator	0.0184	carculator_lci_car	AFR	kilogram		technosphere	battery separator	other
cathode, NCA, for Li-ion battery	0.3738	carculator_lci_car	AFR	kilogram		technosphere	cathode, NCA, for Li-ion battery	other
copper collector foil, for Li-ion battery	0.1317	carculator_lci_car	AFR	kilogram		technosphere	copper collector foil, for Li-ion battery	other
electrolyte, for Li-ion battery	0.1484	carculator_lci_car	AFR	kilogram		technosphere	electrolyte, for Li-ion battery	other
market for aluminium, wrought alloy	0.0281	carculator_lci_car	GLO	kilogram		technosphere	aluminium, wrought alloy	other
market for chemical factory, organics	4e-10	carculator_lci_car	GLO	unit		technosphere	chemical factory, organics	other
market for copper, anode	0.035	carculator_lci_car	GLO	kilogram		technosphere	copper, anode	other
market for extrusion, plastic film	0.0043	carculator_lci_car	GLO	kilogram		technosphere	extrusion, plastic film	other
market for heat, district or industrial, natural gas	14.225	carculator_lci_car	RoW	megajoule		technosphere	heat, district or industrial, natural gas	other
market for polyethylene terephthalate, granulate, amorphous	0.003	carculator_lci_car	GLO	kilogram		technosphere	polyethylene terephthalate, granulate, amorphous	other
market for polypropylene, granulate	0.0013	carculator_lci_car	GLO	kilogram		technosphere	polypropylene, granulate	other
market for sheet rolling, aluminium	0.0281	carculator_lci_car	GLO	kilogram		technosphere	sheet rolling, aluminium	other
market for sheet rolling, copper	0.035	carculator_lci_car	GLO	kilogram		technosphere	sheet rolling, copper	other
market group for electricity, medium voltage	1.35	carculator_lci_car	AFR	kilowatt hour		technosphere	electricity, medium voltage	other
Activity	Battery cell, NMC-111
location	AFR
production amount	1
reference product	Battery cell
type	process
unit	kilogram
worksheet name
source	Originally from Dai, Q., Kelly, J. C., Gaines, L., & Wang, M. (2019). Life cycle analysis of lithium-ion batteries for automotive applications. Batteries, 5(2), 48.
Exchanges
name	amount	database	location	unit	categories	type	reference product	tag
Battery cell, NMC-111	1	carculator_lci_car	AFR	kilogram		production	Battery cell	other
aluminium collector foil, for Li-ion battery	0.03	carculator_lci_car	AFR	kilogram		technosphere	aluminium collector foil, for Li-ion battery	other
anode, graphite, for Li-ion battery	0.2	carculator_lci_car	AFR	kilogram		technosphere	anode, graphite, for Li-ion battery	other
battery separator	0.02	carculator_lci_car	AFR	kilogram		technosphere	battery separator	other
cathode, NMC-111, for Li-ion battery	0.41	carculator_lci_car	AFR	kilogram		technosphere	cathode, NMC-111, for Li-ion battery	other
copper collector foil, for Li-ion battery	0.12	carculator_lci_car	AFR	kilogram		technosphere	copper collector foil, for Li-ion battery	other
electrolyte, for Li-ion battery	0.146	carculator_lci_car	AFR	kilogram		technosphere	electrolyte, for Li-ion battery	other
market for aluminium, wrought alloy	0.0283	carculator_lci_car	GLO	kilogram		technosphere	aluminium, wrought alloy	other
market for chemical factory, organics	4e-10	carculator_lci_car	GLO	unit		technosphere	chemical factory, organics	other
market for copper, anode	0.0335	carculator_lci_car	GLO	kilogram		technosphere	copper, anode	other
market for extrusion, plastic film	0.0041	carculator_lci_car	GLO	kilogram		technosphere	extrusion, plastic film	other
market for heat, district or industrial, natural gas	12.51	carculator_lci_car	RoW	megajoule		technosphere	heat, district or industrial, natural gas	other
market for polyethylene terephthalate, granulate, amorphous	0.0028	carculator_lci_car	GLO	kilogram		technosphere	polyethylene terephthalate, granulate, amorphous	other
market for polypropylene, granulate	0.0013	carculator_lci_car	GLO	kilogram		technosphere	polypropylene, granulate	other
market for sheet rolling, aluminium	0.0283	carculator_lci_car	GLO	kilogram		technosphere	sheet rolling, aluminium	other
market for sheet rolling, copper	0.0335	carculator_lci_car	GLO	kilogram		technosphere	sheet rolling, copper	other
Activity	Battery cell, NMC-622
location	AFR
production amount	1
reference product	Battery cell
type	process
unit	kilogram
worksheet name
source	Originally from Dai, Q., Kelly, J. C., Gaines, L., & Wang, M. (2019). Life cycle analysis of lithium-ion batteries for automotive applications. Batteries, 5(2), 48.
Exchanges
name	amount	database	location	unit	categories	type	reference product	tag
Battery cell, NMC-622	1	carculator_lci_car	AFR	kilogram		production	Battery cell	other
aluminium collector foil, for Li-ion battery	0.03	carculator_lci_car	AFR	kilogram		technosphere	aluminium collector foil, for Li-ion battery	other
anode, graphite, for Li-ion battery	0.2	carculator_lci_car	AFR	kilogram		technosphere	anode, graphite, for Li-ion battery	other
battery separator	0.02	carculator_lci_car	AFR	kilogram		technosphere	battery separator	other
cathode, NMC-622, for Li-ion battery	0.41	carculator_lci_car	AFR	kilogram		technosphere	cathode, NMC-622, for Li-ion battery	other
copper collector foil, for Li-ion battery	0.12	carculator_lci_car	AFR	kilogram		technosphere	copper collector foil, for Li-ion battery	other
electrolyte, for Li-ion battery	0.146	carculator_lci_car	AFR	kilogram		technosphere	electrolyte, for Li-ion battery	other
market for aluminium, wrought alloy	0.0283	carculator_lci_car	GLO	kilogram		technosphere	aluminium, wrought alloy	other
market for chemical factory, organics	4e-10	carculator_lci_car	GLO	unit		technosphere	chemical factory, organics	other
market for copper, anode	0.0335	carculator_lci_car	GLO	kilogram		technosphere	copper, anode	other
market for extrusion, plastic film	0.0041	carculator_lci_car	GLO	kilogram		technosphere	extrusion, plastic film	other
market for heat, district or industrial, natural gas	12.51	carculator_lci_car	RoW	megajoule		technosphere	heat, district or industrial, natural gas	other
market for polyethylene terephthalate, granulate, amorphous	0.0028	carculator_lci_car	GLO	kilogram		technosphere	polyethylene terephthalate, granulate, amorphous	other
market for polypropylene, granulate	0.0013	carculator_lci_car	GLO	kilogram		technosphere	polypropylene, granulate	other
market for sheet rolling, aluminium	0.0283	carculator_lci_car	GLO	kilogram		technosphere	sheet rolling, aluminium	other
market for sheet rolling, copper	0.0335	carculator_lci_car	GLO	kilogram		technosphere	sheet rolling, copper	other
market group for electricity, medium voltage	1.1875	carculator_lci_car	AFR	kilowatt hour		technosphere	electricity, medium voltage	other
Activity	Battery cell, NMC-811
location	AFR
production amount	1
reference product	Battery cell
type	process
unit	kilogram
worksheet name
source	Originally from Dai, Q., Kelly, J. C., Gaines, L., & Wang, M. (2019). Life cycle analysis of lithium-ion batteries for automotive applications. Batteries, 5(2), 48.
Exchanges
name	amount	database	location	unit	categories	type	reference product	tag
Battery cell, NMC-811	1	carculator_lci_car	AFR	kilogram		production	Battery cell	other
aluminium collector foil, for Li-ion battery	0.0284	carculator_lci_car	AFR	kilogram		technosphere	aluminium collector foil, for Li-ion battery	other
anode, graphite, for Li-ion battery	0.2181	carculator_lci_car	AFR	kilogram		technosphere	anode, graphite, for Li-ion battery	other
battery separator	0.0182	carculator_lci_car	AFR	kilogram		technosphere	battery separator	other
cathode, NMC-811, for Li-ion battery	0.3773	carculator_lci_car	AFR	kilogram		technosphere	cathode, NMC-811, for Li-ion battery	other
copper collector foil, for Li-ion battery	0.1243	carculator_lci_car	AFR	kilogram		technosphere	copper collector foil, for Li-ion battery	other
electrolyte, for Li-ion battery	0.1683	carculator_lci_car	AFR	kilogram		technosphere	electrolyte, for Li-ion battery	other
market for aluminium, wrought alloy	0.0284	carculator_lci_car	GLO	kilogram		technosphere	aluminium, wrought alloy	other
market for chemical factory, organics	4e-10	carculator_lci_car	GLO	unit		technosphere	chemical factory, organics	other
market for copper, anode	0.033	carculator_lci_car	GLO	kilogram		technosphere	copper, anode	other
market for extrusion, plastic film	0.0041	carculator_lci_car	GLO	kilogram		technosphere	extrusion, plastic film	other
market for heat, district or industrial, natural gas	13.29	carculator_lci_car	RoW	megajoule		technosphere	heat, district or industrial, natural gas	other
market for polyethylene terephthalate, granulate, amorphous	0.0028	carculator_lci_car	GLO	kilogram		technosphere	polyethylene terephthalate, granulate, amorphous	other
market for polypropylene, granulate	0.0013	carculator_lci_car	GLO	kilogram		technosphere	polypropylene, granulate	other
market for sheet rolling, aluminium	0.0284	carculator_lci_car	GLO	kilogram		technosphere	sheet rolling, aluminium	other
market for sheet rolling, copper	0.033	carculator_lci_car	GLO	kilogram		technosphere	sheet rolling, copper	other
Activity	Bipolar plate
location	AFR
production amount	1
reference product	Bipolar plate
type	process
unit	kilowatt
worksheet name
source	Miotti, M., Hofer, J. & Bauer, C. Integrated environmental and economic assessment of current and future fuel cell vehicles. Int J Life Cycle Assess 22, 94ï¿½110 (2017). https://doi.org/10.1007/s11367-015-0986-4
Exchanges
name	amount	database	location	unit	categories	type	reference product	tag
Bipolar plate	1	carculator_lci_car	AFR	kilowatt		production	Bipolar plate	other
graphite production	0.142857	carculator_lci_car	RoW	kilogram		technosphere	graphite	other
injection moulding	0.428571	carculator_lci_car	RoW	kilogram		technosphere	injection moulding	other
phenolic resin production	0.285714	carculator_lci_car	RoW	kilogram		technosphere	phenolic resin	other
Activity	Buffer tank
location	AFR
production amount	1
reference product	Buffer tank
type	process
unit	unit
worksheet name
source	Simons, A. and Bauer, C. (2015). A life-cycle perspective on automotive fuel cells, Applied Energy, doi:10.1016/j.apenergy.2015.02.049
Exchanges
name	amount	database	location	unit	categories	type	reference product	tag
Buffer tank	1	carculator_lci_car	AFR	unit		production	Buffer tank	other
market for sheet rolling, chromium steel	220	carculator_lci_car	GLO	kilogram		technosphere	sheet rolling, chromium steel	other
market for steel, chromium steel 18/8, hot rolled	220	carculator_lci_car	GLO	kilogram		technosphere	steel, chromium steel 18/8, hot rolled	other
market for transport, freight, lorry 16-32 metric ton, EURO5	22	carculator_lci_car	RoW	ton kilometer		technosphere	transport, freight, lorry 16-32 metric ton, EURO5	other
market for welding, arc, steel	12.5	carculator_lci_car	GLO	meter		technosphere	welding, arc, steel	other
Activity	CO2 storage/at H2 production plant, pre, pipeline 200km, storage 1000m
location	AFR
production amount	1
reference product	CO2 storage/at H2 production plant, pre, pipeline 200km, storage 1000m
type	process
unit	kilogram
worksheet name
source	Volkart et al., 2013, Life cycle assessment of carbon capture and storage in power generation and industry in Europe, doi: 10.1016/j.ijggc.2013.03.003
Exchanges
name	amount	database	location	unit	categories	type	reference product	tag
CO2 storage/at H2 production plant, pre, pipeline 200km, storage 1000m	1	carculator_lci_car	AFR	kilogram		production	CO2 storage/at H2 production plant, pre, pipeline 200km, storage 1000m	other
drilling, deep borehole/m	1.69e-08	carculator_lci_car	AFR	meter		technosphere	drilling, deep borehole/m	other
market for gas turbine, 10MW electrical	2.54e-11	carculator_lci_car	GLO	unit		technosphere	gas turbine, 10MW electrical	other
market group for electricity, medium voltage	0.00948	carculator_lci_car	AFR	kilowatt hour		technosphere	electricity, medium voltage	other
transport, pipeline, supercritical CO2, 200km w/o recompression	0.00152	carculator_lci_car	AFR	ton kilometer		technosphere	transport, pipeline, supercritical CO2, 200km w/o recompression	other
Activity	Cables
location	AFR
production amount	1
reference product	Cables
type	process
unit	unit
worksheet name
source	https://doi.org/10.3390/su10041148
Exchanges
name	amount	database	location	unit	categories	type	reference product	tag
Cables	1	carculator_lci_car	AFR	unit		production	Cables	other
cable production, unspecified	700	carculator_lci_car	GLO	kilogram		technosphere	cable, unspecified	other
Activity	Carbon fiber, weaved, at factory
location	AFR
production amount	1
reference product	Carbon fiber, weaved
type	process
unit	kilogram
worksheet name
source	Benitez A, Wulf C, de Palmenaer A, Lengersdorf M, RÃ¶ding T, Grube T, et al. Ecological assessment of fuel cell electric vehicles with special focus on type IV carbon fiber hydrogen tank. J Clean Prod 2021, 278:123277. https://doi.org/10.1016/j.jclepro.2020.123277.
Exchanges
name	amount	database	location	unit	categories	type	reference product	tag
Carbon fiber, weaved, at factory	1	carculator_lci_car	AFR	kilogram		production	Carbon fiber, weaved	other
Fiber drying 3	1	carculator_lci_car	AFR	kilogram		technosphere	Dried fiber 3	other
market for compressed air, 1000 kPa gauge	0.0585	carculator_lci_car	RER	cubic meter		technosphere	compressed air, 1000 kPa gauge	other
Activity	Carbon monoxide, from RWGS
location	AFR
production amount	1
reference product	Carbon monoxide, from RWGS
type	process
unit	kilogram
worksheet name
source	Van Der Giesen, C., Kleijn, R., Kramer, G. J. Energy and Climate Impacts of Producing Synthetic Hydrocarbon Fuels from CO2. Environ. Sci. Technol. 2014, 48 (12), 7111ï¿½7121. https://doi.org/10.1021/es500191g.
Exchanges
name	amount	database	location	unit	categories	type	reference product	tag
Carbon monoxide, from RWGS	1	carculator_lci_car	AFR	kilogram		production	Carbon monoxide, from RWGS	other
Fixed bed reactor for RWGS	1.93e-09	carculator_lci_car	AFR	unit		technosphere	Fixed bed reactor	other
Hydrogen, gaseous, 25 bar, from electrolysis	0.07	carculator_lci_car	AFR	kilogram		technosphere	Hydrogen, gaseous, 25 bar	other
carbon dioxide, captured from atmosphere	1.57	carculator_lci_car	AFR	kilogram		technosphere	carbon dioxide, captured from the atmosphere	other
Activity	Catalyst layer
location	AFR
production amount	1
reference product	Catalyst layer
type	process
unit	kilowatt
worksheet name
source	Miotti, M., Hofer, J. & Bauer, C. Integrated environmental and economic assessment of current and future fuel cell vehicles. Int J Life Cycle Assess 22, 94ï¿½110 (2017). https://doi.org/10.1007/s11367-015-0986-4
Exchanges
name	amount	database	location	unit	categories	type	reference product	tag
Catalyst layer	1	carculator_lci_car	AFR	kilowatt		production	Catalyst layer	other
Coating and curing, general manufacturing	0.2405	carculator_lci_car	AFR	square meter		technosphere	Coating and curing, general manufacturing	other
carbon black production	0.000225469	carculator_lci_car	GLO	kilogram		technosphere	carbon black	other
market for ethylene glycol	1.87891e-05	carculator_lci_car	GLO	kilogram		technosphere	ethylene glycol	other
market for platinum	0.000150313	carculator_lci_car	GLO	kilogram		technosphere	platinum	other
market for water, ultrapure	0.000187891	carculator_lci_car	RoW	kilogram		technosphere	water, ultrapure	other
sulfuric acid production	8.01141e-06	carculator_lci_car	RoW	kilogram		technosphere	sulfuric acid	other
tetrafluoroethylene production	1.07777e-05	carculator_lci_car	RoW	kilogram		technosphere	tetrafluoroethylene	other
Activity	Catenary masts
location	AFR
production amount	1
reference product	Catenary masts
type	process
unit	unit
worksheet name
source	https://doi.org/10.3390/su10041148
Exchanges
name	amount	database	location	unit	categories	type	reference product	tag
Catenary masts	1	carculator_lci_car	AFR	unit		production	Catenary masts	other
glass fibre reinforced plastic production, polyamide, injection moulded	274	carculator_lci_car	RER	kilogram		technosphere	glass fibre reinforced plastic, polyamide, injection moulded	other
market for steel, chromium steel 18/8	7752	carculator_lci_car	GLO	kilogram		technosphere	steel, chromium steel 18/8	other
metal working, average for chromium steel product manufacturing	7752	carculator_lci_car	RER	kilogram		technosphere	metal working, average for chromium steel product manufacturing	other
Activity	Catenary system
location	AFR
production amount	1
reference product	Catenary system
type	process
unit	kilometer
worksheet name
source	https://doi.org/10.3390/su10041148
Exchanges
name	amount	database	location	unit	categories	type	reference product	tag
Cables	1	carculator_lci_car	AFR	unit		technosphere	Cables	other
Catenary masts	1	carculator_lci_car	AFR	unit		technosphere	Catenary masts	other
Catenary system	1	carculator_lci_car	AFR	kilometer		production	Catenary system	other
Distribution sheds	1	carculator_lci_car	AFR	unit		technosphere	Distribution sheds	other
Electrical equipment	1	carculator_lci_car	AFR	unit		technosphere	Electrical equipment	other
Overhead lines	1	carculator_lci_car	AFR	unit		technosphere	Overhead lines	other
Semi-rigid roadside barriers	1	carculator_lci_car	AFR	unit		technosphere	Semi-rigid roadside barriers	other
Transformers	1	carculator_lci_car	AFR	unit		technosphere	Transformers	other
Activity	Cathode current collector, LFP
location	AFR
production amount	1
reference product	Cathode current collector, LFP
type	process
unit	kilogram
worksheet name
source	Tobias S. Schmidt, Martin Beuse, Xiaojin Zhang, Bjarne Steffen, Simon F. Schneider, Alejandro Pena-Bello, Christian Bauer, and David Parra, Additional Emissions and Cost from Storing Electricity in Stationary Battery Systems, Environmental Science & Technology 2019 53 (7), 3379-3390, doi: 10.1021/acs.est.8b05317
Exchanges
name	amount	database	location	unit	categories	type	reference product	tag
Cathode current collector, LFP	1	carculator_lci_car	AFR	kilogram		production	Cathode current collector, LFP	other
aluminium production, primary, ingot	1	carculator_lci_car	IAI Area, Asia, without China and GCC	kilogram		technosphere	aluminium, primary, ingot	other
market for sheet rolling, aluminium	1	carculator_lci_car	GLO	kilogram		technosphere	sheet rolling, aluminium	other
Activity	Cathode current collector, LTO
location	AFR
production amount	1
reference product	Cathode current collector, LTO
type	process
unit	kilogram
worksheet name
source	Tobias S. Schmidt, Martin Beuse, Xiaojin Zhang, Bjarne Steffen, Simon F. Schneider, Alejandro Pena-Bello, Christian Bauer, and David Parra, Additional Emissions and Cost from Storing Electricity in Stationary Battery Systems, Environmental Science & Technology 2019 53 (7), 3379-3390, doi: 10.1021/acs.est.8b05317
Exchanges
name	amount	database	location	unit	categories	type	reference product	tag
Cathode current collector, LTO	1	carculator_lci_car	AFR	kilogram		production	Cathode current collector, LTO	other
aluminium production, primary, ingot	1	carculator_lci_car	IAI Area, Asia, without China and GCC	kilogram		technosphere	aluminium, primary, ingot	other
market for sheet rolling, aluminium	1	carculator_lci_car	GLO	kilogram		technosphere	sheet rolling, aluminium	other
Activity	Cathode paste, LFP
location	AFR
production amount	1
reference product	Cathode paste, LFP
type	process
unit	kilogram
worksheet name
source	Tobias S. Schmidt, Martin Beuse, Xiaojin Zhang, Bjarne Steffen, Simon F. Schneider, Alejandro Pena-Bello, Christian Bauer, and David Parra, Additional Emissions and Cost from Storing Electricity in Stationary Battery Systems, Environmental Science & Technology 2019 53 (7), 3379-3390, doi: 10.1021/acs.est.8b05317
Exchanges
name	amount	database	location	unit	categories	type	reference product	tag
Cathode paste, LFP	1	carculator_lci_car	AFR	kilogram		production	Cathode paste, LFP	other
Lithium iron phosphate [LiFePO4]	0.87	carculator_lci_car	AFR	kilogram		technosphere	Lithium iron phosphate [LiFePO4]	other
market for N-methyl-2-pyrrolidone	0.28	carculator_lci_car	GLO	kilogram		technosphere	N-methyl-2-pyrrolidone	other
market for carbon black	0.05	carculator_lci_car	GLO	kilogram		technosphere	carbon black	other
market for polyvinylfluoride	0.08	carculator_lci_car	GLO	kilogram		technosphere	polyvinylfluoride	other
Activity	Cell container
location	AFR
production amount	1
reference product	Cell container
type	process
unit	kilogram
worksheet name
source	Tobias S. Schmidt, Martin Beuse, Xiaojin Zhang, Bjarne Steffen, Simon F. Schneider, Alejandro Pena-Bello, Christian Bauer, and David Parra, Additional Emissions and Cost from Storing Electricity in Stationary Battery Systems, Environmental Science & Technology 2019 53 (7), 3379-3390, doi: 10.1021/acs.est.8b05317
Exchanges
name	amount	database	location	unit	categories	type	reference product	tag
Cell container	1	carculator_lci_car	AFR	kilogram		production	Cell container	other
Multilayer pouch	0.4	carculator_lci_car	AFR	kilogram		technosphere	Multilayer pouch	other
Tab Aluminum	0.22	carculator_lci_car	AFR	kilogram		technosphere	Tab Aluminum	other
Tab Copper	0.38	carculator_lci_car	AFR	kilogram		technosphere	Tab Copper	other
Activity	Charger
location	AFR
production amount	1
reference product	Charger
type	process
unit	unit
worksheet name
source	https://doi.org/10.1016/S0306-2619(01)00032-0
Exchanges
name	amount	database	location	unit	categories	type	reference product	tag
Charger	1	carculator_lci_car	AFR	unit		production	Charger	other
electronics production, for control units	70	carculator_lci_car	RER	kilogram		technosphere	electronics, for control units	other
market for aluminium alloy, AlLi	50	carculator_lci_car	GLO	kilogram		technosphere	aluminium alloy, AlLi	other
market for copper, cathode	80	carculator_lci_car	GLO	kilogram		technosphere	copper, cathode	other
market for steel, chromium steel 18/8	400	carculator_lci_car	GLO	kilogram		technosphere	steel, chromium steel 18/8	other
market for transport, freight, lorry >32 metric ton, EURO5	120	carculator_lci_car	RER	ton kilometer		technosphere	transport, freight, lorry >32 metric ton, EURO5	other
metal working, average for aluminium product manufacturing	50	carculator_lci_car	RER	kilogram		technosphere	metal working, average for aluminium product manufacturing	other
metal working, average for chromium steel product manufacturing	400	carculator_lci_car	RER	kilogram		technosphere	metal working, average for chromium steel product manufacturing	other
metal working, average for copper product manufacturing	80	carculator_lci_car	RER	kilogram		technosphere	metal working, average for copper product manufacturing	other
Activity	Charging stand
location	AFR
production amount	1
reference product	Charging stand
type	process
unit	unit
worksheet name
source	https://doi.org/10.1016/S0306-2619(01)00032-0
Exchanges
name	amount	database	location	unit	categories	type	reference product	tag
Charging stand	1	carculator_lci_car	AFR	unit		production	Charging stand	other
computer production, laptop	1	carculator_lci_car	GLO	unit		technosphere	computer, laptop	other
display production, liquid crystal, 17 inches	1	carculator_lci_car	GLO	unit		technosphere	display, liquid crystal, 17 inches	other
electronics production, for control units	8.25	carculator_lci_car	RER	kilogram		technosphere	electronics, for control units	other
market for aluminium alloy, AlLi	1	carculator_lci_car	GLO	kilogram		technosphere	aluminium alloy, AlLi	other
market for copper, cathode	11	carculator_lci_car	GLO	kilogram		technosphere	copper, cathode	other
market for steel, chromium steel 18/8	73	carculator_lci_car	GLO	kilogram		technosphere	steel, chromium steel 18/8	other
market for transport, freight, lorry >32 metric ton, EURO5	36.05	carculator_lci_car	RER	ton kilometer		technosphere	transport, freight, lorry >32 metric ton, EURO5	other
metal working, average for aluminium product manufacturing	1	carculator_lci_car	RER	kilogram		technosphere	metal working, average for aluminium product manufacturing	other
metal working, average for chromium steel product manufacturing	73	carculator_lci_car	RER	kilogram		technosphere	metal working, average for chromium steel product manufacturing	other
metal working, average for copper product manufacturing	11	carculator_lci_car	RER	kilogram		technosphere	metal working, average for copper product manufacturing	other
Activity	Coating and curing, general manufacturing
location	AFR
production amount	1
reference product	Coating and curing, general manufacturing
type	process
unit	square meter
worksheet name
source	Miotti, M., Hofer, J. & Bauer, C. Integrated environmental and economic assessment of current and future fuel cell vehicles. Int J Life Cycle Assess 22, 94ï¿½110 (2017). https://doi.org/10.1007/s11367-015-0986-4
Exchanges
name	amount	database	location	unit	categories	type	reference product	tag
Coating and curing, general manufacturing	1	carculator_lci_car	AFR	square meter		production	Coating and curing, general manufacturing	other
Heat, waste	4.68	biosphere3		megajoule	air	biosphere		other
NMVOC, non-methane volatile organic compounds	0.000482	biosphere3		kilogram	air	biosphere		other
heat production, natural gas, at industrial furnace low-NOx >100kW	34.4	carculator_lci_car	RoW	megajoule		technosphere	heat, district or industrial, natural gas	other
lubricating oil production	0.0172	carculator_lci_car	RoW	kilogram		technosphere	lubricating oil	other
market for water, decarbonised	6.54e-06	carculator_lci_car	RoW	kilogram		technosphere	water, decarbonised	other
market group for electricity, medium voltage	1.3	carculator_lci_car	AFR	kilowatt hour		technosphere	electricity, medium voltage	other
metal coating facility construction	3.33e-07	carculator_lci_car	RoW	unit		technosphere	metal coating facility	other
treatment of hazardous waste, hazardous waste incineration	0.031	carculator_lci_car	RoW	kilogram		technosphere	hazardous waste, for incineration	other
Activity	Dimethyl sulfoxide production (DMSO)
location	AFR
production amount	1
reference product	Dimethyl sulfoxide
type	process
unit	kilogram
worksheet name
source	Benitez A, Wulf C, de Palmenaer A, Lengersdorf M, RÃ¶ding T, Grube T, et al. Ecological assessment of fuel cell electric vehicles with special focus on type IV carbon fiber hydrogen tank. J Clean Prod 2021, 278:123277. https://doi.org/10.1016/j.jclepro.2020.123277.
Exchanges
name	amount	database	location	unit	categories	type	reference product	tag
Dimethyl sulfoxide production (DMSO)	1	carculator_lci_car	AFR	kilogram		production	Dimethyl sulfoxide	other
air separation, cryogenic	0.00539653	carculator_lci_car	RER	kilogram		technosphere	nitrogen, liquid	other
market for compressed air, 1000 kPa gauge	0.00257993	carculator_lci_car	RER	cubic meter		technosphere	compressed air, 1000 kPa gauge	other
market for dimethyl sulfoxide	0.0315489	carculator_lci_car	GLO	kilogram		technosphere	dimethyl sulfoxide	other
market for ethylene glycol	2.42255e-06	carculator_lci_car	GLO	kilogram		technosphere	ethylene glycol	other
market for steam, in chemical industry	1.5948	carculator_lci_car	RER	kilogram		technosphere	steam, in chemical industry	other
Activity	Distribution sheds
location	AFR
production amount	1
reference product	Distribution sheds
type	process
unit	unit
worksheet name
source	https://doi.org/10.3390/su10041148
Exchanges
name	amount	database	location	unit	categories	type	reference product	tag
Distribution sheds	1	carculator_lci_car	AFR	unit		production	Distribution sheds	other
market for steel, low-alloyed	145	carculator_lci_car	GLO	kilogram		technosphere	steel, low-alloyed	other
metal working, average for steel product manufacturing	145	carculator_lci_car	RER	kilogram		technosphere	metal working, average for steel product manufacturing	other
Activity	Electrical equipment
location	AFR
production amount	1
reference product	Electrical equipment
type	process
unit	unit
worksheet name
source	https://doi.org/10.3390/su10041148
Exchanges
name	amount	database	location	unit	categories	type	reference product	tag
Electrical equipment	1	carculator_lci_car	AFR	unit		production	Electrical equipment	other
market for steel, low-alloyed	57	carculator_lci_car	GLO	kilogram		technosphere	steel, low-alloyed	other
metal working, average for steel product manufacturing	57	carculator_lci_car	RER	kilogram		technosphere	metal working, average for steel product manufacturing	other
Activity	Electrolyte, LFP
location	AFR
production amount	1
reference product	Electrolyte, LFP
type	process
unit	kilogram
worksheet name
source	Tobias S. Schmidt, Martin Beuse, Xiaojin Zhang, Bjarne Steffen, Simon F. Schneider, Alejandro Pena-Bello, Christian Bauer, and David Parra, Additional Emissions and Cost from Storing Electricity in Stationary Battery Systems, Environmental Science & Technology 2019 53 (7), 3379-3390, doi: 10.1021/acs.est.8b05317
Exchanges
name	amount	database	location	unit	categories	type	reference product	tag
Electrolyte, LFP	1	carculator_lci_car	AFR	kilogram		production	Electrolyte, LFP	other
market for ethylene carbonate	0.894	carculator_lci_car	GLO	kilogram		technosphere	ethylene carbonate	other
market for lithium hexafluorophosphate	0.106	carculator_lci_car	GLO	kilogram		technosphere	lithium hexafluorophosphate	other
Activity	Electrolyte, LTO
location	AFR
production amount	1
reference product	Electrolyte, LTO
type	process
unit	kilogram
worksheet name
source	Tobias S. Schmidt, Martin Beuse, Xiaojin Zhang, Bjarne Steffen, Simon F. Schneider, Alejandro Pena-Bello, Christian Bauer, and David Parra, Additional Emissions and Cost from Storing Electricity in Stationary Battery Systems, Environmental Science & Technology 2019 53 (7), 3379-3390, doi: 10.1021/acs.est.8b05317
Exchanges
name	amount	database	location	unit	categories	type	reference product	tag
Electrolyte, LTO	1	carculator_lci_car	AFR	kilogram		production	Electrolyte, LTO	other
market for ethylene carbonate	0.894	carculator_lci_car	GLO	kilogram		technosphere	ethylene carbonate	other
market for lithium hexafluorophosphate	0.106	carculator_lci_car	GLO	kilogram		technosphere	lithium hexafluorophosphate	other
Activity	End plate
location	AFR
production amount	1
reference product	End plate
type	process
unit	kilowatt
worksheet name
source	Miotti, M., Hofer, J. & Bauer, C. Integrated environmental and economic assessment of current and future fuel cell vehicles. Int J Life Cycle Assess 22, 94ï¿½110 (2017). https://doi.org/10.1007/s11367-015-0986-4
Exchanges
name	amount	database	location	unit	categories	type	reference product	tag
End plate	1	carculator_lci_car	AFR	kilowatt		production	End plate	other
aluminium ingot, primary, to aluminium, wrought alloy market	0.0395294	carculator_lci_car	GLO	kilogram		technosphere	aluminium, wrought alloy	other
metal working, average for aluminium product manufacturing	0.0395294	carculator_lci_car	RoW	kilogram		technosphere	metal working, average for aluminium product manufacturing	other
Activity	Essential BoP
location	AFR
production amount	1
reference product	Essential BoP
type	process
unit	kilogram
worksheet name
source	Miotti, M., Hofer, J. & Bauer, C. Integrated environmental and economic assessment of current and future fuel cell vehicles. Int J Life Cycle Assess 22, 94ï¿½110 (2017). https://doi.org/10.1007/s11367-015-0986-4
Exchanges
name	amount	database	location	unit	categories	type	reference product	tag
Essential BoP	1	carculator_lci_car	AFR	kilogram		production	Essential BoP	other
aluminium ingot, primary, to aluminium, wrought alloy market	0.0905797	carculator_lci_car	GLO	kilogram		technosphere	aluminium, wrought alloy	other
market for ethylene glycol	0.169082	carculator_lci_car	GLO	kilogram		technosphere	ethylene glycol	other
market for polyethylene, high density, granulate	0.0531401	carculator_lci_car	GLO	kilogram		technosphere	polyethylene, high density, granulate	other
market for polyphenylene sulfide	0.252415	carculator_lci_car	GLO	kilogram		technosphere	polyphenylene sulfide	other
market for reinforcing steel	0.338164	carculator_lci_car	GLO	kilogram		technosphere	reinforcing steel	other
market for synthetic rubber	0.0483092	carculator_lci_car	GLO	kilogram		technosphere	synthetic rubber	other
metal working, average for chromium steel product manufacturing	0.477053	carculator_lci_car	RoW	kilogram		technosphere	metal working, average for chromium steel product manufacturing	other
steel production, chromium steel 18/8, hot rolled	0.0483092	carculator_lci_car	RoW	kilogram		technosphere	steel, chromium steel 18/8, hot rolled	other
Activity	Exhaust gas treatment 1
location	AFR
production amount	1
reference product	Exhaust gas treatment 1
type	process
unit	kilogram
worksheet name
source	Benitez A, Wulf C, de Palmenaer A, Lengersdorf M, RÃ¶ding T, Grube T, et al. Ecological assessment of fuel cell electric vehicles with special focus on type IV carbon fiber hydrogen tank. J Clean Prod 2021, 278:123277. https://doi.org/10.1016/j.jclepro.2020.123277.
Exchanges
name	amount	database	location	unit	categories	type	reference product	tag
Argon-40	0.0125984	biosphere3		kilogram	air	biosphere		other
Carbon dioxide, fossil	0.00162911	biosphere3		kilogram	air	biosphere		other
Exhaust gas treatment 1	1	carculator_lci_car	AFR	kilogram		production	Exhaust gas treatment 1	other
Nitrogen	0.00742873	biosphere3		kilogram	air	biosphere		other
Water	0.00020744	biosphere3		cubic meter	air	biosphere		other
Activity	Exhaust gas treatment 2
location	AFR
production amount	1
reference product	Exhaust gas treatment 2
type	process
unit	kilogram
worksheet name
source	Benitez A, Wulf C, de Palmenaer A, Lengersdorf M, RÃ¶ding T, Grube T, et al. Ecological assessment of fuel cell electric vehicles with special focus on type IV carbon fiber hydrogen tank. J Clean Prod 2021, 278:123277. https://doi.org/10.1016/j.jclepro.2020.123277.
Exchanges
name	amount	database	location	unit	categories	type	reference product	tag
Carbon dioxide, fossil	0.702041	biosphere3		kilogram	air	biosphere		other
Exhaust gas treatment 2	1	carculator_lci_car	AFR	kilogram		production	Exhaust gas treatment 2	other
Nitrogen	3.44063	biosphere3		kilogram	air	biosphere		other
Nitrogen oxides	0.00999072	biosphere3		kilogram	air	biosphere		other
Water	0.000474026	biosphere3		cubic meter	air	biosphere		other
market for NOx retained, by selective catalytic reduction	0.989796	carculator_lci_car	GLO	kilogram		technosphere	NOx retained, by selective catalytic reduction	other
market for compressed air, 1000 kPa gauge	0.0927644	carculator_lci_car	RER	cubic meter		technosphere	compressed air, 1000 kPa gauge	other
market for natural gas, medium pressure, vehicle grade	0.190816	carculator_lci_car	GLO	kilogram		technosphere	natural gas, medium pressure, vehicle grade	other
Activity	Fiber carbonization (high temp)
location	AFR
production amount	1
reference product	Carbonized fiber, high temp
type	process
unit	kilogram
worksheet name
source	Benitez A, Wulf C, de Palmenaer A, Lengersdorf M, RÃ¶ding T, Grube T, et al. Ecological assessment of fuel cell electric vehicles with special focus on type IV carbon fiber hydrogen tank. J Clean Prod 2021, 278:123277. https://doi.org/10.1016/j.jclepro.2020.123277.
Exchanges
name	amount	database	location	unit	categories	type	reference product	tag
Exhaust gas treatment 2	2.912	carculator_lci_car	AFR	kilogram		technosphere	Exhaust gas treatment 2	other
Fiber carbonization (high temp)	1	carculator_lci_car	AFR	kilogram		production	Carbonized fiber, high temp	other
Fiber carbonization (low temp)	1.252	carculator_lci_car	AFR	kilogram		technosphere	Carbonized fiber, low temp	other
air separation, cryogenic	2.348	carculator_lci_car	RER	kilogram		technosphere	nitrogen, liquid	other
market for ethylene glycol	0.007503	carculator_lci_car	GLO	kilogram		technosphere	ethylene glycol	other
Activity	Fiber carbonization (low temp)
location	AFR
production amount	1
reference product	Carbonized fiber, low temp
type	process
unit	kilogram
worksheet name
source	Benitez A, Wulf C, de Palmenaer A, Lengersdorf M, RÃ¶ding T, Grube T, et al. Ecological assessment of fuel cell electric vehicles with special focus on type IV carbon fiber hydrogen tank. J Clean Prod 2021, 278:123277. https://doi.org/10.1016/j.jclepro.2020.123277.
Exchanges
name	amount	database	location	unit	categories	type	reference product	tag
Exhaust gas treatment 2	6.28195	carculator_lci_car	AFR	kilogram		technosphere	Exhaust gas treatment 2	other
Fiber carbonization (low temp)	1	carculator_lci_car	AFR	kilogram		production	Carbonized fiber, low temp	other
Fiber stabilization	1.9992	carculator_lci_car	AFR	kilogram		technosphere	Stabilized fiber	other
air separation, cryogenic	5.28195	carculator_lci_car	RER	kilogram		technosphere	nitrogen, liquid	other
market for ethylene glycol	0.00062484	carculator_lci_car	GLO	kilogram		technosphere	ethylene glycol	other
market for steam, in chemical industry	1.48323	carculator_lci_car	RER	kilogram		technosphere	steam, in chemical industry	other
Activity	Fiber coagulation
location	AFR
production amount	1
reference product	Coagulated fiber
type	process
unit	kilogram
worksheet name
source	Benitez A, Wulf C, de Palmenaer A, Lengersdorf M, RÃ¶ding T, Grube T, et al. Ecological assessment of fuel cell electric vehicles with special focus on type IV carbon fiber hydrogen tank. J Clean Prod 2021, 278:123277. https://doi.org/10.1016/j.jclepro.2020.123277.
Exchanges
name	amount	database	location	unit	categories	type	reference product	tag
Fiber coagulation	1	carculator_lci_car	AFR	kilogram		production	Coagulated fiber	other
Spinning dope	1.64099	carculator_lci_car	AFR	kilogram		technosphere	Spinning dope	other
market for ethylene glycol	0.000124279	carculator_lci_car	GLO	kilogram		technosphere	ethylene glycol	other
Activity	Fiber drying
location	AFR
production amount	1
reference product	Dried fiber
type	process
unit	kilogram
worksheet name
source	Benitez A, Wulf C, de Palmenaer A, Lengersdorf M, RÃ¶ding T, Grube T, et al. Ecological assessment of fuel cell electric vehicles with special focus on type IV carbon fiber hydrogen tank. J Clean Prod 2021, 278:123277. https://doi.org/10.1016/j.jclepro.2020.123277.
Exchanges
name	amount	database	location	unit	categories	type	reference product	tag
Fiber drying	1	carculator_lci_car	AFR	kilogram		production	Dried fiber	other
Fiber sizing	1.62306	carculator_lci_car	AFR	kilogram		technosphere	Sized fiber	other
Water	0.000623419	biosphere3		cubic meter	air	biosphere		other
market for compressed air, 1000 kPa gauge	0.000526924	carculator_lci_car	RER	cubic meter		technosphere	compressed air, 1000 kPa gauge	other
market for steam, in chemical industry	0.744127	carculator_lci_car	RER	kilogram		technosphere	steam, in chemical industry	other
Activity	Fiber drying 2
location	AFR
production amount	1
reference product	Dried fiber 2
type	process
unit	kilogram
worksheet name
source	Benitez A, Wulf C, de Palmenaer A, Lengersdorf M, RÃ¶ding T, Grube T, et al. Ecological assessment of fuel cell electric vehicles with special focus on type IV carbon fiber hydrogen tank. J Clean Prod 2021, 278:123277. https://doi.org/10.1016/j.jclepro.2020.123277.
Exchanges
name	amount	database	location	unit	categories	type	reference product	tag
Fiber drying 2	1	carculator_lci_car	AFR	kilogram		production	Dried fiber 2	other
Fiber washing	1.07586	carculator_lci_car	AFR	kilogram		technosphere	Washed fiber	other
market for steam, in chemical industry	0.08867	carculator_lci_car	RER	kilogram		technosphere	steam, in chemical industry	other
Activity	Fiber drying 3
location	AFR
production amount	1
reference product	Dried fiber 3
type	process
unit	kilogram
worksheet name
source	Benitez A, Wulf C, de Palmenaer A, Lengersdorf M, RÃ¶ding T, Grube T, et al. Ecological assessment of fuel cell electric vehicles with special focus on type IV carbon fiber hydrogen tank. J Clean Prod 2021, 278:123277. https://doi.org/10.1016/j.jclepro.2020.123277.
Exchanges
name	amount	database	location	unit	categories	type	reference product	tag
Fiber drying 3	1	carculator_lci_car	AFR	kilogram		production	Dried fiber 3	other
Fiber sizing 3	1.026	carculator_lci_car	AFR	kilogram		technosphere	Resized fiber	other
market for compressed air, 1000 kPa gauge	0.00078	carculator_lci_car	RER	cubic meter		technosphere	compressed air, 1000 kPa gauge	other
market for steam, in chemical industry	0.03062	carculator_lci_car	RER	kilogram		technosphere	steam, in chemical industry	other
Activity	Fiber electrolysis
location	AFR
production amount	1
reference product	Fiber electrolysis
type	process
unit	kilogram
worksheet name
source	Benitez A, Wulf C, de Palmenaer A, Lengersdorf M, RÃ¶ding T, Grube T, et al. Ecological assessment of fuel cell electric vehicles with special focus on type IV carbon fiber hydrogen tank. J Clean Prod 2021, 278:123277. https://doi.org/10.1016/j.jclepro.2020.123277.
Exchanges
name	amount	database	location	unit	categories	type	reference product	tag
Fiber carbonization (high temp)	0.979602	carculator_lci_car	AFR	kilogram		technosphere	Carbonized fiber, high temp	other
Fiber electrolysis	1	carculator_lci_car	AFR	kilogram		production	Fiber electrolysis	other
market for ammonium bicarbonate	0.0200199	carculator_lci_car	RER	kilogram		technosphere	ammonium bicarbonate	other
market for compressed air, 1000 kPa gauge	0.00291542	carculator_lci_car	RER	cubic meter		technosphere	compressed air, 1000 kPa gauge	other
market for ethylene glycol	0.000178408	carculator_lci_car	GLO	kilogram		technosphere	ethylene glycol	other
market for tap water	0.175423	carculator_lci_car	Europe without Switzerland	kilogram		technosphere	tap water	other
market for water, deionised	8.81592e-05	carculator_lci_car	Europe without Switzerland	kilogram		technosphere	water, deionised	other
Activity	Fiber relaxation
location	AFR
production amount	1
reference product	Relaxed fiber
type	process
unit	kilogram
worksheet name
source	Benitez A, Wulf C, de Palmenaer A, Lengersdorf M, RÃ¶ding T, Grube T, et al. Ecological assessment of fuel cell electric vehicles with special focus on type IV carbon fiber hydrogen tank. J Clean Prod 2021, 278:123277. https://doi.org/10.1016/j.jclepro.2020.123277.
Exchanges
name	amount	database	location	unit	categories	type	reference product	tag
Fiber drying	1.00109	carculator_lci_car	AFR	kilogram		technosphere	Dried fiber	other
Fiber relaxation	1	carculator_lci_car	AFR	kilogram		production	Relaxed fiber	other
market for compressed air, 1000 kPa gauge	0.231548	carculator_lci_car	RER	cubic meter		technosphere	compressed air, 1000 kPa gauge	other
market for ethylene glycol	2.79414e-05	carculator_lci_car	GLO	kilogram		technosphere	ethylene glycol	other
market for steam, in chemical industry	0.330463	carculator_lci_car	RER	kilogram		technosphere	steam, in chemical industry	other
Activity	Fiber sizing
location	AFR
production amount	1
reference product	Sized fiber
type	process
unit	kilogram
worksheet name
source	Benitez A, Wulf C, de Palmenaer A, Lengersdorf M, RÃ¶ding T, Grube T, et al. Ecological assessment of fuel cell electric vehicles with special focus on type IV carbon fiber hydrogen tank. J Clean Prod 2021, 278:123277. https://doi.org/10.1016/j.jclepro.2020.123277.
Exchanges
name	amount	database	location	unit	categories	type	reference product	tag
Fiber sizing	1	carculator_lci_car	AFR	kilogram		production	Sized fiber	other
Fiber stretching and washing	0.975061	carculator_lci_car	AFR	kilogram		technosphere	Stretched and washed fiber	other
market for compressed air, 1000 kPa gauge	0.000156268	carculator_lci_car	RER	cubic meter		technosphere	compressed air, 1000 kPa gauge	other
market for potassium permanganate	0.0250056	carculator_lci_car	GLO	kilogram		technosphere	potassium permanganate	other
market for water, deionised	0.146003	carculator_lci_car	Europe without Switzerland	kilogram		technosphere	water, deionised	other
treatment of wastewater, average, wastewater treatment	-0.701403	carculator_lci_car	CH	cubic meter		technosphere	wastewater, average	other
Activity	Fiber sizing 2
location	AFR
production amount	1
reference product	Resized fiber
type	process
unit	kilogram
worksheet name
source	Benitez A, Wulf C, de Palmenaer A, Lengersdorf M, RÃ¶ding T, Grube T, et al. Ecological assessment of fuel cell electric vehicles with special focus on type IV carbon fiber hydrogen tank. J Clean Prod 2021, 278:123277. https://doi.org/10.1016/j.jclepro.2020.123277.
Exchanges
name	amount	database	location	unit	categories	type	reference product	tag
Fiber relaxation	0.994966	carculator_lci_car	AFR	kilogram		technosphere	Relaxed fiber	other
Fiber sizing 2	1	carculator_lci_car	AFR	kilogram		production	Resized fiber	other
market for ethylene glycol	2.22186e-05	carculator_lci_car	GLO	kilogram		technosphere	ethylene glycol	other
market for silicone product	0.0050018	carculator_lci_car	RER	kilogram		technosphere	silicone product	other
Activity	Fiber sizing 3
location	AFR
production amount	1
reference product	Resized fiber
type	process
unit	kilogram
worksheet name
source	Benitez A, Wulf C, de Palmenaer A, Lengersdorf M, RÃ¶ding T, Grube T, et al. Ecological assessment of fuel cell electric vehicles with special focus on type IV carbon fiber hydrogen tank. J Clean Prod 2021, 278:123277. https://doi.org/10.1016/j.jclepro.2020.123277.
Exchanges
name	amount	database	location	unit	categories	type	reference product	tag
Fiber drying 2	0.989279	carculator_lci_car	AFR	kilogram		technosphere	Dried fiber 2	other
Fiber sizing 3	1	carculator_lci_car	AFR	kilogram		production	Resized fiber	other
market for compressed air, 1000 kPa gauge	0.00194932	carculator_lci_car	RER	cubic meter		technosphere	compressed air, 1000 kPa gauge	other
market for epoxy resin, liquid	0.00989279	carculator_lci_car	RER	kilogram		technosphere	epoxy resin, liquid	other
market for water, deionised	0.000244152	carculator_lci_car	Europe without Switzerland	kilogram		technosphere	water, deionised	other
Activity	Fiber stabilization
location	AFR
production amount	1
reference product	Stabilized fiber
type	process
unit	kilogram
worksheet name
source	Benitez A, Wulf C, de Palmenaer A, Lengersdorf M, RÃ¶ding T, Grube T, et al. Ecological assessment of fuel cell electric vehicles with special focus on type IV carbon fiber hydrogen tank. J Clean Prod 2021, 278:123277. https://doi.org/10.1016/j.jclepro.2020.123277.
Exchanges
name	amount	database	location	unit	categories	type	reference product	tag
Exhaust gas treatment 1	14.7103	carculator_lci_car	AFR	kilogram		technosphere	Exhaust gas treatment 1	other
Fiber stabilization	1	carculator_lci_car	AFR	kilogram		production	Stabilized fiber	other
Fiber unwinding	1.11067	carculator_lci_car	AFR	kilogram		technosphere	Fiber unwinding	other
market for compressed air, 1000 kPa gauge	0.0762685	carculator_lci_car	RER	cubic meter		technosphere	compressed air, 1000 kPa gauge	other
market for natural gas, medium pressure, vehicle grade	0.0878945	carculator_lci_car	GLO	kilogram		technosphere	natural gas, medium pressure, vehicle grade	other
Activity	Fiber stretching and washing
location	AFR
production amount	1
reference product	Stretched and washed fiber
type	process
unit	kilogram
worksheet name
source	Benitez A, Wulf C, de Palmenaer A, Lengersdorf M, RÃ¶ding T, Grube T, et al. Ecological assessment of fuel cell electric vehicles with special focus on type IV carbon fiber hydrogen tank. J Clean Prod 2021, 278:123277. https://doi.org/10.1016/j.jclepro.2020.123277.
Exchanges
name	amount	database	location	unit	categories	type	reference product	tag
Fiber coagulation	1.49737	carculator_lci_car	AFR	kilogram		technosphere	Coagulated fiber	other
Fiber stretching and washing	1	carculator_lci_car	AFR	kilogram		production	Stretched and washed fiber	other
market for compressed air, 1000 kPa gauge	0.00721169	carculator_lci_car	RER	cubic meter		technosphere	compressed air, 1000 kPa gauge	other
market for steam, in chemical industry	0.664535	carculator_lci_car	RER	kilogram		technosphere	steam, in chemical industry	other
market for water, deionised	0.000399635	carculator_lci_car	Europe without Switzerland	kilogram		technosphere	water, deionised	other
Activity	Fiber unwinding
location	AFR
production amount	1
reference product	Fiber unwinding
type	process
unit	kilogram
worksheet name
source	Benitez A, Wulf C, de Palmenaer A, Lengersdorf M, RÃ¶ding T, Grube T, et al. Ecological assessment of fuel cell electric vehicles with special focus on type IV carbon fiber hydrogen tank. J Clean Prod 2021, 278:123277. https://doi.org/10.1016/j.jclepro.2020.123277.
Exchanges
name	amount	database	location	unit	categories	type	reference product	tag
Fiber unwinding	1	carculator_lci_car	AFR	kilogram		production	Fiber unwinding	other
Fiber winding up	1	carculator_lci_car	AFR	kilogram		technosphere	Fiber winding up	other
market for compressed air, 1000 kPa gauge	0.0359712	carculator_lci_car	RER	cubic meter		technosphere	compressed air, 1000 kPa gauge	other
market for water, deionised	0.10241	carculator_lci_car	Europe without Switzerland	kilogram		technosphere	water, deionised	other
Activity	Fiber washing
location	AFR
production amount	1
reference product	Washed fiber
type	process
unit	kilogram
worksheet name
source	Benitez A, Wulf C, de Palmenaer A, Lengersdorf M, RÃ¶ding T, Grube T, et al. Ecological assessment of fuel cell electric vehicles with special focus on type IV carbon fiber hydrogen tank. J Clean Prod 2021, 278:123277. https://doi.org/10.1016/j.jclepro.2020.123277.
Exchanges
name	amount	database	location	unit	categories	type	reference product	tag
Fiber electrolysis	0.92033	carculator_lci_car	AFR	kilogram		technosphere	Fiber electrolysis	other
Fiber washing	1	carculator_lci_car	AFR	kilogram		production	Washed fiber	other
market for compressed air, 1000 kPa gauge	0.00488828	carculator_lci_car	RER	cubic meter		technosphere	compressed air, 1000 kPa gauge	other
market for tap water	0.449542	carculator_lci_car	Europe without Switzerland	kilogram		technosphere	tap water	other
Activity	Fiber winding up
location	AFR
production amount	1
reference product	Fiber winding up
type	process
unit	kilogram
worksheet name
source	Benitez A, Wulf C, de Palmenaer A, Lengersdorf M, RÃ¶ding T, Grube T, et al. Ecological assessment of fuel cell electric vehicles with special focus on type IV carbon fiber hydrogen tank. J Clean Prod 2021, 278:123277. https://doi.org/10.1016/j.jclepro.2020.123277.
Exchanges
name	amount	database	location	unit	categories	type	reference product	tag
Fiber sizing 2	1	carculator_lci_car	AFR	kilogram		technosphere	Resized fiber	other
Fiber winding up	1	carculator_lci_car	AFR	kilogram		production	Fiber winding up	other
market for compressed air, 1000 kPa gauge	0.152607	carculator_lci_car	RER	cubic meter		technosphere	compressed air, 1000 kPa gauge	other
Activity	Fixed bed reactor for RWGS
location	AFR
production amount	1
reference product	Fixed bed reactor
type	process
unit	unit
worksheet name
source	Van Der Giesen, C., Kleijn, R., Kramer, G. J. Energy and Climate Impacts of Producing Synthetic Hydrocarbon Fuels from CO2. Environ. Sci. Technol. 2014, 48 (12), 7111ï¿½7121. https://doi.org/10.1021/es500191g.
Exchanges
name	amount	database	location	unit	categories	type	reference product	tag
Fixed bed reactor for RWGS	1	carculator_lci_car	AFR	unit		production	Fixed bed reactor	other
RWGS catalyst	6600	carculator_lci_car	AFR	kilogram		technosphere	RWGS catalyst	other
market for steel, chromium steel 18/8, hot rolled	4760	carculator_lci_car	GLO	kilogram		technosphere	steel, chromium steel 18/8, hot rolled	other
market for steel, low-alloyed	4760	carculator_lci_car	GLO	kilogram		technosphere	steel, low-alloyed	other
market for zeolite, powder	26700	carculator_lci_car	GLO	kilogram		technosphere	zeolite, powder	other
treatment of waste bulk iron, excluding reinforcement, sorting plant	-9520	carculator_lci_car	Europe without Switzerland	kilogram		technosphere	waste bulk iron, excluding reinforcement	other
Activity	Fuel tank, compressed hydrogen gas, 700bar, with HDPE liner
location	AFR
production amount	1
reference product	Hydrogen tank
type	process
unit	kilogram
worksheet name
source	Evangelisti et al. 2017, doi: 10.1016/j.jclepro.2016.11.159
Exchanges
name	amount	database	location	unit	categories	type	reference product	tag
Carbon fiber, weaved, at factory	0.166218	carculator_lci_car	AFR	kilogram		technosphere	Carbon fiber, weaved	other
Fuel tank, compressed hydrogen gas, 700bar, with HDPE liner	1	carculator_lci_car	AFR	kilogram		production	Hydrogen tank	other
epoxy resin production, liquid	0.249328	carculator_lci_car	RER	kilogram		technosphere	epoxy resin, liquid	other
market for aluminium alloy, AlLi	0.0595798	carculator_lci_car	GLO	kilogram		technosphere	aluminium alloy, AlLi	other
market for glass fibre	0.0470588	carculator_lci_car	GLO	kilogram		technosphere	glass fibre	other
market for polyurethane, flexible foam	0.0392437	carculator_lci_car	RER	kilogram		technosphere	polyurethane, flexible foam	other
market for steel, chromium steel 18/8	0.0894118	carculator_lci_car	GLO	kilogram		technosphere	steel, chromium steel 18/8	other
market group for electricity, low voltage	0.108151	carculator_lci_car	AFR	kilowatt hour		technosphere	electricity, low voltage	other
metal working, average for chromium steel product manufacturing	0.0894118	carculator_lci_car	RER	kilogram		technosphere	metal working, average for chromium steel product manufacturing	other
polyethylene production, high density, granulate	0.0862185	carculator_lci_car	RER	kilogram		technosphere	polyethylene, high density, granulate	other
Activity	Fuel tank, compressed hydrogen gas, 700bar, with aluminium liner
location	AFR
production amount	1
reference product	Hydrogen tank
type	process
unit	kilogram
worksheet name
source	Evangelisti et al. 2017, doi: 10.1016/j.jclepro.2016.11.159
Exchanges
name	amount	database	location	unit	categories	type	reference product	tag
Carbon fiber, weaved, at factory	0.213688	carculator_lci_car	AFR	kilogram		technosphere	Carbon fiber, weaved	other
Fuel tank, compressed hydrogen gas, 700bar, with aluminium liner	1	carculator_lci_car	AFR	kilogram		production	Hydrogen tank	other
epoxy resin production, liquid	0.319892	carculator_lci_car	RER	kilogram		technosphere	epoxy resin, liquid	other
market for aluminium alloy, AlLi	0.459366	carculator_lci_car	GLO	kilogram		technosphere	aluminium alloy, AlLi	other
market for glass fibre	0.0601398	carculator_lci_car	GLO	kilogram		technosphere	glass fibre	other
market for polyurethane, flexible foam	0.0499032	carculator_lci_car	RER	kilogram		technosphere	polyurethane, flexible foam	other
market for sheet rolling, aluminium	0.383871	carculator_lci_car	GLO	kilogram		technosphere	sheet rolling, aluminium	other
market for steel, chromium steel 18/8	0.113882	carculator_lci_car	GLO	kilogram		technosphere	steel, chromium steel 18/8	other
market group for electricity, low voltage	0.176581	carculator_lci_car	AFR	kilowatt hour		technosphere	electricity, low voltage	other
metal working, average for chromium steel product manufacturing	0.113882	carculator_lci_car	RER	kilogram		technosphere	metal working, average for chromium steel product manufacturing	other
Activity	Fuel tank, compressed hydrogen gas, 700bar, with carbon fiber
location	AFR
production amount	1
reference product	Fuel tank, compressed hydrogen gas, 700bar
type	process
unit	kilogram
worksheet name
source	Boureima et al. 2009
Exchanges
name	amount	database	location	unit	categories	type	reference product	tag
Carbon fiber, weaved, at factory	0.7444	carculator_lci_car	AFR	kilogram		technosphere	Carbon fiber, weaved	other
Fuel tank, compressed hydrogen gas, 700bar, with carbon fiber	1	carculator_lci_car	AFR	kilogram		production	Fuel tank, compressed hydrogen gas, 700bar	other
HDPE tank liner	0.0735294	carculator_lci_car	AFR	kilogram		technosphere	HDPE tank liner	other
epoxy resin production, liquid	0.2555	carculator_lci_car	RoW	kilogram		technosphere	epoxy resin, liquid	other
market for compressed air, 1000 kPa gauge	0.00146	carculator_lci_car	RER	cubic meter		technosphere	compressed air, 1000 kPa gauge	other
market group for electricity, low voltage	2.32	carculator_lci_car	AFR	kilowatt hour		technosphere	electricity, low voltage	other
Activity	Fuel tank, compressed natural gas, 200 bar
location	AFR
production amount	1
reference product	Fuel tank, compressed natural gas, 200 bar
type	process
unit	kilogram
worksheet name
source	Daniele Candelaresi, Antonio Valente, Diego Iribarren, Javier Dufour, Giuseppe Spazzafumo, Comparative life cycle assessment of hydrogen-fuelled passenger cars, International Journal of Hydrogen Energy, 2021, ISSN 0360-3199, https://doi.org/10.1016/j.ijhydene.2021.01.034.
Exchanges
name	amount	database	location	unit	categories	type	reference product	tag
Fuel tank, compressed natural gas, 200 bar	1	carculator_lci_car	AFR	kilogram		production	Fuel tank, compressed natural gas, 200 bar	other
epoxy resin production, liquid	0.075	carculator_lci_car	RER	kilogram		technosphere	epoxy resin, liquid	other
market for glass fibre	0.05	carculator_lci_car	GLO	kilogram		technosphere	glass fibre	other
market for steel, chromium steel 18/8	0.875	carculator_lci_car	GLO	kilogram		technosphere	steel, chromium steel 18/8	other
metal working, average for chromium steel product manufacturing	0.875	carculator_lci_car	RER	kilogram		technosphere	metal working, average for chromium steel product manufacturing	other
Activity	Gas Diffusion Layer
location	AFR
production amount	1
reference product	Gas Diffusion Layer
type	process
unit	kilowatt
worksheet name
source	Miotti, M., Hofer, J. & Bauer, C. Integrated environmental and economic assessment of current and future fuel cell vehicles. Int J Life Cycle Assess 22, 94ï¿½110 (2017). https://doi.org/10.1007/s11367-015-0986-4
Exchanges
name	amount	database	location	unit	categories	type	reference product	tag
Carbon fiber, weaved, at factory	0.0511063	carculator_lci_car	AFR	kilogram		technosphere	Carbon fiber, weaved	other
Gas Diffusion Layer	1	carculator_lci_car	AFR	kilowatt		production	Gas Diffusion Layer	other
carbon black production	0.00300625	carculator_lci_car	GLO	kilogram		technosphere	carbon black	other
tetrafluoroethylene production	0.00901876	carculator_lci_car	RoW	kilogram		technosphere	tetrafluoroethylene	other
Activity	Glider lightweighting
location	AFR
production amount	1
reference product	glider lightweighting
type	process
unit	kilogram
worksheet name
source	Brian Cox, Christian Bauer, Angelica Mendoza Beltran, Detlef P. van Vuuren, Christopher L. Mutel, Life cycle environmental and cost comparison of current and future passenger cars under different energy scenarios, Applied Energy, Volume 269, 2020, 115021, ISSN 0306-619, https://doi.org/10.1016/j.apenergy.2020.115021.
Exchanges
name	amount	database	location	unit	categories	type	reference product	tag
Glider lightweighting	1	carculator_lci_car	AFR	kilogram		production	glider lightweighting	other
market for aluminium alloy, AlLi	0.8	carculator_lci_car	GLO	kilogram		technosphere	aluminium alloy, AlLi	other
market for steel, low-alloyed, hot rolled	-3.57	carculator_lci_car	GLO	kilogram		technosphere	steel, low-alloyed, hot rolled	other
metal working, average for aluminium product manufacturing	0.8	carculator_lci_car	RER	kilogram		technosphere	metal working, average for aluminium product manufacturing	other
Activity	HDPE tank liner
location	AFR
production amount	1
reference product	HDPE tank liner
type	process
unit	kilogram
worksheet name
source	Benitez A, Wulf C, de Palmenaer A, Lengersdorf M, RÃ¶ding T, Grube T, et al. Ecological assessment of fuel cell electric vehicles with special focus on type IV carbon fiber hydrogen tank. J Clean Prod 2021, 278:123277. https://doi.org/10.1016/j.jclepro.2020.123277.
Exchanges
name	amount	database	location	unit	categories	type	reference product	tag
HDPE tank liner	1	carculator_lci_car	AFR	kilogram		production	HDPE tank liner	other
market for injection moulding	1.006	carculator_lci_car	GLO	kilogram		technosphere	injection moulding	other
market for natural gas, medium pressure, vehicle grade	0.1	carculator_lci_car	GLO	kilogram		technosphere	natural gas, medium pressure, vehicle grade	other
market for transport, freight, lorry, unspecified	0.222267	carculator_lci_car	RER	ton kilometer		technosphere	transport, freight, lorry, unspecified	other
market group for electricity, low voltage	0.23	carculator_lci_car	AFR	kilowatt hour		technosphere	electricity, low voltage	other
metal working, average for chromium steel product manufacturing	0.12	carculator_lci_car	RER	kilogram		technosphere	metal working, average for chromium steel product manufacturing	other
polyethylene production, high density, granulate	1.11067	carculator_lci_car	RER	kilogram		technosphere	polyethylene, high density, granulate	other
Activity	Hydrogen refuelling station
location	AFR
production amount	1
reference product	Hydrogen refuelling station
type	process
unit	unit
worksheet name
source	Benitez A, Wulf C, de Palmenaer A, Lengersdorf M, RÃ¶ding T, Grube T, et al. Ecological assessment of fuel cell electric vehicles with special focus on type IV carbon fiber hydrogen tank. J Clean Prod 2021, 278:123277. https://doi.org/10.1016/j.jclepro.2020.123277.
Exchanges
name	amount	database	location	unit	categories	type	reference product	tag
Hydrogen refuelling station	1	carculator_lci_car	AFR	unit		production	Hydrogen refuelling station	other
high pressure hydrogen storage tank	250	carculator_lci_car	AFR	kilogram		technosphere	high pressure hydrogen storage tank	other
market for aluminium alloy, AlLi	499	carculator_lci_car	GLO	kilogram		technosphere	aluminium alloy, AlLi	other
market for cast iron	2940	carculator_lci_car	GLO	kilogram		technosphere	cast iron	other
market for concrete, normal strength	87.5	carculator_lci_car	RoW	cubic meter		technosphere	concrete, normal strength	other
market for copper, anode	1180	carculator_lci_car	GLO	kilogram		technosphere	copper, anode	other
market for electronics, for control units	64	carculator_lci_car	GLO	kilogram		technosphere	electronics, for control units	other
market for metal working, average for aluminium product manufacturing	499	carculator_lci_car	GLO	kilogram		technosphere	metal working, average for aluminium product manufacturing	other
market for metal working, average for chromium steel product manufacturing	5210	carculator_lci_car	GLO	kilogram		technosphere	metal working, average for chromium steel product manufacturing	other
market for metal working, average for copper product manufacturing	1180	carculator_lci_car	GLO	kilogram		technosphere	metal working, average for copper product manufacturing	other
market for metal working, average for steel product manufacturing	26600	carculator_lci_car	GLO	kilogram		technosphere	metal working, average for steel product manufacturing	other
market for phenolic resin	372	carculator_lci_car	RER	kilogram		technosphere	phenolic resin	other
market for steel, chromium steel 18/8	5210	carculator_lci_car	GLO	kilogram		technosphere	steel, chromium steel 18/8	other
market for steel, low-alloyed	26600	carculator_lci_car	GLO	kilogram		technosphere	steel, low-alloyed	other
market for waste concrete	-210000	carculator_lci_car	RoW	kilogram		technosphere	waste concrete	other
Activity	Hydrogen, gaseous, 25 bar, from electrolysis
location	AFR
production amount	1
reference product	Hydrogen, gaseous, 25 bar
type	process
unit	kilogram
worksheet name
source	X. Zhang, C. Bauer, C.L. Mutel, K. Volkart, Life Cycle Assessment of Power-to-Gas: Approaches, system variations and their environmental implications, Appl Energy, 190 (2017), pp. 326-338, 10.1016/j.apenergy.2016.12.098
Exchanges
name	amount	database	location	unit	categories	type	reference product	tag
Hydrogen, gaseous, 25 bar, from electrolysis	1	carculator_lci_car	AFR	kilogram		production	Hydrogen, gaseous, 25 bar	other
PEM electrolyzer, ACDC Converter	2.96922e-06	carculator_lci_car	AFR	unit		technosphere	PEM electrolyzer, ACDC Converter	other
PEM electrolyzer, Balance of Plant	2.96922e-06	carculator_lci_car	AFR	unit		technosphere	PEM electrolyzer, Balance of Plant	other
PEM electrolyzer, Operation and Maintenance	0.0185	carculator_lci_car	AFR	hour		technosphere	PEM electrolyzer, Operation and Maintenance	other
PEM electrolyzer, Stack	8.18973e-06	carculator_lci_car	AFR	unit		technosphere	PEM electrolyzer, Stack	other
diaphragm compressor module, high pressure	1.69306e-07	carculator_lci_car	AFR	unit		technosphere	diaphragm compressor module, high pressure	other
market for water, deionised	12.318	carculator_lci_car	Europe without Switzerland	kilogram		technosphere	water, deionised	other
Activity	Hydrogen, gaseous, 25 bar, from gasification of woody biomass in entrained flow gasifier, at gasification plant
location	AFR
production amount	1
reference product	Hydrogen, gaseous, 25 bar
type	process
unit	kilogram
worksheet name
source	Antonini, C., Treyer, K., Moioli, E., Bauer, C., Marco, M. Hydrogen from Wood Gasification with CCS - a Techno-Environmental Analysis of Production and Use as Transport Fuel (in Review). Sustain. Energy Fuels 2020
Exchanges
name	amount	database	location	unit	categories	type	reference product	tag
Carbon dioxide, non-fossil	21.1966	biosphere3		kilogram	air	biosphere		other
Hydrogen, gaseous, 25 bar, from gasification of woody biomass in entrained flow gasifier, at gasification plant	1	carculator_lci_car	AFR	kilogram		production	Hydrogen, gaseous, 25 bar	other
market for liquid storage tank, chemicals, organics	2.54628e-09	carculator_lci_car	GLO	unit		technosphere	liquid storage tank, chemicals, organics	other
market for water, deionised	15.9055	carculator_lci_car	Europe without Switzerland	kilogram		technosphere	water, deionised	other
market for wood chips, wet, measured as dry mass	11.6966	carculator_lci_car	Europe without Switzerland	kilogram		technosphere	wood chips, wet, measured as dry mass	other
market group for electricity, low voltage	1.36883	carculator_lci_car	AFR	kilowatt hour		technosphere	electricity, low voltage	other
synthetic gas factory construction	5.34832e-10	carculator_lci_car	RoW	unit		technosphere	synthetic gas factory	other
treatment of wastewater, average, wastewater treatment	0.012439	carculator_lci_car	Europe without Switzerland	cubic meter		technosphere	wastewater, average	other
Activity	Hydrogen, gaseous, 25 bar, from gasification of woody biomass in entrained flow gasifier, with CCS, at gasification plant
location	AFR
production amount	1
reference product	Hydrogen, gaseous, 25 bar
type	process
unit	kilogram
worksheet name
source	Antonini, C., Treyer, K., Moioli, E., Bauer, C., Marco, M. Hydrogen from Wood Gasification with CCS - a Techno-Environmental Analysis of Production and Use as Transport Fuel (in Review). Sustain. Energy Fuels 2020
Exchanges
name	amount	database	location	unit	categories	type	reference product	tag
CO2 storage/at H2 production plant, pre, pipeline 200km, storage 1000m	19.5856	carculator_lci_car	AFR	kilogram		technosphere	CO2 storage/at H2 production plant, pre, pipeline 200km, storage 1000m	other
Carbon dioxide, non-fossil	1.5237	biosphere3		kilogram	air	biosphere		other
Hydrogen, gaseous, 25 bar, from gasification of woody biomass in entrained flow gasifier, with CCS, at gasification plant	1	carculator_lci_car	AFR	kilogram		production	Hydrogen, gaseous, 25 bar	other
market for liquid storage tank, chemicals, organics	2.54628e-09	carculator_lci_car	GLO	unit		technosphere	liquid storage tank, chemicals, organics	other
market for water, deionised	15.9263	carculator_lci_car	Europe without Switzerland	kilogram		technosphere	water, deionised	other
market for wood chips, wet, measured as dry mass	11.6966	carculator_lci_car	Europe without Switzerland	kilogram		technosphere	wood chips, wet, measured as dry mass	other
market group for electricity, low voltage	3.14082	carculator_lci_car	AFR	kilowatt hour		technosphere	electricity, low voltage	other
synthetic gas factory construction	5.34832e-10	carculator_lci_car	RoW	unit		technosphere	synthetic gas factory	other
treatment of wastewater, average, wastewater treatment	0.012439	carculator_lci_car	Europe without Switzerland	cubic meter		technosphere	wastewater, average	other
Activity	Hydrogen, gaseous, 25 bar, from heatpipe reformer gasification of woody biomass with CCS, at gasification plant
location	AFR
production amount	1
reference product	Hydrogen, gaseous, 25 bar
type	process
unit	kilogram
worksheet name
source	Antonini, C., Treyer, K., Moioli, E., Bauer, C., Marco, M. Hydrogen from Wood Gasification with CCS - a Techno-Environmental Analysis of Production and Use as Transport Fuel (in Review). Sustain. Energy Fuels 2020
Exchanges
name	amount	database	location	unit	categories	type	reference product	tag
CO2 storage/at H2 production plant, pre, pipeline 200km, storage 1000m	10.6899	carculator_lci_car	AFR	kilogram		technosphere	CO2 storage/at H2 production plant, pre, pipeline 200km, storage 1000m	other
Carbon dioxide, non-fossil	7.93638	biosphere3		kilogram	air	biosphere		other
Hydrogen, gaseous, 25 bar, from heatpipe reformer gasification of woody biomass with CCS, at gasification plant	1	carculator_lci_car	AFR	kilogram		production	Hydrogen, gaseous, 25 bar	other
market for liquid storage tank, chemicals, organics	2.54628e-09	carculator_lci_car	GLO	unit		technosphere	liquid storage tank, chemicals, organics	other
market for water, deionised	15.7779	carculator_lci_car	Europe without Switzerland	kilogram		technosphere	water, deionised	other
market for wood chips, wet, measured as dry mass	10.2846	carculator_lci_car	Europe without Switzerland	kilogram		technosphere	wood chips, wet, measured as dry mass	other
market group for electricity, low voltage	2.87126	carculator_lci_car	AFR	kilowatt hour		technosphere	electricity, low voltage	other
synthetic gas factory construction	5.34832e-10	carculator_lci_car	CH	unit		technosphere	synthetic gas factory	other
treatment of wastewater, average, wastewater treatment	0.007398	carculator_lci_car	Europe without Switzerland	cubic meter		technosphere	wastewater, average	other
treatment of wood ash mixture, pure, municipal incineration	2.86155e-07	carculator_lci_car	Europe without Switzerland	kilogram		technosphere	wood ash mixture, pure	other
Activity	Hydrogen, gaseous, 25 bar, from heatpipe reformer gasification of woody biomass, at gasification plant
location	AFR
production amount	1
reference product	Hydrogen, gaseous, 25 bar
type	process
unit	kilogram
worksheet name
source	Antonini, C., Treyer, K., Moioli, E., Bauer, C., Marco, M. Hydrogen from Wood Gasification with CCS - a Techno-Environmental Analysis of Production and Use as Transport Fuel (in Review). Sustain. Energy Fuels 2020
Exchanges
name	amount	database	location	unit	categories	type	reference product	tag
Carbon dioxide, non-fossil	18.6261	biosphere3		kilogram	air	biosphere		other
Hydrogen, gaseous, 25 bar, from heatpipe reformer gasification of woody biomass, at gasification plant	1	carculator_lci_car	AFR	kilogram		production	Hydrogen, gaseous, 25 bar	other
market for liquid storage tank, chemicals, organics	2.54628e-09	carculator_lci_car	GLO	unit		technosphere	liquid storage tank, chemicals, organics	other
market for water, deionised	15.7776	carculator_lci_car	Europe without Switzerland	kilogram		technosphere	water, deionised	other
market for wood chips, wet, measured as dry mass	10.2846	carculator_lci_car	Europe without Switzerland	kilogram		technosphere	wood chips, wet, measured as dry mass	other
market group for electricity, low voltage	1.89268	carculator_lci_car	AFR	kilowatt hour		technosphere	electricity, low voltage	other
synthetic gas factory construction	5.34832e-10	carculator_lci_car	CH	unit		technosphere	synthetic gas factory	other
treatment of wastewater, average, wastewater treatment	0.007398	carculator_lci_car	Europe without Switzerland	cubic meter		technosphere	wastewater, average	other
treatment of wood ash mixture, pure, municipal incineration	2.86155e-07	carculator_lci_car	Europe without Switzerland	kilogram		technosphere	wood ash mixture, pure	other
Activity	Hydrogen, gaseous, 30 bar, from hard coal gasification and reforming, at coal gasification plant
location	AFR
production amount	1
reference product	Hydrogen, gaseous, 30 bar
type	process
unit	kilogram
worksheet name
source	Antonini et al. 2020, Hydrogen production from natural gas and biomethane with carbon capture and storage ï¿½ A techno-environmental analysis, doi: 10.1039/D0SE00222D
Exchanges
name	amount	database	location	unit	categories	type	reference product	tag
Ammonia	0.0069264	biosphere3		kilogram	air::non-urban air or from high stacks	biosphere		other
Carbon dioxide, fossil	18.024	biosphere3		kilogram	air::non-urban air or from high stacks	biosphere		other
Hydrochloric acid	0.0103752	biosphere3		kilogram	air::non-urban air or from high stacks	biosphere		other
Hydrogen, gaseous, 30 bar, from hard coal gasification and reforming, at coal gasification plant	1	carculator_lci_car	AFR	kilogram		production	Hydrogen, gaseous, 30 bar	other
chemical factory construction, organics	6.9972e-10	carculator_lci_car	RER	unit		technosphere	chemical factory, organics	other
lime production, milled, packed	0.16752	carculator_lci_car	CH	kilogram		technosphere	lime, packed	other
liquid storage tank production, chemicals, organics	3.9744e-09	carculator_lci_car	CH	unit		technosphere	liquid storage tank, chemicals, organics	other
market for hard coal	6.7272	carculator_lci_car	Europe, without Russia and Turkey	kilogram		technosphere	hard coal	other
market for transport, freight train	1.13976	carculator_lci_car	Europe without Switzerland	ton kilometer		technosphere	transport, freight train	other
market group for electricity, medium voltage	2.7816	carculator_lci_car	AFR	kilowatt hour		technosphere	electricity, medium voltage	other
transport, freight, inland waterways, barge	0.42432	carculator_lci_car	RER	ton kilometer		technosphere	transport, freight, inland waterways, barge	other
treatment of hard coal ash, residual material landfill	0.50532	carculator_lci_car	DE	kilogram		technosphere	hard coal ash	other
treatment of waste gypsum, inert material landfill	0.22848	carculator_lci_car	Europe without Switzerland	kilogram		technosphere	waste gypsum	other
water production, deionised	9.3396	carculator_lci_car	Europe without Switzerland	kilogram		technosphere	water, deionised	other
Activity	Hydrogen, gaseous, 700 bar, ATR of NG, at fuelling station
location	AFR
production amount	1
reference product	Hydrogen, gaseous, 700 bar
type	process
unit	kilogram
worksheet name
source	Antonini et al. 2020, Hydrogen production from natural gas and biomethane with carbon capture and storage ï¿½ A techno-environmental analysis, doi: 10.1039/D0SE00222D
Exchanges
name	amount	database	location	unit	categories	type	reference product	tag
ATR NG, 25 bar	122.4	carculator_lci_car	AFR	megajoule		technosphere	Hydrogen, gaseous, 25 bar	other
Hydrogen refuelling station	1.15e-07	carculator_lci_car	AFR	unit		technosphere	Hydrogen refuelling station	other
Hydrogen, gaseous, 700 bar, ATR of NG, at fuelling station	1	carculator_lci_car	AFR	kilogram		production	Hydrogen, gaseous, 700 bar	other
market group for electricity, low voltage	3.2	carculator_lci_car	AFR	kilowatt hour		technosphere	electricity, low voltage	other
transport, freight, lorry 16-32 metric ton, EURO6	0.25	carculator_lci_car	RER	ton kilometer		technosphere	transport, freight, lorry 16-32 metric ton, EURO6	other
Activity	Hydrogen, gaseous, 700 bar, ATR of NG, with CCS, at fuelling station
location	AFR
production amount	1
reference product	Hydrogen, gaseous, 700 bar
type	process
unit	kilogram
worksheet name
source	Antonini et al. 2020, Hydrogen production from natural gas and biomethane with carbon capture and storage ï¿½ A techno-environmental analysis, doi: 10.1039/D0SE00222D
Exchanges
name	amount	database	location	unit	categories	type	reference product	tag
ATR NG + CCS (MDEA), 98 (average), 25 bar	122.4	carculator_lci_car	AFR	megajoule		technosphere	Hydrogen, gaseous, 25 bar	other
Hydrogen refuelling station	1.15e-07	carculator_lci_car	AFR	unit		technosphere	Hydrogen refuelling station	other
Hydrogen, gaseous, 700 bar, ATR of NG, with CCS, at fuelling station	1	carculator_lci_car	AFR	kilogram		production	Hydrogen, gaseous, 700 bar	other
market group for electricity, low voltage	3.2	carculator_lci_car	AFR	kilowatt hour		technosphere	electricity, low voltage	other
transport, freight, lorry 16-32 metric ton, EURO6	0.25	carculator_lci_car	RER	ton kilometer		technosphere	transport, freight, lorry 16-32 metric ton, EURO6	other
Activity	Hydrogen, gaseous, 700 bar, from ATR of biogas with CCS, at fuelling station
location	AFR
production amount	1
reference product	Hydrogen, gaseous, 700 bar
type	process
unit	kilogram
worksheet name
source	Antonini et al. 2020, Hydrogen production from natural gas and biomethane with carbon capture and storage ï¿½ A techno-environmental analysis, doi: 10.1039/D0SE00222D
Exchanges
name	amount	database	location	unit	categories	type	reference product	tag
ATR BM + CCS (MDEA), 98 (average), with digestate incineration, 25 bar	122.4	carculator_lci_car	AFR	megajoule		technosphere	Hydrogen, gaseous, 25 bar	other
Hydrogen refuelling station	1.15e-07	carculator_lci_car	AFR	unit		technosphere	Hydrogen refuelling station	other
Hydrogen, gaseous, 700 bar, from ATR of biogas with CCS, at fuelling station	1	carculator_lci_car	AFR	kilogram		production	Hydrogen, gaseous, 700 bar	other
market group for electricity, low voltage	3.2	carculator_lci_car	AFR	kilowatt hour		technosphere	electricity, low voltage	other
transport, freight, lorry 16-32 metric ton, EURO6	0.25	carculator_lci_car	RER	ton kilometer		technosphere	transport, freight, lorry 16-32 metric ton, EURO6	other
Activity	Hydrogen, gaseous, 700 bar, from ATR of biogas, at fuelling station
location	AFR
production amount	1
reference product	Hydrogen, gaseous, 700 bar
type	process
unit	kilogram
worksheet name
source	Antonini et al. 2020, Hydrogen production from natural gas and biomethane with carbon capture and storage ï¿½ A techno-environmental analysis, doi: 10.1039/D0SE00222D
Exchanges
name	amount	database	location	unit	categories	type	reference product	tag
ATR BM, with digestate incineration, 25 bar	122.4	carculator_lci_car	AFR	megajoule		technosphere	Hydrogen, gaseous, 25 bar	other
Hydrogen refuelling station	1.15e-07	carculator_lci_car	AFR	unit		technosphere	Hydrogen refuelling station	other
Hydrogen, gaseous, 700 bar, from ATR of biogas, at fuelling station	1	carculator_lci_car	AFR	kilogram		production	Hydrogen, gaseous, 700 bar	other
market group for electricity, low voltage	3.2	carculator_lci_car	AFR	kilowatt hour		technosphere	electricity, low voltage	other
transport, freight, lorry 16-32 metric ton, EURO6	0.25	carculator_lci_car	RER	ton kilometer		technosphere	transport, freight, lorry 16-32 metric ton, EURO6	other
Activity	Hydrogen, gaseous, 700 bar, from SMR of NG, at fuelling station
location	AFR
production amount	1
reference product	Hydrogen, gaseous, 700 bar
type	process
unit	kilogram
worksheet name
source	Antonini et al. 2020, Hydrogen production from natural gas and biomethane with carbon capture and storage ï¿½ A techno-environmental analysis, doi: 10.1039/D0SE00222D
Exchanges
name	amount	database	location	unit	categories	type	reference product	tag
Hydrogen refuelling station	1.15e-07	carculator_lci_car	AFR	unit		technosphere	Hydrogen refuelling station	other
Hydrogen, gaseous, 700 bar, from SMR of NG, at fuelling station	1	carculator_lci_car	AFR	kilogram		production	Hydrogen, gaseous, 700 bar	other
SMR NG, 700 bar	1.02	carculator_lci_car	AFR	kilogram		technosphere	SMR NG, 700 bar	other
transport, freight, lorry 16-32 metric ton, EURO6	0.25	carculator_lci_car	RER	ton kilometer		technosphere	transport, freight, lorry 16-32 metric ton, EURO6	other
Activity	Hydrogen, gaseous, 700 bar, from SMR of NG, with CCS, at fuelling station
location	AFR
production amount	1
reference product	Hydrogen, gaseous, 700 bar
type	process
unit	kilogram
worksheet name
source	Antonini et al. 2020, Hydrogen production from natural gas and biomethane with carbon capture and storage ï¿½ A techno-environmental analysis, doi: 10.1039/D0SE00222D
Exchanges
name	amount	database	location	unit	categories	type	reference product	tag
Hydrogen refuelling station	1.15e-07	carculator_lci_car	AFR	unit		technosphere	Hydrogen refuelling station	other
Hydrogen, gaseous, 700 bar, from SMR of NG, with CCS, at fuelling station	1	carculator_lci_car	AFR	kilogram		production	Hydrogen, gaseous, 700 bar	other
SMR NG + CCS (MDEA), 98 (average), 700 bar	1.02	carculator_lci_car	AFR	kilogram		technosphere	SMR NG + CCS, 700 bar	other
transport, freight, lorry 16-32 metric ton, EURO6	0.25	carculator_lci_car	RER	ton kilometer		technosphere	transport, freight, lorry 16-32 metric ton, EURO6	other
Activity	Hydrogen, gaseous, 700 bar, from SMR of biogas with CCS, at fuelling station
location	AFR
production amount	1
reference product	Hydrogen, gaseous, 700 bar
type	process
unit	kilogram
worksheet name
source	Antonini et al. 2020, Hydrogen production from natural gas and biomethane with carbon capture and storage ï¿½ A techno-environmental analysis, doi: 10.1039/D0SE00222D
Exchanges
name	amount	database	location	unit	categories	type	reference product	tag
Hydrogen refuelling station	1.15e-07	carculator_lci_car	AFR	unit		technosphere	Hydrogen refuelling station	other
Hydrogen, gaseous, 700 bar, from SMR of biogas with CCS, at fuelling station	1	carculator_lci_car	AFR	kilogram		production	Hydrogen, gaseous, 700 bar	other
SMR BM, HT+LT, + CCS (MDEA), 98 (average), digestate incineration, 26 bar	122.4	carculator_lci_car	AFR	megajoule		technosphere	Hydrogen, gaseous, 26 bar	other
market group for electricity, low voltage	3.2	carculator_lci_car	AFR	kilowatt hour		technosphere	electricity, low voltage	other
transport, freight, lorry 16-32 metric ton, EURO6	0.25	carculator_lci_car	RER	ton kilometer		technosphere	transport, freight, lorry 16-32 metric ton, EURO6	other
Activity	Hydrogen, gaseous, 700 bar, from SMR of biogas, at fuelling station
location	AFR
production amount	1
reference product	Hydrogen, gaseous, 700 bar
type	process
unit	kilogram
worksheet name
source	Antonini et al. 2020, Hydrogen production from natural gas and biomethane with carbon capture and storage ï¿½ A techno-environmental analysis, doi: 10.1039/D0SE00222D
Exchanges
name	amount	database	location	unit	categories	type	reference product	tag
Hydrogen refuelling station	1.15e-07	carculator_lci_car	AFR	unit		technosphere	Hydrogen refuelling station	other
Hydrogen, gaseous, 700 bar, from SMR of biogas, at fuelling station	1	carculator_lci_car	AFR	kilogram		production	Hydrogen, gaseous, 700 bar	other
SMR BM, HT+LT, with digestate incineration, 26 bar	122.4	carculator_lci_car	AFR	megajoule		technosphere	Hydrogen, gaseous, 26 bar	other
market group for electricity, low voltage	3.2	carculator_lci_car	AFR	kilowatt hour		technosphere	electricity, low voltage	other
transport, freight, lorry 16-32 metric ton, EURO6	0.25	carculator_lci_car	RER	ton kilometer		technosphere	transport, freight, lorry 16-32 metric ton, EURO6	other
Activity	Hydrogen, gaseous, 700 bar, from coal gasification, at fuelling station
location	AFR
production amount	1
reference product	Hydrogen, gaseous, 700 bar
type	process
unit	kilogram
worksheet name
source	Antonini et al. 2020, Hydrogen production from natural gas and biomethane with carbon capture and storage ï¿½ A techno-environmental analysis, doi: 10.1039/D0SE00222D
Exchanges
name	amount	database	location	unit	categories	type	reference product	tag
Hydrogen refuelling station	1.15e-07	carculator_lci_car	AFR	unit		technosphere	Hydrogen refuelling station	other
Hydrogen, gaseous, 30 bar, from hard coal gasification and reforming, at coal gasification plant	1.02	carculator_lci_car	AFR	kilogram		technosphere	Hydrogen, gaseous, 30 bar	other
Hydrogen, gaseous, 700 bar, from coal gasification, at fuelling station	1	carculator_lci_car	AFR	kilogram		production	Hydrogen, gaseous, 700 bar	other
market group for electricity, low voltage	3.2	carculator_lci_car	AFR	kilowatt hour		technosphere	electricity, low voltage	other
transport, freight, lorry 16-32 metric ton, EURO6	0.25	carculator_lci_car	RER	ton kilometer		technosphere	transport, freight, lorry 16-32 metric ton, EURO6	other
Activity	Hydrogen, gaseous, 700 bar, from electrolysis, at fuelling station
location	AFR
production amount	1
reference product	Hydrogen, gaseous, 700 bar
type	process
unit	kilogram
worksheet name
source	Antonini et al. 2020, Hydrogen production from natural gas and biomethane with carbon capture and storage ï¿½ A techno-environmental analysis, doi: 10.1039/D0SE00222D
Exchanges
name	amount	database	location	unit	categories	type	reference product	tag
Hydrogen refuelling station	1.15e-07	carculator_lci_car	AFR	unit		technosphere	Hydrogen refuelling station	other
Hydrogen, gaseous, 25 bar, from electrolysis	1.02	carculator_lci_car	AFR	kilogram		technosphere	Hydrogen, gaseous, 25 bar	other
Hydrogen, gaseous, 700 bar, from electrolysis, at fuelling station	1	carculator_lci_car	AFR	kilogram		production	Hydrogen, gaseous, 700 bar	other
transport, freight, lorry 16-32 metric ton, EURO6	0.25	carculator_lci_car	RER	ton kilometer		technosphere	transport, freight, lorry 16-32 metric ton, EURO6	other
Activity	Hydrogen, gaseous, 700 bar, from gasification of woody biomass in entrained flow gasifier, at fuelling station
location	AFR
production amount	1
reference product	Hydrogen, gaseous, 700 bar
type	process
unit	kilogram
worksheet name
source	Antonini, C., Treyer, K., Moioli, E., Bauer, C., Marco, M. Hydrogen from Wood Gasification with CCS - a Techno-Environmental Analysis of Production and Use as Transport Fuel (in Review). Sustain. Energy Fuels 2020
Exchanges
name	amount	database	location	unit	categories	type	reference product	tag
Hydrogen refuelling station	1.15e-07	carculator_lci_car	AFR	unit		technosphere	Hydrogen refuelling station	other
Hydrogen, gaseous, 25 bar, from gasification of woody biomass in entrained flow gasifier, at gasification plant	1.02	carculator_lci_car	AFR	kilogram		technosphere	Hydrogen, gaseous, 25 bar	other
Hydrogen, gaseous, 700 bar, from gasification of woody biomass in entrained flow gasifier, at fuelling station	1	carculator_lci_car	AFR	kilogram		production	Hydrogen, gaseous, 700 bar	other
market group for electricity, low voltage	3.2	carculator_lci_car	AFR	kilowatt hour		technosphere	electricity, low voltage	other
transport, freight, lorry 16-32 metric ton, EURO6	0.25	carculator_lci_car	RER	ton kilometer		technosphere	transport, freight, lorry 16-32 metric ton, EURO6	other
Activity	Hydrogen, gaseous, 700 bar, from gasification of woody biomass in entrained flow gasifier, with CCS, at fuelling station
location	AFR
production amount	1
reference product	Hydrogen, gaseous, 700 bar
type	process
unit	kilogram
worksheet name
source	Antonini, C., Treyer, K., Moioli, E., Bauer, C., Marco, M. Hydrogen from Wood Gasification with CCS - a Techno-Environmental Analysis of Production and Use as Transport Fuel (in Review). Sustain. Energy Fuels 2020
Exchanges
name	amount	database	location	unit	categories	type	reference product	tag
Hydrogen refuelling station	1.15e-07	carculator_lci_car	AFR	unit		technosphere	Hydrogen refuelling station	other
Hydrogen, gaseous, 25 bar, from gasification of woody biomass in entrained flow gasifier, with CCS, at gasification plant	1.02	carculator_lci_car	AFR	kilogram		technosphere	Hydrogen, gaseous, 25 bar	other
Hydrogen, gaseous, 700 bar, from gasification of woody biomass in entrained flow gasifier, with CCS, at fuelling station	1	carculator_lci_car	AFR	kilogram		production	Hydrogen, gaseous, 700 bar	other
market group for electricity, low voltage	3.2	carculator_lci_car	AFR	kilowatt hour		technosphere	electricity, low voltage	other
transport, freight, lorry 16-32 metric ton, EURO6	0.25	carculator_lci_car	RER	ton kilometer		technosphere	transport, freight, lorry 16-32 metric ton, EURO6	other
Activity	Hydrogen, gaseous, 700 bar, from heatpipe reformer gasification of woody biomass with CCS, at fuelling station
location	AFR
production amount	1
reference product	Hydrogen, gaseous, 700 bar
type	process
unit	kilogram
worksheet name
source	Antonini, C., Treyer, K., Moioli, E., Bauer, C., Marco, M. Hydrogen from Wood Gasification with CCS - a Techno-Environmental Analysis of Production and Use as Transport Fuel (in Review). Sustain. Energy Fuels 2020
Exchanges
name	amount	database	location	unit	categories	type	reference product	tag
Hydrogen refuelling station	1.15e-07	carculator_lci_car	AFR	unit		technosphere	Hydrogen refuelling station	other
Hydrogen, gaseous, 25 bar, from heatpipe reformer gasification of woody biomass with CCS, at gasification plant	1.02	carculator_lci_car	AFR	kilogram		technosphere	Hydrogen, gaseous, 25 bar	other
Hydrogen, gaseous, 700 bar, from heatpipe reformer gasification of woody biomass with CCS, at fuelling station	1	carculator_lci_car	AFR	kilogram		production	Hydrogen, gaseous, 700 bar	other
market group for electricity, low voltage	3.2	carculator_lci_car	AFR	kilowatt hour		technosphere	electricity, low voltage	other
transport, freight, lorry 16-32 metric ton, EURO6	0.25	carculator_lci_car	RER	ton kilometer		technosphere	transport, freight, lorry 16-32 metric ton, EURO6	other
Activity	Hydrogen, gaseous, 700 bar, from heatpipe reformer gasification of woody biomass, at fuelling station
location	AFR
production amount	1
reference product	Hydrogen, gaseous, 700 bar
type	process
unit	kilogram
worksheet name
source	Antonini, C., Treyer, K., Moioli, E., Bauer, C., Marco, M. Hydrogen from Wood Gasification with CCS - a Techno-Environmental Analysis of Production and Use as Transport Fuel (in Review). Sustain. Energy Fuels 2020
Exchanges
name	amount	database	location	unit	categories	type	reference product	tag
Hydrogen refuelling station	1.15e-07	carculator_lci_car	AFR	unit		technosphere	Hydrogen refuelling station	other
Hydrogen, gaseous, 25 bar, from heatpipe reformer gasification of woody biomass, at gasification plant	1.02	carculator_lci_car	AFR	kilogram		technosphere	Hydrogen, gaseous, 25 bar	other
Hydrogen, gaseous, 700 bar, from heatpipe reformer gasification of woody biomass, at fuelling station	1	carculator_lci_car	AFR	kilogram		production	Hydrogen, gaseous, 700 bar	other
market group for electricity, low voltage	3.2	carculator_lci_car	AFR	kilowatt hour		technosphere	electricity, low voltage	other
transport, freight, lorry 16-32 metric ton, EURO6	0.25	carculator_lci_car	RER	ton kilometer		technosphere	transport, freight, lorry 16-32 metric ton, EURO6	other
Activity	LTO electrode material (Li4Ti5O12)
location	AFR
production amount	1
reference product	LTO electrode material (Li4Ti5O12)
type	process
unit	kilogram
worksheet name
source	Tobias S. Schmidt, Martin Beuse, Xiaojin Zhang, Bjarne Steffen, Simon F. Schneider, Alejandro Pena-Bello, Christian Bauer, and David Parra, Additional Emissions and Cost from Storing Electricity in Stationary Battery Systems, Environmental Science & Technology 2019 53 (7), 3379-3390, doi: 10.1021/acs.est.8b05317
Exchanges
name	amount	database	location	unit	categories	type	reference product	tag
Carbon dioxide, fossil	0.192	biosphere3		kilogram	air::non-urban air or from high stacks	biosphere		other
LTO electrode material (Li4Ti5O12)	1	carculator_lci_car	AFR	kilogram		production	LTO electrode material (Li4Ti5O12)	other
market for lithium carbonate	0.338	carculator_lci_car	GLO	kilogram		technosphere	lithium carbonate	other
market for titanium dioxide	0.87	carculator_lci_car	RER	kilogram		technosphere	titanium dioxide	other
market group for electricity, medium voltage	2.88	carculator_lci_car	AFR	kilowatt hour		technosphere	electricity, medium voltage	other
Activity	Lithium iron phosphate [LiFePO4]
location	AFR
production amount	1
reference product	Lithium iron phosphate [LiFePO4]
type	process
unit	kilogram
worksheet name
source	Tobias S. Schmidt, Martin Beuse, Xiaojin Zhang, Bjarne Steffen, Simon F. Schneider, Alejandro Pena-Bello, Christian Bauer, and David Parra, Additional Emissions and Cost from Storing Electricity in Stationary Battery Systems, Environmental Science & Technology 2019 53 (7), 3379-3390, doi: 10.1021/acs.est.8b05317
Exchanges
name	amount	database	location	unit	categories	type	reference product	tag
Heat, waste	1.5	biosphere3		megajoule	air	biosphere		other
Iron ion	0.019	biosphere3		kilogram	water	biosphere		other
Lithium iron phosphate [LiFePO4]	1	carculator_lci_car	AFR	kilogram		production	Lithium iron phosphate [LiFePO4]	other
Lithium I	0.1	biosphere3		kilogram	water	biosphere		other
Phosphate	0.032	biosphere3		kilogram	water	biosphere		other
market for chemical factory, organics	4e-10	carculator_lci_car	GLO	unit		technosphere	chemical factory, organics	other
market for heat, from steam, in chemical industry	15	carculator_lci_car	RoW	megajoule		technosphere	heat, from steam, in chemical industry	other
market for iron sulfate	1	carculator_lci_car	RoW	kilogram		technosphere	iron sulfate	other
market for lithium hydroxide, battery grade	0.46	carculator_lci_car	AFR	kilogram		technosphere	lithium hydroxide, battery grade	other
market for phosphoric acid, industrial grade, without water, in 85% solution state	0.65	carculator_lci_car	GLO	kilogram		technosphere	phosphoric acid, industrial grade, without water, in 85% solution state	other
market for water, deionised	46	carculator_lci_car	RoW	kilogram		technosphere	water, deionised	other
Activity	MEA hot pressing
location	AFR
production amount	1
reference product	MEA hot pressing
type	process
unit	kilogram
worksheet name
source	Miotti, M., Hofer, J. & Bauer, C. Integrated environmental and economic assessment of current and future fuel cell vehicles. Int J Life Cycle Assess 22, 94ï¿½110 (2017). https://doi.org/10.1007/s11367-015-0986-4
Exchanges
name	amount	database	location	unit	categories	type	reference product	tag
MEA hot pressing	1	carculator_lci_car	AFR	kilogram		production	MEA hot pressing	other
market for thermoforming, with calendering	1	carculator_lci_car	GLO	kilogram		technosphere	thermoforming, with calendering	other
Activity	Membrane
location	AFR
production amount	1
reference product	Membrane
type	process
unit	kilowatt
worksheet name
source	Miotti, M., Hofer, J. & Bauer, C. Integrated environmental and economic assessment of current and future fuel cell vehicles. Int J Life Cycle Assess 22, 94ï¿½110 (2017). https://doi.org/10.1007/s11367-015-0986-4
Exchanges
name	amount	database	location	unit	categories	type	reference product	tag
Membrane	1	carculator_lci_car	AFR	kilowatt		production	Membrane	other
market for titanium dioxide	0.001905	carculator_lci_car	RoW	kilogram		technosphere	titanium dioxide	other
sulfuric acid production	0.00812164	carculator_lci_car	RoW	kilogram		technosphere	sulfuric acid	other
tetrafluoroethylene production	0.010926	carculator_lci_car	RoW	kilogram		technosphere	tetrafluoroethylene	other
Activity	Multilayer pouch
location	AFR
production amount	1
reference product	Multilayer pouch
type	process
unit	kilogram
worksheet name
source	Tobias S. Schmidt, Martin Beuse, Xiaojin Zhang, Bjarne Steffen, Simon F. Schneider, Alejandro Pena-Bello, Christian Bauer, and David Parra, Additional Emissions and Cost from Storing Electricity in Stationary Battery Systems, Environmental Science & Technology 2019 53 (7), 3379-3390, doi: 10.1021/acs.est.8b05317
Exchanges
name	amount	database	location	unit	categories	type	reference product	tag
Multilayer pouch	1	carculator_lci_car	AFR	kilogram		production	Multilayer pouch	other
aluminium ingot, primary, to aluminium, wrought alloy market	1	carculator_lci_car	GLO	kilogram		technosphere	aluminium, wrought alloy	other
market for aluminium casting facility	7.7e-11	carculator_lci_car	GLO	unit		technosphere	aluminium casting facility	other
market for injection moulding	0.47	carculator_lci_car	GLO	kilogram		technosphere	injection moulding	other
market for nylon 6	0.08	carculator_lci_car	RoW	kilogram		technosphere	nylon 6	other
market for packaging film, low density polyethylene	0.025	carculator_lci_car	GLO	kilogram		technosphere	packaging film, low density polyethylene	other
market for plastic processing factory	3.5e-10	carculator_lci_car	GLO	unit		technosphere	plastic processing factory	other
market for polyethylene terephthalate, granulate, amorphous	0.078	carculator_lci_car	GLO	kilogram		technosphere	polyethylene terephthalate, granulate, amorphous	other
market for polypropylene, granulate	0.32	carculator_lci_car	GLO	kilogram		technosphere	polypropylene, granulate	other
market for sheet rolling, aluminium	0.5	carculator_lci_car	GLO	kilogram		technosphere	sheet rolling, aluminium	other
Activity	NCA hydroxide
location	AFR
production amount	1
reference product	NCA hydroxide
type	process
unit	kilogram
worksheet name
source	Originally from Dai, Q., Kelly, J. C., Gaines, L., & Wang, M. (2019). Life cycle analysis of lithium-ion batteries for automotive applications. Batteries, 5(2), 48.
Exchanges
name	amount	database	location	unit	categories	type	reference product	tag
Ammonia	0.0058	biosphere3		kilogram	air	biosphere		other
NCA hydroxide	1	carculator_lci_car	AFR	kilogram		production	NCA hydroxide	other
Water, cooling, unspecified natural origin	0.000619634	biosphere3		cubic meter	natural resource::in water	biosphere		other
cobalt sulfate production, from copper mining, economic allocation	0.25082	carculator_lci_car	AFR	kilogram		technosphere	cobalt sulfate	other
market for aluminium sulfate, powder	0.086823	carculator_lci_car	RoW	kilogram		technosphere	aluminium sulfate, powder	other
market for ammonia, anhydrous, liquid	0.0058393	carculator_lci_car	CN	kilogram		technosphere	ammonia, anhydrous, liquid	other
market for chemical factory, organics	7.194e-10	carculator_lci_car	GLO	unit		technosphere	chemical factory, organics	other
market for heat, district or industrial, natural gas	39.3	carculator_lci_car	RoW	megajoule		technosphere	heat, district or industrial, natural gas	other
market for nickel sulfate	1.312	carculator_lci_car	GLO	kilogram		technosphere	nickel sulfate	other
market for sodium hydroxide, without water, in 50% solution state	0.85814	carculator_lci_car	GLO	kilogram		technosphere	sodium hydroxide, without water, in 50% solution state	other
market for transport, freight train	0.0328592	carculator_lci_car	RoW	ton kilometer		technosphere	transport, freight train	other
market for transport, freight, inland waterways, barge	0.00265851	carculator_lci_car	RoW	ton kilometer		technosphere	transport, freight, inland waterways, barge	other
market for transport, freight, lorry, unspecified	0.0222252	carculator_lci_car	RoW	ton kilometer		technosphere	transport, freight, lorry, unspecified	other
market for transport, freight, sea, container ship	0.063698	carculator_lci_car	GLO	ton kilometer		technosphere	transport, freight, sea, container ship	other
market for wastewater, average	-0.000619634	carculator_lci_car	RoW	cubic meter		technosphere	wastewater, average	other
Activity	NCA oxide
location	AFR
production amount	1
reference product	NCA oxide
type	process
unit	kilogram
worksheet name
source	Originally from Dai, Q., Kelly, J. C., Gaines, L., & Wang, M. (2019). Life cycle analysis of lithium-ion batteries for automotive applications. Batteries, 5(2), 48.
Exchanges
name	amount	database	location	unit	categories	type	reference product	tag
NCA hydroxide	0.95	carculator_lci_car	AFR	kilogram		technosphere	NCA hydroxide	other
NCA oxide	1	carculator_lci_car	AFR	kilogram		production	NCA oxide	other
Water	0.00019562	biosphere3		cubic meter	air::non-urban air or from high stacks	biosphere		other
market for chemical factory, organics	7.41e-10	carculator_lci_car	GLO	unit		technosphere	chemical factory, organics	other
market for lithium hydroxide, battery grade	0.25	carculator_lci_car	AFR	kilogram		technosphere	lithium hydroxide, battery grade	other
market for transport, freight train	0.0328592	carculator_lci_car	RoW	ton kilometer		technosphere	transport, freight train	other
market for transport, freight, inland waterways, barge	0.00265851	carculator_lci_car	RoW	ton kilometer		technosphere	transport, freight, inland waterways, barge	other
market for transport, freight, lorry, unspecified	0.0222252	carculator_lci_car	RoW	ton kilometer		technosphere	transport, freight, lorry, unspecified	other
market for transport, freight, sea, container ship	0.063698	carculator_lci_car	GLO	ton kilometer		technosphere	transport, freight, sea, container ship	other
Activity	NMC-111 hydroxide
location	AFR
production amount	1
reference product	NMC-111 hydroxide
type	process
unit	kilogram
worksheet name
source	Originally from Dai, Q., Kelly, J. C., Gaines, L., & Wang, M. (2019). Life cycle analysis of lithium-ion batteries for automotive applications. Batteries, 5(2), 48.
Exchanges
name	amount	database	location	unit	categories	type	reference product	tag
Ammonia	0.0058765	biosphere3		kilogram	air	biosphere		other
NMC-111 hydroxide	1	carculator_lci_car	AFR	kilogram		production	NMC-111 hydroxide	other
Water, cooling, unspecified natural origin	0.000619634	biosphere3		cubic meter	natural resource::in water	biosphere		other
cobalt sulfate production, from copper mining, economic allocation	0.547928	carculator_lci_car	AFR	kilogram		technosphere	cobalt sulfate	other
market for ammonia, anhydrous, liquid	0.0058765	carculator_lci_car	CN	kilogram		technosphere	ammonia, anhydrous, liquid	other
market for chemical factory, organics	7.194e-10	carculator_lci_car	GLO	unit		technosphere	chemical factory, organics	other
market for heat, district or industrial, natural gas	39.5565	carculator_lci_car	RoW	megajoule		technosphere	heat, district or industrial, natural gas	other
market for manganese sulfate	0.533823	carculator_lci_car	GLO	kilogram		technosphere	manganese sulfate	other
market for nickel sulfate	0.54708	carculator_lci_car	GLO	kilogram		technosphere	nickel sulfate	other
market for sodium hydroxide, without water, in 50% solution state	0.863606	carculator_lci_car	GLO	kilogram		technosphere	sodium hydroxide, without water, in 50% solution state	other
market for transport, freight train	0.0328592	carculator_lci_car	CN	ton kilometer		technosphere	transport, freight train	other
market for transport, freight, inland waterways, barge	0.00265851	carculator_lci_car	RoW	ton kilometer		technosphere	transport, freight, inland waterways, barge	other
market for transport, freight, lorry, unspecified	0.0222252	carculator_lci_car	RoW	ton kilometer		technosphere	transport, freight, lorry, unspecified	other
market for transport, freight, sea, container ship	0.063698	carculator_lci_car	GLO	ton kilometer		technosphere	transport, freight, sea, container ship	other
market for wastewater, average	-0.000619634	carculator_lci_car	RoW	cubic meter		technosphere	wastewater, average	other
Activity	NMC-111 oxide
location	AFR
production amount	1
reference product	NMC-111 oxide
type	process
unit	kilogram
worksheet name
source	Originally from Dai, Q., Kelly, J. C., Gaines, L., & Wang, M. (2019). Life cycle analysis of lithium-ion batteries for automotive applications. Batteries, 5(2), 48.
Exchanges
name	amount	database	location	unit	categories	type	reference product	tag
Carbon dioxide, fossil	0.207	biosphere3		kilogram	air	biosphere		other
NMC-111 hydroxide	0.949	carculator_lci_car	AFR	kilogram		technosphere	NMC-111 hydroxide	other
NMC-111 oxide	1	carculator_lci_car	AFR	kilogram		production	NMC-111 oxide	other
Water	0.000125044	biosphere3		cubic meter	air::non-urban air or from high stacks	biosphere		other
market for chemical factory, organics	7.41e-10	carculator_lci_car	GLO	unit		technosphere	chemical factory, organics	other
market for lithium carbonate, battery grade	0.383	carculator_lci_car	AFR	kilogram		technosphere	lithium carbonate, battery grade	other
market for transport, freight train	0.0328592	carculator_lci_car	RoW	ton kilometer		technosphere	transport, freight train	other
market for transport, freight, inland waterways, barge	0.00265851	carculator_lci_car	RoW	ton kilometer		technosphere	transport, freight, inland waterways, barge	other
market for transport, freight, lorry, unspecified	0.0222252	carculator_lci_car	RoW	ton kilometer		technosphere	transport, freight, lorry, unspecified	other
market for transport, freight, sea, container ship	0.063698	carculator_lci_car	GLO	ton kilometer		technosphere	transport, freight, sea, container ship	other
Activity	NMC-622 hydroxide
location	AFR
production amount	1
reference product	NMC-622 hydroxide
type	process
unit	kilogram
worksheet name
source	Originally from Dai, Q., Kelly, J. C., Gaines, L., & Wang, M. (2019). Life cycle analysis of lithium-ion batteries for automotive applications. Batteries, 5(2), 48.
Exchanges
name	amount	database	location	unit	categories	type	reference product	tag
Ammonia	0.0058765	biosphere3		kilogram	air	biosphere		other
NMC-622 hydroxide	1	carculator_lci_car	AFR	kilogram		production	NMC-622 hydroxide	other
Water, cooling, unspecified natural origin	0.000619634	biosphere3		cubic meter	natural resource::in water	biosphere		other
cobalt sulfate production, from copper mining, economic allocation	0.326	carculator_lci_car	AFR	kilogram		technosphere	cobalt sulfate	other
market for ammonia, anhydrous, liquid	0.0058765	carculator_lci_car	CN	kilogram		technosphere	ammonia, anhydrous, liquid	other
market for chemical factory, organics	7.194e-10	carculator_lci_car	GLO	unit		technosphere	chemical factory, organics	other
market for heat, district or industrial, natural gas	39.5565	carculator_lci_car	RoW	megajoule		technosphere	heat, district or industrial, natural gas	other
market for manganese sulfate	0.326	carculator_lci_car	GLO	kilogram		technosphere	manganese sulfate	other
market for nickel sulfate	0.978	carculator_lci_car	GLO	kilogram		technosphere	nickel sulfate	other
market for sodium hydroxide, without water, in 50% solution state	0.863606	carculator_lci_car	GLO	kilogram		technosphere	sodium hydroxide, without water, in 50% solution state	other
market for transport, freight train	0.0328592	carculator_lci_car	CN	ton kilometer		technosphere	transport, freight train	other
market for transport, freight, inland waterways, barge	0.00265851	carculator_lci_car	RoW	ton kilometer		technosphere	transport, freight, inland waterways, barge	other
market for transport, freight, lorry, unspecified	0.0222252	carculator_lci_car	RoW	ton kilometer		technosphere	transport, freight, lorry, unspecified	other
market for transport, freight, sea, container ship	0.063698	carculator_lci_car	GLO	ton kilometer		technosphere	transport, freight, sea, container ship	other
market for wastewater, average	-0.000619634	carculator_lci_car	RoW	cubic meter		technosphere	wastewater, average	other
Activity	NMC-622 oxide
location	AFR
production amount	1
reference product	NMC-622 oxide
type	process
unit	kilogram
worksheet name
source	Originally from Dai, Q., Kelly, J. C., Gaines, L., & Wang, M. (2019). Life cycle analysis of lithium-ion batteries for automotive applications. Batteries, 5(2), 48.
Exchanges
name	amount	database	location	unit	categories	type	reference product	tag
Carbon dioxide, fossil	0.207	biosphere3		kilogram	air	biosphere		other
NMC-622 hydroxide	0.949	carculator_lci_car	AFR	kilogram		technosphere	NMC-622 hydroxide	other
NMC-622 oxide	1	carculator_lci_car	AFR	kilogram		production	NMC-622 oxide	other
Water	0.000125044	biosphere3		cubic meter	air::non-urban air or from high stacks	biosphere		other
market for chemical factory, organics	7.41e-10	carculator_lci_car	GLO	unit		technosphere	chemical factory, organics	other
market for lithium carbonate, battery grade	0.383	carculator_lci_car	AFR	kilogram		technosphere	lithium carbonate, battery grade	other
market for transport, freight train	0.0328592	carculator_lci_car	CN	ton kilometer		technosphere	transport, freight train	other
market for transport, freight, inland waterways, barge	0.00265851	carculator_lci_car	RoW	ton kilometer		technosphere	transport, freight, inland waterways, barge	other
market for transport, freight, lorry, unspecified	0.0222252	carculator_lci_car	RoW	ton kilometer		technosphere	transport, freight, lorry, unspecified	other
market for transport, freight, sea, container ship	0.063698	carculator_lci_car	GLO	ton kilometer		technosphere	transport, freight, sea, container ship	other
market group for electricity, medium voltage	6.8737	carculator_lci_car	AFR	kilowatt hour		technosphere	electricity, medium voltage	other
Activity	NMC-811 hydroxide
location	AFR
production amount	1
reference product	NMC-811 hydroxide
type	process
unit	kilogram
worksheet name
source	Originally from Dai, Q., Kelly, J. C., Gaines, L., & Wang, M. (2019). Life cycle analysis of lithium-ion batteries for automotive applications. Batteries, 5(2), 48.
Exchanges
name	amount	database	location	unit	categories	type	reference product	tag
Ammonia	0.0058	biosphere3		kilogram	air	biosphere		other
NMC-811 hydroxide	1	carculator_lci_car	AFR	kilogram		production	NMC-811 hydroxide	other
Water, cooling, unspecified natural origin	0.000619634	biosphere3		cubic meter	natural resource::in water	biosphere		other
cobalt sulfate production, from copper mining, economic allocation	0.16107	carculator_lci_car	AFR	kilogram		technosphere	cobalt sulfate	other
market for ammonia, anhydrous, liquid	0.0058	carculator_lci_car	CN	kilogram		technosphere	ammonia, anhydrous, liquid	other
market for chemical factory, organics	7.194e-10	carculator_lci_car	GLO	unit		technosphere	chemical factory, organics	other
market for heat, district or industrial, natural gas	39.106	carculator_lci_car	RoW	megajoule		technosphere	heat, district or industrial, natural gas	other
market for manganese sulfate	0.15692	carculator_lci_car	GLO	kilogram		technosphere	manganese sulfate	other
market for nickel sulfate	1.2865	carculator_lci_car	GLO	kilogram		technosphere	nickel sulfate	other
market for sodium hydroxide, without water, in 50% solution state	0.85378	carculator_lci_car	GLO	kilogram		technosphere	sodium hydroxide, without water, in 50% solution state	other
market for transport, freight train	0.0328592	carculator_lci_car	CN	ton kilometer		technosphere	transport, freight train	other
market for transport, freight, inland waterways, barge	0.00265851	carculator_lci_car	RoW	ton kilometer		technosphere	transport, freight, inland waterways, barge	other
market for transport, freight, lorry, unspecified	0.0222252	carculator_lci_car	RoW	ton kilometer		technosphere	transport, freight, lorry, unspecified	other
market for transport, freight, sea, container ship	0.063698	carculator_lci_car	GLO	ton kilometer		technosphere	transport, freight, sea, container ship	other
market for wastewater, average	-0.000619634	carculator_lci_car	RoW	cubic meter		technosphere	wastewater, average	other
Activity	NMC-811 oxide
location	AFR
production amount	1
reference product	NMC-811 oxide
type	process
unit	kilogram
worksheet name
source	Originally from Dai, Q., Kelly, J. C., Gaines, L., & Wang, M. (2019). Life cycle analysis of lithium-ion batteries for automotive applications. Batteries, 5(2), 48.
Exchanges
name	amount	database	location	unit	categories	type	reference product	tag
NMC-811 hydroxide	0.949	carculator_lci_car	AFR	kilogram		technosphere	NMC-811 hydroxide	other
NMC-811 oxide	1	carculator_lci_car	AFR	kilogram		production	NMC-811 oxide	other
Water	0.00019562	biosphere3		cubic meter	air::non-urban air or from high stacks	biosphere		other
market for chemical factory, organics	7.41e-10	carculator_lci_car	GLO	unit		technosphere	chemical factory, organics	other
market for lithium hydroxide, battery grade	0.246	carculator_lci_car	AFR	kilogram		technosphere	lithium hydroxide, battery grade	other
market for transport, freight train	0.0328592	carculator_lci_car	CN	ton kilometer		technosphere	transport, freight train	other
market for transport, freight, inland waterways, barge	0.00265851	carculator_lci_car	RoW	ton kilometer		technosphere	transport, freight, inland waterways, barge	other
market for transport, freight, lorry, unspecified	0.0222252	carculator_lci_car	RoW	ton kilometer		technosphere	transport, freight, lorry, unspecified	other
market for transport, freight, sea, container ship	0.063698	carculator_lci_car	GLO	ton kilometer		technosphere	transport, freight, sea, container ship	other
Activity	Overhead lines
location	AFR
production amount	1
reference product	Overhead lines
type	process
unit	unit
worksheet name
source	https://doi.org/10.3390/su10041148
Exchanges
name	amount	database	location	unit	categories	type	reference product	tag
Overhead lines	1	carculator_lci_car	AFR	unit		production	Overhead lines	other
market for copper, cathode	4800	carculator_lci_car	GLO	kilogram		technosphere	copper, cathode	other
metal working, average for copper product manufacturing	4800	carculator_lci_car	RER	kilogram		technosphere	metal working, average for copper product manufacturing	other
Activity	PEM Fuel Cell
location	AFR
production amount	1
reference product	PEM Fuel Cell
type	process
unit	kilowatt
worksheet name
source	Simons, A. and Bauer, C. (2015). A life-cycle perspective on automotive fuel cells, Applied Energy, doi:10.1016/j.apenergy.2015.02.049
Exchanges
name	amount	database	location	unit	categories	type	reference product	tag
Ancillary BoP	0.3725	carculator_lci_car	AFR	kilogram		technosphere	Ancillary BoP	other
Essential BoP	0.599703	carculator_lci_car	AFR	kilogram		technosphere	Essential BoP	other
PEM Fuel Cell	1	carculator_lci_car	AFR	kilowatt		production	PEM Fuel Cell	other
Stack	1.125	carculator_lci_car	AFR	kilowatt		technosphere	Stack	other
Activity	PEM electrolyzer, ACDC Converter
location	AFR
production amount	1
reference product	PEM electrolyzer, ACDC Converter
type	process
unit	unit
worksheet name
source	Simons, A. and Bauer, C. (2015). A life-cycle perspective on automotive fuel cells, Applied Energy, doi:10.1016/j.apenergy.2015.02.049
Exchanges
name	amount	database	location	unit	categories	type	reference product	tag
PEM electrolyzer, ACDC Converter	1	carculator_lci_car	AFR	unit		production	PEM electrolyzer, ACDC Converter	other
transformer and rectifier unit, for electrolyzer	0.09476	carculator_lci_car	AFR	unit		technosphere	transformer and rectifier unit, for electrolyzer	other
Activity	PEM electrolyzer, Balance of Plant
location	AFR
production amount	1
reference product	PEM electrolyzer, Balance of Plant
type	process
unit	unit
worksheet name
source	Simons, A. and Bauer, C. (2015). A life-cycle perspective on automotive fuel cells, Applied Energy, doi:10.1016/j.apenergy.2015.02.049
Exchanges
name	amount	database	location	unit	categories	type	reference product	tag
PEM electrolyzer, Balance of Plant	1	carculator_lci_car	AFR	unit		production	PEM electrolyzer, Balance of Plant	other
market for aluminium, wrought alloy	23.1937	carculator_lci_car	GLO	kilogram		technosphere	aluminium, wrought alloy	other
market for cast iron	24.74	carculator_lci_car	GLO	kilogram		technosphere	cast iron	other
market for polyethylene, high density, granulate	46.3874	carculator_lci_car	GLO	kilogram		technosphere	polyethylene, high density, granulate	other
market for polypropylene, granulate	77.3124	carculator_lci_car	GLO	kilogram		technosphere	polypropylene, granulate	other
market for steel, chromium steel 18/8	34.0174	carculator_lci_car	GLO	kilogram		technosphere	steel, chromium steel 18/8	other
market for steel, low-alloyed	114.422	carculator_lci_car	GLO	kilogram		technosphere	steel, low-alloyed	other
Activity	PEM electrolyzer, Operation and Maintenance
location	AFR
production amount	1
reference product	PEM electrolyzer, Operation and Maintenance
type	process
unit	hour
worksheet name
source	Simons, A. and Bauer, C. (2015). A life-cycle perspective on automotive fuel cells, Applied Energy, doi:10.1016/j.apenergy.2015.02.049
Exchanges
name	amount	database	location	unit	categories	type	reference product	tag
PEM electrolyzer, Operation and Maintenance	1	carculator_lci_car	AFR	hour		production	PEM electrolyzer, Operation and Maintenance	other
cast iron production	0.27397	carculator_lci_car	RoW	kilogram		technosphere	cast iron	other
market for heat, district or industrial, other than natural gas	1.6438	carculator_lci_car	Europe without Switzerland	megajoule		technosphere	heat, district or industrial, other than natural gas	other
reinforcing steel production	0.59361	carculator_lci_car	Europe without Austria	kilogram		technosphere	reinforcing steel	other
sheet rolling, chromium steel	0.18493	carculator_lci_car	RoW	kilogram		technosphere	sheet rolling, chromium steel	other
sheet rolling, steel	0.091324	carculator_lci_car	RoW	kilogram		technosphere	sheet rolling, steel	other
steel production, chromium steel 18/8, hot rolled	0.18493	carculator_lci_car	RoW	kilogram		technosphere	steel, chromium steel 18/8, hot rolled	other
Activity	PEM electrolyzer, Stack
location	AFR
production amount	1
reference product	PEM electrolyzer, Stack
type	process
unit	unit
worksheet name
source	Simons, A. and Bauer, C. (2015). A life-cycle perspective on automotive fuel cells, Applied Energy, doi:10.1016/j.apenergy.2015.02.049
Exchanges
name	amount	database	location	unit	categories	type	reference product	tag
PEM electrolyzer, Stack	1	carculator_lci_car	AFR	unit		production	PEM electrolyzer, Stack	other
market for aluminium, wrought alloy	15	carculator_lci_car	GLO	kilogram		technosphere	aluminium, wrought alloy	other
market for carbon black	0.00833333	carculator_lci_car	GLO	kilogram		technosphere	carbon black	other
market for extrusion, plastic film	3.21791	carculator_lci_car	GLO	kilogram		technosphere	extrusion, plastic film	other
market for graphite	5	carculator_lci_car	GLO	kilogram		technosphere	graphite	other
market for municipal solid waste	5.00833	carculator_lci_car	RoW	kilogram		technosphere	municipal solid waste	other
market for platinum	0.075	carculator_lci_car	GLO	kilogram		technosphere	platinum	other
market for steel, chromium steel 18/8, hot rolled	8.33333	carculator_lci_car	GLO	kilogram		technosphere	steel, chromium steel 18/8, hot rolled	other
market for synthetic rubber	0.483333	carculator_lci_car	GLO	kilogram		technosphere	synthetic rubber	other
market for titanium dioxide	13.3333	carculator_lci_car	RoW	kilogram		technosphere	titanium dioxide	other
market for waste plastic, industrial electronics	3.21791	carculator_lci_car	RoW	kilogram		technosphere	waste plastic, industrial electronics	other
market for waste rubber, unspecified	0.483333	carculator_lci_car	RoW	kilogram		technosphere	waste rubber, unspecified	other
Activity	Polyacrylonitrile production (PAN) by polymerisation
location	AFR
production amount	1
reference product	Polyacrylonitrile
type	process
unit	kilogram
worksheet name
source	Benitez A, Wulf C, de Palmenaer A, Lengersdorf M, RÃ¶ding T, Grube T, et al. Ecological assessment of fuel cell electric vehicles with special focus on type IV carbon fiber hydrogen tank. J Clean Prod 2021, 278:123277. https://doi.org/10.1016/j.jclepro.2020.123277.
Exchanges
name	amount	database	location	unit	categories	type	reference product	tag
Polyacrylonitrile production (PAN) by polymerisation	1	carculator_lci_car	AFR	kilogram		production	Polyacrylonitrile	other
market for acrylic acid	0.01	carculator_lci_car	RER	kilogram		technosphere	acrylic acid	other
market for acrylonitrile	1.12006	carculator_lci_car	GLO	kilogram		technosphere	acrylonitrile	other
market for heat, from steam, in chemical industry	49.7161	carculator_lci_car	RER	megajoule		technosphere	heat, from steam, in chemical industry	other
market for methyl acrylate	0.05	carculator_lci_car	GLO	kilogram		technosphere	methyl acrylate	other
market for water, deionised	0.764831	carculator_lci_car	Europe without Switzerland	kilogram		technosphere	water, deionised	other
Activity	RWGS catalyst
location	AFR
production amount	1
reference product	RWGS catalyst
type	process
unit	kilogram
worksheet name
source	Van Der Giesen, C., Kleijn, R., Kramer, G. J. Energy and Climate Impacts of Producing Synthetic Hydrocarbon Fuels from CO2. Environ. Sci. Technol. 2014, 48 (12), 7111ï¿½7121. https://doi.org/10.1021/es500191g.
Exchanges
name	amount	database	location	unit	categories	type	reference product	tag
RWGS catalyst	1	carculator_lci_car	AFR	kilogram		production	RWGS catalyst	other
market for aluminium oxide, metallurgical	0.11	carculator_lci_car	IAI Area, EU27 & EFTA	kilogram		technosphere	aluminium oxide, metallurgical	other
market for copper oxide	0.57	carculator_lci_car	GLO	kilogram		technosphere	copper oxide	other
market for zinc oxide	0.31	carculator_lci_car	GLO	kilogram		technosphere	zinc oxide	other
Activity	SMR BM, HT+LT, + CCS (MDEA), 98 (average), digestate incineration, 26 bar
location	AFR
production amount	1
reference product	Hydrogen, gaseous, 26 bar
type	process
unit	megajoule
worksheet name
source	Antonini et al. 2020, Hydrogen production from natural gas and biomethane with carbon capture and storage ï¿½ A techno-environmental analysis, doi: 10.1039/D0SE00222D
Exchanges
name	amount	database	location	unit	categories	type	reference product	tag
Acetaldehyde	2.38244e-10	biosphere3		kilogram	air	biosphere		other
Acetic acid	3.57365e-08	biosphere3		kilogram	air	biosphere		other
Benzene	9.52997e-08	biosphere3		kilogram	air	biosphere		other
Benzo(a)pyrene	2.38244e-12	biosphere3		kilogram	air	biosphere		other
Butane	1.66775e-07	biosphere3		kilogram	air	biosphere		other
CO2 storage/at H2 production plant, pre, pipeline 200km, storage 1000m	0.0512474	carculator_lci_car	AFR	kilogram		technosphere	CO2 storage/at H2 production plant, pre, pipeline 200km, storage 1000m	other
Carbon dioxide, non-fossil	0.0215704	biosphere3		kilogram	air	biosphere		other
Carbon monoxide, fossil	5.00321e-07	biosphere3		kilogram	air	biosphere		other
Dinitrogen monoxide	2.38244e-08	biosphere3		kilogram	air	biosphere		other
Formaldehyde	2.38244e-08	biosphere3		kilogram	air	biosphere		other
Mercury II	7.14753e-12	biosphere3		kilogram	air	biosphere		other
Methane, fossil	4.7651e-07	biosphere3		kilogram	air	biosphere		other
Nitrogen oxides	4.26466e-06	biosphere3		kilogram	air	biosphere		other
PAH, polycyclic aromatic hydrocarbons	2.38244e-09	biosphere3		kilogram	air	biosphere		other
Particulate Matter, < 2.5 um	4.7651e-08	biosphere3		kilogram	air	biosphere		other
Pentane	2.8591e-07	biosphere3		kilogram	air	biosphere		other
Propane	4.7651e-08	biosphere3		kilogram	air	biosphere		other
Propionic acid	4.7651e-09	biosphere3		kilogram	air	biosphere		other
SMR BM, HT+LT, + CCS (MDEA), 98 (average), digestate incineration, 26 bar	1	carculator_lci_car	AFR	megajoule		production	Hydrogen, gaseous, 26 bar	other
Sulfur dioxide	1.31039e-07	biosphere3		kilogram	air	biosphere		other
Toluene	4.7651e-08	biosphere3		kilogram	air	biosphere		other
Water, cooling, unspecified natural origin	0.0031698	biosphere3		cubic meter	natural resource::in water	biosphere		other
biomethane from biogas upgrading - biowaste - amine scrubbing	0.0278064	carculator_lci_car	AFR	kilogram		technosphere	biomethane	other
chemical factory construction, organics	4.45695e-12	carculator_lci_car	RER	unit		technosphere	chemical factory, organics	other
market for aluminium oxide, metallurgical	4.4394e-06	carculator_lci_car	IAI Area, EU27 & EFTA	kilogram		technosphere	aluminium oxide, metallurgical	other
market for chromium oxide, flakes	3e-07	carculator_lci_car	GLO	kilogram		technosphere	chromium oxide, flakes	other
market for copper oxide	3.02e-06	carculator_lci_car	GLO	kilogram		technosphere	copper oxide	other
market for diethanolamine	1.74241e-06	carculator_lci_car	GLO	kilogram		technosphere	diethanolamine	other
market for liquid storage tank, chemicals, organics	2.1219e-11	carculator_lci_car	GLO	unit		technosphere	liquid storage tank, chemicals, organics	other
market for magnesium oxide	2.33e-07	carculator_lci_car	GLO	kilogram		technosphere	magnesium oxide	other
market for molybdenum trioxide	1.39e-07	carculator_lci_car	GLO	kilogram		technosphere	molybdenum trioxide	other
market for nickel, class 1	1.691e-06	carculator_lci_car	GLO	kilogram		technosphere	nickel, class 1	other
market for portafer	2.603e-06	carculator_lci_car	GLO	kilogram		technosphere	portafer	other
market for quicklime, milled, packed	4e-07	carculator_lci_car	RER	kilogram		technosphere	quicklime, milled, packed	other
market for silica sand	9.66e-08	carculator_lci_car	GLO	kilogram		technosphere	silica sand	other
market for water, deionised	0.0628203	carculator_lci_car	Europe without Switzerland	kilogram		technosphere	water, deionised	other
market for zeolite, powder	7.35751e-06	carculator_lci_car	GLO	kilogram		technosphere	zeolite, powder	other
market for zinc oxide	3.095e-06	carculator_lci_car	GLO	kilogram		technosphere	zinc oxide	other
market group for electricity, high voltage	-0.00490306	carculator_lci_car	AFR	kilowatt hour		technosphere	electricity, high voltage	other
Activity	SMR BM, HT+LT, with digestate incineration, 26 bar
location	AFR
production amount	1
reference product	Hydrogen, gaseous, 26 bar
type	process
unit	megajoule
worksheet name
source	Antonini et al. 2020, Hydrogen production from natural gas and biomethane with carbon capture and storage ï¿½ A techno-environmental analysis, doi: 10.1039/D0SE00222D
Exchanges
name	amount	database	location	unit	categories	type	reference product	tag
Acetaldehyde	2.64275e-10	biosphere3		kilogram	air	biosphere		other
Acetic acid	3.96412e-08	biosphere3		kilogram	air	biosphere		other
Benzene	1.05712e-07	biosphere3		kilogram	air	biosphere		other
Benzo(a)pyrene	2.64275e-12	biosphere3		kilogram	air	biosphere		other
Butane	1.84997e-07	biosphere3		kilogram	air	biosphere		other
Carbon dioxide, non-fossil	0.0742943	biosphere3		kilogram	air	biosphere		other
Carbon monoxide, fossil	5.54987e-07	biosphere3		kilogram	air	biosphere		other
Dinitrogen monoxide	2.64275e-08	biosphere3		kilogram	air	biosphere		other
Formaldehyde	2.64275e-08	biosphere3		kilogram	air	biosphere		other
Mercury II	7.92849e-12	biosphere3		kilogram	air	biosphere		other
Methane, fossil	5.28574e-07	biosphere3		kilogram	air	biosphere		other
Nitrogen oxides	4.73063e-06	biosphere3		kilogram	air	biosphere		other
PAH, polycyclic aromatic hydrocarbons	2.64275e-09	biosphere3		kilogram	air	biosphere		other
Particulate Matter, < 2.5 um	5.28574e-08	biosphere3		kilogram	air	biosphere		other
Pentane	3.1715e-07	biosphere3		kilogram	air	biosphere		other
Propane	5.28574e-08	biosphere3		kilogram	air	biosphere		other
Propionic acid	5.28574e-09	biosphere3		kilogram	air	biosphere		other
SMR BM, HT+LT, with digestate incineration, 26 bar	1	carculator_lci_car	AFR	megajoule		production	Hydrogen, gaseous, 26 bar	other
Sulfur dioxide	1.45356e-07	biosphere3		kilogram	air	biosphere		other
Toluene	5.28574e-08	biosphere3		kilogram	air	biosphere		other
Water, cooling, unspecified natural origin	0.00316979	biosphere3		cubic meter	natural resource::in water	biosphere		other
biomethane from biogas upgrading - biowaste - amine scrubbing	0.0283702	carculator_lci_car	AFR	kilogram		technosphere	biomethane	other
chemical factory construction, organics	4.45693e-12	carculator_lci_car	RER	unit		technosphere	chemical factory, organics	other
market for aluminium oxide, metallurgical	4.4394e-06	carculator_lci_car	IAI Area, EU27 & EFTA	kilogram		technosphere	aluminium oxide, metallurgical	other
market for chromium oxide, flakes	3e-07	carculator_lci_car	GLO	kilogram		technosphere	chromium oxide, flakes	other
market for copper oxide	3.02e-06	carculator_lci_car	GLO	kilogram		technosphere	copper oxide	other
market for liquid storage tank, chemicals, organics	2.1219e-11	carculator_lci_car	GLO	unit		technosphere	liquid storage tank, chemicals, organics	other
market for magnesium oxide	2.33e-07	carculator_lci_car	GLO	kilogram		technosphere	magnesium oxide	other
market for molybdenum trioxide	1.39e-07	carculator_lci_car	GLO	kilogram		technosphere	molybdenum trioxide	other
market for nickel, class 1	1.691e-06	carculator_lci_car	GLO	kilogram		technosphere	nickel, class 1	other
market for portafer	2.603e-06	carculator_lci_car	GLO	kilogram		technosphere	portafer	other
market for quicklime, milled, packed	4e-07	carculator_lci_car	RER	kilogram		technosphere	quicklime, milled, packed	other
market for silica sand	9.66e-08	carculator_lci_car	GLO	kilogram		technosphere	silica sand	other
market for water, deionised	0.0628201	carculator_lci_car	Europe without Switzerland	kilogram		technosphere	water, deionised	other
market for zeolite, powder	7.35751e-06	carculator_lci_car	GLO	kilogram		technosphere	zeolite, powder	other
market for zinc oxide	3.095e-06	carculator_lci_car	GLO	kilogram		technosphere	zinc oxide	other
market group for electricity, high voltage	-0.0108468	carculator_lci_car	AFR	kilowatt hour		technosphere	electricity, high voltage	other
Activity	SMR NG + CCS (MDEA), 98 (average), 25 bar
location	AFR
production amount	1
reference product	Hydrogen, gaseous, 25 bar
type	process
unit	megajoule
worksheet name
source	Antonini et al. 2020, Hydrogen production from natural gas and biomethane with carbon capture and storage ï¿½ A techno-environmental analysis, doi: 10.1039/D0SE00222D
Exchanges
name	amount	database	location	unit	categories	type	reference product	tag
Acetaldehyde	2.33608e-10	biosphere3		kilogram	air	biosphere		other
Acetic acid	3.50413e-08	biosphere3		kilogram	air	biosphere		other
Benzene	9.34456e-08	biosphere3		kilogram	air	biosphere		other
Benzo(a)pyrene	2.33608e-12	biosphere3		kilogram	air	biosphere		other
Butane	1.6353e-07	biosphere3		kilogram	air	biosphere		other
CO2 storage/at H2 production plant, pre, pipeline 200km, storage 1000m	0.0513431	carculator_lci_car	AFR	kilogram		technosphere	CO2 storage/at H2 production plant, pre, pipeline 200km, storage 1000m	other
Carbon dioxide, fossil	0.0217538	biosphere3		kilogram	air	biosphere		other
Carbon monoxide, fossil	4.90587e-07	biosphere3		kilogram	air	biosphere		other
Dinitrogen monoxide	2.33608e-08	biosphere3		kilogram	air	biosphere		other
Formaldehyde	2.33608e-08	biosphere3		kilogram	air	biosphere		other
Mercury II	7.00847e-12	biosphere3		kilogram	air	biosphere		other
Methane, fossil	4.67239e-07	biosphere3		kilogram	air	biosphere		other
Nitrogen oxides	4.18169e-06	biosphere3		kilogram	air	biosphere		other
PAH, polycyclic aromatic hydrocarbons	2.33608e-09	biosphere3		kilogram	air	biosphere		other
Particulate Matter, < 2.5 um	4.67239e-08	biosphere3		kilogram	air	biosphere		other
Pentane	2.80348e-07	biosphere3		kilogram	air	biosphere		other
Propane	4.67239e-08	biosphere3		kilogram	air	biosphere		other
Propionic acid	4.67239e-09	biosphere3		kilogram	air	biosphere		other
SMR NG + CCS (MDEA), 98 (average), 25 bar	1	carculator_lci_car	AFR	megajoule		production	Hydrogen, gaseous, 25 bar	other
Sulfur dioxide	1.28489e-07	biosphere3		kilogram	air	biosphere		other
Toluene	4.67239e-08	biosphere3		kilogram	air	biosphere		other
Water, cooling, unspecified natural origin	0.00316948	biosphere3		cubic meter	natural resource::in water	biosphere		other
chemical factory construction, organics	4.45642e-12	carculator_lci_car	RER	unit		technosphere	chemical factory, organics	other
market for aluminium oxide, metallurgical	4.4394e-06	carculator_lci_car	IAI Area, EU27 & EFTA	kilogram		technosphere	aluminium oxide, metallurgical	other
market for chromium oxide, flakes	3e-07	carculator_lci_car	GLO	kilogram		technosphere	chromium oxide, flakes	other
market for copper oxide	3.02e-06	carculator_lci_car	GLO	kilogram		technosphere	copper oxide	other
market for diethanolamine	1.74566e-06	carculator_lci_car	GLO	kilogram		technosphere	diethanolamine	other
market for liquid storage tank, chemicals, organics	2.1219e-11	carculator_lci_car	GLO	unit		technosphere	liquid storage tank, chemicals, organics	other
market for magnesium oxide	2.33e-07	carculator_lci_car	GLO	kilogram		technosphere	magnesium oxide	other
market for molybdenum trioxide	1.39e-07	carculator_lci_car	GLO	kilogram		technosphere	molybdenum trioxide	other
market for nickel, class 1	1.691e-06	carculator_lci_car	GLO	kilogram		technosphere	nickel, class 1	other
market for portafer	2.603e-06	carculator_lci_car	GLO	kilogram		technosphere	portafer	other
market for quicklime, milled, packed	4e-07	carculator_lci_car	RER	kilogram		technosphere	quicklime, milled, packed	other
market for silica sand	9.66e-08	carculator_lci_car	GLO	kilogram		technosphere	silica sand	other
market for water, deionised	0.0628129	carculator_lci_car	Europe without Switzerland	kilogram		technosphere	water, deionised	other
market for zeolite, powder	7.35751e-06	carculator_lci_car	GLO	kilogram		technosphere	zeolite, powder	other
market for zinc oxide	3.095e-06	carculator_lci_car	GLO	kilogram		technosphere	zinc oxide	other
market group for electricity, high voltage	-0.00467634	carculator_lci_car	AFR	kilowatt hour		technosphere	electricity, high voltage	other
market group for natural gas, high pressure	0.0321054	carculator_lci_car	Europe without Switzerland	cubic meter		technosphere	natural gas, high pressure	other
Activity	SMR NG + CCS (MDEA), 98 (average), 700 bar
[truncated: 477,762+ more rows]
