# Supplementary material for: Battery electric vehicles show the lowest carbon footprints among passenger cars across 1.5–3.0 °C energy decarbonisation pathways
Source: Commun Earth Environ. 2025 Jun 18;6(1):476. doi: 10.1038/s43247-025-02447-2 (PMC12176635; doi:10.1038/s43247-025-02447-2)
Supplement: Supplementary file 3 — Supplementary Data 1 [file 43247_2025_2447_MOESM3_ESM.zip › 1 Methods/1 recycling_lci_complete.xlsx]

## Sheet: Sheet1
0	1	2	3	4	5	6	7	8
Activity	Recycling of NMC-811 battery cell, inorganic hydrometallurgical
location	GLO
production amount	1
reference product	Battery cell
type	process
unit	kilogram
worksheet name	None
source
description
special remark
comment
Exchanges
name	amount	database	location	unit	categories	type	reference product	tag
Recycling of NMC-811 battery cell, inorganic hydrometallurgical	1	carculator_lci_car	GLO	kg		production	Battery cell
market for hydrochloric acid, without water, in 30% solution state	0.012	carculator_lci_car	RoW	kg		technosphere	hydrochloric acid, without water, in 30% solution state
market for hydrogen peroxide, without water, in 50% solution state	0.366	carculator_lci_car	RoW	kg		technosphere	hydrogen peroxide, without water, in 50% solution state
market for ammonium chloride	0.031	carculator_lci_car	GLO	kg		technosphere	ammonium chloride
market for sodium hydroxide, without water, in 50% solution state	0.561	carculator_lci_car	GLO	kg		technosphere	sodium hydroxide, without water, in 50% solution state
market for sulfuric acid	1.078	carculator_lci_car	RoW	kg		technosphere	sulfuric acid
market for soda ash, dense	0.021	carculator_lci_car	GLO	kg		technosphere	soda ash, dense
market for diesel, burned in building machine	0.600108	carculator_lci_car	GLO	MJ		technosphere	diesel, burned in building machine
market for heat, district or industrial, natural gas	2.50045	carculator_lci_car	RoW	MJ		technosphere	heat, district or industrial, natural gas
market group for electricity, medium voltage	0.0345946	carculator_lci_car	Europe without Switzerland	kWh		technosphere	electricity, medium voltage
market for aluminium, wrought alloy	-0.05112	carculator_lci_car	GLO	kg		technosphere	aluminium, wrought alloy
market for graphite, battery grade	-0.184513	carculator_lci_car	CN	kg		technosphere	graphite, battery grade
battery separator	-0.0091	carculator_lci_car	GLO	kg		technosphere	battery separator
market for copper, anode	-0.14157	carculator_lci_car	GLO	kg		technosphere	copper, anode
electrolyte, for Li-ion battery	-0.08415	carculator_lci_car	GLO	kg		technosphere	electrolyte, for Li-ion battery
market for polyethylene terephthalate, granulate, amorphous	-0.0014	carculator_lci_car	GLO	kg		technosphere	polyethylene terephthalate, granulate, amorphous
market for polypropylene, granulate	-0.00065	carculator_lci_car	GLO	kg		technosphere	polypropylene, granulate
cobalt sulfate production, from copper mining, economic allocation	-0.053693	carculator_lci_car	CN	kg		technosphere	cobalt sulfate
market for nickel sulfate	-0.428857	carculator_lci_car	GLO	kg		technosphere	nickel sulfate
market for manganese sulfate	-0.0523096	carculator_lci_car	GLO	kg		technosphere	manganese sulfate
market for lithium hydroxide, battery grade	-0.0793575	carculator_lci_car	GLO	kg		technosphere	lithium hydroxide, battery grade
Carbon dioxide, fossil	0.309015	biosphere3		kg	air	biosphere
Activity	Recycling of NMC-811 battery cell, pyrometallurgical recycling
location	GLO
production amount	1
reference product	Battery cell
type	process
unit	kilogram
worksheet name	None
source
description
special remark
comment
Exchanges
name	amount	database	location	unit	categories	type	reference product	tag
Recycling of NMC-811 battery cell, pyrometallurgical recycling	1	carculator_lci_car	GLO	kg		production	Battery cell
market for limestone, crushed, washed	0.3	carculator_lci_car	RoW	kg		technosphere	limestone, crushed, washed
market for sand	0.15	carculator_lci_car	RoW	kg		technosphere	sand
market for hydrochloric acid, without water, in 30% solution state	0.21	carculator_lci_car	RER	kg		technosphere	hydrochloric acid, without water, in 30% solution state
market for hydrogen peroxide, without water, in 50% solution state	0.06	carculator_lci_car	RER	kg		technosphere	hydrogen peroxide, without water, in 50% solution state
market for sulfuric acid	0.689	carculator_lci_car	RoW	kg		technosphere	sulfuric acid
market for diesel, burned in building machine	0.600108	carculator_lci_car	GLO	MJ		technosphere	diesel, burned in building machine
market group for electricity, medium voltage	1.30102	carculator_lci_car	CN	kWh		technosphere	electricity, medium voltage
market for copper, anode	-0.14157	carculator_lci_car	GLO	kg		technosphere	copper, anode
cobalt sulfate production, from copper mining, economic allocation	-0.053693	carculator_lci_car	CN	kg		technosphere	cobalt sulfate
market for nickel sulfate	-0.428857	carculator_lci_car	GLO	kg		technosphere	nickel sulfate
Carbon dioxide, fossil	1.22	biosphere3		kg	air	biosphere
Activity	Recycling of NMC-811 battery cell, direct recycling
location	GLO
production amount	1
reference product	Battery cell
type	process
unit	kilogram
worksheet name	None
source
description
special remark
comment
Exchanges
name	amount	database	location	unit	categories	type	reference product	tag
Recycling of NMC-811 battery cell, direct recycling	1	carculator_lci_car	GLO	kg		production	Battery cell
market for lithium carbonate	0.003		GLO	kg		technosphere	lithium carbonate
market for carbon dioxide, liquid	2.2		RER	kg		technosphere	carbon dioxide, liquid
market for diesel, burned in building machine	0.600108		GLO	MJ		technosphere	diesel, burned in building machine
market group for electricity, medium voltage	0.759141		CN	kWh		technosphere	electricity, medium voltage
market for aluminium, wrought alloy	-0.05112	carculator_lci_car	GLO	kg		technosphere	aluminium, wrought alloy
market for graphite, battery grade	-0.184513	carculator_lci_car	CN	kg		technosphere	graphite, battery grade
battery separator	-0.0091	carculator_lci_car	GLO	kg		technosphere	battery separator
market for copper, anode	-0.14157	carculator_lci_car	GLO	kg		technosphere	copper, anode
electrolyte, for Li-ion battery	-0.08415	carculator_lci_car	GLO	kg		technosphere	electrolyte, for Li-ion battery
market for polyethylene terephthalate, granulate, amorphous	-0.0014	carculator_lci_car	GLO	kg		technosphere	polyethylene terephthalate, granulate, amorphous
market for polypropylene, granulate	-0.00065	carculator_lci_car	GLO	kg		technosphere	polypropylene, granulate
cathode, NMC-811, for Li-ion battery	-0.33957	carculator_lci_car	GLO	kg		technosphere	cathode, NMC-811, for Li-ion battery
Carbon dioxide, fossil	0.220004	biosphere3		kg	air	biosphere
Activity	Hydrogen, gaseous, 700 bar, from market, at fuelling station
location	GLO
production amount	1
reference product	Hydrogen, gaseous, 700 bar
type	process
unit	kilogram
worksheet name	None
source	Antonini et al. 2020, Hydrogen production from natural gas and biomethane with carbon capture and storage ï¿½ A techno-environmental analysis, doi: 10.1039/D0SE00222D
description	Hydrogen compressed from 25 bar to 700 bar. Electricity for compression: 3.2 kWh/kg H2 @ 700 bar, according to U.S. Department of Energy 2009 (https://www.hydrogen.energy.gov/pdfs/9013_energy_requirements_for_hydrogen_gas_compression.pdf). Includes 250 km of high-pressure truck transport to fuelling station. Includes 2% loss from the H2 plant to the vehicle tank.
special remark
comment
Exchanges
name	amount	database	location	unit	categories	type	reference product	tag
Hydrogen refuelling station	1.15e-07	carculator_lci_car	GLO	unit		technosphere	Hydrogen refuelling station	other
market for hydrogen, gaseous	1.02	carculator_lci_car	GLO	kilogram		technosphere	hydrogen, gaseous	other
Hydrogen, gaseous, 700 bar, from market, at fuelling station	1	carculator_lci_car	GLO	kilogram		production	Hydrogen, gaseous, 700 bar	other
transport, freight, lorry 16-32 metric ton, EURO6	0.25	carculator_lci_car	RER	ton kilometer		technosphere	transport, freight, lorry 16-32 metric ton, EURO6	other
market group for electricity, low voltage	3.2	carculator_lci_car	GLO	kilowatt hour		technosphere	electricity, low voltage	other
