# Supplementary material for: Battery electric vehicles show the lowest carbon footprints among passenger cars across 1.5–3.0 °C energy decarbonisation pathways
Source: Commun Earth Environ. 2025 Jun 18;6(1):476. doi: 10.1038/s43247-025-02447-2 (PMC12176635; doi:10.1038/s43247-025-02447-2)
Supplement: Supplementary file 3 — Supplementary Data 1 [file 43247_2025_2447_MOESM3_ESM.zip › 2 Results/Figure 1 - Future energy scenarios.xlsx]

## Sheet: Sheet1
Scenario	Sector	Variable	Units	2005	2010	2015	2020	2025	2030	2035	2040	2045	2050	2060	2070	2080	2090	2100
Very ambitious (1.5C)	Hydrogen	Biomass	PJ/yr	0	0	1.01605e-06	2.33025e-06	4.4966e-06	0	0	0	0	0	0	0	0	0	0
Very ambitious (1.5C)	Hydrogen	Biomass w CCS	PJ/yr	0	0	0	0	0	4500	8977.28	11810.1	11458.2	7029.86	6540.97	1644.89	43.7519	2.04089e-05	3.24493e-05
Very ambitious (1.5C)	Hydrogen	Electrolysis	PJ/yr	5.89656e-06	4.22002e-05	7.6893e-05	0.000111079	1.0495	2146.13	8050.42	20981.2	45381	71673.3	87619.5	102036	110398	116033	116024
Very ambitious (1.5C)	Hydrogen	Fossil	PJ/yr	1.71263e-05	2.40654	2.40658	2.40661	68.1996	1691.96	2548.14	1.95438e-06	0	0	0	0	0	0	0
Very ambitious (1.5C)	Hydrogen	Fossil w CCS	PJ/yr	0	0	0	0	1.26889e-06	15.6963	235.844	705.186	2351.44	9.07097e-07	2.76757e-07	7.52385e-08	1.13459e-07	2.02577e-07	2.6869e-07
Ambitious (<2C)	Hydrogen	Biomass	PJ/yr	0	0	1.01605e-06	2.33025e-06	4.4966e-06	8.84367e-06	1.26233e-05	1.73907e-05	2.00752e-05	2.13074e-05	2.1178e-05	1.29799e-05	1.00622e-05	7.31489e-06	5.05676e-06
Ambitious (<2C)	Hydrogen	Biomass w CCS	PJ/yr	0	0	0	0	0	4.02905e-07	8.17866e-07	1.3376e-06	1.97992e-06	2.88555e-06	4.74737e-06	7.71784e-06	8.94952e-06	1.19423e-05	2.31493e-05
Ambitious (<2C)	Hydrogen	Electrolysis	PJ/yr	5.89656e-06	4.22002e-05	7.6893e-05	0.000111079	1.0495	201.78	1251.61	4296.7	10254.1	20249.5	52561.9	73297.9	85032.3	95612.1	105621
Ambitious (<2C)	Hydrogen	Fossil	PJ/yr	1.71263e-05	2.40654	2.40658	2.40661	68.1996	224.97	267.819	326.036	292.251	241.673	7.18813e-05	3.18047e-05	2.32837e-05	1.70939e-05	1.15895e-05
Ambitious (<2C)	Hydrogen	Fossil w CCS	PJ/yr	0	0	0	0	1.26889e-06	8.27643e-06	15.9915	46.4837	59.2095	60.7615	60.7615	20.5943	3.07546	2.00049	1.97914e-05
Baseline (NDCs)	Hydrogen	Biomass	PJ/yr	0	0	1.01605e-06	2.33025e-06	4.4966e-06	1.18059e-05	1.42246e-05	2.28245e-05	3.15074e-05	4.13627e-05	6.16281e-05	7.08915e-05	6.69217e-05	5.74997e-05	5.61692e-05
Baseline (NDCs)	Hydrogen	Biomass w CCS	PJ/yr	0	0	0	0	0	127.072	1.97795e-06	1.60996e-06	2.0763e-06	2.90645e-06	3.10759e-06	4.56942e-06	5.63011e-06	7.55311e-06	1.42619e-05
Baseline (NDCs)	Hydrogen	Electrolysis	PJ/yr	5.89656e-06	4.22002e-05	7.6893e-05	0.000111079	1.0495	0.000222219	11.5932	136.523	398.844	1021.59	2441.52	4571.89	8251.83	15527.1	23852.7
Baseline (NDCs)	Hydrogen	Fossil	PJ/yr	1.71263e-05	2.40654	2.40658	2.40661	68.1996	959.253	1155.59	2103.48	3737.92	4821.91	6237.48	7113.4	7599.13	7725.09	6751.96
Baseline (NDCs)	Hydrogen	Fossil w CCS	PJ/yr	0	0	0	0	1.26889e-06	4.68142e-06	8.15997e-06	1.4601e-05	2.0979e-05	2.74564e-05	4.03712e-05	5.93435e-05	18.402	40.0312	40.0313
No climate action	Hydrogen	Biomass	PJ/yr	0	0	1.01605e-06	2.33025e-06	4.4966e-06	7.35073e-06	1.04845e-05	1.55339e-05	2.06255e-05	2.66006e-05	3.73525e-05	4.46572e-05	4.14558e-05	3.81143e-05	4.05293e-05
No climate action	Hydrogen	Biomass w CCS	PJ/yr	0	0	0	0	0	2.42934e-07	3.87708e-07	5.60115e-07	7.51804e-07	9.85271e-07	1.34792e-06	1.62344e-06	1.84766e-06	2.40749e-06	4.14337e-06
No climate action	Hydrogen	Electrolysis	PJ/yr	5.89656e-06	4.22002e-05	7.6893e-05	0.000111079	1.0495	1.04955	1.04981	98.5656	277.964	673.383	1511.76	2117.09	3010.16	4452.55	6134.75
No climate action	Hydrogen	Fossil	PJ/yr	1.71263e-05	2.40654	2.40658	2.40661	68.1996	97.5908	262.896	848.462	1749.07	2657.98	4369.19	5070.51	5400.09	5607.4	5700.69
No climate action	Hydrogen	Fossil w CCS	PJ/yr	0	0	0	0	1.26889e-06	2.33127e-06	3.5778e-06	5.39715e-06	7.27017e-06	9.29802e-06	1.16052e-05	1.62166e-05	1.61286e-05	1.84352e-05	3.24325e-05
Very ambitious (1.5C)	Electricity	Biomass	PJ/yr	295.787	127.676	1380.04	1175.51	138.528	536.132	729.021	657.668	782.154	462.051	70.0006	60.5325	2.90088	10.4566	0.000197708
Very ambitious (1.5C)	Electricity	Biomass w CCS	PJ/yr	0	0	0	0	0	3941.42	9980.06	9906.71	12503.4	16003.8	17313.1	20511.1	20786.6	19867.3	19391.7
Very ambitious (1.5C)	Electricity	Coal	PJ/yr	25251.4	33292	34003	36605.7	38714.6	12310.1	4017.71	2761.44	1316.85	622.765	4.13016e-07	0	0	0	7.15092e-08
Very ambitious (1.5C)	Electricity	Coal w CCS	PJ/yr	0	0	0	0	0	5563.56	4458.69	1268.89	308.823	308.823	308.823	5.0257e-06	3.6255e-06	3.26834e-06	8.00017e-06
Very ambitious (1.5C)	Electricity	Gas	PJ/yr	11666.3	16719.3	21587.6	16565.7	15632.1	3515.76	1762.7	462.734	88.5437	79.9599	2.39802e-07	0	0	0	0
Very ambitious (1.5C)	Electricity	Gas w CCS	PJ/yr	0	0	0	0	0	1691.25	1030.92	916.39	1697.43	92.0885	3.63239	1.01235e-05	8.81391e-06	9.76873e-06	8.04752e-06
Very ambitious (1.5C)	Electricity	Geothermal	PJ/yr	203.08	176.029	187.987	160.026	189.545	784.824	1569.62	2581.99	4022.42	5774.47	7450.22	8243.83	6752.45	4745.33	4223.97
Very ambitious (1.5C)	Electricity	Hydro	PJ/yr	10262.7	11258.3	12571.7	13341.8	14525.4	27179.3	30719.5	34166.4	34908.1	35061.4	42005.9	40988.3	34660.3	27264	23819.3
Very ambitious (1.5C)	Electricity	Nuclear	PJ/yr	9777.93	9240.09	9639.89	9108.66	8660.08	13465.5	19750.4	27792.8	36891.3	42245.7	48014	51877.3	43816.5	38007.6	37038.7
Very ambitious (1.5C)	Electricity	Oil	PJ/yr	3174.22	1050.23	141.031	463.372	48.0758	39.7026	23.9367	23.9367	23.9367	8.5606e-06	0	0	0	0	0
Very ambitious (1.5C)	Electricity	Solar	PJ/yr	4.9284	225.318	1120.46	4454.33	4792.57	17533.8	43555.7	74207.2	109324	132768	197759	257443	288890	322910	362655
Very ambitious (1.5C)	Electricity	Storage	PJ/yr	0	1.71582e-05	3.96317e-05	0.000101419	41.2361	241.87	996.481	2674.58	5643.49	14452.6	35256.2	58423.8	71500.2	84847	98951.8
Very ambitious (1.5C)	Electricity	Wind	PJ/yr	355.122	1308.18	3320.9	5459.52	5083.4	12948.4	27886.6	53657.5	92449.7	132490	135660	130595	157096	180062	187481
Ambitious (<2C)	Electricity	Biomass	PJ/yr	295.787	127.676	1380.04	1175.51	138.528	1058.48	307.518	18.8843	11.4804	3.38711	0.000249709	0.000198745	0.000162039	0.000129349	0.000126967
Ambitious (<2C)	Electricity	Biomass w CCS	PJ/yr	0	0	0	0	0	3.21216e-05	8.80202e-05	151.819	748.148	1114.1	2542.94	4392.31	7153.99	10427.3	15512.1
Ambitious (<2C)	Electricity	Coal	PJ/yr	25251.4	33292	34003	36605.7	38714.6	20605.4	9658.05	4544.01	1116.97	310.236	61.5248	7.93888	9.72e-05	7.6678e-05	6.37603e-05
Ambitious (<2C)	Electricity	Coal w CCS	PJ/yr	0	0	0	0	0	5.59201e-05	0.000124486	0.000179846	0.000185476	0.000264142	0.000362415	0.000417276	0.000275468	0.000202514	0.000148034
Ambitious (<2C)	Electricity	Gas	PJ/yr	11666.3	16719.3	21587.6	16565.7	15632.1	17723.9	12485.4	8706.14	5446.64	3585.25	598.685	1.52931	9.16278e-05	7.05621e-05	4.69041e-05
Ambitious (<2C)	Electricity	Gas w CCS	PJ/yr	0	0	0	0	0	134.775	556.547	1171.69	3006.8	5341.09	6425.79	5716.71	3279.9	1390.07	110.298
Ambitious (<2C)	Electricity	Geothermal	PJ/yr	203.08	176.029	187.987	160.026	189.545	563.669	1092.33	1885.56	2979	4501.59	8112.12	13283.5	13464.2	12698.5	10643.7
Ambitious (<2C)	Electricity	Hydro	PJ/yr	10262.7	11258.3	12571.7	13341.8	14525.4	17439.8	19062.6	21867	21300.3	20475.9	26913.7	25110.2	23725	22356.2	20513
Ambitious (<2C)	Electricity	Nuclear	PJ/yr	9777.93	9240.09	9639.89	9108.66	8660.08	9748.64	11155.4	12885.2	16195	19979.8	26392.8	31719.9	31120.3	27925.9	25778.9
Ambitious (<2C)	Electricity	Oil	PJ/yr	3174.22	1050.23	141.031	463.372	48.0758	85.9728	147.072	219.638	316.676	314.782	266.99	115.228	5.5152	3.4738e-05	2.33618e-05
Ambitious (<2C)	Electricity	Solar	PJ/yr	4.9284	225.318	1120.46	4454.33	4792.57	15624.4	34349.8	40231.4	51004.1	66834.4	145596	215694	258628	298332	340986
Ambitious (<2C)	Electricity	Storage	PJ/yr	0	1.71582e-05	3.96317e-05	0.000101419	41.2361	155.254	894.256	2512.35	5289.95	10985.9	36758	55732.3	69372	82763.7	96935.6
Ambitious (<2C)	Electricity	Wind	PJ/yr	355.122	1308.18	3320.9	5459.52	5083.4	9271.46	17932.3	34746.2	49706.1	61896.7	92046.8	121618	146715	163369	174339
Baseline (NDCs)	Electricity	Biomass	PJ/yr	295.787	127.676	1380.04	1175.51	138.528	293.694	110.091	18.7394	11.866	7.08639	0.000540189	0.000568753	0.000524259	0.000431579	0.000440796
Baseline (NDCs)	Electricity	Biomass w CCS	PJ/yr	0	0	0	0	0	1743.6	1155.55	862.811	1228.02	933.89	481.908	497.21	473.063	1158.16	2104.21
Baseline (NDCs)	Electricity	Coal	PJ/yr	25251.4	33292	34003	36605.7	38714.6	28261.3	24980.6	23036.6	16338.6	10520.1	5238.7	456.285	954.333	1087.11	775.439
Baseline (NDCs)	Electricity	Coal w CCS	PJ/yr	0	0	0	0	0	48.16	48.1601	48.1602	48.1604	81.1652	199.112	541.391	837.289	771.729	764.971
Baseline (NDCs)	Electricity	Gas	PJ/yr	11666.3	16719.3	21587.6	16565.7	15632.1	11067.7	7210.29	5288.02	5793.98	6808.61	6928.47	5973.53	3359.17	1624.66	717.62
Baseline (NDCs)	Electricity	Gas w CCS	PJ/yr	0	0	0	0	0	155.235	165.375	288.792	456.494	539.165	435.391	285.576	31.3204	0.000724266	38.272
Baseline (NDCs)	Electricity	Geothermal	PJ/yr	203.08	176.029	187.987	160.026	189.545	442.146	647.849	1125.82	2003.41	3180.53	5659.54	9455.25	10711.5	11598.6	11753.6
Baseline (NDCs)	Electricity	Hydro	PJ/yr	10262.7	11258.3	12571.7	13341.8	14525.4	16210.6	17354	18986.4	18967.6	18076.1	24508.4	23420.6	22286.8	21196.3	20056.2
Baseline (NDCs)	Electricity	Nuclear	PJ/yr	9777.93	9240.09	9639.89	9108.66	8660.08	10649.6	10644.6	11954.1	15057.7	18032.3	22289.9	31525.9	37340.8	40532.6	44907.4
Baseline (NDCs)	Electricity	Oil	PJ/yr	3174.22	1050.23	141.031	463.372	48.0758	23.9367	34.6823	29.6621	27.5606	1.52215	0.000448615	0.000370798	0.000145672	8.7705	8.77053
Baseline (NDCs)	Electricity	Solar	PJ/yr	4.9284	225.318	1120.46	4454.33	4792.57	15002.5	25616.5	28812	31956.1	36478.2	52019.9	64244.7	80168.3	98512	123783
Baseline (NDCs)	Electricity	Storage	PJ/yr	0	1.71582e-05	3.96317e-05	0.000101419	41.2361	57.5701	158.303	570.28	1529.74	2722.55	6837.51	11608.5	18120.3	23755.6	32331
Baseline (NDCs)	Electricity	Wind	PJ/yr	355.122	1308.18	3320.9	5459.52	5083.4	7690.9	9672.97	13912.1	18362	26359.6	36000.1	52427.5	69794.9	85604.5	104789
No climate action	Electricity	Biomass	PJ/yr	295.787	127.751	1380.07	1176.11	138.534	122.727	105.838	15.5898	8.20038	3.21805	0.000523922	0.000537168	0.000546357	0.000491488	0.000570698
No climate action	Electricity	Biomass w CCS	PJ/yr	0	0	0	0	7.38031e-06	1.71069e-05	2.79296e-05	4.33181e-05	6.88957e-05	8.33146e-05	0.000118437	0.000118401	0.000122707	0.000115344	0.000132778
No climate action	Electricity	Coal	PJ/yr	25251.4	33278.3	34028.9	36606.3	38709.5	36564.4	35201.9	35113.6	24336.6	17088.5	11634.2	13310.7	12322.8	15817.6	19899.8
No climate action	Electricity	Coal w CCS	PJ/yr	0	0	0	0	4.68424e-05	0.000105849	0.000182373	0.000267948	0.000413291	0.000509104	0.000732501	0.000994508	0.000959084	0.00092425	0.000839876
No climate action	Electricity	Gas	PJ/yr	11666.3	16719.7	21586.9	16555.2	15637.4	16803.6	15073.9	11812.7	9812.21	9979.17	7558.6	6700.15	6643.42	6566.33	4557.91
No climate action	Electricity	Gas w CCS	PJ/yr	0	0	0	0	5.99743e-05	0.000138336	0.000211584	0.000320901	0.000582919	0.000649184	0.00081618	0.000776062	0.000710685	0.000641255	0.000632023
No climate action	Electricity	Geothermal	PJ/yr	203.08	176.029	187.987	160.026	189.545	231.51	262.197	485.465	1074.95	1910.45	4253.16	5779.27	6598.95	7259.3	7311.61
No climate action	Electricity	Hydro	PJ/yr	10262.7	11258.3	12568.4	13341.2	14524.9	16020.3	17100.7	18997.9	18943.5	17870.2	24250.9	22136.4	21264.7	20227	18958
No climate action	Electricity	Nuclear	PJ/yr	9777.93	9240.09	9639.89	9108.66	8660.08	7582.98	7771.34	8246.89	10033.1	12407	16126.3	24277.1	28462.7	30929.5	27507
No climate action	Electricity	Oil	PJ/yr	3174.25	1050.25	141.031	479.133	48.9515	40.5783	35.558	31.4326	29.1317	1.52195	0.000249516	0.000228764	0.000202042	0.000264674	8.77054
No climate action	Electricity	Solar	PJ/yr	4.9284	225.318	1120.46	4438.58	4808.59	9127.72	16228.9	18408.8	26898	32395.4	43586.5	53629.5	66339.9	78664	94456.9
No climate action	Electricity	Storage	PJ/yr	0	1.71582e-05	3.96317e-05	0.000101419	41.2361	154.202	417.489	379.188	1196.58	2188.77	4239.57	7554.71	12812.7	17800.5	24550.9
No climate action	Electricity	Wind	PJ/yr	355.122	1322.22	3320.9	5460.26	5082.18	4511.08	3925.42	6057.04	10162	18417.6	28468.7	35949.5	44973.3	53471.6	65133.6
Very ambitious (1.5C)	Diesel	Biomass	PJ/yr	0	0	6.02401e-05	0.000109204	0.000221162	1117.51	104.052	171.318	89.0521	768.406	44.0074	0.976094	6.33814e-05	2.20744e-05	3.85944e-06
Very ambitious (1.5C)	Diesel	Fossil	PJ/yr	46558.7	44576.8	42636.6	39171.9	46787	32266.9	20029.3	11949	4397.39	1170.16	206.94	2.78587	23.8755	128.21	435.951
Very ambitious (1.5C)	Diesel	Synthetic	PJ/yr	0	181.004	181.004	289.004	602.733	8.19366e-06	9.99563e-06	1.47988e-05	1.86701e-05	2.73799e-05	2.95603e-05	1.2869e-05	1.17841e-05	1.06608e-05	6.06401e-06
Ambitious (<2C)	Diesel	Biomass	PJ/yr	0	0	6.02401e-05	0.000109204	0.000221162	644.161	1618.39	3293.17	5019.76	7684.04	5844.71	5237.78	3418.02	1594.24	861.826
Ambitious (<2C)	Diesel	Fossil	PJ/yr	46558.7	44576.8	42636.6	39171.9	46787	55516.3	51737.5	42739.9	32817.1	19872.7	5832.06	1.43142e-05	2.64243	2.92659	0.203154
Ambitious (<2C)	Diesel	Synthetic	PJ/yr	0	181.004	181.004	289.004	602.733	165.523	165.523	141.438	141.439	141.439	63.2971	14.459	0.000688614	0.00057268	54.0005
Baseline (NDCs)	Diesel	Biomass	PJ/yr	0	0	6.02401e-05	0.000109204	0.000221162	1219.53	944.509	866.036	1035.9	1461.97	618.095	1812.48	2074.51	2954.15	3786.14
Baseline (NDCs)	Diesel	Fossil	PJ/yr	46558.7	44576.8	42636.6	39171.9	46787	58111.1	59488.4	59627	60800.2	55662.5	47616	35718.8	23795.8	18013.7	15489.6
Baseline (NDCs)	Diesel	Synthetic	PJ/yr	0	181.004	181.004	289.004	602.733	566.411	966.53	1511.62	2622.47	3799.14	6840.67	14591.1	19704.2	25690.4	26372.4
No climate action	Diesel	Biomass	PJ/yr	0	0	6.02401e-05	0.000109204	0.000221162	0.000639158	0.791857	15.9282	65.1534	65.333	65.3329	62.6333	109.914	109.914	96.1747
No climate action	Diesel	Fossil	PJ/yr	46558.7	44576.8	42636.6	39171.9	46787	53376.3	53243.7	53680.5	56271.6	55788.9	47328.7	42688.9	28835.2	11143.3	7813.37
No climate action	Diesel	Synthetic	PJ/yr	0	181.004	181.004	289.004	602.733	1235.76	2019.61	3265.59	4895.14	7027.33	15060.5	27886.8	41018	55357	63427.1
