# Supplementary material for: Battery electric vehicles show the lowest carbon footprints among passenger cars across 1.5–3.0 °C energy decarbonisation pathways
Source: Commun Earth Environ. 2025 Jun 18;6(1):476. doi: 10.1038/s43247-025-02447-2 (PMC12176635; doi:10.1038/s43247-025-02447-2)
Supplement: Supplementary file 3 — Supplementary Data 1 [file 43247_2025_2447_MOESM3_ESM.zip › 2 Results/Figure 2 - 2025 Comparative carbon footprints.xlsx]

## Sheet: Sheet1
Scenario	Start	Lifetime	Region	Method	Vehicle	Size	Total Mileage - km	Year	Total carbon footprint	Carbon footprint - g CO2 per km
No Scenario	2025	10	FSU	climate change	BEV	Medium	199968	2036	43356.2	216.816
No Scenario	2025	10	FSU	climate change	HEV	Medium	199968	2036	60087.1	300.483
No Scenario	2025	10	FSU	climate change	FCEV	Medium	199968	2036	61413.7	307.118
No Scenario	2025	10	FSU	climate change	PHEV	Medium	199968	2036	53123.3	265.659
Ambitious (<2C)	2025	15	USA	climate change	BEV	Medium SUV	285945	2041	43247.3	151.243
Ambitious (<2C)	2025	15	USA	climate change	HEV	Medium SUV	285945	2041	74988.5	262.248
Ambitious (<2C)	2025	15	USA	climate change	FCEV	Medium SUV	285945	2041	51937.9	181.636
Ambitious (<2C)	2025	15	USA	climate change	PHEV	Medium SUV	285945	2041	56957.2	199.189
Baseline (NDCs)	2025	20	IND	climate change	BEV	Medium SUV	256371	2046	50607	197.398
Baseline (NDCs)	2025	20	IND	climate change	HEV	Medium SUV	256371	2046	74504.2	290.611
Baseline (NDCs)	2025	20	IND	climate change	FCEV	Medium SUV	256371	2046	59647.3	232.66
Baseline (NDCs)	2025	20	IND	climate change	PHEV	Medium SUV	256371	2046	61228.5	238.828
Very ambitious (1.5C)	2025	15	SKO	climate change	BEV	Large SUV	299093	2041	44110.8	147.482
Very ambitious (1.5C)	2025	15	SKO	climate change	HEV	Large SUV	299093	2041	99220.8	331.739
Very ambitious (1.5C)	2025	15	SKO	climate change	FCEV	Large SUV	299093	2041	-19220.7	-64.2634
Very ambitious (1.5C)	2025	15	SKO	climate change	PHEV	Large SUV	299093	2041	68919.3	230.428
Ambitious (<2C)	2025	15	MEX	climate change	BEV	Medium SUV	247879	2041	43272.5	174.571
Ambitious (<2C)	2025	15	MEX	climate change	HEV	Medium SUV	247879	2041	64385.9	259.747
Ambitious (<2C)	2025	15	MEX	climate change	FCEV	Medium SUV	247879	2041	55758.8	224.943
Ambitious (<2C)	2025	15	MEX	climate change	PHEV	Medium SUV	247879	2041	52396.4	211.379
Baseline (NDCs)	2025	15	IND	climate change	BEV	Large SUV	216734	2041	58944.3	271.966
Baseline (NDCs)	2025	15	IND	climate change	HEV	Large SUV	216734	2041	85387.2	393.972
Baseline (NDCs)	2025	15	IND	climate change	FCEV	Large SUV	216734	2041	68720.7	317.074
Baseline (NDCs)	2025	15	IND	climate change	PHEV	Large SUV	216734	2041	71055.8	327.848
No Scenario	2025	10	JPN	climate change	BEV	Medium	270754	2036	48303.2	178.402
No Scenario	2025	10	JPN	climate change	HEV	Medium	270754	2036	76266.4	281.681
No Scenario	2025	10	JPN	climate change	FCEV	Medium	270754	2036	74893.9	276.612
No Scenario	2025	10	JPN	climate change	PHEV	Medium	270754	2036	63967.4	236.256
Baseline (NDCs)	2025	15	MEA	climate change	BEV	Medium SUV	238410	2041	43374.6	181.933
Baseline (NDCs)	2025	15	MEA	climate change	HEV	Medium SUV	238410	2041	65888.4	276.366
Baseline (NDCs)	2025	15	MEA	climate change	FCEV	Medium SUV	238410	2041	50967.8	213.782
Baseline (NDCs)	2025	15	MEA	climate change	PHEV	Medium SUV	238410	2041	53266.1	223.422
Baseline (NDCs)	2025	10	ODA	climate change	BEV	Large SUV	200353	2036	55153.5	275.282
Baseline (NDCs)	2025	10	ODA	climate change	HEV	Large SUV	200353	2036	73972.4	369.21
Baseline (NDCs)	2025	10	ODA	climate change	FCEV	Large SUV	200353	2036	64124.9	320.06
Baseline (NDCs)	2025	10	ODA	climate change	PHEV	Large SUV	200353	2036	63245	315.668
No Scenario	2025	10	MEX	climate change	BEV	Medium	247836	2036	51525.8	207.903
No Scenario	2025	10	MEX	climate change	HEV	Medium	247836	2036	70873.7	285.97
No Scenario	2025	10	MEX	climate change	FCEV	Medium	247836	2036	75671.5	305.329
No Scenario	2025	10	MEX	climate change	PHEV	Medium	247836	2036	62778.8	253.308
No Scenario	2025	10	JPN	climate change	BEV	Medium SUV	134077	2036	36330.9	270.97
No Scenario	2025	10	JPN	climate change	HEV	Medium SUV	134077	2036	41992.7	313.198
No Scenario	2025	10	JPN	climate change	FCEV	Medium SUV	134077	2036	43843.7	327.004
No Scenario	2025	10	JPN	climate change	PHEV	Medium SUV	134077	2036	39068.7	291.39
Baseline (NDCs)	2025	15	AUS	climate change	BEV	Lower medium	129081	2041	23819.1	184.528
Baseline (NDCs)	2025	15	AUS	climate change	HEV	Lower medium	129081	2041	37292.7	288.909
Baseline (NDCs)	2025	15	AUS	climate change	FCEV	Lower medium	129081	2041	27274	211.293
Baseline (NDCs)	2025	15	AUS	climate change	PHEV	Lower medium	129081	2041	30619.8	237.214
Very ambitious (1.5C)	2025	10	IND	climate change	BEV	Medium	280881	2036	34428.5	122.573
Very ambitious (1.5C)	2025	10	IND	climate change	HEV	Medium	280881	2036	75388	268.398
Very ambitious (1.5C)	2025	10	IND	climate change	FCEV	Medium	280881	2036	13356	47.5504
Very ambitious (1.5C)	2025	10	IND	climate change	PHEV	Medium	280881	2036	56503.2	201.164
Very ambitious (1.5C)	2025	15	ODA	climate change	BEV	Large	180818	2041	31928.3	176.577
Very ambitious (1.5C)	2025	15	ODA	climate change	HEV	Large	180818	2041	48394	267.639
Very ambitious (1.5C)	2025	15	ODA	climate change	FCEV	Large	180818	2041	14314.1	79.1628
Very ambitious (1.5C)	2025	15	ODA	climate change	PHEV	Large	180818	2041	37527.3	207.542
Very ambitious (1.5C)	2025	10	AFR	climate change	BEV	Medium SUV	215112	2036	33322.8	154.909
Very ambitious (1.5C)	2025	10	AFR	climate change	HEV	Medium SUV	215112	2036	58246.1	270.771
Very ambitious (1.5C)	2025	10	AFR	climate change	FCEV	Medium SUV	215112	2036	24542.2	114.09
Very ambitious (1.5C)	2025	10	AFR	climate change	PHEV	Medium SUV	215112	2036	44178.7	205.375
No climate action	2025	10	FSU	climate change	BEV	Medium	228236	2036	44794.2	196.262
No climate action	2025	10	FSU	climate change	HEV	Medium	228236	2036	67333.6	295.018
No climate action	2025	10	FSU	climate change	FCEV	Medium	228236	2036	63707.3	279.129
No climate action	2025	10	FSU	climate change	PHEV	Medium	228236	2036	57621.9	252.466
Ambitious (<2C)	2025	10	SKO	climate change	BEV	Large SUV	157461	2036	45908.2	291.553
Ambitious (<2C)	2025	10	SKO	climate change	HEV	Large SUV	157461	2036	62204.9	395.05
Ambitious (<2C)	2025	10	SKO	climate change	FCEV	Large SUV	157461	2036	52497.7	333.402
Ambitious (<2C)	2025	10	SKO	climate change	PHEV	Large SUV	157461	2036	52559.7	333.795
No climate action	2025	10	EEU	climate change	BEV	Large SUV	100742	2036	48642.8	482.846
No climate action	2025	10	EEU	climate change	HEV	Large SUV	100742	2036	46266.1	459.253
No climate action	2025	10	EEU	climate change	FCEV	Large SUV	100742	2036	55939.7	555.277
No climate action	2025	10	EEU	climate change	PHEV	Large SUV	100742	2036	46413.5	460.717
Ambitious (<2C)	2025	15	CSA	climate change	BEV	Mini	181442	2041	15302	84.3357
Ambitious (<2C)	2025	15	CSA	climate change	HEV	Mini	181442	2041	33406.1	184.115
Ambitious (<2C)	2025	15	CSA	climate change	FCEV	Mini	181442	2041	19255.6	106.125
Ambitious (<2C)	2025	15	CSA	climate change	PHEV	Mini	181442	2041	27071.5	149.202
No climate action	2025	20	JPN	climate change	BEV	Medium SUV	133030	2046	36198.9	272.111
No climate action	2025	20	JPN	climate change	HEV	Medium SUV	133030	2046	41709.5	313.535
No climate action	2025	20	JPN	climate change	FCEV	Medium SUV	133030	2046	39848	299.541
No climate action	2025	20	JPN	climate change	PHEV	Medium SUV	133030	2046	38868.1	292.175
Ambitious (<2C)	2025	15	FSU	climate change	BEV	Mini	249958	2041	24796	99.2005
Ambitious (<2C)	2025	15	FSU	climate change	HEV	Mini	249958	2041	45026.9	180.138
Ambitious (<2C)	2025	15	FSU	climate change	FCEV	Mini	249958	2041	36232.2	144.953
Ambitious (<2C)	2025	15	FSU	climate change	PHEV	Mini	249958	2041	38269.5	153.104
Baseline (NDCs)	2025	20	EEU	climate change	BEV	Medium SUV	265190	2046	44855.2	169.144
Baseline (NDCs)	2025	20	EEU	climate change	HEV	Medium SUV	265190	2046	69693.5	262.806
Baseline (NDCs)	2025	20	EEU	climate change	FCEV	Medium SUV	265190	2046	59755.9	225.332
Baseline (NDCs)	2025	20	EEU	climate change	PHEV	Medium SUV	265190	2046	55621.5	209.742
No climate action	2025	10	UK	climate change	BEV	Large SUV	157314	2036	44798.9	284.774
No climate action	2025	10	UK	climate change	HEV	Large SUV	157314	2036	70841.8	450.321
No climate action	2025	10	UK	climate change	FCEV	Large SUV	157314	2036	55639.9	353.687
No climate action	2025	10	UK	climate change	PHEV	Large SUV	157314	2036	56499.7	359.153
Ambitious (<2C)	2025	20	USA	climate change	BEV	Large SUV	183900	2046	42325.2	230.153
Ambitious (<2C)	2025	20	USA	climate change	HEV	Large SUV	183900	2046	68664.4	373.379
Ambitious (<2C)	2025	20	USA	climate change	FCEV	Large SUV	183900	2046	46331.5	251.938
Ambitious (<2C)	2025	20	USA	climate change	PHEV	Large SUV	183900	2046	53632.3	291.639
Very ambitious (1.5C)	2025	10	IND	climate change	BEV	Large SUV	259292	2036	46166.2	178.047
Very ambitious (1.5C)	2025	10	IND	climate change	HEV	Large SUV	259292	2036	90125.9	347.584
Very ambitious (1.5C)	2025	10	IND	climate change	FCEV	Large SUV	259292	2036	17434.8	67.2399
Very ambitious (1.5C)	2025	10	IND	climate change	PHEV	Large SUV	259292	2036	65846.8	253.948
No Scenario	2025	15	EEU	climate change	BEV	Large	121536	2041	45570.7	374.956
No Scenario	2025	15	EEU	climate change	HEV	Large	121536	2041	44877.6	369.254
No Scenario	2025	15	EEU	climate change	FCEV	Large	121536	2041	57028.3	469.23
No Scenario	2025	15	EEU	climate change	PHEV	Large	121536	2041	44874.3	369.227
No climate action	2025	20	CSA	climate change	BEV	Large SUV	178457	2046	39391	220.731
No climate action	2025	20	CSA	climate change	HEV	Large SUV	178457	2046	67822.2	380.048
No climate action	2025	20	CSA	climate change	FCEV	Large SUV	178457	2046	52093.2	291.909
No climate action	2025	20	CSA	climate change	PHEV	Large SUV	178457	2046	51743.9	289.951
No climate action	2025	15	JPN	climate change	BEV	Medium	284141	2041	50033.1	176.085
No climate action	2025	15	JPN	climate change	HEV	Medium	284141	2041	79403.2	279.45
No climate action	2025	15	JPN	climate change	FCEV	Medium	284141	2041	72185.1	254.047
No climate action	2025	15	JPN	climate change	PHEV	Medium	284141	2041	66441.7	233.833
Very ambitious (1.5C)	2025	15	MEX	climate change	BEV	Medium	155495	2041	24733.3	159.062
Very ambitious (1.5C)	2025	15	MEX	climate change	HEV	Medium	155495	2041	42409.5	272.739
Very ambitious (1.5C)	2025	15	MEX	climate change	FCEV	Medium	155495	2041	6541.56	42.0692
Very ambitious (1.5C)	2025	15	MEX	climate change	PHEV	Medium	155495	2041	34395.3	221.199
No climate action	2025	10	UK	climate change	BEV	Lower medium	201263	2036	32822.1	163.081
No climate action	2025	10	UK	climate change	HEV	Lower medium	201263	2036	60969.3	302.934
No climate action	2025	10	UK	climate change	FCEV	Lower medium	201263	2036	45854.3	227.833
No climate action	2025	10	UK	climate change	PHEV	Lower medium	201263	2036	47464.6	235.834
No Scenario	2025	10	FSU	climate change	BEV	Mini	237463	2036	32281.7	135.944
No Scenario	2025	10	FSU	climate change	HEV	Mini	237463	2036	45182.5	190.272
No Scenario	2025	10	FSU	climate change	FCEV	Mini	237463	2036	48153.9	202.785
No Scenario	2025	10	FSU	climate change	PHEV	Mini	237463	2036	42038.7	177.033
Ambitious (<2C)	2025	20	AUS	climate change	BEV	Small	235642	2046	25461.4	108.051
Ambitious (<2C)	2025	20	AUS	climate change	HEV	Small	235642	2046	49503.9	210.081
Ambitious (<2C)	2025	20	AUS	climate change	FCEV	Small	235642	2046	31575	133.996
Ambitious (<2C)	2025	20	AUS	climate change	PHEV	Small	235642	2046	39606.5	168.079
No climate action	2025	15	WEU	climate change	BEV	Large SUV	222084	2041	52490.1	236.353
No climate action	2025	15	WEU	climate change	HEV	Large SUV	222084	2041	84415.9	380.108
No climate action	2025	15	WEU	climate change	FCEV	Large SUV	222084	2041	69528.5	313.073
No climate action	2025	15	WEU	climate change	PHEV	Large SUV	222084	2041	66899.8	301.236
No Scenario	2025	20	UK	climate change	BEV	Medium SUV	260604	2046	48405	185.742
No Scenario	2025	20	UK	climate change	HEV	Medium SUV	260604	2046	71383.2	273.914
No Scenario	2025	20	UK	climate change	FCEV	Medium SUV	260604	2046	67309.3	258.282
No Scenario	2025	20	UK	climate change	PHEV	Medium SUV	260604	2046	58439.2	224.245
Ambitious (<2C)	2025	15	MEA	climate change	BEV	Medium	295503	2041	43224.9	146.276
Ambitious (<2C)	2025	15	MEA	climate change	HEV	Medium	295503	2041	81426.9	275.553
Ambitious (<2C)	2025	15	MEA	climate change	FCEV	Medium	295503	2041	60622.5	205.15
Ambitious (<2C)	2025	15	MEA	climate change	PHEV	Medium	295503	2041	64121.3	216.99
No climate action	2025	20	MEA	climate change	BEV	Medium SUV	202025	2046	40726.5	201.591
No climate action	2025	20	MEA	climate change	HEV	Medium SUV	202025	2046	60670.2	300.31
No climate action	2025	20	MEA	climate change	FCEV	Medium SUV	202025	2046	46220.6	228.786
No climate action	2025	20	MEA	climate change	PHEV	Medium SUV	202025	2046	49606.1	245.544
Ambitious (<2C)	2025	15	JPN	climate change	BEV	Medium SUV	277347	2041	42753.8	154.153
Ambitious (<2C)	2025	15	JPN	climate change	HEV	Medium SUV	277347	2041	73310.2	264.326
Ambitious (<2C)	2025	15	JPN	climate change	FCEV	Medium SUV	277347	2041	60577.4	218.417
Ambitious (<2C)	2025	15	JPN	climate change	PHEV	Medium SUV	277347	2041	55985.3	201.86
Very ambitious (1.5C)	2025	20	MEA	climate change	BEV	Medium SUV	166966	2046	23580.6	141.23
Very ambitious (1.5C)	2025	20	MEA	climate change	HEV	Medium SUV	166966	2046	47460.5	284.253
Very ambitious (1.5C)	2025	20	MEA	climate change	FCEV	Medium SUV	166966	2046	2771.14	16.597
Very ambitious (1.5C)	2025	20	MEA	climate change	PHEV	Medium SUV	166966	2046	34060.7	203.998
No Scenario	2025	20	AUS	climate change	BEV	Lower medium	139124	2046	33680.7	242.091
No Scenario	2025	20	AUS	climate change	HEV	Lower medium	139124	2046	40694	292.502
No Scenario	2025	20	AUS	climate change	FCEV	Lower medium	139124	2046	43905.7	315.587
No Scenario	2025	20	AUS	climate change	PHEV	Lower medium	139124	2046	37022.9	266.115
No Scenario	2025	20	SKO	climate change	BEV	Mini	280637	2046	37488.1	133.582
No Scenario	2025	20	SKO	climate change	HEV	Mini	280637	2046	51679	184.149
No Scenario	2025	20	SKO	climate change	FCEV	Mini	280637	2046	43224.3	154.022
No Scenario	2025	20	SKO	climate change	PHEV	Mini	280637	2046	48189.9	171.716
Ambitious (<2C)	2025	15	WEU	climate change	BEV	Mini	207312	2041	18075	87.1872
Ambitious (<2C)	2025	15	WEU	climate change	HEV	Mini	207312	2041	38300.2	184.747
Ambitious (<2C)	2025	15	WEU	climate change	FCEV	Mini	207312	2041	24279.1	117.114
Ambitious (<2C)	2025	15	WEU	climate change	PHEV	Mini	207312	2041	31201.7	150.506
No Scenario	2025	20	CAN	climate change	BEV	Medium SUV	272630	2046	40874	149.925
No Scenario	2025	20	CAN	climate change	HEV	Medium SUV	272630	2046	74151.4	271.986
No Scenario	2025	20	CAN	climate change	FCEV	Medium SUV	272630	2046	57643.9	211.436
No Scenario	2025	20	CAN	climate change	PHEV	Medium SUV	272630	2046	55322	202.92
Ambitious (<2C)	2025	10	JPN	climate change	BEV	Large SUV	207341	2036	48619.3	234.49
Ambitious (<2C)	2025	10	JPN	climate change	HEV	Large SUV	207341	2036	76800.7	370.408
Ambitious (<2C)	2025	10	JPN	climate change	FCEV	Large SUV	207341	2036	66550.1	320.969
Ambitious (<2C)	2025	10	JPN	climate change	PHEV	Large SUV	207341	2036	60995.7	294.181
Ambitious (<2C)	2025	10	IND	climate change	BEV	Small	278392	2036	34795.7	124.988
Ambitious (<2C)	2025	10	IND	climate change	HEV	Small	278392	2036	62100.4	223.068
Ambitious (<2C)	2025	10	IND	climate change	FCEV	Small	278392	2036	45721.3	164.233
Ambitious (<2C)	2025	10	IND	climate change	PHEV	Small	278392	2036	51075.4	183.466
No climate action	2025	10	MEA	climate change	BEV	Small	232040	2036	34424.8	148.357
No climate action	2025	10	MEA	climate change	HEV	Small	232040	2036	54794	236.14
No climate action	2025	10	MEA	climate change	FCEV	Small	232040	2036	41992.6	180.971
No climate action	2025	10	MEA	climate change	PHEV	Small	232040	2036	46800.2	201.69
No Scenario	2025	10	FSU	climate change	BEV	Small	105911	2036	24897.2	235.076
No Scenario	2025	10	FSU	climate change	HEV	Small	105911	2036	29558.7	279.09
No Scenario	2025	10	FSU	climate change	FCEV	Small	105911	2036	30140.1	284.58
No Scenario	2025	10	FSU	climate change	PHEV	Small	105911	2036	28215.2	266.405
Ambitious (<2C)	2025	15	AUS	climate change	BEV	Medium SUV	217926	2041	36237.7	166.284
Ambitious (<2C)	2025	15	AUS	climate change	HEV	Medium SUV	217926	2041	57890.6	265.643
Ambitious (<2C)	2025	15	AUS	climate change	FCEV	Medium SUV	217926	2041	43111.4	197.826
Ambitious (<2C)	2025	15	AUS	climate change	PHEV	Medium SUV	217926	2041	45642.6	209.441
No climate action	2025	15	SKO	climate change	BEV	Medium SUV	269616	2041	61691.5	228.812
No climate action	2025	15	SKO	climate change	HEV	Medium SUV	269616	2041	74072.1	274.732
No climate action	2025	15	SKO	climate change	FCEV	Medium SUV	269616	2041	62415.5	231.498
No climate action	2025	15	SKO	climate change	PHEV	Medium SUV	269616	2041	67167.2	249.122
No Scenario	2025	20	FSU	climate change	BEV	Mini	234242	2046	31972.3	136.493
No Scenario	2025	20	FSU	climate change	HEV	Mini	234242	2046	44660.3	190.659
No Scenario	2025	20	FSU	climate change	FCEV	Mini	234242	2046	47595.4	203.189
No Scenario	2025	20	FSU	climate change	PHEV	Mini	234242	2046	41595.5	177.575
Very ambitious (1.5C)	2025	15	MEA	climate change	BEV	Mini	284261	2041	16076.3	56.5548
Very ambitious (1.5C)	2025	15	MEA	climate change	HEV	Mini	284261	2041	49389.2	173.746
Very ambitious (1.5C)	2025	15	MEA	climate change	FCEV	Mini	284261	2041	-575.115	-2.02319
Very ambitious (1.5C)	2025	15	MEA	climate change	PHEV	Mini	284261	2041	36492.2	128.376
No climate action	2025	20	SKO	climate change	BEV	Mini	214368	2046	32021.1	149.374
No climate action	2025	20	SKO	climate change	HEV	Mini	214368	2046	42081.6	196.305
No climate action	2025	20	SKO	climate change	FCEV	Mini	214368	2046	34883	162.725
No climate action	2025	20	SKO	climate change	PHEV	Mini	214368	2046	40171.2	187.394
Ambitious (<2C)	2025	20	EEU	climate change	BEV	Lower medium	181043	2046	30697.2	169.557
Ambitious (<2C)	2025	20	EEU	climate change	HEV	Lower medium	181043	2046	45309.7	250.271
Ambitious (<2C)	2025	20	EEU	climate change	FCEV	Lower medium	181043	2046	38940.4	215.089
Ambitious (<2C)	2025	20	EEU	climate change	PHEV	Lower medium	181043	2046	37888.8	209.281
Ambitious (<2C)	2025	15	CHI	climate change	BEV	Large SUV	218990	2041	52312.6	238.881
Ambitious (<2C)	2025	15	CHI	climate change	HEV	Large SUV	218990	2041	79070.6	361.069
Ambitious (<2C)	2025	15	CHI	climate change	FCEV	Large SUV	218990	2041	66478.3	303.568
Ambitious (<2C)	2025	15	CHI	climate change	PHEV	Large SUV	218990	2041	63931.2	291.937
Baseline (NDCs)	2025	10	ODA	climate change	BEV	Medium SUV	277645	2036	54573.1	196.557
Baseline (NDCs)	2025	10	ODA	climate change	HEV	Medium SUV	277645	2036	72968.4	262.812
Baseline (NDCs)	2025	10	ODA	climate change	FCEV	Medium SUV	277645	2036	63136.2	227.399
Baseline (NDCs)	2025	10	ODA	climate change	PHEV	Medium SUV	277645	2036	62575.8	225.381
No climate action	2025	20	UK	climate change	BEV	Medium SUV	245516	2046	40546.2	165.147
No climate action	2025	20	UK	climate change	HEV	Medium SUV	245516	2046	87243.9	355.349
No climate action	2025	20	UK	climate change	FCEV	Medium SUV	245516	2046	53361.1	217.343
No climate action	2025	20	UK	climate change	PHEV	Medium SUV	245516	2046	61430.2	250.208
No climate action	2025	15	JPN	climate change	BEV	Small	125575	2041	25488.8	202.976
No climate action	2025	15	JPN	climate change	HEV	Small	125575	2041	33049.7	263.187
No climate action	2025	15	JPN	climate change	FCEV	Small	125575	2041	30619.3	243.832
No climate action	2025	15	JPN	climate change	PHEV	Small	125575	2041	30444.3	242.439
Very ambitious (1.5C)	2025	10	MEA	climate change	BEV	Medium SUV	129581	2036	26132.2	201.667
Very ambitious (1.5C)	2025	10	MEA	climate change	HEV	Medium SUV	129581	2036	39575.3	305.41
Very ambitious (1.5C)	2025	10	MEA	climate change	FCEV	Medium SUV	129581	2036	11659.4	89.9779
Very ambitious (1.5C)	2025	10	MEA	climate change	PHEV	Medium SUV	129581	2036	32197.4	248.473
Ambitious (<2C)	2025	20	CSA	climate change	BEV	Lower medium	264576	2046	25932	98.0135
Ambitious (<2C)	2025	20	CSA	climate change	HEV	Lower medium	264576	2046	62513.9	236.279
Ambitious (<2C)	2025	20	CSA	climate change	FCEV	Lower medium	264576	2046	31894.7	120.55
Ambitious (<2C)	2025	20	CSA	climate change	PHEV	Lower medium	264576	2046	44633	168.697
Very ambitious (1.5C)	2025	10	EEU	climate change	BEV	Medium	119358	2036	25507.6	213.707
Very ambitious (1.5C)	2025	10	EEU	climate change	HEV	Medium	119358	2036	37227.1	311.894
Very ambitious (1.5C)	2025	10	EEU	climate change	FCEV	Medium	119358	2036	6885.25	57.6857
Very ambitious (1.5C)	2025	10	EEU	climate change	PHEV	Medium	119358	2036	32208.2	269.845
No Scenario	2025	20	AFR	climate change	BEV	Mini	245533	2046	36744.2	149.651
No Scenario	2025	20	AFR	climate change	HEV	Mini	245533	2046	47299	192.638
No Scenario	2025	20	AFR	climate change	FCEV	Mini	245533	2046	51901.9	211.384
No Scenario	2025	20	AFR	climate change	PHEV	Mini	245533	2046	45426.8	185.013
Ambitious (<2C)	2025	10	AFR	climate change	BEV	Large SUV	295308	2036	63346.9	214.511
Ambitious (<2C)	2025	10	AFR	climate change	HEV	Large SUV	295308	2036	102539	347.227
Ambitious (<2C)	2025	10	AFR	climate change	FCEV	Large SUV	295308	2036	87845.2	297.47
Ambitious (<2C)	2025	10	AFR	climate change	PHEV	Large SUV	295308	2036	81206.4	274.989
No Scenario	2025	15	SKO	climate change	BEV	Lower medium	156933	2041	35167.5	224.092
No Scenario	2025	15	SKO	climate change	HEV	Lower medium	156933	2041	44504.6	283.59
No Scenario	2025	15	SKO	climate change	FCEV	Lower medium	156933	2041	37463.9	238.725
No Scenario	2025	15	SKO	climate change	PHEV	Lower medium	156933	2041	39705.5	253.009
Very ambitious (1.5C)	2025	20	WEU	climate change	BEV	Mini	167367	2046	12565.5	75.0774
Very ambitious (1.5C)	2025	20	WEU	climate change	HEV	Mini	167367	2046	31852.9	190.318
Very ambitious (1.5C)	2025	20	WEU	climate change	FCEV	Mini	167367	2046	7617.33	45.5127
Very ambitious (1.5C)	2025	20	WEU	climate change	PHEV	Mini	167367	2046	24942.6	149.029
Baseline (NDCs)	2025	10	UK	climate change	BEV	Large SUV	119577	2036	33587.9	280.89
Baseline (NDCs)	2025	10	UK	climate change	HEV	Large SUV	119577	2036	47347.8	395.961
Baseline (NDCs)	2025	10	UK	climate change	FCEV	Large SUV	119577	2036	34308	286.911
Baseline (NDCs)	2025	10	UK	climate change	PHEV	Large SUV	119577	2036	38686.4	323.527
Ambitious (<2C)	2025	10	JPN	climate change	BEV	Mini	156966	2036	19232.2	122.525
Ambitious (<2C)	2025	10	JPN	climate change	HEV	Mini	156966	2036	31200.3	198.771
Ambitious (<2C)	2025	10	JPN	climate change	FCEV	Mini	156966	2036	27384.2	174.46
Ambitious (<2C)	2025	10	JPN	climate change	PHEV	Mini	156966	2036	27827.6	177.284
No Scenario	2025	20	IND	climate change	BEV	Lower medium	255130	2046	49562.2	194.263
No Scenario	2025	20	IND	climate change	HEV	Lower medium	255130	2046	70315.5	275.607
No Scenario	2025	20	IND	climate change	FCEV	Lower medium	255130	2046	54118.6	212.122
No Scenario	2025	20	IND	climate change	PHEV	Lower medium	255130	2046	60072.7	235.459
Baseline (NDCs)	2025	10	AUS	climate change	BEV	Medium	200003	2036	33946.3	169.729
Baseline (NDCs)	2025	10	AUS	climate change	HEV	Medium	200003	2036	57864.7	289.319
Baseline (NDCs)	2025	10	AUS	climate change	FCEV	Medium	200003	2036	46197.1	230.982
Baseline (NDCs)	2025	10	AUS	climate change	PHEV	Medium	200003	2036	47223.2	236.112
Ambitious (<2C)	2025	15	CSA	climate change	BEV	Mini	225020	2041	16745.4	74.4176
Ambitious (<2C)	2025	15	CSA	climate change	HEV	Mini	225020	2041	39832	177.016
Ambitious (<2C)	2025	15	CSA	climate change	FCEV	Mini	225020	2041	22209.7	98.7012
Ambitious (<2C)	2025	15	CSA	climate change	PHEV	Mini	225020	2041	31354.7	139.342
No Scenario	2025	15	CAN	climate change	BEV	Lower medium	118066	2041	23579.7	199.716
No Scenario	2025	15	CAN	climate change	HEV	Lower medium	118066	2041	36138.2	306.085
No Scenario	2025	15	CAN	climate change	FCEV	Lower medium	118066	2041	29134.4	246.764
No Scenario	2025	15	CAN	climate change	PHEV	Lower medium	118066	2041	29950.7	253.678
Baseline (NDCs)	2025	15	WEU	climate change	BEV	Mini	251568	2041	15002.7	59.6367
Baseline (NDCs)	2025	15	WEU	climate change	HEV	Mini	251568	2041	44714.2	177.742
Baseline (NDCs)	2025	15	WEU	climate change	FCEV	Mini	251568	2041	19179.7	76.2405
Baseline (NDCs)	2025	15	WEU	climate change	PHEV	Mini	251568	2041	33346.8	132.556
Very ambitious (1.5C)	2025	15	MEA	climate change	BEV	Lower medium	175429	2041	21215.7	120.936
Very ambitious (1.5C)	2025	15	MEA	climate change	HEV	Lower medium	175429	2041	46322.1	264.05
Very ambitious (1.5C)	2025	15	MEA	climate change	FCEV	Lower medium	175429	2041	5503.94	31.3742
Very ambitious (1.5C)	2025	15	MEA	climate change	PHEV	Lower medium	175429	2041	34087.2	194.308
No climate action	2025	15	CHI	climate change	BEV	Medium	297884	2041	59504	199.756
No climate action	2025	15	CHI	climate change	HEV	Medium	297884	2041	94048.1	315.72
No climate action	2025	15	CHI	climate change	FCEV	Medium	297884	2041	68629.2	230.389
No climate action	2025	15	CHI	climate change	PHEV	Medium	297884	2041	79225.3	265.96
Very ambitious (1.5C)	2025	20	FSU	climate change	BEV	Small	265804	2046	18001.8	67.7258
Very ambitious (1.5C)	2025	20	FSU	climate change	HEV	Small	265804	2046	56421.6	212.268
Very ambitious (1.5C)	2025	20	FSU	climate change	FCEV	Small	265804	2046	-9967.53	-37.4995
Very ambitious (1.5C)	2025	20	FSU	climate change	PHEV	Small	265804	2046	40254.1	151.443
Very ambitious (1.5C)	2025	15	CAN	climate change	BEV	Small	287892	2041	18733.8	65.0722
Very ambitious (1.5C)	2025	15	CAN	climate change	HEV	Small	287892	2041	59766.8	207.601
Very ambitious (1.5C)	2025	15	CAN	climate change	FCEV	Small	287892	2041	-8093.44	-28.1128
Very ambitious (1.5C)	2025	15	CAN	climate change	PHEV	Small	287892	2041	42466.3	147.508
Very ambitious (1.5C)	2025	15	IND	climate change	BEV	Mini	255065	2041	17625.9	69.1036
Very ambitious (1.5C)	2025	15	IND	climate change	HEV	Mini	255065	2041	42306.3	165.865
Very ambitious (1.5C)	2025	15	IND	climate change	FCEV	Mini	255065	2041	4429.19	17.365
Very ambitious (1.5C)	2025	15	IND	climate change	PHEV	Mini	255065	2041	33187.5	130.114
Very ambitious (1.5C)	2025	15	JPN	climate change	BEV	Medium SUV	146600	2041	24246.7	165.394
Very ambitious (1.5C)	2025	15	JPN	climate change	HEV	Medium SUV	146600	2041	42363.7	288.974
Very ambitious (1.5C)	2025	15	JPN	climate change	FCEV	Medium SUV	146600	2041	5686.03	38.786
Very ambitious (1.5C)	2025	15	JPN	climate change	PHEV	Medium SUV	146600	2041	32269	220.116
No Scenario	2025	15	WEU	climate change	BEV	Large SUV	105126	2041	38574.5	366.936
No Scenario	2025	15	WEU	climate change	HEV	Large SUV	105126	2041	47753.4	454.249
No Scenario	2025	15	WEU	climate change	FCEV	Large SUV	105126	2041	43234.6	411.265
No Scenario	2025	15	WEU	climate change	PHEV	Large SUV	105126	2041	41813	397.742
Baseline (NDCs)	2025	15	FSU	climate change	BEV	Small	172094	2041	27365.5	159.015
Baseline (NDCs)	2025	15	FSU	climate change	HEV	Small	172094	2041	40300.1	234.175
Baseline (NDCs)	2025	15	FSU	climate change	FCEV	Small	172094	2041	33033.9	191.953
Baseline (NDCs)	2025	15	FSU	climate change	PHEV	Small	172094	2041	35382.2	205.598
Baseline (NDCs)	2025	15	IND	climate change	BEV	Medium	217005	2041	43464	200.29
Baseline (NDCs)	2025	15	IND	climate change	HEV	Medium	217005	2041	66816.2	307.901
Baseline (NDCs)	2025	15	IND	climate change	FCEV	Medium	217005	2041	52387.2	241.41
Baseline (NDCs)	2025	15	IND	climate change	PHEV	Medium	217005	2041	56869.7	262.066
Ambitious (<2C)	2025	10	EEU	climate change	BEV	Medium	122675	2036	32890.7	268.113
Ambitious (<2C)	2025	10	EEU	climate change	HEV	Medium	122675	2036	40626.5	331.172
Ambitious (<2C)	2025	10	EEU	climate change	FCEV	Medium	122675	2036	39589	322.714
Ambitious (<2C)	2025	10	EEU	climate change	PHEV	Medium	122675	2036	37752.2	307.742
Very ambitious (1.5C)	2025	15	AFR	climate change	BEV	Medium SUV	225035	2041	30624.8	136.089
Very ambitious (1.5C)	2025	15	AFR	climate change	HEV	Medium SUV	225035	2041	59904.5	266.201
Very ambitious (1.5C)	2025	15	AFR	climate change	FCEV	Medium SUV	225035	2041	16985.3	75.4784
Very ambitious (1.5C)	2025	15	AFR	climate change	PHEV	Medium SUV	225035	2041	43321.5	192.51
No climate action	2025	15	CAN	climate change	BEV	Large	159136	2041	33982.1	213.541
No climate action	2025	15	CAN	climate change	HEV	Large	159136	2041	56508.8	355.097
No climate action	2025	15	CAN	climate change	FCEV	Large	159136	2041	42059.5	264.299
No climate action	2025	15	CAN	climate change	PHEV	Large	159136	2041	42797.9	268.939
No climate action	2025	10	SKO	climate change	BEV	Small	142540	2036	30204.3	211.901
No climate action	2025	10	SKO	climate change	HEV	Small	142540	2036	36286.5	254.571
No climate action	2025	10	SKO	climate change	FCEV	Small	142540	2036	30316.5	212.688
No climate action	2025	10	SKO	climate change	PHEV	Small	142540	2036	34385.9	241.237
Very ambitious (1.5C)	2025	20	SKO	climate change	BEV	Lower medium	194826	2046	22908.6	117.585
Very ambitious (1.5C)	2025	20	SKO	climate change	HEV	Lower medium	194826	2046	49470	253.919
Very ambitious (1.5C)	2025	20	SKO	climate change	FCEV	Lower medium	194826	2046	-2739.12	-14.0593
Very ambitious (1.5C)	2025	20	SKO	climate change	PHEV	Lower medium	194826	2046	36477.6	187.232
Very ambitious (1.5C)	2025	10	EEU	climate change	BEV	Lower medium	232869	2036	29155.9	125.203
Very ambitious (1.5C)	2025	10	EEU	climate change	HEV	Lower medium	232869	2036	54957.6	236.002
Very ambitious (1.5C)	2025	10	EEU	climate change	FCEV	Lower medium	232869	2036	-1059.42	-4.54943
Very ambitious (1.5C)	2025	10	EEU	climate change	PHEV	Lower medium	232869	2036	42139.9	180.96
Ambitious (<2C)	2025	20	CSA	climate change	BEV	Medium	258876	2046	28525.2	110.189
Ambitious (<2C)	2025	20	CSA	climate change	HEV	Medium	258876	2046	68083.9	262.998
Ambitious (<2C)	2025	20	CSA	climate change	FCEV	Medium	258876	2046	35217.6	136.04
Ambitious (<2C)	2025	20	CSA	climate change	PHEV	Medium	258876	2046	49693.1	191.957
Very ambitious (1.5C)	2025	15	JPN	climate change	BEV	Mini	112581	2041	11866.2	105.402
Very ambitious (1.5C)	2025	15	JPN	climate change	HEV	Mini	112581	2041	23202.2	206.093
Very ambitious (1.5C)	2025	15	JPN	climate change	FCEV	Mini	112581	2041	3850.12	34.1987
Very ambitious (1.5C)	2025	15	JPN	climate change	PHEV	Mini	112581	2041	19745	175.385
Very ambitious (1.5C)	2025	15	USA	climate change	BEV	Large	194837	2041	33171.5	170.253
Very ambitious (1.5C)	2025	15	USA	climate change	HEV	Large	194837	2041	60929.3	312.72
Very ambitious (1.5C)	2025	15	USA	climate change	FCEV	Large	194837	2041	21793.5	111.855
Very ambitious (1.5C)	2025	15	USA	climate change	PHEV	Large	194837	2041	43891.2	225.271
Ambitious (<2C)	2025	15	WEU	climate change	BEV	Large	104457	2041	29335.5	280.838
Ambitious (<2C)	2025	15	WEU	climate change	HEV	Large	104457	2041	39212.7	375.395
Ambitious (<2C)	2025	15	WEU	climate change	FCEV	Large	104457	2041	28664.1	274.411
Ambitious (<2C)	2025	15	WEU	climate change	PHEV	Large	104457	2041	32680.3	312.859
Very ambitious (1.5C)	2025	15	IND	climate change	BEV	Small	234058	2041	22052.8	94.2192
Very ambitious (1.5C)	2025	15	IND	climate change	HEV	Small	234058	2041	48039.8	205.247
Very ambitious (1.5C)	2025	15	IND	climate change	FCEV	Small	234058	2041	6752.35	28.8491
Very ambitious (1.5C)	2025	15	IND	climate change	PHEV	Small	234058	2041	37234.6	159.083
No Scenario	2025	20	JPN	climate change	BEV	Medium	124058	2046	31907.8	257.2
No Scenario	2025	20	JPN	climate change	HEV	Medium	124058	2046	41586.4	335.217
No Scenario	2025	20	JPN	climate change	FCEV	Medium	124058	2046	41719.2	336.288
No Scenario	2025	20	JPN	climate change	PHEV	Medium	124058	2046	37796.5	304.668
Very ambitious (1.5C)	2025	15	EEU	climate change	BEV	Lower medium	158354	2041	21746.7	137.329
Very ambitious (1.5C)	2025	15	EEU	climate change	HEV	Lower medium	158354	2041	41329.4	260.994
Very ambitious (1.5C)	2025	15	EEU	climate change	FCEV	Lower medium	158354	2041	-3406.71	-21.5132
Very ambitious (1.5C)	2025	15	EEU	climate change	PHEV	Lower medium	158354	2041	31658.2	199.92
Baseline (NDCs)	2025	10	ODA	climate change	BEV	Large SUV	124947	2036	44899.3	359.347
Baseline (NDCs)	2025	10	ODA	climate change	HEV	Large SUV	124947	2036	52182.1	417.634
Baseline (NDCs)	2025	10	ODA	climate change	FCEV	Large SUV	124947	2036	46868.8	375.11
Baseline (NDCs)	2025	10	ODA	climate change	PHEV	Large SUV	124947	2036	47288.4	378.468
Ambitious (<2C)	2025	20	AFR	climate change	BEV	Small	248272	2046	28761.2	115.845
Ambitious (<2C)	2025	20	AFR	climate change	HEV	Small	248272	2046	53285.9	214.627
Ambitious (<2C)	2025	20	AFR	climate change	FCEV	Small	248272	2046	38801.5	156.286
Ambitious (<2C)	2025	20	AFR	climate change	PHEV	Small	248272	2046	43282	174.333
Ambitious (<2C)	2025	20	AUS	climate change	BEV	Mini	269714	2046	21539	79.8588
Ambitious (<2C)	2025	20	AUS	climate change	HEV	Mini	269714	2046	45584.8	169.012
Ambitious (<2C)	2025	20	AUS	climate change	FCEV	Mini	269714	2046	29437.7	109.144
Ambitious (<2C)	2025	20	AUS	climate change	PHEV	Mini	269714	2046	36923	136.897
Ambitious (<2C)	2025	10	UK	climate change	BEV	Medium	182390	2036	30157.1	165.344
Ambitious (<2C)	2025	10	UK	climate change	HEV	Medium	182390	2036	51954.5	284.854
Ambitious (<2C)	2025	10	UK	climate change	FCEV	Medium	182390	2036	40027.7	219.462
Ambitious (<2C)	2025	10	UK	climate change	PHEV	Medium	182390	2036	42182	231.273
Very ambitious (1.5C)	2025	20	FSU	climate change	BEV	Large SUV	103026	2046	30256	293.673
Very ambitious (1.5C)	2025	20	FSU	climate change	HEV	Large SUV	103026	2046	45200.1	438.725
Very ambitious (1.5C)	2025	20	FSU	climate change	FCEV	Large SUV	103026	2046	6226.67	60.4379
Very ambitious (1.5C)	2025	20	FSU	climate change	PHEV	Large SUV	103026	2046	35902.9	348.484
No Scenario	2025	10	MEX	climate change	BEV	Mini	128209	2036	22680.2	176.9
No Scenario	2025	10	MEX	climate change	HEV	Mini	128209	2036	27243.2	212.491
No Scenario	2025	10	MEX	climate change	FCEV	Mini	128209	2036	30276	236.145
No Scenario	2025	10	MEX	climate change	PHEV	Mini	128209	2036	27311.7	213.025
Ambitious (<2C)	2025	15	AFR	climate change	BEV	Mini	104638	2041	16033.4	153.227
Ambitious (<2C)	2025	15	AFR	climate change	HEV	Mini	104638	2041	22666.8	216.621
Ambitious (<2C)	2025	15	AFR	climate change	FCEV	Mini	104638	2041	19303.5	184.479
Ambitious (<2C)	2025	15	AFR	climate change	PHEV	Mini	104638	2041	21499.4	205.465
No climate action	2025	10	WEU	climate change	BEV	Small	155712	2036	25416.2	163.226
No climate action	2025	10	WEU	climate change	HEV	Small	155712	2036	39350.9	252.716
No climate action	2025	10	WEU	climate change	FCEV	Small	155712	2036	32971.6	211.747
No climate action	2025	10	WEU	climate change	PHEV	Small	155712	2036	34006.8	218.396
Very ambitious (1.5C)	2025	10	AUS	climate change	BEV	Mini	284530	2036	21349.6	75.0348
Very ambitious (1.5C)	2025	10	AUS	climate change	HEV	Mini	284530	2036	48318.4	169.818
Very ambitious (1.5C)	2025	10	AUS	climate change	FCEV	Mini	284530	2036	6462.21	22.7119
Very ambitious (1.5C)	2025	10	AUS	climate change	PHEV	Mini	284530	2036	38412	135.002
Very ambitious (1.5C)	2025	15	FSU	climate change	BEV	Large	190792	2041	29921	156.825
Very ambitious (1.5C)	2025	15	FSU	climate change	HEV	Large	190792	2041	59931.3	314.119
Very ambitious (1.5C)	2025	15	FSU	climate change	FCEV	Large	190792	2041	2258.48	11.8374
Very ambitious (1.5C)	2025	15	FSU	climate change	PHEV	Large	190792	2041	41452.8	217.267
Baseline (NDCs)	2025	10	USA	climate change	BEV	Medium	196632	2036	31926.9	162.369
Baseline (NDCs)	2025	10	USA	climate change	HEV	Medium	196632	2036	56942.9	289.591
Baseline (NDCs)	2025	10	USA	climate change	FCEV	Medium	196632	2036	43660.5	222.042
Baseline (NDCs)	2025	10	USA	climate change	PHEV	Medium	196632	2036	45734.6	232.59
No Scenario	2025	15	JPN	climate change	BEV	Lower medium	127088	2041	29104.2	229.008
No Scenario	2025	15	JPN	climate change	HEV	Lower medium	127088	2041	38094.8	299.751
No Scenario	2025	15	JPN	climate change	FCEV	Lower medium	127088	2041	38260.8	301.057
No Scenario	2025	15	JPN	climate change	PHEV	Lower medium	127088	2041	33542.2	263.929
Ambitious (<2C)	2025	15	ODA	climate change	BEV	Medium	148125	2041	31367.1	211.761
Ambitious (<2C)	2025	15	ODA	climate change	HEV	Medium	148125	2041	44530.8	300.63
Ambitious (<2C)	2025	15	ODA	climate change	FCEV	Medium	148125	2041	37818.3	255.313
Ambitious (<2C)	2025	15	ODA	climate change	PHEV	Medium	148125	2041	38954.3	262.982
No climate action	2025	20	FSU	climate change	BEV	Medium	188023	2046	39121.8	208.069
No climate action	2025	20	FSU	climate change	HEV	Medium	188023	2046	58026	308.611
No climate action	2025	20	FSU	climate change	FCEV	Medium	188023	2046	50828.1	270.329
No climate action	2025	20	FSU	climate change	PHEV	Medium	188023	2046	49959.6	265.71
Ambitious (<2C)	2025	20	JPN	climate change	BEV	Mini	176573	2046	18566.5	105.149
Ambitious (<2C)	2025	20	JPN	climate change	HEV	Mini	176573	2046	33524.6	189.862
Ambitious (<2C)	2025	20	JPN	climate change	FCEV	Mini	176573	2046	26678.3	151.089
Ambitious (<2C)	2025	20	JPN	climate change	PHEV	Mini	176573	2046	28784.4	163.017
No climate action	2025	20	FSU	climate change	BEV	Medium	257409	2046	46720.9	181.504
No climate action	2025	20	FSU	climate change	HEV	Medium	257409	2046	74913.3	291.028
No climate action	2025	20	FSU	climate change	FCEV	Medium	257409	2046	64540.4	250.731
No climate action	2025	20	FSU	climate change	PHEV	Medium	257409	2046	62539.1	242.956
No Scenario	2025	20	CSA	climate change	BEV	Large SUV	175888	2046	40498.2	230.25
No Scenario	2025	20	CSA	climate change	HEV	Large SUV	175888	2046	66856.6	380.109
No Scenario	2025	20	CSA	climate change	FCEV	Large SUV	175888	2046	52714	299.702
No Scenario	2025	20	CSA	climate change	PHEV	Large SUV	175888	2046	51886.8	294.999
Baseline (NDCs)	2025	10	ODA	climate change	BEV	Lower medium	129304	2036	29293	226.544
Baseline (NDCs)	2025	10	ODA	climate change	HEV	Lower medium	129304	2036	37464.1	289.737
Baseline (NDCs)	2025	10	ODA	climate change	FCEV	Lower medium	129304	2036	32604.7	252.155
Baseline (NDCs)	2025	10	ODA	climate change	PHEV	Lower medium	129304	2036	33283.5	257.405
Very ambitious (1.5C)	2025	10	UK	climate change	BEV	Medium SUV	109205	2036	23601.6	216.122
Very ambitious (1.5C)	2025	10	UK	climate change	HEV	Medium SUV	109205	2036	32324.5	295.998
Very ambitious (1.5C)	2025	10	UK	climate change	FCEV	Medium SUV	109205	2036	6227.97	57.0301
Very ambitious (1.5C)	2025	10	UK	climate change	PHEV	Medium SUV	109205	2036	27581.6	252.567
No climate action	2025	15	CSA	climate change	BEV	Medium SUV	142772	2041	28040.6	196.401
No climate action	2025	15	CSA	climate change	HEV	Medium SUV	142772	2041	42931.1	300.697
No climate action	2025	15	CSA	climate change	FCEV	Medium SUV	142772	2041	33422.8	234.099
No climate action	2025	15	CSA	climate change	PHEV	Medium SUV	142772	2041	34715.4	243.152
No climate action	2025	20	MEA	climate change	BEV	Mini	205171	2046	24079.2	117.361
No climate action	2025	20	MEA	climate change	HEV	Mini	205171	2046	41589.7	202.707
No climate action	2025	20	MEA	climate change	FCEV	Mini	205171	2046	31255.2	152.337
No climate action	2025	20	MEA	climate change	PHEV	Mini	205171	2046	36072.3	175.816
No Scenario	2025	10	ODA	climate change	BEV	Small	254726	2036	43334.4	170.122
No Scenario	2025	10	ODA	climate change	HEV	Small	254726	2036	57536.4	225.876
No Scenario	2025	10	ODA	climate change	FCEV	Small	254726	2036	60105.3	235.96
No Scenario	2025	10	ODA	climate change	PHEV	Small	254726	2036	52293.1	205.291
Very ambitious (1.5C)	2025	15	SKO	climate change	BEV	Lower medium	264759	2041	26939.4	101.751
Very ambitious (1.5C)	2025	15	SKO	climate change	HEV	Lower medium	264759	2041	63208.4	238.739
Very ambitious (1.5C)	2025	15	SKO	climate change	FCEV	Lower medium	264759	2041	-12057.7	-45.5422
Very ambitious (1.5C)	2025	15	SKO	climate change	PHEV	Lower medium	264759	2041	45483	171.79
Ambitious (<2C)	2025	15	IND	climate change	BEV	Mini	174987	2041	19162.8	109.51
Ambitious (<2C)	2025	15	IND	climate change	HEV	Mini	174987	2041	34083.9	194.779
Ambitious (<2C)	2025	15	IND	climate change	FCEV	Mini	174987	2041	23950.2	136.869
Ambitious (<2C)	2025	15	IND	climate change	PHEV	Mini	174987	2041	29426.4	168.163
No climate action	2025	15	WEU	climate change	BEV	Mini	217956	2041	24755.3	113.579
No climate action	2025	15	WEU	climate change	HEV	Mini	217956	2041	42667.5	195.762
No climate action	2025	15	WEU	climate change	FCEV	Mini	217956	2041	35260	161.776
No climate action	2025	15	WEU	climate change	PHEV	Mini	217956	2041	36958.9	169.57
No climate action	2025	10	CSA	climate change	BEV	Mini	266705	2036	21193.5	79.4642
No climate action	2025	10	CSA	climate change	HEV	Mini	266705	2036	48079.7	180.273
No climate action	2025	10	CSA	climate change	FCEV	Mini	266705	2036	34883.2	130.793
No climate action	2025	10	CSA	climate change	PHEV	Mini	266705	2036	38155.2	143.061
Very ambitious (1.5C)	2025	10	CSA	climate change	BEV	Medium SUV	245571	2036	28321.3	115.328
Very ambitious (1.5C)	2025	10	CSA	climate change	HEV	Medium SUV	245571	2036	63089.8	256.911
Very ambitious (1.5C)	2025	10	CSA	climate change	FCEV	Medium SUV	245571	2036	20402	83.0798
Very ambitious (1.5C)	2025	10	CSA	climate change	PHEV	Medium SUV	245571	2036	43330	176.446
No Scenario	2025	20	FSU	climate change	BEV	Lower medium	208518	2046	40407.7	193.785
No Scenario	2025	20	FSU	climate change	HEV	Lower medium	208518	2046	56055.1	268.826
No Scenario	2025	20	FSU	climate change	FCEV	Lower medium	208518	2046	57870.3	277.531
No Scenario	2025	20	FSU	climate change	PHEV	Lower medium	208518	2046	48194.7	231.13
Baseline (NDCs)	2025	10	MEX	climate change	BEV	Large SUV	244734	2036	61113.2	249.713
Baseline (NDCs)	2025	10	MEX	climate change	HEV	Large SUV	244734	2036	81519	333.092
Baseline (NDCs)	2025	10	MEX	climate change	FCEV	Large SUV	244734	2036	83040.1	339.308
Baseline (NDCs)	2025	10	MEX	climate change	PHEV	Large SUV	244734	2036	69814.2	285.266
No climate action	2025	15	CSA	climate change	BEV	Large SUV	166894	2041	38915	233.172
No climate action	2025	15	CSA	climate change	HEV	Large SUV	166894	2041	64353.5	385.595
No climate action	2025	15	CSA	climate change	FCEV	Large SUV	166894	2041	49373.3	295.836
No climate action	2025	15	CSA	climate change	PHEV	Large SUV	166894	2041	49823.2	298.532
No climate action	2025	10	SKO	climate change	BEV	Small	128969	2036	28613.4	221.863
No climate action	2025	10	SKO	climate change	HEV	Small	128969	2036	33712.9	261.403
No climate action	2025	10	SKO	climate change	FCEV	Small	128969	2036	28322	219.603
No climate action	2025	10	SKO	climate change	PHEV	Small	128969	2036	32217.9	249.811
Ambitious (<2C)	2025	10	UK	climate change	BEV	Lower medium	117232	2036	23125.1	197.26
Ambitious (<2C)	2025	10	UK	climate change	HEV	Lower medium	117232	2036	33970.4	289.771
Ambitious (<2C)	2025	10	UK	climate change	FCEV	Lower medium	117232	2036	27238.8	232.349
Ambitious (<2C)	2025	10	UK	climate change	PHEV	Lower medium	117232	2036	28534.4	243.401
Very ambitious (1.5C)	2025	20	IND	climate change	BEV	Mini	299881	2046	17809.4	59.3881
Very ambitious (1.5C)	2025	20	IND	climate change	HEV	Mini	299881	2046	47310.9	157.766
Very ambitious (1.5C)	2025	20	IND	climate change	FCEV	Mini	299881	2046	5815.06	19.3912
Very ambitious (1.5C)	2025	20	IND	climate change	PHEV	Mini	299881	2046	36018.8	120.11
Baseline (NDCs)	2025	15	AUS	climate change	BEV	Large	127170	2041	32604.9	256.389
Baseline (NDCs)	2025	15	AUS	climate change	HEV	Large	127170	2041	44944.4	353.42
Baseline (NDCs)	2025	15	AUS	climate change	FCEV	Large	127170	2041	33905.9	266.619
Baseline (NDCs)	2025	15	AUS	climate change	PHEV	Large	127170	2041	36937	290.454
Ambitious (<2C)	2025	10	JPN	climate change	BEV	Large	121695	2036	34261.4	281.535
Ambitious (<2C)	2025	10	JPN	climate change	HEV	Large	121695	2036	44162	362.89
Ambitious (<2C)	2025	10	JPN	climate change	FCEV	Large	121695	2036	39422.9	323.948
Ambitious (<2C)	2025	10	JPN	climate change	PHEV	Large	121695	2036	37684.9	309.667
Ambitious (<2C)	2025	20	MEA	climate change	BEV	Small	116945	2046	20902.3	178.736
Ambitious (<2C)	2025	20	MEA	climate change	HEV	Small	116945	2046	30947.1	264.629
Ambitious (<2C)	2025	20	MEA	climate change	FCEV	Small	116945	2046	23392.6	200.031
Ambitious (<2C)	2025	20	MEA	climate change	PHEV	Small	116945	2046	27214.7	232.714
Ambitious (<2C)	2025	10	AFR	climate change	BEV	Lower medium	285889	2036	42142	147.407
Ambitious (<2C)	2025	10	AFR	climate change	HEV	Lower medium	285889	2036	70668	247.187
Ambitious (<2C)	2025	10	AFR	climate change	FCEV	Lower medium	285889	2036	59752.1	209.005
Ambitious (<2C)	2025	10	AFR	climate change	PHEV	Lower medium	285889	2036	56559.8	197.838
Very ambitious (1.5C)	2025	20	UK	climate change	BEV	Medium SUV	139806	2046	23746.1	169.851
Very ambitious (1.5C)	2025	20	UK	climate change	HEV	Medium SUV	139806	2046	39028	279.158
Very ambitious (1.5C)	2025	20	UK	climate change	FCEV	Medium SUV	139806	2046	9290.79	66.4549
Very ambitious (1.5C)	2025	20	UK	climate change	PHEV	Medium SUV	139806	2046	30498.7	218.15
Very ambitious (1.5C)	2025	10	WEU	climate change	BEV	Mini	193560	2036	14118.2	72.9397
Very ambitious (1.5C)	2025	10	WEU	climate change	HEV	Mini	193560	2036	35998.7	185.982
Very ambitious (1.5C)	2025	10	WEU	climate change	FCEV	Mini	193560	2036	11892.6	61.4416
Very ambitious (1.5C)	2025	10	WEU	climate change	PHEV	Mini	193560	2036	28013.6	144.728
Baseline (NDCs)	2025	20	EEU	climate change	BEV	Mini	299710	2046	28472.8	95.0012
Baseline (NDCs)	2025	20	EEU	climate change	HEV	Mini	299710	2046	52052	173.674
Baseline (NDCs)	2025	20	EEU	climate change	FCEV	Mini	299710	2046	44018.2	146.869
Baseline (NDCs)	2025	20	EEU	climate change	PHEV	Mini	299710	2046	44063.6	147.021
No climate action	2025	15	MEA	climate change	BEV	Medium SUV	252739	2041	47346.2	187.332
No climate action	2025	15	MEA	climate change	HEV	Medium SUV	252739	2041	72322.5	286.155
No climate action	2025	15	MEA	climate change	FCEV	Medium SUV	252739	2041	55607.6	220.02
No climate action	2025	15	MEA	climate change	PHEV	Medium SUV	252739	2041	58323.6	230.766
Baseline (NDCs)	2025	10	MEX	climate change	BEV	Large	101511	2036	35768.6	352.362
Baseline (NDCs)	2025	10	MEX	climate change	HEV	Large	101511	2036	36860.8	363.122
Baseline (NDCs)	2025	10	MEX	climate change	FCEV	Large	101511	2036	38121.1	375.537
Baseline (NDCs)	2025	10	MEX	climate change	PHEV	Large	101511	2036	35467.9	349.4
Very ambitious (1.5C)	2025	15	SKO	climate change	BEV	Lower medium	199269	2041	24203.4	121.461
Very ambitious (1.5C)	2025	15	SKO	climate change	HEV	Lower medium	199269	2041	50252.7	252.185
Very ambitious (1.5C)	2025	15	SKO	climate change	FCEV	Lower medium	199269	2041	-6239.46	-31.3117
Very ambitious (1.5C)	2025	15	SKO	climate change	PHEV	Lower medium	199269	2041	37487.1	188.123
No Scenario	2025	10	UK	climate change	BEV	Mini	119836	2036	18423.4	153.738
No Scenario	2025	10	UK	climate change	HEV	Mini	119836	2036	25883.9	215.994
No Scenario	2025	10	UK	climate change	FCEV	Mini	119836	2036	24614.7	205.403
No Scenario	2025	10	UK	climate change	PHEV	Mini	119836	2036	24455.9	204.078
Very ambitious (1.5C)	2025	10	SKO	climate change	BEV	Lower medium	269891	2036	31042.4	115.018
Very ambitious (1.5C)	2025	10	SKO	climate change	HEV	Lower medium	269891	2036	64106.5	237.527
Very ambitious (1.5C)	2025	10	SKO	climate change	FCEV	Lower medium	269891	2036	-9032.45	-33.467
Very ambitious (1.5C)	2025	10	SKO	climate change	PHEV	Lower medium	269891	2036	47858.8	177.326
No Scenario	2025	10	CSA	climate change	BEV	Large	209781	2036	37173.7	177.202
No Scenario	2025	10	CSA	climate change	HEV	Large	209781	2036	65623.6	312.82
No Scenario	2025	10	CSA	climate change	FCEV	Large	209781	2036	50337.1	239.951
No Scenario	2025	10	CSA	climate change	PHEV	Large	209781	2036	48390.5	230.672
Very ambitious (1.5C)	2025	10	EEU	climate change	BEV	Large SUV	120097	2036	37043.6	308.447
Very ambitious (1.5C)	2025	10	EEU	climate change	HEV	Large SUV	120097	2036	48004.2	399.711
Very ambitious (1.5C)	2025	10	EEU	climate change	FCEV	Large SUV	120097	2036	9109.43	75.8506
Very ambitious (1.5C)	2025	10	EEU	climate change	PHEV	Large SUV	120097	2036	40760.7	339.398
No climate action	2025	10	JPN	climate change	BEV	Small	184065	2036	30934.8	168.064
No climate action	2025	10	JPN	climate change	HEV	Small	184065	2036	44142.4	239.819
No climate action	2025	10	JPN	climate change	FCEV	Small	184065	2036	41400.6	224.924
No climate action	2025	10	JPN	climate change	PHEV	Small	184065	2036	39157.2	212.736
Very ambitious (1.5C)	2025	20	CSA	climate change	BEV	Large SUV	252449	2046	36949.5	146.364
Very ambitious (1.5C)	2025	20	CSA	climate change	HEV	Large SUV	252449	2046	85056.7	336.926
Very ambitious (1.5C)	2025	20	CSA	climate change	FCEV	Large SUV	252449	2046	21298.1	84.3659
Very ambitious (1.5C)	2025	20	CSA	climate change	PHEV	Large SUV	252449	2046	58429.5	231.451
Baseline (NDCs)	2025	20	JPN	climate change	BEV	Mini	255429	2046	22831.9	89.3864
Baseline (NDCs)	2025	20	JPN	climate change	HEV	Mini	255429	2046	45326.1	177.451
Baseline (NDCs)	2025	20	JPN	climate change	FCEV	Mini	255429	2046	37526	146.914
Baseline (NDCs)	2025	20	JPN	climate change	PHEV	Mini	255429	2046	37511.8	146.858
No Scenario	2025	20	MEX	climate change	BEV	Small	101969	2046	25271.8	247.838
No Scenario	2025	20	MEX	climate change	HEV	Small	101969	2046	28590.6	280.385
No Scenario	2025	20	MEX	climate change	FCEV	Small	101969	2046	30326.1	297.405
No Scenario	2025	20	MEX	climate change	PHEV	Small	101969	2046	27825.3	272.88
Very ambitious (1.5C)	2025	10	MEX	climate change	BEV	Large SUV	187751	2036	39936.1	212.708
Very ambitious (1.5C)	2025	10	MEX	climate change	HEV	Large SUV	187751	2036	65217.1	347.359
Very ambitious (1.5C)	2025	10	MEX	climate change	FCEV	Large SUV	187751	2036	4603.23	24.5177
Very ambitious (1.5C)	2025	10	MEX	climate change	PHEV	Large SUV	187751	2036	50463.8	268.78
No climate action	2025	20	MEA	climate change	BEV	Small	156564	2046	26062.3	166.464
No climate action	2025	20	MEA	climate change	HEV	Small	156564	2046	40726.3	260.126
No climate action	2025	20	MEA	climate change	FCEV	Small	156564	2046	30283.9	193.428
No climate action	2025	20	MEA	climate change	PHEV	Small	156564	2046	35104.1	224.216
Ambitious (<2C)	2025	15	ODA	climate change	BEV	Lower medium	124840	2041	26340	210.99
Ambitious (<2C)	2025	15	ODA	climate change	HEV	Lower medium	124840	2041	35491.3	284.294
Ambitious (<2C)	2025	15	ODA	climate change	FCEV	Lower medium	124840	2041	30426.5	243.724
Ambitious (<2C)	2025	15	ODA	climate change	PHEV	Lower medium	124840	2041	30819.5	246.872
Very ambitious (1.5C)	2025	10	UK	climate change	BEV	Large	152441	2036	29433.4	193.081
Very ambitious (1.5C)	2025	10	UK	climate change	HEV	Large	152441	2036	46823.1	307.155
Very ambitious (1.5C)	2025	10	UK	climate change	FCEV	Large	152441	2036	7743.48	50.7966
Very ambitious (1.5C)	2025	10	UK	climate change	PHEV	Large	152441	2036	35658	233.913
Baseline (NDCs)	2025	10	MEX	climate change	BEV	Lower medium	299575	2036	46710.9	155.924
Baseline (NDCs)	2025	10	MEX	climate change	HEV	Lower medium	299575	2036	67937.8	226.781
Baseline (NDCs)	2025	10	MEX	climate change	FCEV	Lower medium	299575	2036	68045.3	227.139
Baseline (NDCs)	2025	10	MEX	climate change	PHEV	Lower medium	299575	2036	57091.1	190.574
No climate action	2025	15	CHI	climate change	BEV	Large SUV	258544	2041	71909.7	278.133
No climate action	2025	15	CHI	climate change	HEV	Large SUV	258544	2041	105995	409.97
No climate action	2025	15	CHI	climate change	FCEV	Large SUV	258544	2041	80044.2	309.596
No climate action	2025	15	CHI	climate change	PHEV	Large SUV	258544	2041	88100.4	340.756
Very ambitious (1.5C)	2025	20	EEU	climate change	BEV	Small	252184	2046	19450.7	77.1288
Very ambitious (1.5C)	2025	20	EEU	climate change	HEV	Small	252184	2046	52456.3	208.008
Very ambitious (1.5C)	2025	20	EEU	climate change	FCEV	Small	252184	2046	-9391.33	-37.24
Very ambitious (1.5C)	2025	20	EEU	climate change	PHEV	Small	252184	2046	38591.9	153.031
No Scenario	2025	20	ODA	climate change	BEV	Lower medium	199654	2046	41528.5	208.003
No Scenario	2025	20	ODA	climate change	HEV	Lower medium	199654	2046	53658.6	268.758
No Scenario	2025	20	ODA	climate change	FCEV	Lower medium	199654	2046	56602.7	283.504
No Scenario	2025	20	ODA	climate change	PHEV	Lower medium	199654	2046	47449.9	237.661
Ambitious (<2C)	2025	15	MEX	climate change	BEV	Medium SUV	176866	2041	36448.4	206.079
Ambitious (<2C)	2025	15	MEX	climate change	HEV	Medium SUV	176866	2041	49033.6	277.236
Ambitious (<2C)	2025	15	MEX	climate change	FCEV	Medium SUV	176866	2041	43222.7	244.381
Ambitious (<2C)	2025	15	MEX	climate change	PHEV	Medium SUV	176866	2041	42024.6	237.607
Baseline (NDCs)	2025	15	CAN	climate change	BEV	Lower medium	284975	2041	23632.9	82.9296
Baseline (NDCs)	2025	15	CAN	climate change	HEV	Lower medium	284975	2041	66720.7	234.128
Baseline (NDCs)	2025	15	CAN	climate change	FCEV	Lower medium	284975	2041	30738	107.862
Baseline (NDCs)	2025	15	CAN	climate change	PHEV	Lower medium	284975	2041	45743.8	160.518
Ambitious (<2C)	2025	15	MEX	climate change	BEV	Mini	184137	2041	21285.5	115.596
Ambitious (<2C)	2025	15	MEX	climate change	HEV	Mini	184137	2041	33993	184.607
Ambitious (<2C)	2025	15	MEX	climate change	FCEV	Mini	184137	2041	29459.6	159.987
Ambitious (<2C)	2025	15	MEX	climate change	PHEV	Mini	184137	2041	30346.5	164.804
Baseline (NDCs)	2025	15	AUS	climate change	BEV	Medium SUV	248424	2041	37710	151.797
Baseline (NDCs)	2025	15	AUS	climate change	HEV	Medium SUV	248424	2041	66190.9	266.443
Baseline (NDCs)	2025	15	AUS	climate change	FCEV	Medium SUV	248424	2041	46131.6	185.697
Baseline (NDCs)	2025	15	AUS	climate change	PHEV	Medium SUV	248424	2041	50071.2	201.555
No climate action	2025	20	JPN	climate change	BEV	Mini	287750	2046	34067.4	118.392
No climate action	2025	20	JPN	climate change	HEV	Mini	287750	2046	52838.5	183.627
No climate action	2025	20	JPN	climate change	FCEV	Mini	287750	2046	48826.7	169.684
No climate action	2025	20	JPN	climate change	PHEV	Mini	287750	2046	47150.7	163.86
No Scenario	2025	10	MEA	climate change	BEV	Small	179774	2036	32493.8	180.748
No Scenario	2025	10	MEA	climate change	HEV	Small	179774	2036	44120.8	245.424
No Scenario	2025	10	MEA	climate change	FCEV	Small	179774	2036	40805.3	226.981
No Scenario	2025	10	MEA	climate change	PHEV	Small	179774	2036	39878.1	221.823
No Scenario	2025	20	AUS	climate change	BEV	Mini	231215	2046	33480.2	144.801
No Scenario	2025	20	AUS	climate change	HEV	Mini	231215	2046	43760.2	189.262
No Scenario	2025	20	AUS	climate change	FCEV	Mini	231215	2046	48956.8	211.737
No Scenario	2025	20	AUS	climate change	PHEV	Mini	231215	2046	41814.7	180.848
Very ambitious (1.5C)	2025	15	USA	climate change	BEV	Small	249207	2041	23050.7	92.4962
Very ambitious (1.5C)	2025	15	USA	climate change	HEV	Small	249207	2041	53603.1	215.095
Very ambitious (1.5C)	2025	15	USA	climate change	FCEV	Small	249207	2041	15245.3	61.1753
Very ambitious (1.5C)	2025	15	USA	climate change	PHEV	Small	249207	2041	40943.4	164.295
Very ambitious (1.5C)	2025	10	MEA	climate change	BEV	Mini	235155	2036	17704.7	75.2893
Very ambitious (1.5C)	2025	10	MEA	climate change	HEV	Mini	235155	2036	42350.7	180.097
Very ambitious (1.5C)	2025	10	MEA	climate change	FCEV	Mini	235155	2036	6966.78	29.6263
Very ambitious (1.5C)	2025	10	MEA	climate change	PHEV	Mini	235155	2036	33339.6	141.777
Very ambitious (1.5C)	2025	15	AFR	climate change	BEV	Small	101774	2041	17227.9	169.276
Very ambitious (1.5C)	2025	15	AFR	climate change	HEV	Small	101774	2041	27207.5	267.332
Very ambitious (1.5C)	2025	15	AFR	climate change	FCEV	Small	101774	2041	11273.5	110.77
Very ambitious (1.5C)	2025	15	AFR	climate change	PHEV	Small	101774	2041	23419.2	230.11
Very ambitious (1.5C)	2025	15	AUS	climate change	BEV	Mini	169064	2041	14597.6	86.3437
Very ambitious (1.5C)	2025	15	AUS	climate change	HEV	Mini	169064	2041	31462.8	186.1
Very ambitious (1.5C)	2025	15	AUS	climate change	FCEV	Mini	169064	2041	3612.93	21.3702
Very ambitious (1.5C)	2025	15	AUS	climate change	PHEV	Mini	169064	2041	25708	152.061
Very ambitious (1.5C)	2025	10	IND	climate change	BEV	Mini	164504	2036	16478.2	100.169
Very ambitious (1.5C)	2025	10	IND	climate change	HEV	Mini	164504	2036	31531.5	191.676
Very ambitious (1.5C)	2025	10	IND	climate change	FCEV	Mini	164504	2036	6720.86	40.8553
Very ambitious (1.5C)	2025	10	IND	climate change	PHEV	Mini	164504	2036	26687.4	162.23
Ambitious (<2C)	2025	15	IND	climate change	BEV	Medium SUV	250982	2041	40179.4	160.089
Ambitious (<2C)	2025	15	IND	climate change	HEV	Medium SUV	250982	2041	68139.7	271.492
Ambitious (<2C)	2025	15	IND	climate change	FCEV	Medium SUV	250982	2041	47017.7	187.335
Ambitious (<2C)	2025	15	IND	climate change	PHEV	Medium SUV	250982	2041	52344.4	208.558
Very ambitious (1.5C)	2025	10	MEA	climate change	BEV	Large	271592	2036	37554.7	138.276
Very ambitious (1.5C)	2025	10	MEA	climate change	HEV	Large	271592	2036	80278.4	295.584
Very ambitious (1.5C)	2025	10	MEA	climate change	FCEV	Large	271592	2036	15730.8	57.9208
Very ambitious (1.5C)	2025	10	MEA	climate change	PHEV	Large	271592	2036	54595.9	201.022
Baseline (NDCs)	2025	15	JPN	climate change	BEV	Small	120008	2041	21051.2	175.415
Baseline (NDCs)	2025	15	JPN	climate change	HEV	Small	120008	2041	30911	257.575
Baseline (NDCs)	2025	15	JPN	climate change	FCEV	Small	120008	2041	26358.1	219.636
Baseline (NDCs)	2025	15	JPN	climate change	PHEV	Small	120008	2041	27246	227.035
No Scenario	2025	10	EEU	climate change	BEV	Medium SUV	128816	2036	44226.3	343.329
No Scenario	2025	10	EEU	climate change	HEV	Medium SUV	128816	2036	40811.7	316.822
No Scenario	2025	10	EEU	climate change	FCEV	Medium SUV	128816	2036	54325.8	421.732
No Scenario	2025	10	EEU	climate change	PHEV	Medium SUV	128816	2036	43052.6	334.218
Very ambitious (1.5C)	2025	20	CHI	climate change	BEV	Large	156949	2046	32907.2	209.668
Very ambitious (1.5C)	2025	20	CHI	climate change	HEV	Large	156949	2046	52007	331.362
Very ambitious (1.5C)	2025	20	CHI	climate change	FCEV	Large	156949	2046	14418.1	91.8652
Very ambitious (1.5C)	2025	20	CHI	climate change	PHEV	Large	156949	2046	39949.4	254.537
Baseline (NDCs)	2025	10	WEU	climate change	BEV	Mini	227407	2036	15864.8	69.7638
Baseline (NDCs)	2025	10	WEU	climate change	HEV	Mini	227407	2036	41392.4	182.019
Baseline (NDCs)	2025	10	WEU	climate change	FCEV	Mini	227407	2036	20147.7	88.5977
Baseline (NDCs)	2025	10	WEU	climate change	PHEV	Mini	227407	2036	31901.2	140.282
Very ambitious (1.5C)	2025	20	CHI	climate change	BEV	Large SUV	169980	2046	39080.5	229.912
Very ambitious (1.5C)	2025	20	CHI	climate change	HEV	Large SUV	169980	2046	64660.6	380.401
Very ambitious (1.5C)	2025	20	CHI	climate change	FCEV	Large SUV	169980	2046	16633.3	97.8545
Very ambitious (1.5C)	2025	20	CHI	climate change	PHEV	Large SUV	169980	2046	49885.6	293.48
Very ambitious (1.5C)	2025	15	EEU	climate change	BEV	Large	288254	2041	35803.4	124.208
Very ambitious (1.5C)	2025	15	EEU	climate change	HEV	Large	288254	2041	80375.4	278.835
Very ambitious (1.5C)	2025	15	EEU	climate change	FCEV	Large	288254	2041	-16120.9	-55.926
Very ambitious (1.5C)	2025	15	EEU	climate change	PHEV	Large	288254	2041	53267.9	184.795
Ambitious (<2C)	2025	10	WEU	climate change	BEV	Medium SUV	131276	2036	28692.1	218.563
Ambitious (<2C)	2025	10	WEU	climate change	HEV	Medium SUV	131276	2036	40610.7	309.354
Ambitious (<2C)	2025	10	WEU	climate change	FCEV	Medium SUV	131276	2036	30804	234.651
Ambitious (<2C)	2025	10	WEU	climate change	PHEV	Medium SUV	131276	2036	34118.4	259.898
No climate action	2025	15	FSU	climate change	BEV	Mini	123019	2041	20223.1	164.39
No climate action	2025	15	FSU	climate change	HEV	Mini	123019	2041	26924.4	218.864
No climate action	2025	15	FSU	climate change	FCEV	Mini	123019	2041	25618.1	208.245
No climate action	2025	15	FSU	climate change	PHEV	Mini	123019	2041	25944.3	210.897
Ambitious (<2C)	2025	10	MEA	climate change	BEV	Large SUV	231255	2036	54830.9	237.102
Ambitious (<2C)	2025	10	MEA	climate change	HEV	Large SUV	231255	2036	85311.3	368.906
Ambitious (<2C)	2025	10	MEA	climate change	FCEV	Large SUV	231255	2036	68639.3	296.812
Ambitious (<2C)	2025	10	MEA	climate change	PHEV	Large SUV	231255	2036	68488.9	296.162
No Scenario	2025	20	FSU	climate change	BEV	Medium	133798	2046	34953.6	261.242
No Scenario	2025	20	FSU	climate change	HEV	Medium	133798	2046	44258.8	330.788
No Scenario	2025	20	FSU	climate change	FCEV	Medium	133798	2046	45612.6	340.906
No Scenario	2025	20	FSU	climate change	PHEV	Medium	133798	2046	40716.1	304.31
Very ambitious (1.5C)	2025	20	EEU	climate change	BEV	Mini	294844	2046	15278.5	51.819
Very ambitious (1.5C)	2025	20	EEU	climate change	HEV	Mini	294844	2046	49247	167.027
Very ambitious (1.5C)	2025	20	EEU	climate change	FCEV	Mini	294844	2046	-12426.1	-42.1447
Very ambitious (1.5C)	2025	20	EEU	climate change	PHEV	Mini	294844	2046	35990.9	122.068
No climate action	2025	15	USA	climate change	BEV	Medium	199521	2041	40451.6	202.743
No climate action	2025	15	USA	climate change	HEV	Medium	199521	2041	59985	300.645
No climate action	2025	15	USA	climate change	FCEV	Medium	199521	2041	47843.6	239.792
No climate action	2025	15	USA	climate change	PHEV	Medium	199521	2041	51610.7	258.673
No climate action	2025	15	MEA	climate change	BEV	Medium	164661	2041	34388.6	208.845
No climate action	2025	15	MEA	climate change	HEV	Medium	164661	2041	52988.2	321.802
No climate action	2025	15	MEA	climate change	FCEV	Medium	164661	2041	40922.1	248.523
No climate action	2025	15	MEA	climate change	PHEV	Medium	164661	2041	44998.8	273.281
Baseline (NDCs)	2025	10	MEA	climate change	BEV	Mini	163762	2036	21576.9	131.758
Baseline (NDCs)	2025	10	MEA	climate change	HEV	Mini	163762	2036	32432.5	198.047
Baseline (NDCs)	2025	10	MEA	climate change	FCEV	Mini	163762	2036	26252.9	160.311
Baseline (NDCs)	2025	10	MEA	climate change	PHEV	Mini	163762	2036	29703	181.379
No Scenario	2025	15	SKO	climate change	BEV	Medium	266534	2041	53069.8	199.111
No Scenario	2025	15	SKO	climate change	HEV	Medium	266534	2041	75292.7	282.488
No Scenario	2025	15	SKO	climate change	FCEV	Medium	266534	2041	61070.8	229.129
No Scenario	2025	15	SKO	climate change	PHEV	Medium	266534	2041	65840	247.023
Very ambitious (1.5C)	2025	15	UK	climate change	BEV	Lower medium	272997	2041	23778.6	87.1021
Very ambitious (1.5C)	2025	15	UK	climate change	HEV	Lower medium	272997	2041	60237.8	220.654
Very ambitious (1.5C)	2025	15	UK	climate change	FCEV	Lower medium	272997	2041	2852.46	10.4487
Very ambitious (1.5C)	2025	15	UK	climate change	PHEV	Lower medium	272997	2041	42280.2	154.874
No Scenario	2025	10	EEU	climate change	BEV	Large SUV	140779	2036	56912.8	404.27
No Scenario	2025	10	EEU	climate change	HEV	Large SUV	140779	2036	58260.1	413.841
No Scenario	2025	10	EEU	climate change	FCEV	Large SUV	140779	2036	75379.7	535.447
No Scenario	2025	10	EEU	climate change	PHEV	Large SUV	140779	2036	56702	402.773
Ambitious (<2C)	2025	20	JPN	climate change	BEV	Small	222675	2046	26551.5	119.239
Ambitious (<2C)	2025	20	JPN	climate change	HEV	Small	222675	2046	49367.2	221.7
Ambitious (<2C)	2025	20	JPN	climate change	FCEV	Small	222675	2046	37499.3	168.404
Ambitious (<2C)	2025	20	JPN	climate change	PHEV	Small	222675	2046	40116.6	180.157
No climate action	2025	10	CSA	climate change	BEV	Mini	137648	2036	15354	111.545
No climate action	2025	10	CSA	climate change	HEV	Mini	137648	2036	28035.1	203.672
No climate action	2025	10	CSA	climate change	FCEV	Mini	137648	2036	21372.3	155.268
No climate action	2025	10	CSA	climate change	PHEV	Mini	137648	2036	24113.1	175.179
No Scenario	2025	15	CHI	climate change	BEV	Mini	202223	2041	35151.7	173.827
No Scenario	2025	15	CHI	climate change	HEV	Mini	202223	2041	42536.6	210.345
No Scenario	2025	15	CHI	climate change	FCEV	Mini	202223	2041	33193.2	164.141
No Scenario	2025	15	CHI	climate change	PHEV	Mini	202223	2041	42090.7	208.14
No climate action	2025	10	AFR	climate change	BEV	Lower medium	129813	2036	30999.2	238.799
No climate action	2025	10	AFR	climate change	HEV	Lower medium	129813	2036	39446.7	303.874
No climate action	2025	10	AFR	climate change	FCEV	Lower medium	129813	2036	37523.1	289.055
No climate action	2025	10	AFR	climate change	PHEV	Lower medium	129813	2036	35145.5	270.739
No climate action	2025	10	AUS	climate change	BEV	Medium SUV	275289	2036	53400.3	193.979
No climate action	2025	10	AUS	climate change	HEV	Medium SUV	275289	2036	74814.1	271.766
No climate action	2025	10	AUS	climate change	FCEV	Medium SUV	275289	2036	72185.9	262.218
No climate action	2025	10	AUS	climate change	PHEV	Medium SUV	275289	2036	62729.2	227.867
No Scenario	2025	15	MEX	climate change	BEV	Medium	238696	2041	50314.5	210.789
No Scenario	2025	15	MEX	climate change	HEV	Medium	238696	2041	68713.3	287.87
No Scenario	2025	15	MEX	climate change	FCEV	Medium	238696	2041	73385.9	307.445
No Scenario	2025	15	MEX	climate change	PHEV	Medium	238696	2041	61052	255.773
No climate action	2025	15	CSA	climate change	BEV	Medium	185525	2041	28579.6	154.047
No climate action	2025	15	CSA	climate change	HEV	Medium	185525	2041	54710.5	294.895
No climate action	2025	15	CSA	climate change	FCEV	Medium	185525	2041	40466.5	218.119
No climate action	2025	15	CSA	climate change	PHEV	Medium	185525	2041	42882.1	231.139
No Scenario	2025	15	UK	climate change	BEV	Mini	297246	2041	31894.1	107.299
No Scenario	2025	15	UK	climate change	HEV	Mini	297246	2041	54323	182.754
No Scenario	2025	15	UK	climate change	FCEV	Mini	297246	2041	50726.4	170.655
No Scenario	2025	15	UK	climate change	PHEV	Mini	297246	2041	46936.6	157.905
No climate action	2025	10	IND	climate change	BEV	Large SUV	284846	2036	73592.7	258.36
No climate action	2025	10	IND	climate change	HEV	Large SUV	284846	2036	109342	383.864
No climate action	2025	10	IND	climate change	FCEV	Large SUV	284846	2036	83884.1	294.489
No climate action	2025	10	IND	climate change	PHEV	Large SUV	284846	2036	90488.7	317.676
Ambitious (<2C)	2025	10	CHI	climate change	BEV	Mini	157989	2036	22675.5	143.526
Ambitious (<2C)	2025	10	CHI	climate change	HEV	Mini	157989	2036	31693.6	200.606
Ambitious (<2C)	2025	10	CHI	climate change	FCEV	Mini	157989	2036	30032	190.089
Ambitious (<2C)	2025	10	CHI	climate change	PHEV	Mini	157989	2036	29811.4	188.693
Very ambitious (1.5C)	2025	10	CHI	climate change	BEV	Medium	217655	2036	35937.9	165.114
Very ambitious (1.5C)	2025	10	CHI	climate change	HEV	Medium	217655	2036	62163.6	285.606
Very ambitious (1.5C)	2025	10	CHI	climate change	FCEV	Medium	217655	2036	19704.5	90.5311
Very ambitious (1.5C)	2025	10	CHI	climate change	PHEV	Medium	217655	2036	50460.9	231.839
No climate action	2025	15	ODA	climate change	BEV	Medium	291945	2041	50402.6	172.644
No climate action	2025	15	ODA	climate change	HEV	Medium	291945	2041	88570.4	303.38
No climate action	2025	15	ODA	climate change	FCEV	Medium	291945	2041	69128.8	236.787
No climate action	2025	15	ODA	climate change	PHEV	Medium	291945	2041	71667.3	245.482
Very ambitious (1.5C)	2025	20	MEA	climate change	BEV	Medium	175204	2046	22297.2	127.264
Very ambitious (1.5C)	2025	20	MEA	climate change	HEV	Medium	175204	2046	51297.4	292.787
Very ambitious (1.5C)	2025	20	MEA	climate change	FCEV	Medium	175204	2046	5147.96	29.3827
Very ambitious (1.5C)	2025	20	MEA	climate change	PHEV	Medium	175204	2046	37968.1	216.708
Very ambitious (1.5C)	2025	15	AUS	climate change	BEV	Medium	240593	2041	28365.6	117.898
Very ambitious (1.5C)	2025	15	AUS	climate change	HEV	Medium	240593	2041	64771.6	269.217
Very ambitious (1.5C)	2025	15	AUS	climate change	FCEV	Medium	240593	2041	7340.08	30.5083
Very ambitious (1.5C)	2025	15	AUS	climate change	PHEV	Medium	240593	2041	47918.4	199.168
No climate action	2025	20	EEU	climate change	BEV	Mini	153430	2046	28504.1	185.779
No climate action	2025	20	EEU	climate change	HEV	Mini	153430	2046	32763.6	213.541
No climate action	2025	20	EEU	climate change	FCEV	Mini	153430	2046	33768.3	220.089
No climate action	2025	20	EEU	climate change	PHEV	Mini	153430	2046	33295.6	217.009
Baseline (NDCs)	2025	10	ODA	climate change	BEV	Large SUV	227179	2036	58801.5	258.833
Baseline (NDCs)	2025	10	ODA	climate change	HEV	Large SUV	227179	2036	81724.4	359.736
Baseline (NDCs)	2025	10	ODA	climate change	FCEV	Large SUV	227179	2036	70263.9	309.289
Baseline (NDCs)	2025	10	ODA	climate change	PHEV	Large SUV	227179	2036	68921.6	303.38
Very ambitious (1.5C)	2025	20	USA	climate change	BEV	Medium SUV	118483	2046	24636.9	207.936
Very ambitious (1.5C)	2025	20	USA	climate change	HEV	Medium SUV	118483	2046	36777.3	310.401
Very ambitious (1.5C)	2025	20	USA	climate change	FCEV	Medium SUV	118483	2046	13782.6	116.326
Very ambitious (1.5C)	2025	20	USA	climate change	PHEV	Medium SUV	118483	2046	30144.7	254.422
No climate action	2025	15	EEU	climate change	BEV	Small	277575	2041	51978.7	187.26
No climate action	2025	15	EEU	climate change	HEV	Small	277575	2041	63053.3	227.158
No climate action	2025	15	EEU	climate change	FCEV	Small	277575	2041	69671.5	251.001
No climate action	2025	15	EEU	climate change	PHEV	Small	277575	2041	59331.4	213.749
Ambitious (<2C)	2025	15	AFR	climate change	BEV	Small	103949	2041	20857.1	200.647
Ambitious (<2C)	2025	15	AFR	climate change	HEV	Small	103949	2041	28059.7	269.937
Ambitious (<2C)	2025	15	AFR	climate change	FCEV	Small	103949	2041	23222.7	223.404
Ambitious (<2C)	2025	15	AFR	climate change	PHEV	Small	103949	2041	25527.2	245.574
No climate action	2025	10	SKO	climate change	BEV	Medium	265429	2036	54343.3	204.738
No climate action	2025	10	SKO	climate change	HEV	Medium	265429	2036	75016.3	282.623
No climate action	2025	10	SKO	climate change	FCEV	Medium	265429	2036	61138.8	230.34
No climate action	2025	10	SKO	climate change	PHEV	Medium	265429	2036	66340.8	249.938
Very ambitious (1.5C)	2025	15	CSA	climate change	BEV	Small	272025	2041	20627.4	75.829
Very ambitious (1.5C)	2025	15	CSA	climate change	HEV	Small	272025	2041	55946.8	205.668
Very ambitious (1.5C)	2025	15	CSA	climate change	FCEV	Small	272025	2041	13047.7	47.965
Very ambitious (1.5C)	2025	15	CSA	climate change	PHEV	Small	272025	2041	41121.9	151.17
Ambitious (<2C)	2025	20	UK	climate change	BEV	Large	189321	2046	33860.6	178.853
Ambitious (<2C)	2025	20	UK	climate change	HEV	Large	189321	2046	49540.3	261.673
Ambitious (<2C)	2025	20	UK	climate change	FCEV	Large	189321	2046	37473.2	197.935
Ambitious (<2C)	2025	20	UK	climate change	PHEV	Large	189321	2046	39218.5	207.154
Very ambitious (1.5C)	2025	15	MEX	climate change	BEV	Medium SUV	220421	2041	29756.9	135
Very ambitious (1.5C)	2025	15	MEX	climate change	HEV	Medium SUV	220421	2041	52883.3	239.92
Very ambitious (1.5C)	2025	15	MEX	climate change	FCEV	Medium SUV	220421	2041	471.31	2.13823
Very ambitious (1.5C)	2025	15	MEX	climate change	PHEV	Medium SUV	220421	2041	39617.5	179.736
No Scenario	2025	20	ODA	climate change	BEV	Large	229958	2046	57279.4	249.086
No Scenario	2025	20	ODA	climate change	HEV	Large	229958	2046	72699.2	316.141
No Scenario	2025	20	ODA	climate change	FCEV	Large	229958	2046	76690.4	333.497
No Scenario	2025	20	ODA	climate change	PHEV	Large	229958	2046	63706.7	277.036
Ambitious (<2C)	2025	15	UK	climate change	BEV	Large SUV	297861	2041	48746.7	163.656
Ambitious (<2C)	2025	15	UK	climate change	HEV	Large SUV	297861	2041	90322.1	303.236
Ambitious (<2C)	2025	15	UK	climate change	FCEV	Large SUV	297861	2041	65890.4	221.212
Ambitious (<2C)	2025	15	UK	climate change	PHEV	Large SUV	297861	2041	66900.8	224.604
Baseline (NDCs)	2025	20	EEU	climate change	BEV	Lower medium	183776	2046	30455.9	165.723
Baseline (NDCs)	2025	20	EEU	climate change	HEV	Lower medium	183776	2046	48334.9	263.01
Baseline (NDCs)	2025	20	EEU	climate change	FCEV	Lower medium	183776	2046	40805.1	222.037
Baseline (NDCs)	2025	20	EEU	climate change	PHEV	Lower medium	183776	2046	39455.7	214.694
Very ambitious (1.5C)	2025	20	AUS	climate change	BEV	Medium SUV	202017	2046	27526.8	136.26
Very ambitious (1.5C)	2025	20	AUS	climate change	HEV	Medium SUV	202017	2046	54363.4	269.103
Very ambitious (1.5C)	2025	20	AUS	climate change	FCEV	Medium SUV	202017	2046	5139.03	25.4386
Very ambitious (1.5C)	2025	20	AUS	climate change	PHEV	Medium SUV	202017	2046	39192.9	194.008
Very ambitious (1.5C)	2025	20	CSA	climate change	BEV	Large SUV	256047	2046	36883.8	144.051
Very ambitious (1.5C)	2025	20	CSA	climate change	HEV	Large SUV	256047	2046	86029.5	335.991
Very ambitious (1.5C)	2025	20	CSA	climate change	FCEV	Large SUV	256047	2046	21334.8	83.3238
Very ambitious (1.5C)	2025	20	CSA	climate change	PHEV	Large SUV	256047	2046	58891.2	230.002
Ambitious (<2C)	2025	20	EEU	climate change	BEV	Medium	284624	2046	43122	151.505
Ambitious (<2C)	2025	20	EEU	climate change	HEV	Medium	284624	2046	72100.1	253.317
Ambitious (<2C)	2025	20	EEU	climate change	FCEV	Medium	284624	2046	60070.9	211.053
Ambitious (<2C)	2025	20	EEU	climate change	PHEV	Medium	284624	2046	58943.6	207.093
Baseline (NDCs)	2025	15	ODA	climate change	BEV	Large SUV	173158	2041	49225.2	284.279
Baseline (NDCs)	2025	15	ODA	climate change	HEV	Large SUV	173158	2041	67001.6	386.939
Baseline (NDCs)	2025	15	ODA	climate change	FCEV	Large SUV	173158	2041	55834.4	322.448
Baseline (NDCs)	2025	15	ODA	climate change	PHEV	Large SUV	173158	2041	56706	327.481
No Scenario	2025	15	IND	climate change	BEV	Small	167359	2041	33664.9	201.154
No Scenario	2025	15	IND	climate change	HEV	Small	167359	2041	43732.1	261.307
No Scenario	2025	15	IND	climate change	FCEV	Small	167359	2041	34042.2	203.408
No Scenario	2025	15	IND	climate change	PHEV	Small	167359	2041	40261.7	240.571
No Scenario	2025	10	UK	climate change	BEV	Large SUV	279156	2036	61357.2	219.796
No Scenario	2025	10	UK	climate change	HEV	Large SUV	279156	2036	99561.7	356.653
No Scenario	2025	10	UK	climate change	FCEV	Large SUV	279156	2036	91663.7	328.36
No Scenario	2025	10	UK	climate change	PHEV	Large SUV	279156	2036	78857.7	282.486
Baseline (NDCs)	2025	15	AFR	climate change	BEV	Mini	160633	2041	21912.4	136.413
Baseline (NDCs)	2025	15	AFR	climate change	HEV	Mini	160633	2041	30890.3	192.304
Baseline (NDCs)	2025	15	AFR	climate change	FCEV	Mini	160633	2041	14534.7	90.4838
Baseline (NDCs)	2025	15	AFR	climate change	PHEV	Mini	160633	2041	28975.8	180.385
Very ambitious (1.5C)	2025	20	CSA	climate change	BEV	Small	189582	2046	18156.2	95.7697
Very ambitious (1.5C)	2025	20	CSA	climate change	HEV	Small	189582	2046	41732.8	220.13
Very ambitious (1.5C)	2025	20	CSA	climate change	FCEV	Small	189582	2046	10839.4	57.1751
Very ambitious (1.5C)	2025	20	CSA	climate change	PHEV	Small	189582	2046	32016.8	168.881
No Scenario	2025	10	CSA	climate change	BEV	Mini	242550	2036	20729.4	85.4644
No Scenario	2025	10	CSA	climate change	HEV	Mini	242550	2036	44252.1	182.445
No Scenario	2025	10	CSA	climate change	FCEV	Mini	242550	2036	33689.6	138.897
No Scenario	2025	10	CSA	climate change	PHEV	Mini	242550	2036	35799.9	147.598
Baseline (NDCs)	2025	20	AFR	climate change	BEV	Medium SUV	226728	2046	45697.8	201.553
Baseline (NDCs)	2025	20	AFR	climate change	HEV	Medium SUV	226728	2046	60752.9	267.955
Baseline (NDCs)	2025	20	AFR	climate change	FCEV	Medium SUV	226728	2046	32811	144.715
Baseline (NDCs)	2025	20	AFR	climate change	PHEV	Medium SUV	226728	2046	52314.1	230.735
Baseline (NDCs)	2025	10	UK	climate change	BEV	Small	107793	2036	17097.8	158.617
Baseline (NDCs)	2025	10	UK	climate change	HEV	Small	107793	2036	26976	250.258
Baseline (NDCs)	2025	10	UK	climate change	FCEV	Small	107793	2036	18457.9	171.234
Baseline (NDCs)	2025	10	UK	climate change	PHEV	Small	107793	2036	23179.3	215.035
Very ambitious (1.5C)	2025	15	WEU	climate change	BEV	Lower medium	245475	2041	22132.1	90.1601
Very ambitious (1.5C)	2025	15	WEU	climate change	HEV	Lower medium	245475	2041	60621.9	246.957
Very ambitious (1.5C)	2025	15	WEU	climate change	FCEV	Lower medium	245475	2041	14636.7	59.626
Very ambitious (1.5C)	2025	15	WEU	climate change	PHEV	Lower medium	245475	2041	41967.5	170.965
Baseline (NDCs)	2025	20	ODA	climate change	BEV	Large	202470	2046	43527.9	214.985
Baseline (NDCs)	2025	20	ODA	climate change	HEV	Large	202470	2046	65915.4	325.557
Baseline (NDCs)	2025	20	ODA	climate change	FCEV	Large	202470	2046	51335.5	253.546
Baseline (NDCs)	2025	20	ODA	climate change	PHEV	Large	202470	2046	52477.9	259.189
No Scenario	2025	10	JPN	climate change	BEV	Medium SUV	214834	2036	46482.2	216.363
No Scenario	2025	10	JPN	climate change	HEV	Medium SUV	214834	2036	60761.9	282.832
No Scenario	2025	10	JPN	climate change	FCEV	Medium SUV	214834	2036	63007.6	293.285
No Scenario	2025	10	JPN	climate change	PHEV	Medium SUV	214834	2036	52827.2	245.898
No Scenario	2025	15	CHI	climate change	BEV	Lower medium	238587	2041	52739.7	221.05
No Scenario	2025	15	CHI	climate change	HEV	Lower medium	238587	2041	67458.8	282.743
No Scenario	2025	15	CHI	climate change	FCEV	Lower medium	238587	2041	51110.8	214.223
No Scenario	2025	15	CHI	climate change	PHEV	Lower medium	238587	2041	60092.1	251.867
Baseline (NDCs)	2025	10	JPN	climate change	BEV	Medium SUV	169346	2036	34992.6	206.634
Baseline (NDCs)	2025	10	JPN	climate change	HEV	Medium SUV	169346	2036	48809.1	288.221
Baseline (NDCs)	2025	10	JPN	climate change	FCEV	Medium SUV	169346	2036	44458	262.528
Baseline (NDCs)	2025	10	JPN	climate change	PHEV	Medium SUV	169346	2036	41174.1	243.136
No Scenario	2025	20	CSA	climate change	BEV	Mini	254788	2046	21317.4	83.6671
No Scenario	2025	20	CSA	climate change	HEV	Mini	254788	2046	46148.9	181.127
No Scenario	2025	20	CSA	climate change	FCEV	Mini	254788	2046	35038	137.518
No Scenario	2025	20	CSA	climate change	PHEV	Mini	254788	2046	37146.7	145.795
Baseline (NDCs)	2025	20	AFR	climate change	BEV	Lower medium	260356	2046	40662.4	156.18
Baseline (NDCs)	2025	20	AFR	climate change	HEV	Lower medium	260356	2046	63538.9	244.046
Baseline (NDCs)	2025	20	AFR	climate change	FCEV	Lower medium	260356	2046	32940.6	126.521
Baseline (NDCs)	2025	20	AFR	climate change	PHEV	Lower medium	260356	2046	52132.9	200.237
Ambitious (<2C)	2025	20	AFR	climate change	BEV	Lower medium	225028	2046	31044.9	137.96
Ambitious (<2C)	2025	20	AFR	climate change	HEV	Lower medium	225028	2046	56053.3	249.095
Ambitious (<2C)	2025	20	AFR	climate change	FCEV	Lower medium	225028	2046	41760.7	185.58
Ambitious (<2C)	2025	20	AFR	climate change	PHEV	Lower medium	225028	2046	43712.1	194.252
No Scenario	2025	20	MEX	climate change	BEV	Medium	107161	2046	32584.3	304.069
No Scenario	2025	20	MEX	climate change	HEV	Medium	107161	2046	37606.4	350.934
No Scenario	2025	20	MEX	climate change	FCEV	Medium	107161	2046	40479.7	377.747
No Scenario	2025	20	MEX	climate change	PHEV	Medium	107161	2046	36065.2	336.551
Very ambitious (1.5C)	2025	10	ODA	climate change	BEV	Medium	104545	2036	24210	231.575
Very ambitious (1.5C)	2025	10	ODA	climate change	HEV	Medium	104545	2036	31701.5	303.233
Very ambitious (1.5C)	2025	10	ODA	climate change	FCEV	Medium	104545	2036	17251.4	165.014
Very ambitious (1.5C)	2025	10	ODA	climate change	PHEV	Medium	104545	2036	28633.6	273.888
No climate action	2025	20	AFR	climate change	BEV	Mini	172496	2046	23312.6	135.149
No climate action	2025	20	AFR	climate change	HEV	Mini	172496	2046	34783.7	201.65
No climate action	2025	20	AFR	climate change	FCEV	Mini	172496	2046	30950.2	179.426
No climate action	2025	20	AFR	climate change	PHEV	Mini	172496	2046	31840	184.584
Baseline (NDCs)	2025	10	FSU	climate change	BEV	Medium SUV	224403	2036	44939.4	200.262
Baseline (NDCs)	2025	10	FSU	climate change	HEV	Medium SUV	224403	2036	61187.6	272.669
Baseline (NDCs)	2025	10	FSU	climate change	FCEV	Medium SUV	224403	2036	53439	238.138
Baseline (NDCs)	2025	10	FSU	climate change	PHEV	Medium SUV	224403	2036	52098.7	232.166
No Scenario	2025	15	USA	climate change	BEV	Mini	224140	2041	29934.9	133.555
No Scenario	2025	15	USA	climate change	HEV	Mini	224140	2041	42820.5	191.044
No Scenario	2025	15	USA	climate change	FCEV	Mini	224140	2041	35074.5	156.485
No Scenario	2025	15	USA	climate change	PHEV	Mini	224140	2041	39558.4	176.49
Baseline (NDCs)	2025	15	WEU	climate change	BEV	Large	205559	2041	30261.5	147.216
Baseline (NDCs)	2025	15	WEU	climate change	HEV	Large	205559	2041	63940.2	311.055
Baseline (NDCs)	2025	15	WEU	climate change	FCEV	Large	205559	2041	30845.9	150.059
Baseline (NDCs)	2025	15	WEU	climate change	PHEV	Large	205559	2041	43425.8	211.257
No climate action	2025	10	MEA	climate change	BEV	Large SUV	166352	2036	49191.5	295.707
No climate action	2025	10	MEA	climate change	HEV	Large SUV	166352	2036	67612	406.439
No climate action	2025	10	MEA	climate change	FCEV	Large SUV	166352	2036	55104.8	331.254
No climate action	2025	10	MEA	climate change	PHEV	Large SUV	166352	2036	57057.5	342.993
Ambitious (<2C)	2025	10	EEU	climate change	BEV	Small	145779	2036	28229.6	193.647
Ambitious (<2C)	2025	10	EEU	climate change	HEV	Small	145779	2036	36223	248.479
Ambitious (<2C)	2025	10	EEU	climate change	FCEV	Small	145779	2036	34640.7	237.625
Ambitious (<2C)	2025	10	EEU	climate change	PHEV	Small	145779	2036	33457.2	229.506
Baseline (NDCs)	2025	20	CAN	climate change	BEV	Mini	249017	2046	13944.3	55.9972
Baseline (NDCs)	2025	20	CAN	climate change	HEV	Mini	249017	2046	42822.6	171.967
Baseline (NDCs)	2025	20	CAN	climate change	FCEV	Mini	249017	2046	20432	82.0505
Baseline (NDCs)	2025	20	CAN	climate change	PHEV	Mini	249017	2046	31715.2	127.362
No Scenario	2025	15	JPN	climate change	BEV	Medium	256770	2041	46740.2	182.032
No Scenario	2025	15	JPN	climate change	HEV	Medium	256770	2041	72960.4	284.147
No Scenario	2025	15	JPN	climate change	FCEV	Medium	256770	2041	71731.5	279.361
No Scenario	2025	15	JPN	climate change	PHEV	Medium	256770	2041	61472.6	239.407
No climate action	2025	20	USA	climate change	BEV	Lower medium	248806	2046	40554.2	162.995
No climate action	2025	20	USA	climate change	HEV	Lower medium	248806	2046	64893.5	260.82
No climate action	2025	20	USA	climate change	FCEV	Lower medium	248806	2046	50656.4	203.598
No climate action	2025	20	USA	climate change	PHEV	Lower medium	248806	2046	52868.3	212.488
Very ambitious (1.5C)	2025	20	UK	climate change	BEV	Mini	298482	2046	15857	53.1255
Very ambitious (1.5C)	2025	20	UK	climate change	HEV	Mini	298482	2046	47856	160.331
Very ambitious (1.5C)	2025	20	UK	climate change	FCEV	Mini	298482	2046	3527.7	11.8188
Very ambitious (1.5C)	2025	20	UK	climate change	PHEV	Mini	298482	2046	35382.2	118.54
Baseline (NDCs)	2025	15	EEU	climate change	BEV	Lower medium	122931	2041	26755.7	217.648
Baseline (NDCs)	2025	15	EEU	climate change	HEV	Lower medium	122931	2041	36049.4	293.249
Baseline (NDCs)	2025	15	EEU	climate change	FCEV	Lower medium	122931	2041	32334.7	263.031
Baseline (NDCs)	2025	15	EEU	climate change	PHEV	Lower medium	122931	2041	31340.8	254.947
No Scenario	2025	20	CHI	climate change	BEV	Medium SUV	215893	2046	60324.7	279.419
No Scenario	2025	20	CHI	climate change	HEV	Medium SUV	215893	2046	66468.7	307.878
No Scenario	2025	20	CHI	climate change	FCEV	Medium SUV	215893	2046	52249.3	242.015
No Scenario	2025	20	CHI	climate change	PHEV	Medium SUV	215893	2046	63340.4	293.388
No Scenario	2025	20	UK	climate change	BEV	Lower medium	273781	2046	41250.8	150.671
No Scenario	2025	20	UK	climate change	HEV	Lower medium	273781	2046	69504.2	253.868
No Scenario	2025	20	UK	climate change	FCEV	Lower medium	273781	2046	63136.7	230.61
No Scenario	2025	20	UK	climate change	PHEV	Lower medium	273781	2046	55574	202.987
Very ambitious (1.5C)	2025	20	JPN	climate change	BEV	Large SUV	171876	2046	33559.5	195.254
Very ambitious (1.5C)	2025	20	JPN	climate change	HEV	Large SUV	171876	2046	63961	372.135
Very ambitious (1.5C)	2025	20	JPN	climate change	FCEV	Large SUV	171876	2046	12268.8	71.3815
Very ambitious (1.5C)	2025	20	JPN	climate change	PHEV	Large SUV	171876	2046	46555.7	270.868
Baseline (NDCs)	2025	10	JPN	climate change	BEV	Large SUV	184169	2036	46134.9	250.503
Baseline (NDCs)	2025	10	JPN	climate change	HEV	Large SUV	184169	2036	69416.2	376.916
Baseline (NDCs)	2025	10	JPN	climate change	FCEV	Large SUV	184169	2036	62107.1	337.229
Baseline (NDCs)	2025	10	JPN	climate change	PHEV	Large SUV	184169	2036	56152.3	304.896
Ambitious (<2C)	2025	10	CAN	climate change	BEV	Medium SUV	170592	2036	29267.2	171.563
Ambitious (<2C)	2025	10	CAN	climate change	HEV	Medium SUV	170592	2036	47671	279.444
Ambitious (<2C)	2025	10	CAN	climate change	FCEV	Medium SUV	170592	2036	37098.4	217.469
Ambitious (<2C)	2025	10	CAN	climate change	PHEV	Medium SUV	170592	2036	37370	219.061
Ambitious (<2C)	2025	10	CHI	climate change	BEV	Medium	147450	2036	34541.1	234.256
Ambitious (<2C)	2025	10	CHI	climate change	HEV	Medium	147450	2036	46799.1	317.39
Ambitious (<2C)	2025	10	CHI	climate change	FCEV	Medium	147450	2036	43341.4	293.94
Ambitious (<2C)	2025	10	CHI	climate change	PHEV	Medium	147450	2036	41792	283.432
No Scenario	2025	20	CHI	climate change	BEV	Large	241260	2046	66252	274.608
No Scenario	2025	20	CHI	climate change	HEV	Large	241260	2046	82280.8	341.046
No Scenario	2025	20	CHI	climate change	FCEV	Large	241260	2046	62715.5	259.95
No Scenario	2025	20	CHI	climate change	PHEV	Large	241260	2046	73442.7	304.413
Ambitious (<2C)	2025	10	CSA	climate change	BEV	Medium	174239	2036	26324.6	151.083
Ambitious (<2C)	2025	10	CSA	climate change	HEV	Medium	174239	2036	50823	291.685
Ambitious (<2C)	2025	10	CSA	climate change	FCEV	Medium	174239	2036	32594.6	187.069
Ambitious (<2C)	2025	10	CSA	climate change	PHEV	Medium	174239	2036	39722.9	227.979
Very ambitious (1.5C)	2025	20	CAN	climate change	BEV	Medium	159659	2046	21165.1	132.564
Very ambitious (1.5C)	2025	20	CAN	climate change	HEV	Medium	159659	2046	47387.8	296.806
Very ambitious (1.5C)	2025	20	CAN	climate change	FCEV	Medium	159659	2046	2269.3	14.2134
Very ambitious (1.5C)	2025	20	CAN	climate change	PHEV	Medium	159659	2046	35394	221.685
No Scenario	2025	20	MEA	climate change	BEV	Lower medium	235754	2046	43152.4	183.04
No Scenario	2025	20	MEA	climate change	HEV	Lower medium	235754	2046	62566.9	265.391
No Scenario	2025	20	MEA	climate change	FCEV	Lower medium	235754	2046	58235.5	247.018
No Scenario	2025	20	MEA	climate change	PHEV	Lower medium	235754	2046	52897.1	224.374
Ambitious (<2C)	2025	20	MEA	climate change	BEV	Lower medium	238398	2046	32852.7	137.806
Ambitious (<2C)	2025	20	MEA	climate change	HEV	Lower medium	238398	2046	61004.6	255.894
Ambitious (<2C)	2025	20	MEA	climate change	FCEV	Lower medium	238398	2046	43973.3	184.453
Ambitious (<2C)	2025	20	MEA	climate change	PHEV	Lower medium	238398	2046	47225.9	198.097
No climate action	2025	10	CHI	climate change	BEV	Lower medium	292884	2036	55845.1	190.673
No climate action	2025	10	CHI	climate change	HEV	Lower medium	292884	2036	82246.2	280.815
No climate action	2025	10	CHI	climate change	FCEV	Lower medium	292884	2036	58753.1	200.602
No climate action	2025	10	CHI	climate change	PHEV	Lower medium	292884	2036	69363.3	236.829
Baseline (NDCs)	2025	15	JPN	climate change	BEV	Mini	201469	2041	20788	103.182
Baseline (NDCs)	2025	15	JPN	climate change	HEV	Mini	201469	2041	37322	185.249
Baseline (NDCs)	2025	15	JPN	climate change	FCEV	Mini	201469	2041	32135.3	159.505
Baseline (NDCs)	2025	15	JPN	climate change	PHEV	Mini	201469	2041	32036	159.012
No climate action	2025	10	ODA	climate change	BEV	Mini	172624	2036	25261.2	146.336
No climate action	2025	10	ODA	climate change	HEV	Mini	172624	2036	35932.5	208.155
No climate action	2025	10	ODA	climate change	FCEV	Mini	172624	2036	32681.4	189.321
No climate action	2025	10	ODA	climate change	PHEV	Mini	172624	2036	33483.5	193.968
No climate action	2025	15	CSA	climate change	BEV	Lower medium	211517	2041	27208.6	128.635
No climate action	2025	15	CSA	climate change	HEV	Lower medium	211517	2041	54754.4	258.865
No climate action	2025	15	CSA	climate change	FCEV	Lower medium	211517	2041	39914.9	188.708
No climate action	2025	15	CSA	climate change	PHEV	Lower medium	211517	2041	41275.5	195.14
Baseline (NDCs)	2025	15	CAN	climate change	BEV	Large	206304	2041	29708.5	144.004
Baseline (NDCs)	2025	15	CAN	climate change	HEV	Large	206304	2041	62244.5	301.712
Baseline (NDCs)	2025	15	CAN	climate change	FCEV	Large	206304	2041	32065.8	155.43
Baseline (NDCs)	2025	15	CAN	climate change	PHEV	Large	206304	2041	42350	205.28
No Scenario	2025	10	FSU	climate change	BEV	Small	288073	2036	44392.2	154.1
No Scenario	2025	10	FSU	climate change	HEV	Small	288073	2036	64460.5	223.765
No Scenario	2025	10	FSU	climate change	FCEV	Small	288073	2036	65855.4	228.607
No Scenario	2025	10	FSU	climate change	PHEV	Small	288073	2036	56706.6	196.848
No climate action	2025	10	USA	climate change	BEV	Medium SUV	107111	2036	33328.2	311.155
No climate action	2025	10	USA	climate change	HEV	Medium SUV	107111	2036	35971.4	335.833
No climate action	2025	10	USA	climate change	FCEV	Medium SUV	107111	2036	31293.8	292.162
No climate action	2025	10	USA	climate change	PHEV	Medium SUV	107111	2036	34803.5	324.929
No climate action	2025	15	CAN	climate change	BEV	Lower medium	267185	2041	31684.3	118.586
No climate action	2025	15	CAN	climate change	HEV	Lower medium	267185	2041	70976.7	265.646
No climate action	2025	15	CAN	climate change	FCEV	Lower medium	267185	2041	49378.1	184.809
No climate action	2025	15	CAN	climate change	PHEV	Lower medium	267185	2041	51979.6	194.545
Very ambitious (1.5C)	2025	20	FSU	climate change	BEV	Medium SUV	127250	2046	21986.5	172.782
Very ambitious (1.5C)	2025	20	FSU	climate change	HEV	Medium SUV	127250	2046	38686.6	304.02
Very ambitious (1.5C)	2025	20	FSU	climate change	FCEV	Medium SUV	127250	2046	-365.953	-2.87586
Very ambitious (1.5C)	2025	20	FSU	climate change	PHEV	Medium SUV	127250	2046	29441.1	231.364
Ambitious (<2C)	2025	15	USA	climate change	BEV	Lower medium	250651	2041	33276.7	132.761
Ambitious (<2C)	2025	15	USA	climate change	HEV	Lower medium	250651	2041	62595.2	249.73
Ambitious (<2C)	2025	15	USA	climate change	FCEV	Lower medium	250651	2041	42727	170.464
Ambitious (<2C)	2025	15	USA	climate change	PHEV	Lower medium	250651	2041	48202.1	192.307
Ambitious (<2C)	2025	10	SKO	climate change	BEV	Small	123769	2036	23352.6	188.679
Ambitious (<2C)	2025	10	SKO	climate change	HEV	Small	123769	2036	32137	259.653
Ambitious (<2C)	2025	10	SKO	climate change	FCEV	Small	123769	2036	26366.4	213.029
Ambitious (<2C)	2025	10	SKO	climate change	PHEV	Small	123769	2036	28964	234.017
Baseline (NDCs)	2025	15	CHI	climate change	BEV	Medium SUV	162264	2041	40079.1	246.999
Baseline (NDCs)	2025	15	CHI	climate change	HEV	Medium SUV	162264	2041	48185.6	296.958
Baseline (NDCs)	2025	15	CHI	climate change	FCEV	Medium SUV	162264	2041	39534.7	243.644
Baseline (NDCs)	2025	15	CHI	climate change	PHEV	Medium SUV	162264	2041	43840.7	270.181
Very ambitious (1.5C)	2025	15	EEU	climate change	BEV	Mini	236652	2041	16068.3	67.8984
Very ambitious (1.5C)	2025	15	EEU	climate change	HEV	Mini	236652	2041	40522.9	171.234
Very ambitious (1.5C)	2025	15	EEU	climate change	FCEV	Mini	236652	2041	-10337.2	-43.6812
Very ambitious (1.5C)	2025	15	EEU	climate change	PHEV	Mini	236652	2041	31483.2	133.036
Ambitious (<2C)	2025	10	USA	climate change	BEV	Small	283292	2036	34473.4	121.689
Ambitious (<2C)	2025	10	USA	climate change	HEV	Small	283292	2036	61555.8	217.287
Ambitious (<2C)	2025	10	USA	climate change	FCEV	Small	283292	2036	44612.6	157.479
Ambitious (<2C)	2025	10	USA	climate change	PHEV	Small	283292	2036	50570.7	178.511
No climate action	2025	15	EEU	climate change	BEV	Mini	145006	2041	27697.8	191.012
No climate action	2025	15	EEU	climate change	HEV	Mini	145006	2041	30479.2	210.193
No climate action	2025	15	EEU	climate change	FCEV	Mini	145006	2041	34850.5	240.338
No climate action	2025	15	EEU	climate change	PHEV	Mini	145006	2041	31594.8	217.886
No Scenario	2025	20	USA	climate change	BEV	Mini	190013	2046	26850.1	141.307
No Scenario	2025	20	USA	climate change	HEV	Mini	190013	2046	37320.3	196.409
No Scenario	2025	20	USA	climate change	FCEV	Mini	190013	2046	30798.7	162.088
No Scenario	2025	20	USA	climate change	PHEV	Mini	190013	2046	34982.2	184.104
No climate action	2025	15	EEU	climate change	BEV	Small	262024	2041	49833.6	190.187
No climate action	2025	15	EEU	climate change	HEV	Small	262024	2041	60039.8	229.139
No climate action	2025	15	EEU	climate change	FCEV	Small	262024	2041	66293.4	253.005
No climate action	2025	15	EEU	climate change	PHEV	Small	262024	2041	56662.8	216.25
No Scenario	2025	10	JPN	climate change	BEV	Large	265653	2036	55114.4	207.468
No Scenario	2025	10	JPN	climate change	HEV	Large	265653	2036	81839.1	308.068
No Scenario	2025	10	JPN	climate change	FCEV	Large	265653	2036	81403.2	306.427
No Scenario	2025	10	JPN	climate change	PHEV	Large	265653	2036	66186.6	249.147
No climate action	2025	15	IND	climate change	BEV	Large	174014	2041	47041.3	270.33
No climate action	2025	15	IND	climate change	HEV	Large	174014	2041	62880.6	361.353
No climate action	2025	15	IND	climate change	FCEV	Large	174014	2041	50528.7	290.372
No climate action	2025	15	IND	climate change	PHEV	Large	174014	2041	53455	307.188
No Scenario	2025	20	MEA	climate change	BEV	Large	152781	2046	43805.9	286.724
No Scenario	2025	20	MEA	climate change	HEV	Large	152781	2046	53791.3	352.081
No Scenario	2025	20	MEA	climate change	FCEV	Large	152781	2046	51187	335.035
No Scenario	2025	20	MEA	climate change	PHEV	Large	152781	2046	47603.8	311.582
Baseline (NDCs)	2025	10	MEX	climate change	BEV	Mini	161747	2036	22983.4	142.095
Baseline (NDCs)	2025	10	MEX	climate change	HEV	Mini	161747	2036	29600.5	183.005
Baseline (NDCs)	2025	10	MEX	climate change	FCEV	Mini	161747	2036	30673	189.636
Baseline (NDCs)	2025	10	MEX	climate change	PHEV	Mini	161747	2036	28710.3	177.502
Very ambitious (1.5C)	2025	20	IND	climate change	BEV	Medium SUV	204012	2046	28076.3	137.621
Very ambitious (1.5C)	2025	20	IND	climate change	HEV	Medium SUV	204012	2046	51269.5	251.306
Very ambitious (1.5C)	2025	20	IND	climate change	FCEV	Medium SUV	204012	2046	10377.1	50.8654
Very ambitious (1.5C)	2025	20	IND	climate change	PHEV	Medium SUV	204012	2046	38054.5	186.531
No Scenario	2025	15	MEX	climate change	BEV	Mini	118636	2041	21647.2	182.467
No Scenario	2025	15	MEX	climate change	HEV	Mini	118636	2041	25705.1	216.672
No Scenario	2025	15	MEX	climate change	FCEV	Mini	118636	2041	28535	240.526
No Scenario	2025	15	MEX	climate change	PHEV	Mini	118636	2041	25940.9	218.66
No Scenario	2025	15	USA	climate change	BEV	Mini	221234	2041	29668.9	134.106
No Scenario	2025	15	USA	climate change	HEV	Mini	221234	2041	42351.9	191.435
No Scenario	2025	15	USA	climate change	FCEV	Mini	221234	2041	34710.2	156.894
No Scenario	2025	15	USA	climate change	PHEV	Mini	221234	2041	39166.4	177.036
Very ambitious (1.5C)	2025	15	JPN	climate change	BEV	Large SUV	207908	2041	35679.7	171.613
Very ambitious (1.5C)	2025	15	JPN	climate change	HEV	Large SUV	207908	2041	73868.8	355.295
Very ambitious (1.5C)	2025	15	JPN	climate change	FCEV	Large SUV	207908	2041	7820.07	37.6131
Very ambitious (1.5C)	2025	15	JPN	climate change	PHEV	Large SUV	207908	2041	52391.9	251.996
Baseline (NDCs)	2025	20	FSU	climate change	BEV	Medium SUV	231514	2046	42868.3	185.165
Baseline (NDCs)	2025	20	FSU	climate change	HEV	Medium SUV	231514	2046	62119.9	268.32
Baseline (NDCs)	2025	20	FSU	climate change	FCEV	Medium SUV	231514	2046	51713.9	223.373
Baseline (NDCs)	2025	20	FSU	climate change	PHEV	Medium SUV	231514	2046	51292.1	221.551
No climate action	2025	20	IND	climate change	BEV	Medium	234383	2046	45653.4	194.781
No climate action	2025	20	IND	climate change	HEV	Medium	234383	2046	73792.9	314.839
No climate action	2025	20	IND	climate change	FCEV	Medium	234383	2046	56998.6	243.186
No climate action	2025	20	IND	climate change	PHEV	Medium	234383	2046	61590	262.775
No climate action	2025	20	IND	climate change	BEV	Lower medium	247347	2046	42846	173.222
No climate action	2025	20	IND	climate change	HEV	Lower medium	247347	2046	69690.8	281.753
No climate action	2025	20	IND	climate change	FCEV	Lower medium	247347	2046	54056.1	218.544
No climate action	2025	20	IND	climate change	PHEV	Lower medium	247347	2046	56645.9	229.014
Very ambitious (1.5C)	2025	20	CAN	climate change	BEV	Mini	221886	2046	12561.8	56.6139
Very ambitious (1.5C)	2025	20	CAN	climate change	HEV	Mini	221886	2046	39508.1	178.056
Very ambitious (1.5C)	2025	20	CAN	climate change	FCEV	Mini	221886	2046	-4651.92	-20.9654
Very ambitious (1.5C)	2025	20	CAN	climate change	PHEV	Mini	221886	2046	29204.2	131.618
Very ambitious (1.5C)	2025	15	IND	climate change	BEV	Medium SUV	262719	2041	32211.4	122.608
Very ambitious (1.5C)	2025	15	IND	climate change	HEV	Medium SUV	262719	2041	64553.2	245.712
Very ambitious (1.5C)	2025	15	IND	climate change	FCEV	Medium SUV	262719	2041	7546.16	28.7233
Very ambitious (1.5C)	2025	15	IND	climate change	PHEV	Medium SUV	262719	2041	46049.1	175.279
Very ambitious (1.5C)	2025	15	ODA	climate change	BEV	Mini	138298	2041	13721.1	99.2143
Very ambitious (1.5C)	2025	15	ODA	climate change	HEV	Mini	138298	2041	23133.3	167.271
Very ambitious (1.5C)	2025	15	ODA	climate change	FCEV	Mini	138298	2041	6281.49	45.4199
Very ambitious (1.5C)	2025	15	ODA	climate change	PHEV	Mini	138298	2041	20479.3	148.081
Very ambitious (1.5C)	2025	10	UK	climate change	BEV	Large	286602	2036	34971.2	122.02
Very ambitious (1.5C)	2025	10	UK	climate change	HEV	Large	286602	2036	76120.5	265.597
Very ambitious (1.5C)	2025	10	UK	climate change	FCEV	Large	286602	2036	974.28	3.39942
Very ambitious (1.5C)	2025	10	UK	climate change	PHEV	Large	286602	2036	50998.9	177.943
No climate action	2025	10	UK	climate change	BEV	Mini	177527	2036	21596.7	121.653
No climate action	2025	10	UK	climate change	HEV	Mini	177527	2036	39723.9	223.763
No climate action	2025	10	UK	climate change	FCEV	Mini	177527	2036	30661.9	172.717
No climate action	2025	10	UK	climate change	PHEV	Mini	177527	2036	33918.6	191.062
No climate action	2025	15	CSA	climate change	BEV	Medium	135553	2041	25634	189.107
No climate action	2025	15	CSA	climate change	HEV	Medium	135553	2041	43266.1	319.182
No climate action	2025	15	CSA	climate change	FCEV	Medium	135553	2041	33237	245.195
No climate action	2025	15	CSA	climate change	PHEV	Medium	135553	2041	35499.6	261.887
Ambitious (<2C)	2025	20	EEU	climate change	BEV	Lower medium	299850	2046	40395.4	134.719
Ambitious (<2C)	2025	20	EEU	climate change	HEV	Lower medium	299850	2046	67930.4	226.548
Ambitious (<2C)	2025	20	EEU	climate change	FCEV	Lower medium	299850	2046	56965.1	189.979
Ambitious (<2C)	2025	20	EEU	climate change	PHEV	Lower medium	299850	2046	54104.7	180.439
No Scenario	2025	10	ODA	climate change	BEV	Small	104011	2036	25681.5	246.911
No Scenario	2025	10	ODA	climate change	HEV	Small	104011	2036	28973.8	278.564
No Scenario	2025	10	ODA	climate change	FCEV	Small	104011	2036	30088.4	289.281
No Scenario	2025	10	ODA	climate change	PHEV	Small	104011	2036	28229.2	271.406
Very ambitious (1.5C)	2025	20	IND	climate change	BEV	Lower medium	165926	2046	21788.1	131.312
Very ambitious (1.5C)	2025	20	IND	climate change	HEV	Lower medium	165926	2046	41084.6	247.608
Very ambitious (1.5C)	2025	20	IND	climate change	FCEV	Lower medium	165926	2046	10669.6	64.3036
Very ambitious (1.5C)	2025	20	IND	climate change	PHEV	Lower medium	165926	2046	31499	189.838
No Scenario	2025	15	CSA	climate change	BEV	Large SUV	277363	2041	48231.9	173.895
No Scenario	2025	15	CSA	climate change	HEV	Large SUV	277363	2041	96162.3	346.702
No Scenario	2025	15	CSA	climate change	FCEV	Large SUV	277363	2041	72592.4	261.724
No Scenario	2025	15	CSA	climate change	PHEV	Large SUV	277363	2041	69959.1	252.229
Very ambitious (1.5C)	2025	20	MEA	climate change	BEV	Mini	297745	2046	14403.5	48.3754
Very ambitious (1.5C)	2025	20	MEA	climate change	HEV	Mini	297745	2046	51277.8	172.221
Very ambitious (1.5C)	2025	20	MEA	climate change	FCEV	Mini	297745	2046	-3727.2	-12.5181
Very ambitious (1.5C)	2025	20	MEA	climate change	PHEV	Mini	297745	2046	36737.4	123.385
No Scenario	2025	10	AUS	climate change	BEV	Lower medium	252482	2036	47895	189.697
No Scenario	2025	10	AUS	climate change	HEV	Lower medium	252482	2036	64974.9	257.345
No Scenario	2025	10	AUS	climate change	FCEV	Lower medium	252482	2036	70299.2	278.433
No Scenario	2025	10	AUS	climate change	PHEV	Lower medium	252482	2036	56321	223.069
Very ambitious (1.5C)	2025	10	MEA	climate change	BEV	Large SUV	130611	2036	35212.7	269.599
Very ambitious (1.5C)	2025	10	MEA	climate change	HEV	Large SUV	130611	2036	53487.7	409.519
Very ambitious (1.5C)	2025	10	MEA	climate change	FCEV	Large SUV	130611	2036	18176.4	139.165
Very ambitious (1.5C)	2025	10	MEA	climate change	PHEV	Large SUV	130611	2036	42597.1	326.137
Very ambitious (1.5C)	2025	20	USA	climate change	BEV	Small	159760	2046	18780.4	117.554
Very ambitious (1.5C)	2025	20	USA	climate change	HEV	Small	159760	2046	37592.5	235.306
Very ambitious (1.5C)	2025	20	USA	climate change	FCEV	Small	159760	2046	11504.6	72.0115
Very ambitious (1.5C)	2025	20	USA	climate change	PHEV	Small	159760	2046	29988.2	187.708
Baseline (NDCs)	2025	20	CSA	climate change	BEV	Medium SUV	188648	2046	28473.2	150.933
Baseline (NDCs)	2025	20	CSA	climate change	HEV	Medium SUV	188648	2046	51208.9	271.452
Baseline (NDCs)	2025	20	CSA	climate change	FCEV	Medium SUV	188648	2046	40419.9	214.261
Baseline (NDCs)	2025	20	CSA	climate change	PHEV	Medium SUV	188648	2046	38428.3	203.704
Baseline (NDCs)	2025	10	EEU	climate change	BEV	Large	112573	2036	36527.5	324.478
Baseline (NDCs)	2025	10	EEU	climate change	HEV	Large	112573	2036	41562.8	369.208
Baseline (NDCs)	2025	10	EEU	climate change	FCEV	Large	112573	2036	39837.7	353.883
Baseline (NDCs)	2025	10	EEU	climate change	PHEV	Large	112573	2036	37890.4	336.585
No Scenario	2025	20	USA	climate change	BEV	Large	114221	2046	38372.1	335.946
No Scenario	2025	20	USA	climate change	HEV	Large	114221	2046	43134.3	377.639
No Scenario	2025	20	USA	climate change	FCEV	Large	114221	2046	37118.7	324.973
No Scenario	2025	20	USA	climate change	PHEV	Large	114221	2046	39778.6	348.26
Ambitious (<2C)	2025	20	CSA	climate change	BEV	Lower medium	148599	2046	21202.9	142.685
Ambitious (<2C)	2025	20	CSA	climate change	HEV	Lower medium	148599	2046	39843.5	268.128
Ambitious (<2C)	2025	20	CSA	climate change	FCEV	Lower medium	148599	2046	22924.6	154.271
Ambitious (<2C)	2025	20	CSA	climate change	PHEV	Lower medium	148599	2046	30699.5	206.593
Very ambitious (1.5C)	2025	10	AFR	climate change	BEV	Large	229577	2036	37887.1	165.03
Very ambitious (1.5C)	2025	10	AFR	climate change	HEV	Large	229577	2036	69555.5	302.973
Very ambitious (1.5C)	2025	10	AFR	climate change	FCEV	Large	229577	2036	30044.1	130.867
Very ambitious (1.5C)	2025	10	AFR	climate change	PHEV	Large	229577	2036	50315.3	219.165
Ambitious (<2C)	2025	20	AUS	climate change	BEV	Lower medium	232850	2046	28961.1	124.376
Ambitious (<2C)	2025	20	AUS	climate change	HEV	Lower medium	232850	2046	55900.3	240.07
Ambitious (<2C)	2025	20	AUS	climate change	FCEV	Lower medium	232850	2046	36381.1	156.243
Ambitious (<2C)	2025	20	AUS	climate change	PHEV	Lower medium	232850	2046	42577.1	182.852
Ambitious (<2C)	2025	15	UK	climate change	BEV	Medium	262334	2041	33426.7	127.421
Ambitious (<2C)	2025	15	UK	climate change	HEV	Medium	262334	2041	63885.2	243.526
Ambitious (<2C)	2025	15	UK	climate change	FCEV	Medium	262334	2041	46074.8	175.634
Ambitious (<2C)	2025	15	UK	climate change	PHEV	Medium	262334	2041	49720.8	189.532
Ambitious (<2C)	2025	10	CAN	climate change	BEV	Medium	209214	2036	29265.6	139.884
Ambitious (<2C)	2025	10	CAN	climate change	HEV	Medium	209214	2036	58218.8	278.274
Ambitious (<2C)	2025	10	CAN	climate change	FCEV	Medium	209214	2036	43219.3	206.58
Ambitious (<2C)	2025	10	CAN	climate change	PHEV	Medium	209214	2036	44985.1	215.02
Very ambitious (1.5C)	2025	15	IND	climate change	BEV	Small	156011	2041	19224.5	123.225
Very ambitious (1.5C)	2025	15	IND	climate change	HEV	Small	156011	2041	35099.2	224.979
Very ambitious (1.5C)	2025	15	IND	climate change	FCEV	Small	156011	2041	7617.62	48.8274
Very ambitious (1.5C)	2025	15	IND	climate change	PHEV	Small	156011	2041	28696.2	183.937
No Scenario	2025	20	CHI	climate change	BEV	Medium	213701	2046	53654.4	251.072
No Scenario	2025	20	CHI	climate change	HEV	Medium	213701	2046	68233.6	319.295
No Scenario	2025	20	CHI	climate change	FCEV	Medium	213701	2046	51821.5	242.495
No Scenario	2025	20	CHI	climate change	PHEV	Medium	213701	2046	62688	293.344
Very ambitious (1.5C)	2025	20	FSU	climate change	BEV	Medium SUV	258615	2046	24892.9	96.2547
Very ambitious (1.5C)	2025	20	FSU	climate change	HEV	Medium SUV	258615	2046	67502.5	261.015
Very ambitious (1.5C)	2025	20	FSU	climate change	FCEV	Medium SUV	258615	2046	-13112.9	-50.7044
Very ambitious (1.5C)	2025	20	FSU	climate change	PHEV	Medium SUV	258615	2046	43283	167.365
Ambitious (<2C)	2025	20	MEA	climate change	BEV	Large SUV	192193	2046	45656.2	237.554
Ambitious (<2C)	2025	20	MEA	climate change	HEV	Large SUV	192193	2046	72763.8	378.598
Ambitious (<2C)	2025	20	MEA	climate change	FCEV	Large SUV	192193	2046	54835.1	285.313
Ambitious (<2C)	2025	20	MEA	climate change	PHEV	Large SUV	192193	2046	57478.7	299.068
Baseline (NDCs)	2025	20	MEX	climate change	BEV	Medium SUV	184554	2046	39647.5	214.829
Baseline (NDCs)	2025	20	MEX	climate change	HEV	Medium SUV	184554	2046	47948.3	259.806
Baseline (NDCs)	2025	20	MEX	climate change	FCEV	Medium SUV	184554	2046	46819	253.688
Baseline (NDCs)	2025	20	MEX	climate change	PHEV	Medium SUV	184554	2046	43305	234.647
Ambitious (<2C)	2025	10	CAN	climate change	BEV	Lower medium	150961	2036	23291.1	154.285
Ambitious (<2C)	2025	10	CAN	climate change	HEV	Lower medium	150961	2036	40890.8	270.87
Ambitious (<2C)	2025	10	CAN	climate change	FCEV	Lower medium	150961	2036	31305.1	207.372
Ambitious (<2C)	2025	10	CAN	climate change	PHEV	Lower medium	150961	2036	32217.4	213.415
Baseline (NDCs)	2025	15	EEU	climate change	BEV	Mini	290216	2041	29901.8	103.033
Baseline (NDCs)	2025	15	EEU	climate change	HEV	Mini	290216	2041	50848.6	175.209
Baseline (NDCs)	2025	15	EEU	climate change	FCEV	Mini	290216	2041	45124.4	155.486
Baseline (NDCs)	2025	15	EEU	climate change	PHEV	Mini	290216	2041	44083.4	151.899
No climate action	2025	10	MEX	climate change	BEV	Lower medium	107235	2036	28308.8	263.988
No climate action	2025	10	MEX	climate change	HEV	Lower medium	107235	2036	37964.7	354.032
No climate action	2025	10	MEX	climate change	FCEV	Lower medium	107235	2036	34642.2	323.049
No climate action	2025	10	MEX	climate change	PHEV	Lower medium	107235	2036	33259.1	310.152
No climate action	2025	10	JPN	climate change	BEV	Lower medium	279631	2036	44902	160.576
No climate action	2025	10	JPN	climate change	HEV	Lower medium	279631	2036	70774	253.098
No climate action	2025	10	JPN	climate change	FCEV	Lower medium	279631	2036	66648.1	238.343
No climate action	2025	10	JPN	climate change	PHEV	Lower medium	279631	2036	57939.7	207.201
Ambitious (<2C)	2025	15	CHI	climate change	BEV	Large	144978	2041	37953.1	261.785
Ambitious (<2C)	2025	15	CHI	climate change	HEV	Large	144978	2041	49360.8	340.471
Ambitious (<2C)	2025	15	CHI	climate change	FCEV	Large	144978	2041	42451.1	292.81
Ambitious (<2C)	2025	15	CHI	climate change	PHEV	Large	144978	2041	41971.1	289.5
Very ambitious (1.5C)	2025	15	ODA	climate change	BEV	Lower medium	202794	2041	23989	118.292
Very ambitious (1.5C)	2025	15	ODA	climate change	HEV	Lower medium	202794	2041	43317.2	213.602
Very ambitious (1.5C)	2025	15	ODA	climate change	FCEV	Lower medium	202794	2041	10219.1	50.3917
Very ambitious (1.5C)	2025	15	ODA	climate change	PHEV	Lower medium	202794	2041	33469.2	165.04
Ambitious (<2C)	2025	10	FSU	climate change	BEV	Medium	169356	2036	33864.8	199.962
Ambitious (<2C)	2025	10	FSU	climate change	HEV	Medium	169356	2036	51283	302.812
Ambitious (<2C)	2025	10	FSU	climate change	FCEV	Medium	169356	2036	44369.5	261.99
Ambitious (<2C)	2025	10	FSU	climate change	PHEV	Medium	169356	2036	43771	258.456
No climate action	2025	10	AFR	climate change	BEV	Mini	158379	2036	24422.1	154.2
No climate action	2025	10	AFR	climate change	HEV	Mini	158379	2036	32781.5	206.982
No climate action	2025	10	AFR	climate change	FCEV	Mini	158379	2036	31765.9	200.569
No climate action	2025	10	AFR	climate change	PHEV	Mini	158379	2036	31281.4	197.51
Baseline (NDCs)	2025	10	FSU	climate change	BEV	Medium SUV	214079	2036	43856.5	204.861
Baseline (NDCs)	2025	10	FSU	climate change	HEV	Medium SUV	214079	2036	58874.4	275.013
Baseline (NDCs)	2025	10	FSU	climate change	FCEV	Medium SUV	214079	2036	51536	240.734
Baseline (NDCs)	2025	10	FSU	climate change	PHEV	Medium SUV	214079	2036	50496.3	235.877
Ambitious (<2C)	2025	15	EEU	climate change	BEV	Mini	196682	2041	24571.5	124.93
Ambitious (<2C)	2025	15	EEU	climate change	HEV	Mini	196682	2041	36465.3	185.402
Ambitious (<2C)	2025	15	EEU	climate change	FCEV	Mini	196682	2041	33318.3	169.402
Ambitious (<2C)	2025	15	EEU	climate change	PHEV	Mini	196682	2041	33374.4	169.687
Very ambitious (1.5C)	2025	10	WEU	climate change	BEV	Large SUV	153234	2036	33703.8	219.95
Very ambitious (1.5C)	2025	10	WEU	climate change	HEV	Large SUV	153234	2036	59913.6	390.994
Very ambitious (1.5C)	2025	10	WEU	climate change	FCEV	Large SUV	153234	2036	25214.7	164.55
Very ambitious (1.5C)	2025	10	WEU	climate change	PHEV	Large SUV	153234	2036	44871.1	292.827
Ambitious (<2C)	2025	10	CAN	climate change	BEV	Medium	197516	2036	28600.5	144.801
Ambitious (<2C)	2025	10	CAN	climate change	HEV	Medium	197516	2036	55645.1	281.725
Ambitious (<2C)	2025	10	CAN	climate change	FCEV	Medium	197516	2036	41563.2	210.43
Ambitious (<2C)	2025	10	CAN	climate change	PHEV	Medium	197516	2036	43327.4	219.361
Very ambitious (1.5C)	2025	10	EEU	climate change	BEV	Mini	134655	2036	15535.3	115.371
Very ambitious (1.5C)	2025	10	EEU	climate change	HEV	Mini	134655	2036	25636.1	190.383
Very ambitious (1.5C)	2025	10	EEU	climate change	FCEV	Mini	134655	2036	1328.64	9.86699
Very ambitious (1.5C)	2025	10	EEU	climate change	PHEV	Mini	134655	2036	22888.4	169.978
Ambitious (<2C)	2025	20	AUS	climate change	BEV	Medium SUV	250041	2046	36140.2	144.537
Ambitious (<2C)	2025	20	AUS	climate change	HEV	Medium SUV	250041	2046	63394.4	253.536
Ambitious (<2C)	2025	20	AUS	climate change	FCEV	Medium SUV	250041	2046	41891.5	167.538
Ambitious (<2C)	2025	20	AUS	climate change	PHEV	Medium SUV	250041	2046	47849.4	191.366
Very ambitious (1.5C)	2025	10	CHI	climate change	BEV	Medium SUV	136631	2036	32223.3	235.842
Very ambitious (1.5C)	2025	10	CHI	climate change	HEV	Medium SUV	136631	2036	41662.9	304.93
Very ambitious (1.5C)	2025	10	CHI	climate change	FCEV	Medium SUV	136631	2036	15579.2	114.024
Very ambitious (1.5C)	2025	10	CHI	climate change	PHEV	Medium SUV	136631	2036	36556.6	267.557
Ambitious (<2C)	2025	10	AFR	climate change	BEV	Large SUV	204813	2036	52556.3	256.606
Ambitious (<2C)	2025	10	AFR	climate change	HEV	Large SUV	204813	2036	76043.6	371.283
Ambitious (<2C)	2025	10	AFR	climate change	FCEV	Large SUV	204813	2036	66526.2	324.814
Ambitious (<2C)	2025	10	AFR	climate change	PHEV	Large SUV	204813	2036	62734.1	306.299
No climate action	2025	10	JPN	climate change	BEV	Mini	181033	2036	24813.6	137.067
No climate action	2025	10	JPN	climate change	HEV	Mini	181033	2036	35728.6	197.36
No climate action	2025	10	JPN	climate change	FCEV	Mini	181033	2036	34856	192.539
No climate action	2025	10	JPN	climate change	PHEV	Mini	181033	2036	33081.6	182.738
Very ambitious (1.5C)	2025	20	AUS	climate change	BEV	Small	111408	2046	16857.2	151.311
Very ambitious (1.5C)	2025	20	AUS	climate change	HEV	Small	111408	2046	28682.5	257.455
Very ambitious (1.5C)	2025	20	AUS	climate change	FCEV	Small	111408	2046	6652.95	59.717
Very ambitious (1.5C)	2025	20	AUS	climate change	PHEV	Small	111408	2046	24073.9	216.087
Very ambitious (1.5C)	2025	15	CHI	climate change	BEV	Large SUV	192638	2041	43045.4	223.452
Very ambitious (1.5C)	2025	15	CHI	climate change	HEV	Large SUV	192638	2041	71464.2	370.977
Very ambitious (1.5C)	2025	15	CHI	climate change	FCEV	Large SUV	192638	2041	18899.8	98.1105
Very ambitious (1.5C)	2025	15	CHI	climate change	PHEV	Large SUV	192638	2041	55300.8	287.071
Ambitious (<2C)	2025	15	SKO	climate change	BEV	Large	101157	2041	32043.5	316.77
Ambitious (<2C)	2025	15	SKO	climate change	HEV	Large	101157	2041	38758.7	383.154
Ambitious (<2C)	2025	15	SKO	climate change	FCEV	Large	101157	2041	32263.1	318.941
Ambitious (<2C)	2025	15	SKO	climate change	PHEV	Large	101157	2041	34039.5	336.502
Baseline (NDCs)	2025	15	MEX	climate change	BEV	Medium	113646	2041	29923.8	263.307
Baseline (NDCs)	2025	15	MEX	climate change	HEV	Medium	113646	2041	35460.2	312.023
Baseline (NDCs)	2025	15	MEX	climate change	FCEV	Medium	113646	2041	35296	310.579
Baseline (NDCs)	2025	15	MEX	climate change	PHEV	Medium	113646	2041	33505.8	294.826
Baseline (NDCs)	2025	10	IND	climate change	BEV	Small	173544	2036	32009.7	184.447
Baseline (NDCs)	2025	10	IND	climate change	HEV	Small	173544	2036	43987	253.463
Baseline (NDCs)	2025	10	IND	climate change	FCEV	Small	173544	2036	33922.5	195.469
Baseline (NDCs)	2025	10	IND	climate change	PHEV	Small	173544	2036	39675.1	228.617
Very ambitious (1.5C)	2025	20	CAN	climate change	BEV	Mini	223249	2046	12582.5	56.3609
Very ambitious (1.5C)	2025	20	CAN	climate change	HEV	Mini	223249	2046	39710	177.873
Very ambitious (1.5C)	2025	20	CAN	climate change	FCEV	Mini	223249	2046	-4723.17	-21.1565
Very ambitious (1.5C)	2025	20	CAN	climate change	PHEV	Mini	223249	2046	29327.3	131.366
Very ambitious (1.5C)	2025	10	AUS	climate change	BEV	Mini	240988	2036	19516.8	80.9867
Very ambitious (1.5C)	2025	10	AUS	climate change	HEV	Mini	240988	2036	41941.9	174.041
Very ambitious (1.5C)	2025	10	AUS	climate change	FCEV	Mini	240988	2036	6538.26	27.1311
Very ambitious (1.5C)	2025	10	AUS	climate change	PHEV	Mini	240988	2036	33955.1	140.9
Ambitious (<2C)	2025	15	ODA	climate change	BEV	Large SUV	250441	2041	54954.6	219.431
Ambitious (<2C)	2025	15	ODA	climate change	HEV	Large SUV	250441	2041	85269.1	340.476
Ambitious (<2C)	2025	15	ODA	climate change	FCEV	Large SUV	250441	2041	71322.1	284.786
Ambitious (<2C)	2025	15	ODA	climate change	PHEV	Large SUV	250441	2041	68303.5	272.733
No climate action	2025	20	USA	climate change	BEV	Medium	155593	2046	34514.6	221.826
No climate action	2025	20	USA	climate change	HEV	Medium	155593	2046	49520.2	318.268
No climate action	2025	20	USA	climate change	FCEV	Medium	155593	2046	39973.9	256.913
No climate action	2025	20	USA	climate change	PHEV	Medium	155593	2046	43225.8	277.814
Baseline (NDCs)	2025	15	EEU	climate change	BEV	Mini	103516	2041	16801.1	162.304
Baseline (NDCs)	2025	15	EEU	climate change	HEV	Mini	103516	2041	22429.7	216.678
Baseline (NDCs)	2025	15	EEU	climate change	FCEV	Mini	103516	2041	20583.9	198.848
Baseline (NDCs)	2025	15	EEU	climate change	PHEV	Mini	103516	2041	21773.5	210.339
Baseline (NDCs)	2025	20	MEA	climate change	BEV	Medium	174285	2046	32670.1	187.452
Baseline (NDCs)	2025	20	MEA	climate change	HEV	Medium	174285	2046	53579.6	307.425
Baseline (NDCs)	2025	20	MEA	climate change	FCEV	Medium	174285	2046	40201.6	230.666
Baseline (NDCs)	2025	20	MEA	climate change	PHEV	Medium	174285	2046	44459.5	255.097
No Scenario	2025	10	MEX	climate change	BEV	Large SUV	183902	2036	58258.3	316.79
No Scenario	2025	10	MEX	climate change	HEV	Large SUV	183902	2036	71129.6	386.78
No Scenario	2025	10	MEX	climate change	FCEV	Large SUV	183902	2036	78123.1	424.808
No Scenario	2025	10	MEX	climate change	PHEV	Large SUV	183902	2036	63589.2	345.778
Very ambitious (1.5C)	2025	15	JPN	climate change	BEV	Small	259960	2041	20315.4	78.1483
Very ambitious (1.5C)	2025	15	JPN	climate change	HEV	Small	259960	2041	54585.4	209.976
Very ambitious (1.5C)	2025	15	JPN	climate change	FCEV	Small	259960	2041	1267.45	4.87557
Very ambitious (1.5C)	2025	15	JPN	climate change	PHEV	Small	259960	2041	40232.4	154.764
No Scenario	2025	10	AFR	climate change	BEV	Medium SUV	100114	2036	36222.5	361.813
No Scenario	2025	10	AFR	climate change	HEV	Medium SUV	100114	2036	34874.2	348.345
No Scenario	2025	10	AFR	climate change	FCEV	Medium SUV	100114	2036	38557.5	385.136
No Scenario	2025	10	AFR	climate change	PHEV	Medium SUV	100114	2036	36003.1	359.621
Ambitious (<2C)	2025	15	JPN	climate change	BEV	Medium	123138	2041	27338.3	222.014
Ambitious (<2C)	2025	15	JPN	climate change	HEV	Medium	123138	2041	40427.8	328.313
Ambitious (<2C)	2025	15	JPN	climate change	FCEV	Medium	123138	2041	34245.1	278.103
Ambitious (<2C)	2025	15	JPN	climate change	PHEV	Medium	123138	2041	34893.6	283.37
No Scenario	2025	15	MEX	climate change	BEV	Medium SUV	260141	2041	59040.3	226.955
No Scenario	2025	15	MEX	climate change	HEV	Medium SUV	260141	2041	71307.8	274.112
No Scenario	2025	15	MEX	climate change	FCEV	Medium SUV	260141	2041	80444.2	309.233
No Scenario	2025	15	MEX	climate change	PHEV	Medium SUV	260141	2041	64469.2	247.824
Very ambitious (1.5C)	2025	15	WEU	climate change	BEV	Large	151862	2041	27809.4	183.123
Very ambitious (1.5C)	2025	15	WEU	climate change	HEV	Large	151862	2041	50629.5	333.391
Very ambitious (1.5C)	2025	15	WEU	climate change	FCEV	Large	151862	2041	17888.1	117.792
Very ambitious (1.5C)	2025	15	WEU	climate change	PHEV	Large	151862	2041	36416.4	239.799
Very ambitious (1.5C)	2025	15	AUS	climate change	BEV	Medium SUV	168326	2041	27197.2	161.575
Very ambitious (1.5C)	2025	15	AUS	climate change	HEV	Medium SUV	168326	2041	46977.8	279.088
Very ambitious (1.5C)	2025	15	AUS	climate change	FCEV	Medium SUV	168326	2041	6692.59	39.7597
Very ambitious (1.5C)	2025	15	AUS	climate change	PHEV	Medium SUV	168326	2041	35887.8	213.204
Ambitious (<2C)	2025	20	EEU	climate change	BEV	Mini	174298	2046	21019.7	120.596
Ambitious (<2C)	2025	20	EEU	climate change	HEV	Mini	174298	2046	31413	180.226
Ambitious (<2C)	2025	20	EEU	climate change	FCEV	Mini	174298	2046	27544.2	158.029
Ambitious (<2C)	2025	20	EEU	climate change	PHEV	Mini	174298	2046	28765.5	165.037
No climate action	2025	10	AFR	climate change	BEV	Large SUV	143123	2036	49516.8	345.974
No climate action	2025	10	AFR	climate change	HEV	Large SUV	143123	2036	60068.6	419.699
No climate action	2025	10	AFR	climate change	FCEV	Large SUV	143123	2036	58265.1	407.098
No climate action	2025	10	AFR	climate change	PHEV	Large SUV	143123	2036	53591.4	374.443
Ambitious (<2C)	2025	10	WEU	climate change	BEV	Medium	222905	2036	32588.5	146.199
Ambitious (<2C)	2025	10	WEU	climate change	HEV	Medium	222905	2036	63695.8	285.753
Ambitious (<2C)	2025	10	WEU	climate change	FCEV	Medium	222905	2036	44353	198.977
Ambitious (<2C)	2025	10	WEU	climate change	PHEV	Medium	222905	2036	49574.6	222.403
No Scenario	2025	15	CAN	climate change	BEV	Mini	119790	2041	15781.7	131.745
No Scenario	2025	15	CAN	climate change	HEV	Mini	119790	2041	25866.7	215.934
No Scenario	2025	15	CAN	climate change	FCEV	Mini	119790	2041	20964.5	175.011
No Scenario	2025	15	CAN	climate change	PHEV	Mini	119790	2041	23149.9	193.254
No Scenario	2025	10	EEU	climate change	BEV	Mini	233337	2036	39265.2	168.277
No Scenario	2025	10	EEU	climate change	HEV	Mini	233337	2036	44118.2	189.075
No Scenario	2025	10	EEU	climate change	FCEV	Mini	233337	2036	59699.5	255.851
No Scenario	2025	10	EEU	climate change	PHEV	Mini	233337	2036	44846.3	192.195
Ambitious (<2C)	2025	10	AFR	climate change	BEV	Large SUV	100363	2036	40101.7	399.567
Ambitious (<2C)	2025	10	AFR	climate change	HEV	Large SUV	100363	2036	45462.6	452.982
Ambitious (<2C)	2025	10	AFR	climate change	FCEV	Large SUV	100363	2036	41919.7	417.68
Ambitious (<2C)	2025	10	AFR	climate change	PHEV	Large SUV	100363	2036	41413.2	412.634
Very ambitious (1.5C)	2025	15	IND	climate change	BEV	Large SUV	273663	2041	42364.9	154.807
Very ambitious (1.5C)	2025	15	IND	climate change	HEV	Large SUV	273663	2041	88345.1	322.824
Very ambitious (1.5C)	2025	15	IND	climate change	FCEV	Large SUV	273663	2041	13270.4	48.4919
Very ambitious (1.5C)	2025	15	IND	climate change	PHEV	Large SUV	273663	2041	62662.2	228.976
No Scenario	2025	15	EEU	climate change	BEV	Medium SUV	211164	2041	59515.7	281.846
No Scenario	2025	15	EEU	climate change	HEV	Medium SUV	211164	2041	59950.8	283.906
No Scenario	2025	15	EEU	climate change	FCEV	Medium SUV	211164	2041	81343.9	385.217
No Scenario	2025	15	EEU	climate change	PHEV	Medium SUV	211164	2041	59910.6	283.716
Very ambitious (1.5C)	2025	15	AUS	climate change	BEV	Medium SUV	263281	2041	31762.7	120.642
Very ambitious (1.5C)	2025	15	AUS	climate change	HEV	Medium SUV	263281	2041	67402.8	256.011
Very ambitious (1.5C)	2025	15	AUS	climate change	FCEV	Medium SUV	263281	2041	3708.98	14.0875
Very ambitious (1.5C)	2025	15	AUS	climate change	PHEV	Medium SUV	263281	2041	47108.9	178.93
No Scenario	2025	15	JPN	climate change	BEV	Mini	153534	2041	22503.4	146.569
No Scenario	2025	15	JPN	climate change	HEV	Mini	153534	2041	31293.6	203.822
No Scenario	2025	15	JPN	climate change	FCEV	Mini	153534	2041	32197.1	209.707
No Scenario	2025	15	JPN	climate change	PHEV	Mini	153534	2041	29482	192.023
No climate action	2025	10	JPN	climate change	BEV	Medium	219723	2036	42580.6	193.792
No climate action	2025	10	JPN	climate change	HEV	Medium	219723	2036	64196.8	292.172
No climate action	2025	10	JPN	climate change	FCEV	Medium	219723	2036	60202.1	273.991
No climate action	2025	10	JPN	climate change	PHEV	Medium	219723	2036	54838.4	249.58
Ambitious (<2C)	2025	10	MEA	climate change	BEV	Mini	198460	2036	23873.4	120.293
Ambitious (<2C)	2025	10	MEA	climate change	HEV	Mini	198460	2036	38360.8	193.293
Ambitious (<2C)	2025	10	MEA	climate change	FCEV	Mini	198460	2036	31129.8	156.857
Ambitious (<2C)	2025	10	MEA	climate change	PHEV	Mini	198460	2036	34125.5	171.951
No climate action	2025	10	AFR	climate change	BEV	Large SUV	248066	2036	65340.3	263.399
No climate action	2025	10	AFR	climate change	HEV	Large SUV	248066	2036	92311.4	372.125
No climate action	2025	10	AFR	climate change	FCEV	Large SUV	248066	2036	87573.6	353.026
No climate action	2025	10	AFR	climate change	PHEV	Large SUV	248066	2036	77581.2	312.744
Baseline (NDCs)	2025	10	MEA	climate change	BEV	Large	155296	2036	39793.2	256.241
Baseline (NDCs)	2025	10	MEA	climate change	HEV	Large	155296	2036	53116.2	342.032
Baseline (NDCs)	2025	10	MEA	climate change	FCEV	Large	155296	2036	43331.4	279.024
Baseline (NDCs)	2025	10	MEA	climate change	PHEV	Large	155296	2036	44862	288.881
No Scenario	2025	10	USA	climate change	BEV	Medium SUV	103086	2036	33495.6	324.928
No Scenario	2025	10	USA	climate change	HEV	Medium SUV	103086	2036	34936.6	338.908
No Scenario	2025	10	USA	climate change	FCEV	Medium SUV	103086	2036	30582.7	296.672
No Scenario	2025	10	USA	climate change	PHEV	Medium SUV	103086	2036	34458.3	334.267
Baseline (NDCs)	2025	20	AFR	climate change	BEV	Mini	192555	2046	24340.4	126.408
Baseline (NDCs)	2025	20	AFR	climate change	HEV	Mini	192555	2046	35600.2	184.883
Baseline (NDCs)	2025	20	AFR	climate change	FCEV	Mini	192555	2046	19241.2	99.9257
Baseline (NDCs)	2025	20	AFR	climate change	PHEV	Mini	192555	2046	32807.7	170.381
Very ambitious (1.5C)	2025	10	SKO	climate change	BEV	Lower medium	187948	2036	26429.3	140.62
Very ambitious (1.5C)	2025	10	SKO	climate change	HEV	Lower medium	187948	2036	47931.1	255.023
Very ambitious (1.5C)	2025	10	SKO	climate change	FCEV	Lower medium	187948	2036	-2809.63	-14.949
Very ambitious (1.5C)	2025	10	SKO	climate change	PHEV	Lower medium	187948	2036	37319.2	198.561
Very ambitious (1.5C)	2025	15	IND	climate change	BEV	Large SUV	244270	2041	40959.5	167.681
Very ambitious (1.5C)	2025	15	IND	climate change	HEV	Large SUV	244270	2041	80587.6	329.912
Very ambitious (1.5C)	2025	15	IND	climate change	FCEV	Large SUV	244270	2041	13810.1	56.5363
Very ambitious (1.5C)	2025	15	IND	climate change	PHEV	Large SUV	244270	2041	58224.5	238.361
Very ambitious (1.5C)	2025	20	IND	climate change	BEV	Mini	218120	2046	15515.7	71.134
Very ambitious (1.5C)	2025	20	IND	climate change	HEV	Mini	218120	2046	36225.4	166.08
Very ambitious (1.5C)	2025	20	IND	climate change	FCEV	Mini	218120	2046	6126.99	28.09
Very ambitious (1.5C)	2025	20	IND	climate change	PHEV	Mini	218120	2046	28735	131.74
Baseline (NDCs)	2025	10	AFR	climate change	BEV	Medium	102439	2036	28884.4	281.967
Baseline (NDCs)	2025	10	AFR	climate change	HEV	Medium	102439	2036	35294.9	344.546
Baseline (NDCs)	2025	10	AFR	climate change	FCEV	Medium	102439	2036	15693.7	153.201
Baseline (NDCs)	2025	10	AFR	climate change	PHEV	Medium	102439	2036	32996.9	322.112
Very ambitious (1.5C)	2025	20	SKO	climate change	BEV	Mini	298581	2046	17777.7	59.5405
Very ambitious (1.5C)	2025	20	SKO	climate change	HEV	Mini	298581	2046	50662.1	169.676
Very ambitious (1.5C)	2025	20	SKO	climate change	FCEV	Mini	298581	2046	-9977.75	-33.4172
Very ambitious (1.5C)	2025	20	SKO	climate change	PHEV	Mini	298581	2046	38011.4	127.307
No Scenario	2025	15	AUS	climate change	BEV	Medium	289228	2041	57446.2	198.619
No Scenario	2025	15	AUS	climate change	HEV	Medium	289228	2041	80663.2	278.891
No Scenario	2025	15	AUS	climate change	FCEV	Medium	289228	2041	85973.8	297.253
No Scenario	2025	15	AUS	climate change	PHEV	Medium	289228	2041	70813.4	244.836
No climate action	2025	20	SKO	climate change	BEV	Small	283973	2046	46751.6	164.634
No climate action	2025	20	SKO	climate change	HEV	Small	283973	2046	64646.9	227.652
No climate action	2025	20	SKO	climate change	FCEV	Small	283973	2046	51117.5	180.008
No climate action	2025	20	SKO	climate change	PHEV	Small	283973	2046	57906.7	203.916
Baseline (NDCs)	2025	10	AFR	climate change	BEV	Lower medium	246528	2036	39946	162.035
Baseline (NDCs)	2025	10	AFR	climate change	HEV	Lower medium	246528	2036	61028.8	247.553
Baseline (NDCs)	2025	10	AFR	climate change	FCEV	Lower medium	246528	2036	15839.9	64.2521
Baseline (NDCs)	2025	10	AFR	climate change	PHEV	Lower medium	246528	2036	50494.2	204.821
No Scenario	2025	10	SKO	climate change	BEV	Lower medium	282553	2036	50396.2	178.36
No Scenario	2025	10	SKO	climate change	HEV	Lower medium	282553	2036	71412.9	252.742
No Scenario	2025	10	SKO	climate change	FCEV	Lower medium	282553	2036	58239.9	206.12
No Scenario	2025	10	SKO	climate change	PHEV	Lower medium	282553	2036	60843.2	215.334
Very ambitious (1.5C)	2025	20	FSU	climate change	BEV	Small	114866	2046	15285.7	133.075
Very ambitious (1.5C)	2025	20	FSU	climate change	HEV	Small	114866	2046	29611.3	257.79
Very ambitious (1.5C)	2025	20	FSU	climate change	FCEV	Small	114866	2046	992.75	8.64268
Very ambitious (1.5C)	2025	20	FSU	climate change	PHEV	Small	114866	2046	23911.9	208.172
Very ambitious (1.5C)	2025	20	FSU	climate change	BEV	Large	247478	2046	28989.1	117.138
Very ambitious (1.5C)	2025	20	FSU	climate change	HEV	Large	247478	2046	73540.7	297.161
Very ambitious (1.5C)	2025	20	FSU	climate change	FCEV	Large	247478	2046	-8385.78	-33.8849
Very ambitious (1.5C)	2025	20	FSU	climate change	PHEV	Large	247478	2046	46489.7	187.854
No climate action	2025	15	WEU	climate change	BEV	Lower medium	299415	2041	41701.2	139.276
No climate action	2025	15	WEU	climate change	HEV	Lower medium	299415	2041	76880.9	256.77
No climate action	2025	15	WEU	climate change	FCEV	Lower medium	299415	2041	61193.1	204.376
No climate action	2025	15	WEU	climate change	PHEV	Lower medium	299415	2041	59700.3	199.39
Baseline (NDCs)	2025	20	USA	climate change	BEV	Lower medium	274072	2046	28988.9	105.771
Baseline (NDCs)	2025	20	USA	climate change	HEV	Lower medium	274072	2046	66448.9	242.45
Baseline (NDCs)	2025	20	USA	climate change	FCEV	Lower medium	274072	2046	39661.2	144.711
Baseline (NDCs)	2025	20	USA	climate change	PHEV	Lower medium	274072	2046	48181.5	175.799
No Scenario	2025	20	CAN	climate change	BEV	Medium	229254	2046	34399.6	150.05
No Scenario	2025	20	CAN	climate change	HEV	Medium	229254	2046	66420.3	289.724
No Scenario	2025	20	CAN	climate change	FCEV	Medium	229254	2046	50514.1	220.341
No Scenario	2025	20	CAN	climate change	PHEV	Medium	229254	2046	51913.5	226.446
Ambitious (<2C)	2025	10	CAN	climate change	BEV	Large	193726	2036	34380.8	177.471
Ambitious (<2C)	2025	10	CAN	climate change	HEV	Large	193726	2036	59850.3	308.943
Ambitious (<2C)	2025	10	CAN	climate change	FCEV	Large	193726	2036	45500.3	234.869
Ambitious (<2C)	2025	10	CAN	climate change	PHEV	Large	193726	2036	44232.7	228.326
No Scenario	2025	20	ODA	climate change	BEV	Small	157950	2046	32049.1	202.907
No Scenario	2025	20	ODA	climate change	HEV	Small	157950	2046	39199.2	248.175
No Scenario	2025	20	ODA	climate change	FCEV	Small	157950	2046	40832.8	258.517
No Scenario	2025	20	ODA	climate change	PHEV	Small	157950	2046	36863	233.384
Baseline (NDCs)	2025	10	UK	climate change	BEV	Large	123065	2036	28843	234.372
Baseline (NDCs)	2025	10	UK	climate change	HEV	Large	123065	2036	41175	334.579
Baseline (NDCs)	2025	10	UK	climate change	FCEV	Large	123065	2036	29473.6	239.496
Baseline (NDCs)	2025	10	UK	climate change	PHEV	Large	123065	2036	33024.9	268.353
No climate action	2025	15	SKO	climate change	BEV	Large SUV	213761	2041	63760.2	298.278
No climate action	2025	15	SKO	climate change	HEV	Large SUV	213761	2041	80561.2	376.875
No climate action	2025	15	SKO	climate change	FCEV	Large SUV	213761	2041	67803.4	317.193
No climate action	2025	15	SKO	climate change	PHEV	Large SUV	213761	2041	71158.7	332.889
Very ambitious (1.5C)	2025	15	AUS	climate change	BEV	Medium SUV	156689	2041	26650.8	170.087
Very ambitious (1.5C)	2025	15	AUS	climate change	HEV	Medium SUV	156689	2041	44475.3	283.844
Very ambitious (1.5C)	2025	15	AUS	climate change	FCEV	Medium SUV	156689	2041	7058.68	45.049
Very ambitious (1.5C)	2025	15	AUS	climate change	PHEV	Medium SUV	156689	2041	34519.8	220.308
Baseline (NDCs)	2025	15	MEA	climate change	BEV	Large	177850	2041	40422.5	227.284
Baseline (NDCs)	2025	15	MEA	climate change	HEV	Large	177850	2041	59017.6	331.839
Baseline (NDCs)	2025	15	MEA	climate change	FCEV	Large	177850	2041	46003.2	258.663
Baseline (NDCs)	2025	15	MEA	climate change	PHEV	Large	177850	2041	47712.8	268.275
Ambitious (<2C)	2025	15	MEA	climate change	BEV	Mini	168963	2041	20280.3	120.028
Ambitious (<2C)	2025	15	MEA	climate change	HEV	Mini	168963	2041	33368.4	197.489
Ambitious (<2C)	2025	15	MEA	climate change	FCEV	Mini	168963	2041	26420.6	156.369
Ambitious (<2C)	2025	15	MEA	climate change	PHEV	Mini	168963	2041	29576.9	175.05
Very ambitious (1.5C)	2025	15	CAN	climate change	BEV	Medium SUV	221689	2041	24419.9	110.154
Very ambitious (1.5C)	2025	15	CAN	climate change	HEV	Medium SUV	221689	2041	58842.5	265.428
Very ambitious (1.5C)	2025	15	CAN	climate change	FCEV	Medium SUV	221689	2041	-6052.09	-27.2999
Very ambitious (1.5C)	2025	15	CAN	climate change	PHEV	Medium SUV	221689	2041	39348	177.492
No climate action	2025	20	MEA	climate change	BEV	Medium	103342	2046	27741.3	268.442
No climate action	2025	20	MEA	climate change	HEV	Medium	103342	2046	38158.7	369.247
No climate action	2025	20	MEA	climate change	FCEV	Medium	103342	2046	30451.4	294.666
No climate action	2025	20	MEA	climate change	PHEV	Medium	103342	2046	33989.7	328.905
Baseline (NDCs)	2025	15	CHI	climate change	BEV	Large SUV	234828	2041	60286	256.724
Baseline (NDCs)	2025	15	CHI	climate change	HEV	Large SUV	234828	2041	85942.8	365.982
Baseline (NDCs)	2025	15	CHI	climate change	FCEV	Large SUV	234828	2041	67852.4	288.945
Baseline (NDCs)	2025	15	CHI	climate change	PHEV	Large SUV	234828	2041	71710	305.372
Very ambitious (1.5C)	2025	10	MEX	climate change	BEV	Medium SUV	120600	2036	26400.7	218.911
Very ambitious (1.5C)	2025	10	MEX	climate change	HEV	Medium SUV	120600	2036	35253.2	292.315
Very ambitious (1.5C)	2025	10	MEX	climate change	FCEV	Medium SUV	120600	2036	4588.57	38.0479
Very ambitious (1.5C)	2025	10	MEX	climate change	PHEV	Medium SUV	120600	2036	30424	252.272
No climate action	2025	15	CSA	climate change	BEV	Small	202247	2041	23285	115.132
No climate action	2025	15	CSA	climate change	HEV	Small	202247	2041	46386	229.353
No climate action	2025	15	CSA	climate change	FCEV	Small	202247	2041	33387	165.08
No climate action	2025	15	CSA	climate change	PHEV	Small	202247	2041	36954.9	182.722
Ambitious (<2C)	2025	15	MEX	climate change	BEV	Mini	254194	2041	25886	101.836
Ambitious (<2C)	2025	15	MEX	climate change	HEV	Mini	254194	2041	44398	174.662
Ambitious (<2C)	2025	15	MEX	climate change	FCEV	Mini	254194	2041	38021.2	149.576
Ambitious (<2C)	2025	15	MEX	climate change	PHEV	Mini	254194	2041	38402.4	151.075
No Scenario	2025	15	EEU	climate change	BEV	Medium SUV	256801	2041	68069.1	265.066
No Scenario	2025	15	EEU	climate change	HEV	Medium SUV	256801	2041	70561.6	274.771
No Scenario	2025	15	EEU	climate change	FCEV	Medium SUV	256801	2041	96320	375.076
No Scenario	2025	15	EEU	climate change	PHEV	Medium SUV	256801	2041	69297.1	269.847
Baseline (NDCs)	2025	20	WEU	climate change	BEV	Mini	258951	2046	14190	54.7979
Baseline (NDCs)	2025	20	WEU	climate change	HEV	Mini	258951	2046	45612	176.141
Baseline (NDCs)	2025	20	WEU	climate change	FCEV	Mini	258951	2046	17552.7	67.7838
Baseline (NDCs)	2025	20	WEU	climate change	PHEV	Mini	258951	2046	33452.8	129.186
Very ambitious (1.5C)	2025	20	SKO	climate change	BEV	Large SUV	260428	2046	40023.3	153.683
Very ambitious (1.5C)	2025	20	SKO	climate change	HEV	Large SUV	260428	2046	88652.7	340.412
Very ambitious (1.5C)	2025	20	SKO	climate change	FCEV	Large SUV	260428	2046	-8551.88	-32.8378
Very ambitious (1.5C)	2025	20	SKO	climate change	PHEV	Large SUV	260428	2046	61687.2	236.869
Ambitious (<2C)	2025	15	CHI	climate change	BEV	Large	203934	2041	43587.2	213.732
Ambitious (<2C)	2025	15	CHI	climate change	HEV	Large	203934	2041	63903.5	313.354
Ambitious (<2C)	2025	15	CHI	climate change	FCEV	Large	203934	2041	53414	261.918
Ambitious (<2C)	2025	15	CHI	climate change	PHEV	Large	203934	2041	51454.3	252.309
Ambitious (<2C)	2025	15	USA	climate change	BEV	Small	182820	2041	24991.3	136.699
Ambitious (<2C)	2025	15	USA	climate change	HEV	Small	182820	2041	42572.6	232.866
Ambitious (<2C)	2025	15	USA	climate change	FCEV	Small	182820	2041	29450.7	161.091
Ambitious (<2C)	2025	15	USA	climate change	PHEV	Small	182820	2041	35587.1	194.656
No climate action	2025	10	ODA	climate change	BEV	Medium	265687	2036	49971.4	188.084
No climate action	2025	10	ODA	climate change	HEV	Medium	265687	2036	78643.8	296.002
No climate action	2025	10	ODA	climate change	FCEV	Medium	265687	2036	68074.5	256.221
No climate action	2025	10	ODA	climate change	PHEV	Medium	265687	2036	66162.8	249.025
Ambitious (<2C)	2025	20	MEA	climate change	BEV	Mini	142904	2046	17578.2	123.007
Ambitious (<2C)	2025	20	MEA	climate change	HEV	Mini	142904	2046	29064.7	203.386
Ambitious (<2C)	2025	20	MEA	climate change	FCEV	Mini	142904	2046	22125.8	154.83
Ambitious (<2C)	2025	20	MEA	climate change	PHEV	Mini	142904	2046	25838.4	180.81
No Scenario	2025	10	EEU	climate change	BEV	Large	276282	2036	72841.4	263.649
No Scenario	2025	10	EEU	climate change	HEV	Large	276282	2036	84645.8	306.375
No Scenario	2025	10	EEU	climate change	FCEV	Large	276282	2036	109866	397.659
No Scenario	2025	10	EEU	climate change	PHEV	Large	276282	2036	78191.8	283.015
Ambitious (<2C)	2025	15	ODA	climate change	BEV	Small	134181	2041	23668.5	176.392
Ambitious (<2C)	2025	15	ODA	climate change	HEV	Small	134181	2041	32636.1	243.225
Ambitious (<2C)	2025	15	ODA	climate change	FCEV	Small	134181	2041	27304.1	203.487
Ambitious (<2C)	2025	15	ODA	climate change	PHEV	Small	134181	2041	29338	218.645
No Scenario	2025	15	IND	climate change	BEV	Mini	148343	2041	25549	172.229
No Scenario	2025	15	IND	climate change	HEV	Mini	148343	2041	32526.1	219.263
No Scenario	2025	15	IND	climate change	FCEV	Mini	148343	2041	26329.8	177.493
No Scenario	2025	15	IND	climate change	PHEV	Mini	148343	2041	31745.7	214.002
No climate action	2025	15	JPN	climate change	BEV	Medium SUV	201305	2041	44728	222.19
No climate action	2025	15	JPN	climate change	HEV	Medium SUV	201305	2041	57590.4	286.085
No climate action	2025	15	JPN	climate change	FCEV	Medium SUV	201305	2041	55438.7	275.396
No climate action	2025	15	JPN	climate change	PHEV	Medium SUV	201305	2041	50482.1	250.774
No Scenario	2025	10	UK	climate change	BEV	Large SUV	289299	2036	62673	216.637
No Scenario	2025	10	UK	climate change	HEV	Large SUV	289299	2036	102600	354.649
No Scenario	2025	10	UK	climate change	FCEV	Large SUV	289299	2036	94333.1	326.075
No Scenario	2025	10	UK	climate change	PHEV	Large SUV	289299	2036	81002.8	279.997
Very ambitious (1.5C)	2025	10	CAN	climate change	BEV	Medium SUV	260580	2036	27719.2	106.375
Very ambitious (1.5C)	2025	10	CAN	climate change	HEV	Medium SUV	260580	2036	67315.1	258.328
Very ambitious (1.5C)	2025	10	CAN	climate change	FCEV	Medium SUV	260580	2036	-3106.31	-11.9207
Very ambitious (1.5C)	2025	10	CAN	climate change	PHEV	Medium SUV	260580	2036	44806.5	171.949
Baseline (NDCs)	2025	20	ODA	climate change	BEV	Large	158521	2046	39114.4	246.746
Baseline (NDCs)	2025	20	ODA	climate change	HEV	Large	158521	2046	54549.8	344.117
Baseline (NDCs)	2025	20	ODA	climate change	FCEV	Large	158521	2046	43547.8	274.713
Baseline (NDCs)	2025	20	ODA	climate change	PHEV	Large	158521	2046	45051.3	284.198
No Scenario	2025	15	AFR	climate change	BEV	Small	219255	2041	40645.2	185.379
No Scenario	2025	15	AFR	climate change	HEV	Small	219255	2041	52134.2	237.779
No Scenario	2025	15	AFR	climate change	FCEV	Small	219255	2041	54738.9	249.659
No Scenario	2025	15	AFR	climate change	PHEV	Small	219255	2041	48087.2	219.321
Baseline (NDCs)	2025	20	CHI	climate change	BEV	Medium SUV	157830	2046	38100.6	241.403
Baseline (NDCs)	2025	20	CHI	climate change	HEV	Medium SUV	157830	2046	47231.3	299.255
Baseline (NDCs)	2025	20	CHI	climate change	FCEV	Medium SUV	157830	2046	39466.8	250.059
Baseline (NDCs)	2025	20	CHI	climate change	PHEV	Medium SUV	157830	2046	42306.4	268.05
No Scenario	2025	20	CSA	climate change	BEV	Small	181126	2046	22883.6	126.341
No Scenario	2025	20	CSA	climate change	HEV	Small	181126	2046	42397.2	234.076
No Scenario	2025	20	CSA	climate change	FCEV	Small	181126	2046	31899.4	176.117
No Scenario	2025	20	CSA	climate change	PHEV	Small	181126	2046	34528.2	190.631
No climate action	2025	15	AFR	climate change	BEV	Mini	148644	2041	22332.8	150.244
No climate action	2025	15	AFR	climate change	HEV	Mini	148644	2041	31028.8	208.746
No climate action	2025	15	AFR	climate change	FCEV	Mini	148644	2041	28537.1	191.983
No climate action	2025	15	AFR	climate change	PHEV	Mini	148644	2041	29276.3	196.956
No climate action	2025	15	JPN	climate change	BEV	Medium	101934	2041	29556.7	289.959
No climate action	2025	15	JPN	climate change	HEV	Medium	101934	2041	36340	356.505
No climate action	2025	15	JPN	climate change	FCEV	Medium	101934	2041	34653	339.956
No climate action	2025	15	JPN	climate change	PHEV	Medium	101934	2041	33891.9	332.489
Very ambitious (1.5C)	2025	15	SKO	climate change	BEV	Medium SUV	150898	2041	26758.9	177.331
Very ambitious (1.5C)	2025	15	SKO	climate change	HEV	Medium SUV	150898	2041	43285.7	286.854
Very ambitious (1.5C)	2025	15	SKO	climate change	FCEV	Medium SUV	150898	2041	-3734.68	-24.7497
Very ambitious (1.5C)	2025	15	SKO	climate change	PHEV	Medium SUV	150898	2041	34084	225.875
Baseline (NDCs)	2025	10	AFR	climate change	BEV	Mini	218586	2036	26821.5	122.705
Baseline (NDCs)	2025	10	AFR	climate change	HEV	Mini	218586	2036	39760.8	181.9
Baseline (NDCs)	2025	10	AFR	climate change	FCEV	Mini	218586	2036	9954.2	45.539
Baseline (NDCs)	2025	10	AFR	climate change	PHEV	Mini	218586	2036	36333.2	166.219
No Scenario	2025	10	SKO	climate change	BEV	Lower medium	128474	2036	31634.6	246.233
No Scenario	2025	10	SKO	climate change	HEV	Lower medium	128474	2036	38404	298.924
No Scenario	2025	10	SKO	climate change	FCEV	Lower medium	128474	2036	32753.9	254.946
No Scenario	2025	10	SKO	climate change	PHEV	Lower medium	128474	2036	34881.3	271.505
Baseline (NDCs)	2025	15	EEU	climate change	BEV	Lower medium	299160	2041	42016.4	140.448
Baseline (NDCs)	2025	15	EEU	climate change	HEV	Lower medium	299160	2041	72154.5	241.19
Baseline (NDCs)	2025	15	EEU	climate change	FCEV	Lower medium	299160	2041	62213.3	207.96
Baseline (NDCs)	2025	15	EEU	climate change	PHEV	Lower medium	299160	2041	57247.3	191.36
Ambitious (<2C)	2025	10	CAN	climate change	BEV	Small	236540	2036	24227.6	102.425
Ambitious (<2C)	2025	10	CAN	climate change	HEV	Small	236540	2036	50852.7	214.986
Ambitious (<2C)	2025	10	CAN	climate change	FCEV	Small	236540	2036	36775.7	155.473
Ambitious (<2C)	2025	10	CAN	climate change	PHEV	Small	236540	2036	39856.7	168.499
No Scenario	2025	15	AUS	climate change	BEV	Large SUV	120710	2041	48222.4	399.489
No Scenario	2025	15	AUS	climate change	HEV	Large SUV	120710	2041	52235.1	432.732
No Scenario	2025	15	AUS	climate change	FCEV	Large SUV	120710	2041	57547.2	476.74
No Scenario	2025	15	AUS	climate change	PHEV	Large SUV	120710	2041	49091.4	406.689
Baseline (NDCs)	2025	20	EEU	climate change	BEV	Large	134737	2046	36162.6	268.394
Baseline (NDCs)	2025	20	EEU	climate change	HEV	Large	134737	2046	46692.5	346.546
Baseline (NDCs)	2025	20	EEU	climate change	FCEV	Large	134737	2046	40913.5	303.654
Baseline (NDCs)	2025	20	EEU	climate change	PHEV	Large	134737	2046	39785.5	295.282
Baseline (NDCs)	2025	10	SKO	climate change	BEV	Medium	229970	2036	35906	156.133
Baseline (NDCs)	2025	10	SKO	climate change	HEV	Medium	229970	2036	64695.4	281.321
Baseline (NDCs)	2025	10	SKO	climate change	FCEV	Medium	229970	2036	47475.6	206.442
Baseline (NDCs)	2025	10	SKO	climate change	PHEV	Medium	229970	2036	51745.5	225.01
Baseline (NDCs)	2025	15	CSA	climate change	BEV	Mini	165748	2041	15051.9	90.8118
Baseline (NDCs)	2025	15	CSA	climate change	HEV	Mini	165748	2041	30852.2	186.139
Baseline (NDCs)	2025	15	CSA	climate change	FCEV	Mini	165748	2041	24278.9	146.481
Baseline (NDCs)	2025	15	CSA	climate change	PHEV	Mini	165748	2041	25546.2	154.127
Baseline (NDCs)	2025	15	CAN	climate change	BEV	Small	244669	2041	19351.7	79.0935
Baseline (NDCs)	2025	15	CAN	climate change	HEV	Small	244669	2041	51539.4	210.65
Baseline (NDCs)	2025	15	CAN	climate change	FCEV	Small	244669	2041	23895.9	97.666
Baseline (NDCs)	2025	15	CAN	climate change	PHEV	Small	244669	2041	38069.4	155.596
Baseline (NDCs)	2025	10	CSA	climate change	BEV	Medium SUV	170374	2036	28517.8	167.383
Baseline (NDCs)	2025	10	CSA	climate change	HEV	Medium SUV	170374	2036	47389.5	278.15
Baseline (NDCs)	2025	10	CSA	climate change	FCEV	Medium SUV	170374	2036	38025.9	223.191
Baseline (NDCs)	2025	10	CSA	climate change	PHEV	Medium SUV	170374	2036	36834.9	216.2
Ambitious (<2C)	2025	15	MEX	climate change	BEV	Small	179308	2041	26403.4	147.251
Ambitious (<2C)	2025	15	MEX	climate change	HEV	Small	179308	2041	40738	227.196
Ambitious (<2C)	2025	15	MEX	climate change	FCEV	Small	179308	2041	34140.8	190.403
Ambitious (<2C)	2025	15	MEX	climate change	PHEV	Small	179308	2041	35139.7	195.974
No climate action	2025	20	MEA	climate change	BEV	Mini	275729	2046	29142.2	105.692
No climate action	2025	20	MEA	climate change	HEV	Mini	275729	2046	53600.5	194.396
No climate action	2025	20	MEA	climate change	FCEV	Mini	275729	2046	39607	143.645
No climate action	2025	20	MEA	climate change	PHEV	Mini	275729	2046	45284.2	164.234
No climate action	2025	15	WEU	climate change	BEV	Large SUV	234696	2041	53740.4	228.979
No climate action	2025	15	WEU	climate change	HEV	Large SUV	234696	2041	88288	376.18
No climate action	2025	15	WEU	climate change	FCEV	Large SUV	234696	2041	72433.7	308.628
No climate action	2025	15	WEU	climate change	PHEV	Large SUV	234696	2041	69458.7	295.952
Very ambitious (1.5C)	2025	15	IND	climate change	BEV	Medium SUV	264043	2041	32169	121.832
Very ambitious (1.5C)	2025	15	IND	climate change	HEV	Medium SUV	264043	2041	64818.8	245.486
Very ambitious (1.5C)	2025	15	IND	climate change	FCEV	Medium SUV	264043	2041	7520.18	28.4809
Very ambitious (1.5C)	2025	15	IND	climate change	PHEV	Medium SUV	264043	2041	46141.1	174.748
No Scenario	2025	20	EEU	climate change	BEV	Medium SUV	206148	2046	58575.6	284.143
No Scenario	2025	20	EEU	climate change	HEV	Medium SUV	206148	2046	58784.5	285.157
No Scenario	2025	20	EEU	climate change	FCEV	Medium SUV	206148	2046	79697.9	386.605
No Scenario	2025	20	EEU	climate change	PHEV	Medium SUV	206148	2046	58878.9	285.615
No climate action	2025	10	USA	climate change	BEV	Medium	276179	2036	49638.8	179.734
No climate action	2025	10	USA	climate change	HEV	Medium	276179	2036	78186	283.099
No climate action	2025	10	USA	climate change	FCEV	Medium	276179	2036	61305.9	221.979
No climate action	2025	10	USA	climate change	PHEV	Medium	276179	2036	65649.1	237.705
Very ambitious (1.5C)	2025	10	EEU	climate change	BEV	Mini	112047	2036	14487.2	129.296
Very ambitious (1.5C)	2025	10	EEU	climate change	HEV	Mini	112047	2036	22447.7	200.342
Very ambitious (1.5C)	2025	10	EEU	climate change	FCEV	Mini	112047	2036	2273.76	20.2929
Very ambitious (1.5C)	2025	10	EEU	climate change	PHEV	Mini	112047	2036	20596	183.816
Baseline (NDCs)	2025	10	CAN	climate change	BEV	Small	212648	2036	19515.4	91.7735
Baseline (NDCs)	2025	10	CAN	climate change	HEV	Small	212648	2036	46344.9	217.942
Baseline (NDCs)	2025	10	CAN	climate change	FCEV	Small	212648	2036	22854	107.473
Baseline (NDCs)	2025	10	CAN	climate change	PHEV	Small	212648	2036	35222.2	165.636
No Scenario	2025	10	CHI	climate change	BEV	Lower medium	233912	2036	52065	222.584
No Scenario	2025	10	CHI	climate change	HEV	Lower medium	233912	2036	66352.7	283.665
No Scenario	2025	10	CHI	climate change	FCEV	Lower medium	233912	2036	50336.6	215.194
No Scenario	2025	10	CHI	climate change	PHEV	Lower medium	233912	2036	59193.4	253.058
Very ambitious (1.5C)	2025	15	CHI	climate change	BEV	Mini	209268	2041	19443.9	92.9138
Very ambitious (1.5C)	2025	15	CHI	climate change	HEV	Mini	209268	2041	38467.4	183.819
Very ambitious (1.5C)	2025	15	CHI	climate change	FCEV	Mini	209268	2041	7374.4	35.239
Very ambitious (1.5C)	2025	15	CHI	climate change	PHEV	Mini	209268	2041	32048.9	153.148
Baseline (NDCs)	2025	20	EEU	climate change	BEV	Large	247306	2046	46237.7	186.966
Baseline (NDCs)	2025	20	EEU	climate change	HEV	Large	247306	2046	74335.2	300.58
Baseline (NDCs)	2025	20	EEU	climate change	FCEV	Large	247306	2046	62147.4	251.297
Baseline (NDCs)	2025	20	EEU	climate change	PHEV	Large	247306	2046	57436.5	232.249
Ambitious (<2C)	2025	20	CAN	climate change	BEV	Small	221593	2046	21288.8	96.0716
Ambitious (<2C)	2025	20	CAN	climate change	HEV	Small	221593	2046	44850.3	202.399
Ambitious (<2C)	2025	20	CAN	climate change	FCEV	Small	221593	2046	28918.9	130.505
Ambitious (<2C)	2025	20	CAN	climate change	PHEV	Small	221593	2046	35042.1	158.137
Baseline (NDCs)	2025	15	AFR	climate change	BEV	Mini	168097	2041	22543.4	134.11
Baseline (NDCs)	2025	15	AFR	climate change	HEV	Mini	168097	2041	32019.2	190.48
Baseline (NDCs)	2025	15	AFR	climate change	FCEV	Mini	168097	2041	14888.1	88.5688
Baseline (NDCs)	2025	15	AFR	climate change	PHEV	Mini	168097	2041	29922.4	178.007
No Scenario	2025	15	EEU	climate change	BEV	Medium	178844	2041	47974.7	268.249
No Scenario	2025	15	EEU	climate change	HEV	Medium	178844	2041	54581.7	305.192
No Scenario	2025	15	EEU	climate change	FCEV	Medium	178844	2041	69320.6	387.604
No Scenario	2025	15	EEU	climate change	PHEV	Medium	178844	2041	52556	293.865
No climate action	2025	10	ODA	climate change	BEV	Mini	282382	2036	35238.5	124.79
No climate action	2025	10	ODA	climate change	HEV	Mini	282382	2036	54529.2	193.105
No climate action	2025	10	ODA	climate change	FCEV	Mini	282382	2036	49020.2	173.595
No climate action	2025	10	ODA	climate change	PHEV	Mini	282382	2036	48777.1	172.735
No climate action	2025	10	FSU	climate change	BEV	Large SUV	226356	2036	60021.2	265.163
No climate action	2025	10	FSU	climate change	HEV	Large SUV	226356	2036	85177.9	376.301
No climate action	2025	10	FSU	climate change	FCEV	Large SUV	226356	2036	82693.7	365.326
No climate action	2025	10	FSU	climate change	PHEV	Large SUV	226356	2036	71323.8	315.096
Very ambitious (1.5C)	2025	20	CSA	climate change	BEV	Large	265722	2046	32006.5	120.451
Very ambitious (1.5C)	2025	20	CSA	climate change	HEV	Large	265722	2046	75757.7	285.102
Very ambitious (1.5C)	2025	20	CSA	climate change	FCEV	Large	265722	2046	18474.7	69.5265
Very ambitious (1.5C)	2025	20	CSA	climate change	PHEV	Large	265722	2046	49353.9	185.735
No Scenario	2025	20	MEX	climate change	BEV	Large	118921	2046	40948.4	344.333
No Scenario	2025	20	MEX	climate change	HEV	Large	118921	2046	44183.6	371.537
No Scenario	2025	20	MEX	climate change	FCEV	Large	118921	2046	48156.9	404.948
No Scenario	2025	20	MEX	climate change	PHEV	Large	118921	2046	41768.6	351.23
Baseline (NDCs)	2025	10	EEU	climate change	BEV	Large SUV	212403	2036	55294.1	260.327
Baseline (NDCs)	2025	10	EEU	climate change	HEV	Large SUV	212403	2036	77654.1	365.598
Baseline (NDCs)	2025	10	EEU	climate change	FCEV	Large SUV	212403	2036	72776.8	342.636
Baseline (NDCs)	2025	10	EEU	climate change	PHEV	Large SUV	212403	2036	64938.3	305.732
No climate action	2025	10	WEU	climate change	BEV	Large SUV	285461	2036	59058.1	206.887
No climate action	2025	10	WEU	climate change	HEV	Large SUV	285461	2036	103157	361.371
No climate action	2025	10	WEU	climate change	FCEV	Large SUV	285461	2036	86489.2	302.981
No climate action	2025	10	WEU	climate change	PHEV	Large SUV	285461	2036	79405.2	278.165
No Scenario	2025	20	WEU	climate change	BEV	Medium	286996	2046	42911	149.518
No Scenario	2025	20	WEU	climate change	HEV	Medium	286996	2046	80592.2	280.813
No Scenario	2025	20	WEU	climate change	FCEV	Medium	286996	2046	66249.6	230.838
No Scenario	2025	20	WEU	climate change	PHEV	Medium	286996	2046	63529	221.358
Very ambitious (1.5C)	2025	20	MEX	climate change	BEV	Large	288781	2046	35960.9	124.526
Very ambitious (1.5C)	2025	20	MEX	climate change	HEV	Large	288781	2046	68420.6	236.929
Very ambitious (1.5C)	2025	20	MEX	climate change	FCEV	Large	288781	2046	8583.45	29.723
Very ambitious (1.5C)	2025	20	MEX	climate change	PHEV	Large	288781	2046	47993.6	166.194
No climate action	2025	10	SKO	climate change	BEV	Large SUV	126993	2036	49325.5	388.411
No climate action	2025	10	SKO	climate change	HEV	Large SUV	126993	2036	54079.1	425.843
No climate action	2025	10	SKO	climate change	FCEV	Large SUV	126993	2036	47694.7	375.57
No climate action	2025	10	SKO	climate change	PHEV	Large SUV	126993	2036	50583.2	398.315
No climate action	2025	10	WEU	climate change	BEV	Lower medium	246943	2036	36855.2	149.246
No climate action	2025	10	WEU	climate change	HEV	Lower medium	246943	2036	64838.8	262.566
No climate action	2025	10	WEU	climate change	FCEV	Lower medium	246943	2036	53908.1	218.302
No climate action	2025	10	WEU	climate change	PHEV	Lower medium	246943	2036	51134.8	207.071
Baseline (NDCs)	2025	10	UK	climate change	BEV	Lower medium	242918	2036	25327.7	104.264
Baseline (NDCs)	2025	10	UK	climate change	HEV	Lower medium	242918	2036	56162	231.197
Baseline (NDCs)	2025	10	UK	climate change	FCEV	Lower medium	242918	2036	34796.1	143.242
Baseline (NDCs)	2025	10	UK	climate change	PHEV	Lower medium	242918	2036	40950.9	168.579
Very ambitious (1.5C)	2025	10	IND	climate change	BEV	Large	131162	2036	31638.7	241.219
Very ambitious (1.5C)	2025	10	IND	climate change	HEV	Large	131162	2036	45652.9	348.065
Very ambitious (1.5C)	2025	10	IND	climate change	FCEV	Large	131162	2036	15292.2	116.591
Very ambitious (1.5C)	2025	10	IND	climate change	PHEV	Large	131162	2036	36645.6	279.392
No climate action	2025	15	AUS	climate change	BEV	Large SUV	252987	2041	58840.9	232.585
No climate action	2025	15	AUS	climate change	HEV	Large SUV	252987	2041	92438.1	365.387
No climate action	2025	15	AUS	climate change	FCEV	Large SUV	252987	2041	82413.4	325.761
No climate action	2025	15	AUS	climate change	PHEV	Large SUV	252987	2041	74014.5	292.562
Ambitious (<2C)	2025	10	JPN	climate change	BEV	Medium	286118	2036	41693.3	145.721
Ambitious (<2C)	2025	10	JPN	climate change	HEV	Medium	286118	2036	78380.8	273.946
Ambitious (<2C)	2025	10	JPN	climate change	FCEV	Medium	286118	2036	64967.3	227.065
Ambitious (<2C)	2025	10	JPN	climate change	PHEV	Medium	286118	2036	61733.3	215.762
Baseline (NDCs)	2025	15	EEU	climate change	BEV	Mini	174628	2041	21750	124.551
Baseline (NDCs)	2025	15	EEU	climate change	HEV	Mini	174628	2041	33251.5	190.413
Baseline (NDCs)	2025	15	EEU	climate change	FCEV	Mini	174628	2041	29929.5	171.39
Baseline (NDCs)	2025	15	EEU	climate change	PHEV	Mini	174628	2041	30243.9	173.191
No climate action	2025	20	AFR	climate change	BEV	Large SUV	158013	2046	48343.3	305.945
No climate action	2025	20	AFR	climate change	HEV	Large SUV	158013	2046	64041.5	405.292
No climate action	2025	20	AFR	climate change	FCEV	Large SUV	158013	2046	57373.4	363.093
No climate action	2025	20	AFR	climate change	PHEV	Large SUV	158013	2046	54776.9	346.661
Very ambitious (1.5C)	2025	15	EEU	climate change	BEV	Lower medium	115066	2041	20207.6	175.618
Very ambitious (1.5C)	2025	15	EEU	climate change	HEV	Lower medium	115066	2041	32996.1	286.758
Very ambitious (1.5C)	2025	15	EEU	climate change	FCEV	Lower medium	115066	2041	661.903	5.75238
Very ambitious (1.5C)	2025	15	EEU	climate change	PHEV	Lower medium	115066	2041	26628.7	231.421
No Scenario	2025	15	CAN	climate change	BEV	Small	208857	2041	26070.7	124.826
No Scenario	2025	15	CAN	climate change	HEV	Small	208857	2041	48795.9	233.633
No Scenario	2025	15	CAN	climate change	FCEV	Small	208857	2041	36927.2	176.806
No Scenario	2025	15	CAN	climate change	PHEV	Small	208857	2041	39615.8	189.679
No Scenario	2025	15	AFR	climate change	BEV	Lower medium	181732	2041	40647.4	223.667
No Scenario	2025	15	AFR	climate change	HEV	Lower medium	181732	2041	51067.5	281.005
No Scenario	2025	15	AFR	climate change	FCEV	Lower medium	181732	2041	54158.5	298.013
No Scenario	2025	15	AFR	climate change	PHEV	Lower medium	181732	2041	45735.5	251.664
Ambitious (<2C)	2025	10	SKO	climate change	BEV	Medium	125774	2036	29827	237.148
Ambitious (<2C)	2025	10	SKO	climate change	HEV	Medium	125774	2036	41313.3	328.472
Ambitious (<2C)	2025	10	SKO	climate change	FCEV	Medium	125774	2036	34719.7	276.048
Ambitious (<2C)	2025	10	SKO	climate change	PHEV	Medium	125774	2036	36600.2	291
Very ambitious (1.5C)	2025	10	EEU	climate change	BEV	Lower medium	271118	2036	31294.4	115.427
Very ambitious (1.5C)	2025	10	EEU	climate change	HEV	Lower medium	271118	2036	62202.9	229.431
Very ambitious (1.5C)	2025	10	EEU	climate change	FCEV	Lower medium	271118	2036	-3118.72	-11.5032
Very ambitious (1.5C)	2025	10	EEU	climate change	PHEV	Lower medium	271118	2036	46882.1	172.922
No Scenario	2025	15	JPN	climate change	BEV	Large SUV	273003	2041	64814.5	237.413
No Scenario	2025	15	JPN	climate change	HEV	Large SUV	273003	2041	97739.6	358.016
No Scenario	2025	15	JPN	climate change	FCEV	Large SUV	273003	2041	98477.9	360.721
No Scenario	2025	15	JPN	climate change	PHEV	Large SUV	273003	2041	79875	292.579
Very ambitious (1.5C)	2025	10	MEX	climate change	BEV	Large SUV	151823	2036	37611.5	247.733
Very ambitious (1.5C)	2025	10	MEX	climate change	HEV	Large SUV	151823	2036	55805.9	367.572
Very ambitious (1.5C)	2025	10	MEX	climate change	FCEV	Large SUV	151823	2036	7213.12	47.5101
Very ambitious (1.5C)	2025	10	MEX	climate change	PHEV	Large SUV	151823	2036	44782.8	294.967
Ambitious (<2C)	2025	15	SKO	climate change	BEV	Large SUV	173381	2041	44273	255.351
Ambitious (<2C)	2025	15	SKO	climate change	HEV	Large SUV	173381	2041	66390.7	382.918
Ambitious (<2C)	2025	15	SKO	climate change	FCEV	Large SUV	173381	2041	52285	301.561
Ambitious (<2C)	2025	15	SKO	climate change	PHEV	Large SUV	173381	2041	53630.2	309.32
No climate action	2025	10	CAN	climate change	BEV	Large SUV	280125	2036	49885.4	178.083
No climate action	2025	10	CAN	climate change	HEV	Large SUV	280125	2036	102554	366.103
No climate action	2025	10	CAN	climate change	FCEV	Large SUV	280125	2036	73655.3	262.937
No climate action	2025	10	CAN	climate change	PHEV	Large SUV	280125	2036	74105.9	264.546
Very ambitious (1.5C)	2025	20	ODA	climate change	BEV	Small	202326	2046	19079.6	94.3011
Very ambitious (1.5C)	2025	20	ODA	climate change	HEV	Small	202326	2046	39582.6	195.638
Very ambitious (1.5C)	2025	20	ODA	climate change	FCEV	Small	202326	2046	4933	24.3814
Very ambitious (1.5C)	2025	20	ODA	climate change	PHEV	Small	202326	2046	31012.2	153.279
No Scenario	2025	20	IND	climate change	BEV	Small	176816	2046	34878	197.256
No Scenario	2025	20	IND	climate change	HEV	Small	176816	2046	45684.7	258.374
No Scenario	2025	20	IND	climate change	FCEV	Small	176816	2046	35438.8	200.428
No Scenario	2025	20	IND	climate change	PHEV	Small	176816	2046	41912	237.038
Very ambitious (1.5C)	2025	10	MEA	climate change	BEV	Mini	203125	2036	16594.3	81.6949
Very ambitious (1.5C)	2025	10	MEA	climate change	HEV	Mini	203125	2036	37489.6	184.564
Very ambitious (1.5C)	2025	10	MEA	climate change	FCEV	Mini	203125	2036	6966.58	34.297
Very ambitious (1.5C)	2025	10	MEA	climate change	PHEV	Mini	203125	2036	30079.8	148.085
No climate action	2025	10	SKO	climate change	BEV	Lower medium	242389	2036	46877.7	193.399
No climate action	2025	10	SKO	climate change	HEV	Lower medium	242389	2036	62816.2	259.154
No climate action	2025	10	SKO	climate change	FCEV	Lower medium	242389	2036	51840.5	213.873
No climate action	2025	10	SKO	climate change	PHEV	Lower medium	242389	2036	54720.4	225.755
Baseline (NDCs)	2025	20	CHI	climate change	BEV	Large	192770	2046	44964.3	233.253
Baseline (NDCs)	2025	20	CHI	climate change	HEV	Large	192770	2046	62775.3	325.649
Baseline (NDCs)	2025	20	CHI	climate change	FCEV	Large	192770	2046	50644.2	262.719
Baseline (NDCs)	2025	20	CHI	climate change	PHEV	Large	192770	2046	51986	269.679
No Scenario	2025	10	MEX	climate change	BEV	Medium SUV	269069	2036	60499.5	224.847
No Scenario	2025	10	MEX	climate change	HEV	Medium SUV	269069	2036	73388.4	272.749
No Scenario	2025	10	MEX	climate change	FCEV	Medium SUV	269069	2036	82795.6	307.711
No Scenario	2025	10	MEX	climate change	PHEV	Medium SUV	269069	2036	66180.4	245.961
Very ambitious (1.5C)	2025	20	UK	climate change	BEV	Medium SUV	180536	2046	24977.2	138.35
Very ambitious (1.5C)	2025	20	UK	climate change	HEV	Medium SUV	180536	2046	47254.4	261.745
Very ambitious (1.5C)	2025	20	UK	climate change	FCEV	Medium SUV	180536	2046	8504.4	47.1064
Very ambitious (1.5C)	2025	20	UK	climate change	PHEV	Medium SUV	180536	2046	34657.3	191.969
Very ambitious (1.5C)	2025	10	FSU	climate change	BEV	Mini	143444	2036	14221.1	99.1402
Very ambitious (1.5C)	2025	10	FSU	climate change	HEV	Mini	143444	2036	28360.9	197.714
Very ambitious (1.5C)	2025	10	FSU	climate change	FCEV	Mini	143444	2036	4936.99	34.4175
Very ambitious (1.5C)	2025	10	FSU	climate change	PHEV	Mini	143444	2036	23807.3	165.969
Baseline (NDCs)	2025	20	FSU	climate change	BEV	Lower medium	277548	2046	38998.2	140.51
Baseline (NDCs)	2025	20	FSU	climate change	HEV	Lower medium	277548	2046	67355.6	242.681
Baseline (NDCs)	2025	20	FSU	climate change	FCEV	Lower medium	277548	2046	53693.2	193.455
Baseline (NDCs)	2025	20	FSU	climate change	PHEV	Lower medium	277548	2046	53354.2	192.234
No Scenario	2025	15	ODA	climate change	BEV	Large	299769	2041	67567.8	225.4
No Scenario	2025	15	ODA	climate change	HEV	Large	299769	2041	90640.4	302.368
No Scenario	2025	15	ODA	climate change	FCEV	Large	299769	2041	95267.9	317.805
No Scenario	2025	15	ODA	climate change	PHEV	Large	299769	2041	77468.4	258.427
Baseline (NDCs)	2025	10	MEX	climate change	BEV	Medium	172296	2036	37223.4	216.043
Baseline (NDCs)	2025	10	MEX	climate change	HEV	Medium	172296	2036	48538.6	281.716
Baseline (NDCs)	2025	10	MEX	climate change	FCEV	Medium	172296	2036	48620.3	282.19
Baseline (NDCs)	2025	10	MEX	climate change	PHEV	Medium	172296	2036	43915.2	254.882
No Scenario	2025	20	EEU	climate change	BEV	Mini	204816	2046	35571	173.673
No Scenario	2025	20	EEU	climate change	HEV	Mini	204816	2046	39539.2	193.047
No Scenario	2025	20	EEU	climate change	FCEV	Mini	204816	2046	53254.3	260.011
No Scenario	2025	20	EEU	climate change	PHEV	Mini	204816	2046	40475	197.617
Baseline (NDCs)	2025	15	UK	climate change	BEV	Large SUV	211183	2041	35922.9	170.103
Baseline (NDCs)	2025	15	UK	climate change	HEV	Large SUV	211183	2041	72910.3	345.247
Baseline (NDCs)	2025	15	UK	climate change	FCEV	Large SUV	211183	2041	39393.2	186.536
Baseline (NDCs)	2025	15	UK	climate change	PHEV	Large SUV	211183	2041	52011	246.284
No Scenario	2025	20	IND	climate change	BEV	Large	143905	2046	45597.3	316.857
No Scenario	2025	20	IND	climate change	HEV	Large	143905	2046	53859.1	374.268
No Scenario	2025	20	IND	climate change	FCEV	Large	143905	2046	43846.5	304.69
No Scenario	2025	20	IND	climate change	PHEV	Large	143905	2046	48775	338.939
No climate action	2025	10	ODA	climate change	BEV	Medium SUV	101721	2036	33349.7	327.855
No climate action	2025	10	ODA	climate change	HEV	Medium SUV	101721	2036	35832.6	352.263
No climate action	2025	10	ODA	climate change	FCEV	Medium SUV	101721	2036	33840.2	332.677
No climate action	2025	10	ODA	climate change	PHEV	Medium SUV	101721	2036	34795	342.064
Very ambitious (1.5C)	2025	20	MEX	climate change	BEV	Small	258952	2046	22021.3	85.0401
Very ambitious (1.5C)	2025	20	MEX	climate change	HEV	Small	258952	2046	45316.9	175.001
Very ambitious (1.5C)	2025	20	MEX	climate change	FCEV	Small	258952	2046	4571.55	17.654
Very ambitious (1.5C)	2025	20	MEX	climate change	PHEV	Small	258952	2046	35400.8	136.708
Very ambitious (1.5C)	2025	15	AFR	climate change	BEV	Lower medium	148973	2041	22183.5	148.91
Very ambitious (1.5C)	2025	15	AFR	climate change	HEV	Lower medium	148973	2041	40691.6	273.148
Very ambitious (1.5C)	2025	15	AFR	climate change	FCEV	Lower medium	148973	2041	14678.7	98.5329
Very ambitious (1.5C)	2025	15	AFR	climate change	PHEV	Lower medium	148973	2041	31594.3	212.081
Baseline (NDCs)	2025	15	CSA	climate change	BEV	Large SUV	217468	2041	39801.9	183.024
Baseline (NDCs)	2025	15	CSA	climate change	HEV	Large SUV	217468	2041	76073.1	349.813
Baseline (NDCs)	2025	15	CSA	climate change	FCEV	Large SUV	217468	2041	59344.3	272.887
Baseline (NDCs)	2025	15	CSA	climate change	PHEV	Large SUV	217468	2041	55831.1	256.733
Very ambitious (1.5C)	2025	20	CHI	climate change	BEV	Large	163670	2046	33129.7	202.417
Very ambitious (1.5C)	2025	20	CHI	climate change	HEV	Large	163670	2046	53643.4	327.754
Very ambitious (1.5C)	2025	20	CHI	climate change	FCEV	Large	163670	2046	14366.9	87.7799
Very ambitious (1.5C)	2025	20	CHI	climate change	PHEV	Large	163670	2046	40794.6	249.249
No Scenario	2025	20	SKO	climate change	BEV	Large SUV	203144	2046	60510.4	297.87
No Scenario	2025	20	SKO	climate change	HEV	Large SUV	203144	2046	76883.9	378.47
No Scenario	2025	20	SKO	climate change	FCEV	Large SUV	203144	2046	65081.4	320.371
No Scenario	2025	20	SKO	climate change	PHEV	Large SUV	203144	2046	67550.2	332.524
No climate action	2025	15	SKO	climate change	BEV	Large SUV	289744	2041	76752.8	264.899
No climate action	2025	15	SKO	climate change	HEV	Large SUV	289744	2041	103492	357.185
No climate action	2025	15	SKO	climate change	FCEV	Large SUV	289744	2041	85413.1	294.788
No climate action	2025	15	SKO	climate change	PHEV	Large SUV	289744	2041	89133	307.627
Ambitious (<2C)	2025	15	USA	climate change	BEV	Large	140597	2041	34720.1	246.947
Ambitious (<2C)	2025	15	USA	climate change	HEV	Large	140597	2041	48444	344.559
Ambitious (<2C)	2025	15	USA	climate change	FCEV	Large	140597	2041	36165.1	257.225
Ambitious (<2C)	2025	15	USA	climate change	PHEV	Large	140597	2041	39711	282.446
Ambitious (<2C)	2025	20	JPN	climate change	BEV	Mini	295139	2046	24827.3	84.1208
Ambitious (<2C)	2025	20	JPN	climate change	HEV	Mini	295139	2046	51573.4	174.743
Ambitious (<2C)	2025	20	JPN	climate change	FCEV	Mini	295139	2046	39922.1	135.266
Ambitious (<2C)	2025	20	JPN	climate change	PHEV	Mini	295139	2046	41932.7	142.078
No Scenario	2025	15	CSA	climate change	BEV	Medium	203077	2041	30563.5	150.502
No Scenario	2025	15	CSA	climate change	HEV	Medium	203077	2041	58614.2	288.63
No Scenario	2025	15	CSA	climate change	FCEV	Medium	203077	2041	44438.3	218.825
No Scenario	2025	15	CSA	climate change	PHEV	Medium	203077	2041	45888.9	225.968
Ambitious (<2C)	2025	20	CAN	climate change	BEV	Large SUV	146686	2046	34733.3	236.787
Ambitious (<2C)	2025	20	CAN	climate change	HEV	Large SUV	146686	2046	53396.3	364.018
Ambitious (<2C)	2025	20	CAN	climate change	FCEV	Large SUV	146686	2046	38693.7	263.786
Ambitious (<2C)	2025	20	CAN	climate change	PHEV	Large SUV	146686	2046	42157.8	287.402
Ambitious (<2C)	2025	15	EEU	climate change	BEV	Medium	108400	2041	29269.3	270.012
Ambitious (<2C)	2025	15	EEU	climate change	HEV	Medium	108400	2041	36557.2	337.244
Ambitious (<2C)	2025	15	EEU	climate change	FCEV	Medium	108400	2041	33699.7	310.883
Ambitious (<2C)	2025	15	EEU	climate change	PHEV	Medium	108400	2041	33807.3	311.875
Very ambitious (1.5C)	2025	10	SKO	climate change	BEV	Large SUV	260263	2036	46941.1	180.36
Very ambitious (1.5C)	2025	10	SKO	climate change	HEV	Large SUV	260263	2036	88197.4	338.878
Very ambitious (1.5C)	2025	10	SKO	climate change	FCEV	Large SUV	260263	2036	-9682.89	-37.2043
Very ambitious (1.5C)	2025	10	SKO	climate change	PHEV	Large SUV	260263	2036	65279.1	250.82
Ambitious (<2C)	2025	20	USA	climate change	BEV	Medium	223477	2046	32688	146.27
Ambitious (<2C)	2025	20	USA	climate change	HEV	Medium	223477	2046	62628.5	280.246
Ambitious (<2C)	2025	20	USA	climate change	FCEV	Medium	223477	2046	40006.7	179.019
Ambitious (<2C)	2025	20	USA	climate change	PHEV	Medium	223477	2046	49029.7	219.395
Very ambitious (1.5C)	2025	20	AFR	climate change	BEV	Medium SUV	213642	2046	28692.5	134.302
Very ambitious (1.5C)	2025	20	AFR	climate change	HEV	Medium SUV	213642	2046	57220.4	267.833
Very ambitious (1.5C)	2025	20	AFR	climate change	FCEV	Medium SUV	213642	2046	13751.7	64.3681
Very ambitious (1.5C)	2025	20	AFR	climate change	PHEV	Medium SUV	213642	2046	41076.1	192.266
No climate action	2025	10	MEA	climate change	BEV	Large	153753	2036	41024.5	266.821
No climate action	2025	10	MEA	climate change	HEV	Large	153753	2036	54508.1	354.517
No climate action	2025	10	MEA	climate change	FCEV	Large	153753	2036	44337.7	288.37
No climate action	2025	10	MEA	climate change	PHEV	Large	153753	2036	46176.1	300.327
Baseline (NDCs)	2025	20	ODA	climate change	BEV	Medium	194279	2046	36011.9	185.362
Baseline (NDCs)	2025	20	ODA	climate change	HEV	Medium	194279	2046	58367	300.429
Baseline (NDCs)	2025	20	ODA	climate change	FCEV	Medium	194279	2046	44955.1	231.394
Baseline (NDCs)	2025	20	ODA	climate change	PHEV	Medium	194279	2046	48615.6	250.236
No Scenario	2025	20	FSU	climate change	BEV	Large	112372	2046	38890.6	346.088
No Scenario	2025	20	FSU	climate change	HEV	Large	112372	2046	42822.8	381.081
No Scenario	2025	20	FSU	climate change	FCEV	Large	112372	2046	44945.4	399.969
No Scenario	2025	20	FSU	climate change	PHEV	Large	112372	2046	39965.3	355.652
No climate action	2025	15	CAN	climate change	BEV	Mini	294276	2041	23539.4	79.9909
No climate action	2025	15	CAN	climate change	HEV	Mini	294276	2041	56256.5	191.169
No climate action	2025	15	CAN	climate change	FCEV	Mini	294276	2041	39640.8	134.706
No climate action	2025	15	CAN	climate change	PHEV	Mini	294276	2041	44016.7	149.576
Ambitious (<2C)	2025	20	CAN	climate change	BEV	Mini	272993	2046	17990.8	65.902
Ambitious (<2C)	2025	20	CAN	climate change	HEV	Mini	272993	2046	43735.7	160.208
Ambitious (<2C)	2025	20	CAN	climate change	FCEV	Mini	272993	2046	28270.8	103.559
Ambitious (<2C)	2025	20	CAN	climate change	PHEV	Mini	272993	2046	34038	124.685
Ambitious (<2C)	2025	20	SKO	climate change	BEV	Large	110372	2046	31276.1	283.37
Ambitious (<2C)	2025	20	SKO	climate change	HEV	Large	110372	2046	40359	365.663
Ambitious (<2C)	2025	20	SKO	climate change	FCEV	Large	110372	2046	30986.3	280.744
Ambitious (<2C)	2025	20	SKO	climate change	PHEV	Large	110372	2046	34233.7	310.167
Very ambitious (1.5C)	2025	20	CAN	climate change	BEV	Lower medium	147915	2046	18526.3	125.249
Very ambitious (1.5C)	2025	20	CAN	climate change	HEV	Lower medium	147915	2046	40290.9	272.392
Very ambitious (1.5C)	2025	20	CAN	climate change	FCEV	Lower medium	147915	2046	1504.75	10.173
Very ambitious (1.5C)	2025	20	CAN	climate change	PHEV	Lower medium	147915	2046	29702.5	200.808
No climate action	2025	15	MEA	climate change	BEV	Large SUV	159448	2041	46951.9	294.465
No climate action	2025	15	MEA	climate change	HEV	Large SUV	159448	2041	65985.2	413.835
No climate action	2025	15	MEA	climate change	FCEV	Large SUV	159448	2041	52397.8	328.62
No climate action	2025	15	MEA	climate change	PHEV	Large SUV	159448	2041	55048.4	345.243
Very ambitious (1.5C)	2025	10	CAN	climate change	BEV	Large	249401	2036	31344.2	125.678
Very ambitious (1.5C)	2025	10	CAN	climate change	HEV	Large	249401	2036	73363.2	294.157
Very ambitious (1.5C)	2025	10	CAN	climate change	FCEV	Large	249401	2036	1499.04	6.01057
Very ambitious (1.5C)	2025	10	CAN	climate change	PHEV	Large	249401	2036	47963.1	192.313
Ambitious (<2C)	2025	20	CHI	climate change	BEV	Lower medium	205808	2046	30761.6	149.467
Ambitious (<2C)	2025	20	CHI	climate change	HEV	Lower medium	205808	2046	51667.6	251.048
Ambitious (<2C)	2025	20	CHI	climate change	FCEV	Lower medium	205808	2046	38760.7	188.334
Ambitious (<2C)	2025	20	CHI	climate change	PHEV	Lower medium	205808	2046	41264.1	200.498
No Scenario	2025	15	EEU	climate change	BEV	Mini	240915	2041	40225.9	166.972
No Scenario	2025	15	EEU	climate change	HEV	Mini	240915	2041	45333.5	188.172
No Scenario	2025	15	EEU	climate change	FCEV	Mini	240915	2041	61411.1	254.908
No Scenario	2025	15	EEU	climate change	PHEV	Mini	240915	2041	45994	190.914
No climate action	2025	20	IND	climate change	BEV	Large SUV	266588	2046	65955.7	247.407
No climate action	2025	20	IND	climate change	HEV	Large SUV	266588	2046	104676	392.65
No climate action	2025	20	IND	climate change	FCEV	Large SUV	266588	2046	82081.5	307.896
No climate action	2025	20	IND	climate change	PHEV	Large SUV	266588	2046	84099.9	315.468
Baseline (NDCs)	2025	15	FSU	climate change	BEV	Mini	278751	2041	29475.2	105.74
Baseline (NDCs)	2025	15	FSU	climate change	HEV	Mini	278751	2041	49050.7	175.966
Baseline (NDCs)	2025	15	FSU	climate change	FCEV	Mini	278751	2041	40776.3	146.282
Baseline (NDCs)	2025	15	FSU	climate change	PHEV	Mini	278751	2041	42834.4	153.665
Ambitious (<2C)	2025	15	UK	climate change	BEV	Medium SUV	166012	2041	30007.1	180.753
Ambitious (<2C)	2025	15	UK	climate change	HEV	Medium SUV	166012	2041	42919.6	258.533
Ambitious (<2C)	2025	15	UK	climate change	FCEV	Medium SUV	166012	2041	33302.4	200.602
Ambitious (<2C)	2025	15	UK	climate change	PHEV	Medium SUV	166012	2041	35626.1	214.6
No climate action	2025	20	UK	climate change	BEV	Large	133963	2046	34581.8	258.145
No climate action	2025	20	UK	climate change	HEV	Large	133963	2046	59593.4	444.85
No climate action	2025	20	UK	climate change	FCEV	Large	133963	2046	39218.5	292.756
No climate action	2025	20	UK	climate change	PHEV	Large	133963	2046	44767.1	334.175
Ambitious (<2C)	2025	10	MEA	climate change	BEV	Large	101388	2036	33981.2	335.16
Ambitious (<2C)	2025	10	MEA	climate change	HEV	Large	101388	2036	39624.7	390.823
Ambitious (<2C)	2025	10	MEA	climate change	FCEV	Large	101388	2036	34152.1	336.846
Ambitious (<2C)	2025	10	MEA	climate change	PHEV	Large	101388	2036	35637.3	351.495
Baseline (NDCs)	2025	20	WEU	climate change	BEV	Medium	183549	2046	22854.2	124.513
Baseline (NDCs)	2025	20	WEU	climate change	HEV	Medium	183549	2046	53358.1	290.702
Baseline (NDCs)	2025	20	WEU	climate change	FCEV	Medium	183549	2046	24222.1	131.965
Baseline (NDCs)	2025	20	WEU	climate change	PHEV	Medium	183549	2046	39340.5	214.333
No Scenario	2025	15	CAN	climate change	BEV	Large	102117	2041	31021.8	303.787
No Scenario	2025	15	CAN	climate change	HEV	Large	102117	2041	39805.5	389.803
No Scenario	2025	15	CAN	climate change	FCEV	Large	102117	2041	33476.9	327.829
[truncated: 18,001 more rows]
