# Supplementary material for: Battery electric vehicles show the lowest carbon footprints among passenger cars across 1.5–3.0 °C energy decarbonisation pathways
Source: Commun Earth Environ. 2025 Jun 18;6(1):476. doi: 10.1038/s43247-025-02447-2 (PMC12176635; doi:10.1038/s43247-025-02447-2)
Supplement: Supplementary file 3 — Supplementary Data 1 [file 43247_2025_2447_MOESM3_ESM.zip › 2 Results/Figure 3 - Contribution analysis.xlsx]

## Sheet: Sheet1
	2025, LCA				2025, pLCA				2035, pLCA
	HEV	FCEV	PHEV	BEV	HEV	FCEV	PHEV	BEV	HEV	FCEV	PHEV	BEV
Production: Energy storage	1.71047	38.4463	21.1759	38.5872	1.71047	38.4463	21.1759	38.5872	1.3521	30.5064	17.1238	28.4711
Production: Powertrain	12.8286	9.34937	15.9495	10.9192	12.8286	9.34937	15.9495	10.9192	10.0828	6.76481	11.9186	8.00531
Production: Glider	35.769	35.7795	39.1994	43.0289	35.769	35.7795	39.1994	43.0289	27.1965	27.8702	31.3539	33.135
Use: Fuel supply	65.7	161.489	20.112		38.55	158.349	17.875		4.85	46.0211	1.3
Use: Electricity			85.2639	149.226			40.307	76.1485			11.9097	16.4819
Use: Exhaust emissions	165.552		71.1179		165.552		71.1178		151.846		31.7077
Other	26.2865	27.6952	29.7558	36.975	20.6924	21.9236	23.7007	25.1079	15.0874	15.8397	18.1888	19.1705
End-of-life: Processing	3.9573	3.45179	6.0627	7.15232	3.71605	3.25819	5.1621	5.69371	3.56064	3.1169	4.97591	5.50508
End-of-life: Recycling credits	-0.814179	-0.234948	-8.91897	-16.2805	-0.619678	-0.11178	-6.78937	-12.3933	-0.629416	-0.0231143	-7.47275	-12.5887
