# Supplementary material for: Battery electric vehicles show the lowest carbon footprints among passenger cars across 1.5–3.0 °C energy decarbonisation pathways
Source: Commun Earth Environ. 2025 Jun 18;6(1):476. doi: 10.1038/s43247-025-02447-2 (PMC12176635; doi:10.1038/s43247-025-02447-2)
Supplement: Supplementary file 3 — Supplementary Data 1 [file 43247_2025_2447_MOESM3_ESM.zip › 2 Results/Figure 4 - Percentage differences and fuels.xlsx]

## Sheet: a
Region	BEV vs. HEV Difference (No Scenario)	BEV vs. HEV Difference (RCP26)
AFR	-10.8162	-31.2093
AUS	-12.386	-35.4857
CAN	-38.8184	-43.6986
CHI	-8.32672	-28.0897
CSA	-41.0186	-46.5574
EEU	0.118902	-22.997
FSU	-17.2555	-32.4145
IND	-16.1267	-36.3587
JPN	-22.3034	-35.282
MEA	-18.8492	-32.5767
MEX	-12.9167	-28.6767
ODA	-11.7935	-26.541
SKO	-14.3921	-34.1829
UK	-27.3501	-35.103
USA	-19.2761	-35.4924
WEU	-33.0927	-42.8498

## Sheet: b, c, d
Region	Activity	Carbon Footprint from 2025-2040 under "Ambitious (<2C)" scenario	Baseline Carbon Footprint in 2025
AFR	Electricity	0.283503	0.547445
AFR	Diesel	0.732123	0.952019
AFR	Hydrogen	12.0348	18.6679
AUS	Electricity	0.220292	0.500391
AUS	Diesel	0.58911	0.803078
AUS	Hydrogen	9.82898	18.6318
CAN	Electricity	0.102084	0.186885
CAN	Diesel	0.415113	0.800975
CAN	Hydrogen	8.34899	11.2545
CHI	Electricity	0.319201	0.644302
CHI	Diesel	0.762514	1.29956
CHI	Hydrogen	11.2537	11.4683
CSA	Electricity	0.0887229	0.141439
CSA	Diesel	0.562378	0.645217
CSA	Hydrogen	6.06981	10.5276
EEU	Electricity	0.366112	0.649122
EEU	Diesel	0.634075	0.804074
EEU	Hydrogen	14.1814	23.8988
FSU	Electricity	0.266175	0.452044
FSU	Diesel	0.743362	0.855528
FSU	Hydrogen	11.7055	17.7337
IND	Electricity	0.242234	0.528599
IND	Diesel	0.859493	1.20992
IND	Hydrogen	8.81927	11.9382
JPN	Electricity	0.245225	0.382623
JPN	Diesel	0.775487	0.802289
JPN	Hydrogen	12.5148	16.767
MEA	Electricity	0.286749	0.442519
MEA	Diesel	0.876903	0.912071
MEA	Hydrogen	11.5824	15.3401
MEX	Electricity	0.286982	0.494545
MEX	Diesel	0.500372	0.803039
MEX	Hydrogen	12.2571	18.669
ODA	Electricity	0.30881	0.507622
ODA	Diesel	0.543416	0.803127
ODA	Hydrogen	12.097	17.9004
SKO	Electricity	0.250376	0.476469
SKO	Diesel	0.771648	0.802918
SKO	Hydrogen	10.1797	11.9382
UK	Electricity	0.161516	0.322639
UK	Diesel	0.0295651	0.801887
UK	Hydrogen	8.60284	14.7447
USA	Electricity	0.236329	0.423216
USA	Diesel	0.758727	0.829551
USA	Hydrogen	8.99676	11.6145
WEU	Electricity	0.144196	0.25967
WEU	Diesel	0.702174	0.836239
WEU	Hydrogen	7.72467	13.1316
