# Supplementary material for: Battery electric vehicles show the lowest carbon footprints among passenger cars across 1.5–3.0 °C energy decarbonisation pathways
Source: Commun Earth Environ. 2025 Jun 18;6(1):476. doi: 10.1038/s43247-025-02447-2 (PMC12176635; doi:10.1038/s43247-025-02447-2)
Supplement: Supplementary file 3 — Supplementary Data 1 [file 43247_2025_2447_MOESM3_ESM.zip › 2 Results/Figure 5 - Breakeven carbon.xlsx]

## Sheet: Sheet1
Scenario	Region	Lifetime	Intersection Mileage	Average carbon intensity
Baseline	EEU	20	205499	0.649121
Baseline	EEU	10	205499	0.649121
Baseline	EEU	15	205499	0.649121
RCP60	EEU	10	189282	0.637127
RCP60	EEU	15	170367	0.6403
RCP60	EEU	20	141232	0.602693
Baseline	CHI	20	129824	0.643863
Baseline	CHI	10	129824	0.643863
Baseline	CHI	15	129824	0.643863
Baseline	AFR	20	118099	0.547455
Baseline	AFR	10	118099	0.547455
Baseline	AFR	10	118099	0.547455
Baseline	AFR	20	118099	0.547455
Baseline	AFR	15	118099	0.547455
Baseline	AFR	15	118099	0.547455
Baseline	ODA	15	114536	0.507996
Baseline	ODA	10	114536	0.507996
Baseline	ODA	20	114536	0.507996
Baseline	ODA	15	114536	0.507996
Baseline	ODA	10	114536	0.507996
Baseline	ODA	20	114536	0.507996
RCP60	SKO	10	113576	0.500323
RCP60	SKO	10	113576	0.500323
RCP60	SKO	15	112678	0.50007
RCP60	SKO	15	112678	0.50007
Baseline	AUS	10	112283	0.500445
Baseline	AUS	20	112283	0.500445
Baseline	AUS	10	112283	0.500445
Baseline	AUS	20	112283	0.500445
Baseline	AUS	15	112283	0.500445
Baseline	AUS	15	112283	0.500445
Baseline	MEX	15	109841	0.494549
Baseline	MEX	15	109841	0.494549
Baseline	MEX	10	109841	0.494549
Baseline	MEX	20	109841	0.494549
Baseline	MEX	10	109841	0.494549
Baseline	MEX	20	109841	0.494549
RCP45	MEX	10	106968	0.417344
RCP45	MEX	10	106968	0.417344
RCP60	SKO	20	105468	0.481685
RCP60	SKO	20	105468	0.481685
Baseline	SKO	15	104410	0.476511
Baseline	SKO	10	104410	0.476511
Baseline	SKO	20	104410	0.476511
Baseline	SKO	15	104410	0.476511
Baseline	SKO	20	104410	0.476511
Baseline	SKO	10	104410	0.476511
RCP45	MEX	15	104404	0.404086
RCP45	MEX	15	104404	0.404086
RCP45	CHI	10	96556.7	0.498742
RCP45	CHI	10	96556.7	0.498742
RCP26	EEU	10	95995.4	0.453803
RCP26	EEU	10	95995.4	0.453803
Baseline	IND	20	95397.4	0.52827
Baseline	IND	10	95397.4	0.52827
Baseline	IND	10	95397.4	0.52827
Baseline	IND	20	95397.4	0.52827
Baseline	IND	15	95397.4	0.52827
Baseline	IND	15	95397.4	0.52827
RCP45	MEX	20	95320.6	0.366019
RCP45	MEX	20	95320.6	0.366019
Baseline	FSU	20	94206.4	0.451986
Baseline	FSU	10	94206.4	0.451986
Baseline	FSU	20	94206.4	0.451986
Baseline	FSU	15	94206.4	0.451986
Baseline	FSU	10	94206.4	0.451986
Baseline	FSU	15	94206.4	0.451986
RCP60	CHI	10	91329.6	0.552245
RCP60	CHI	10	91329.6	0.552245
RCP45	ODA	10	89760	0.400045
RCP45	ODA	10	89760	0.400045
Baseline	MEA	15	89145	0.442511
Baseline	MEA	15	89145	0.442511
Baseline	MEA	10	89145	0.442511
Baseline	MEA	20	89145	0.442511
Baseline	MEA	10	89145	0.442511
Baseline	MEA	20	89145	0.442511
RCP60	AFR	10	88709	0.430217
RCP60	AFR	10	88709	0.430217
Baseline	USA	15	88572.9	0.423209
Baseline	USA	15	88572.9	0.423209
Baseline	USA	10	88572.9	0.423209
Baseline	USA	20	88572.9	0.423209
Baseline	USA	10	88572.9	0.423209
Baseline	USA	20	88572.9	0.423209
RCP45	CHI	15	86454.3	0.471906
RCP45	CHI	15	86454.3	0.471906
RCP45	AFR	10	86170.8	0.442954
RCP45	AFR	10	86170.8	0.442954
RCP45	AFR	15	84991	0.480186
RCP45	AFR	15	84991	0.480186
RCP45	AFR	15	84991	0.480186
RCP45	AFR	20	84546.4	0.450712
RCP45	AFR	20	84546.4	0.450712
RCP45	AFR	20	84546.4	0.450712
RCP45	IND	10	84435.9	0.466427
RCP45	IND	10	84435.9	0.466427
RCP26	CHI	10	84175.8	0.409036
RCP26	CHI	10	84175.8	0.409036
RCP26	CHI	10	84175.8	0.409036
RCP45	EEU	10	84103.9	0.465357
RCP45	EEU	10	84103.9	0.465357
RCP45	EEU	10	84103.9	0.465357
RCP26	EEU	15	83673.9	0.395063
RCP26	EEU	15	83673.9	0.395063
RCP26	EEU	15	83673.9	0.395063
RCP26	ODA	10	83388.4	0.353142
RCP26	ODA	10	83388.4	0.353142
RCP26	ODA	10	83388.4	0.353142
RCP60	IND	10	83313.2	0.464531
RCP60	IND	10	83313.2	0.464531
RCP60	FSU	10	82871.2	0.413296
RCP60	FSU	10	82871.2	0.413296
RCP26	EEU	20	82140.2	0.369646
RCP26	EEU	20	82140.2	0.369646
RCP26	EEU	20	82140.2	0.369646
RCP60	USA	10	82126.3	0.401524
RCP60	USA	10	82126.3	0.401524
RCP60	JPN	15	81455	0.391357
RCP60	JPN	15	81455	0.391357
Baseline	JPN	20	81054.1	0.382691
Baseline	JPN	15	81054.1	0.382691
Baseline	JPN	15	81054.1	0.382691
Baseline	JPN	15	81054.1	0.382691
Baseline	JPN	10	81054.1	0.382691
Baseline	JPN	20	81054.1	0.382691
Baseline	JPN	20	81054.1	0.382691
Baseline	JPN	10	81054.1	0.382691
Baseline	JPN	10	81054.1	0.382691
RCP60	JPN	20	81024.9	0.370341
RCP60	JPN	20	81024.9	0.370341
RCP60	JPN	20	81024.9	0.370341
RCP60	AUS	10	80587.1	0.389081
RCP60	AUS	10	80587.1	0.389081
RCP60	AUS	10	80587.1	0.389081
RCP60	JPN	10	80541.4	0.38504
RCP60	JPN	10	80541.4	0.38504
RCP60	JPN	10	80541.4	0.38504
RCP60	AFR	15	80222.2	0.400996
RCP60	AFR	15	80222.2	0.400996
RCP60	AFR	15	80222.2	0.400996
RCP60	CHI	15	79824	0.526447
RCP60	CHI	15	79824	0.526447
RCP60	FSU	15	79658.8	0.407136
RCP60	FSU	15	79658.8	0.407136
RCP60	FSU	15	79658.8	0.407136
RCP60	USA	15	79284.8	0.376627
RCP60	USA	15	79284.8	0.376627
RCP60	USA	15	79284.8	0.376627
RCP60	ODA	10	79189.5	0.400786
RCP60	ODA	10	79189.5	0.400786
RCP60	ODA	10	79189.5	0.400786
RCP45	CHI	20	78722.7	0.443739
RCP45	CHI	20	78722.7	0.443739
RCP45	CHI	20	78722.7	0.443739
RCP45	FSU	10	78614.8	0.38405
RCP45	FSU	10	78614.8	0.38405
RCP45	FSU	10	78614.8	0.38405
RCP45	IND	15	76806.1	0.444399
RCP45	IND	15	76806.1	0.444399
RCP45	IND	15	76806.1	0.444399
RCP60	IND	15	76681.7	0.448852
RCP60	IND	15	76681.7	0.448852
RCP60	IND	15	76681.7	0.448852
RCP45	ODA	15	76624.3	0.380712
RCP45	ODA	15	76624.3	0.380712
RCP45	ODA	15	76624.3	0.380712
RCP45	EEU	15	76534	0.427589
RCP45	EEU	15	76534	0.427589
RCP45	EEU	15	76534	0.427589
RCP60	FSU	20	76282.8	0.380392
RCP60	FSU	20	76282.8	0.380392
RCP60	FSU	20	76282.8	0.380392
RCP26	ODA	15	76247.9	0.331347
RCP26	ODA	15	76247.9	0.331347
RCP26	ODA	15	76247.9	0.331347
RCP26	MEX	20	75721.1	0.262411
RCP26	MEX	20	75721.1	0.262411
RCP26	MEX	20	75721.1	0.262411
RCP45	FSU	15	75683.9	0.375802
RCP45	FSU	15	75683.9	0.375802
RCP45	FSU	15	75683.9	0.375802
RCP26	MEX	10	75517.4	0.352239
RCP26	MEX	10	75517.4	0.352239
RCP26	MEX	10	75517.4	0.352239
RCP26	AFR	10	75261.1	0.362964
RCP26	AFR	10	75261.1	0.362964
RCP26	AFR	10	75261.1	0.362964
RCP60	AFR	20	74969.1	0.382823
RCP60	AFR	20	74969.1	0.382823
RCP60	AFR	20	74969.1	0.382823
RCP26	ODA	20	74519.2	0.294521
RCP26	ODA	20	74519.2	0.294521
RCP26	ODA	20	74519.2	0.294521
RCP60	USA	20	74132	0.317188
RCP60	USA	20	74132	0.317188
RCP60	USA	20	74132	0.317188
RCP19	ODA	10	73712.9	0.236731
RCP19	ODA	10	73712.9	0.236731
RCP19	ODA	10	73712.9	0.236731
RCP26	CHI	15	73423.8	0.363243
RCP26	CHI	15	73423.8	0.363243
RCP26	CHI	15	73423.8	0.363243
RCP26	UK	20	73068.6	0.178904
RCP26	UK	20	73068.6	0.178904
RCP26	UK	20	73068.6	0.178904
RCP45	MEA	10	72648.9	0.345006
RCP45	MEA	10	72648.9	0.345006
RCP45	MEA	10	72648.9	0.345006
RCP26	MEX	15	72070.5	0.301375
RCP26	MEX	15	72070.5	0.301375
RCP26	MEX	15	72070.5	0.301375
RCP60	AUS	15	71863.6	0.34443
RCP60	AUS	15	71863.6	0.34443
RCP60	AUS	15	71863.6	0.34443
RCP45	FSU	20	71709.4	0.320924
RCP45	FSU	20	71709.4	0.320924
RCP45	FSU	20	71709.4	0.320924
RCP60	MEA	10	71168.9	0.346127
RCP60	MEA	10	71168.9	0.346127
RCP60	MEA	10	71168.9	0.346127
RCP26	SKO	10	71147.2	0.310354
RCP26	SKO	10	71147.2	0.310354
RCP26	SKO	10	71147.2	0.310354
RCP60	CHI	20	70794.5	0.453067
RCP60	CHI	20	70794.5	0.453067
RCP60	CHI	20	70794.5	0.453067
RCP45	EEU	20	70726.9	0.393849
RCP45	EEU	20	70726.9	0.393849
RCP45	EEU	20	70726.9	0.393849
RCP26	FSU	10	70692.8	0.338004
RCP26	FSU	10	70692.8	0.338004
RCP26	FSU	10	70692.8	0.338004
Baseline	UK	15	70516.1	0.322957
Baseline	UK	20	70516.1	0.322957
Baseline	UK	10	70516.1	0.322957
Baseline	UK	20	70516.1	0.322957
Baseline	UK	15	70516.1	0.322957
Baseline	UK	10	70516.1	0.322957
Baseline	UK	20	70516.1	0.322957
Baseline	UK	10	70516.1	0.322957
Baseline	UK	15	70516.1	0.322957
RCP60	IND	20	69269.4	0.365561
RCP60	IND	20	69269.4	0.365561
RCP60	IND	20	69269.4	0.365561
RCP26	MEA	10	69221.1	0.326509
RCP26	MEA	10	69221.1	0.326509
RCP26	MEA	10	69221.1	0.326509
RCP45	IND	20	68899.5	0.356563
RCP45	IND	20	68899.5	0.356563
RCP45	IND	20	68899.5	0.356563
RCP26	CHI	20	68662.9	0.34114
RCP26	CHI	20	68662.9	0.34114
RCP26	CHI	20	68662.9	0.34114
RCP26	AUS	10	68242.9	0.305024
RCP26	AUS	10	68242.9	0.305024
RCP26	AUS	10	68242.9	0.305024
RCP19	ODA	15	67781	0.211891
RCP19	ODA	15	67781	0.211891
RCP19	ODA	15	67781	0.211891
RCP19	ODA	15	67781	0.211891
RCP26	AFR	15	67530.8	0.322682
RCP26	AFR	15	67530.8	0.322682
RCP26	AFR	15	67530.8	0.322682
RCP19	MEX	20	67423.1	0.266466
RCP19	MEX	20	67423.1	0.266466
RCP19	MEX	20	67423.1	0.266466
RCP19	MEX	20	67423.1	0.266466
RCP45	ODA	20	67119.5	0.34562
RCP45	ODA	20	67119.5	0.34562
RCP45	ODA	20	67119.5	0.34562
RCP19	CHI	10	66511	0.345105
RCP19	CHI	10	66511	0.345105
RCP19	CHI	10	66511	0.345105
RCP26	USA	10	66399.8	0.283671
RCP26	USA	10	66399.8	0.283671
RCP26	USA	10	66399.8	0.283671
RCP45	MEA	15	66316.8	0.335614
RCP45	MEA	15	66316.8	0.335614
RCP45	MEA	15	66316.8	0.335614
RCP60	ODA	15	65855.8	0.385758
RCP60	ODA	15	65855.8	0.385758
RCP60	ODA	15	65855.8	0.385758
RCP26	IND	10	65740.2	0.32198
RCP26	IND	10	65740.2	0.32198
RCP26	IND	10	65740.2	0.32198
RCP60	MEA	15	65165.9	0.336843
RCP60	MEA	15	65165.9	0.336843
RCP60	MEA	15	65165.9	0.336843
RCP26	UK	15	65035.5	0.192773
RCP26	UK	15	65035.5	0.192773
RCP26	UK	15	65035.5	0.192773
RCP26	UK	15	65035.5	0.192773
RCP60	MEX	10	65026.7	0.428161
RCP60	MEX	10	65026.7	0.428161
RCP60	MEX	10	65026.7	0.428161
RCP26	FSU	15	64888.3	0.278396
RCP26	FSU	15	64888.3	0.278396
RCP26	FSU	15	64888.3	0.278396
RCP45	JPN	10	64621.1	0.299954
RCP45	JPN	10	64621.1	0.299954
RCP45	JPN	10	64621.1	0.299954
RCP60	AUS	20	64415	0.311803
RCP60	AUS	20	64415	0.311803
RCP60	AUS	20	64415	0.311803
RCP45	AUS	10	64147.4	0.301315
RCP45	AUS	10	64147.4	0.301315
RCP45	AUS	10	64147.4	0.301315
RCP19	EEU	10	63934.4	0.275512
RCP19	EEU	10	63934.4	0.275512
RCP19	EEU	10	63934.4	0.275512
RCP19	EEU	10	63934.4	0.275512
RCP26	MEA	15	63687.5	0.305875
RCP26	MEA	15	63687.5	0.305875
RCP26	MEA	15	63687.5	0.305875
RCP26	AFR	20	63468.2	0.308613
RCP26	AFR	20	63468.2	0.308613
RCP26	AFR	20	63468.2	0.308613
RCP26	JPN	10	63367.8	0.291034
RCP26	JPN	10	63367.8	0.291034
RCP26	JPN	10	63367.8	0.291034
RCP45	SKO	10	63158.1	0.304481
RCP45	SKO	10	63158.1	0.304481
RCP45	SKO	10	63158.1	0.304481
RCP26	AUS	15	62518.4	0.275268
RCP26	AUS	15	62518.4	0.275268
RCP26	AUS	15	62518.4	0.275268
RCP26	AUS	15	62518.4	0.275268
RCP26	SKO	15	62514.6	0.26887
RCP26	SKO	15	62514.6	0.26887
RCP26	SKO	15	62514.6	0.26887
RCP60	WEU	10	62130.8	0.280412
RCP60	WEU	10	62130.8	0.280412
RCP60	WEU	10	62130.8	0.280412
RCP45	MEA	20	62076.7	0.329898
RCP45	MEA	20	62076.7	0.329898
RCP45	MEA	20	62076.7	0.329898
RCP45	JPN	15	61793	0.280656
RCP45	JPN	15	61793	0.280656
RCP45	JPN	15	61793	0.280656
RCP60	WEU	15	61782.1	0.279762
RCP60	WEU	15	61782.1	0.279762
RCP60	WEU	15	61782.1	0.279762
RCP60	MEA	20	61184.4	0.334009
RCP60	MEA	20	61184.4	0.334009
RCP60	MEA	20	61184.4	0.334009
Baseline	WEU	20	61018.1	0.259672
Baseline	WEU	15	61018.1	0.259672
Baseline	WEU	10	61018.1	0.259672
Baseline	WEU	20	61018.1	0.259672
Baseline	WEU	15	61018.1	0.259672
Baseline	WEU	10	61018.1	0.259672
Baseline	WEU	20	61018.1	0.259672
Baseline	WEU	15	61018.1	0.259672
Baseline	WEU	10	61018.1	0.259672
RCP60	WEU	20	61016.4	0.290827
RCP60	WEU	20	61016.4	0.290827
RCP60	WEU	20	61016.4	0.290827
RCP26	USA	15	60580.4	0.259635
RCP26	USA	15	60580.4	0.259635
RCP26	USA	15	60580.4	0.259635
RCP26	USA	15	60580.4	0.259635
RCP26	JPN	15	60495	0.274613
RCP26	JPN	15	60495	0.274613
RCP26	JPN	15	60495	0.274613
RCP26	AUS	20	60241.5	0.267945
RCP26	AUS	20	60241.5	0.267945
RCP26	AUS	20	60241.5	0.267945
RCP26	AUS	20	60241.5	0.267945
RCP26	UK	10	60146.2	0.213245
RCP26	UK	10	60146.2	0.213245
RCP26	UK	10	60146.2	0.213245
RCP26	UK	10	60146.2	0.213245
RCP19	MEX	15	59860.2	0.273363
RCP19	MEX	15	59860.2	0.273363
RCP19	MEX	15	59860.2	0.273363
RCP19	MEX	15	59860.2	0.273363
RCP26	MEA	20	59857.1	0.277056
RCP26	MEA	20	59857.1	0.277056
RCP26	MEA	20	59857.1	0.277056
RCP26	FSU	20	59809.4	0.231913
RCP26	FSU	20	59809.4	0.231913
RCP26	FSU	20	59809.4	0.231913
RCP26	FSU	20	59809.4	0.231913
RCP45	JPN	20	59720.2	0.270707
RCP45	JPN	20	59720.2	0.270707
RCP45	JPN	20	59720.2	0.270707
RCP45	JPN	20	59720.2	0.270707
RCP26	IND	15	59657.2	0.292352
RCP26	IND	15	59657.2	0.292352
RCP26	IND	15	59657.2	0.292352
RCP26	IND	15	59657.2	0.292352
RCP19	MEX	10	59630.8	0.21977
RCP19	MEX	10	59630.8	0.21977
RCP19	MEX	10	59630.8	0.21977
RCP19	MEX	10	59630.8	0.21977
RCP45	USA	10	59117.6	0.25852
RCP45	USA	10	59117.6	0.25852
RCP45	USA	10	59117.6	0.25852
RCP45	USA	10	59117.6	0.25852
RCP26	SKO	20	59091.1	0.25076
RCP26	SKO	20	59091.1	0.25076
RCP26	SKO	20	59091.1	0.25076
RCP26	SKO	20	59091.1	0.25076
RCP19	CHI	15	58866.8	0.331276
RCP19	CHI	15	58866.8	0.331276
RCP19	CHI	15	58866.8	0.331276
RCP19	CHI	15	58866.8	0.331276
RCP26	JPN	20	58786.3	0.249858
RCP26	JPN	20	58786.3	0.249858
RCP26	JPN	20	58786.3	0.249858
RCP26	JPN	20	58786.3	0.249858
RCP45	SKO	15	58434.5	0.281283
RCP45	SKO	15	58434.5	0.281283
RCP45	SKO	15	58434.5	0.281283
RCP45	SKO	15	58434.5	0.281283
RCP19	SKO	10	58232.9	0.230386
RCP19	SKO	10	58232.9	0.230386
RCP19	SKO	10	58232.9	0.230386
RCP19	SKO	10	58232.9	0.230386
RCP45	AUS	15	58043.4	0.274986
RCP45	AUS	15	58043.4	0.274986
RCP45	AUS	15	58043.4	0.274986
RCP45	AUS	15	58043.4	0.274986
RCP19	ODA	20	57739.3	0.205985
RCP19	ODA	20	57739.3	0.205985
RCP19	ODA	20	57739.3	0.205985
RCP19	ODA	20	57739.3	0.205985
RCP26	USA	20	57176.4	0.238695
RCP26	USA	20	57176.4	0.238695
RCP26	USA	20	57176.4	0.238695
RCP26	USA	20	57176.4	0.238695
RCP19	AUS	10	56939.2	0.237177
RCP19	AUS	10	56939.2	0.237177
RCP19	AUS	10	56939.2	0.237177
RCP19	AUS	10	56939.2	0.237177
RCP26	IND	20	56693.2	0.282469
RCP26	IND	20	56693.2	0.282469
RCP26	IND	20	56693.2	0.282469
RCP26	IND	20	56693.2	0.282469
RCP19	AFR	10	55582.1	0.260636
RCP19	AFR	10	55582.1	0.260636
RCP19	AFR	10	55582.1	0.260636
RCP19	AFR	10	55582.1	0.260636
RCP19	IND	20	55453.7	0.279451
RCP19	IND	20	55453.7	0.279451
RCP19	IND	20	55453.7	0.279451
RCP19	IND	20	55453.7	0.279451
RCP45	SKO	20	55450.1	0.265089
RCP45	SKO	20	55450.1	0.265089
RCP45	SKO	20	55450.1	0.265089
RCP45	SKO	20	55450.1	0.265089
RCP19	IND	15	55352.2	0.245257
RCP19	IND	15	55352.2	0.245257
RCP19	IND	15	55352.2	0.245257
RCP19	IND	15	55352.2	0.245257
RCP19	IND	10	55101.6	0.256452
RCP19	IND	10	55101.6	0.256452
RCP19	IND	10	55101.6	0.256452
RCP19	IND	10	55101.6	0.256452
RCP45	USA	15	54918.1	0.237021
RCP45	USA	15	54918.1	0.237021
RCP45	USA	15	54918.1	0.237021
RCP45	USA	15	54918.1	0.237021
RCP19	CHI	20	54804.6	0.306883
RCP19	CHI	20	54804.6	0.306883
RCP19	CHI	20	54804.6	0.306883
RCP19	CHI	20	54804.6	0.306883
RCP19	USA	10	54737.8	0.202848
RCP19	USA	10	54737.8	0.202848
RCP19	USA	10	54737.8	0.202848
RCP19	USA	10	54737.8	0.202848
RCP45	AUS	20	54571.5	0.261662
RCP45	AUS	20	54571.5	0.261662
RCP45	AUS	20	54571.5	0.261662
RCP45	AUS	20	54571.5	0.261662
RCP60	ODA	20	54337.6	0.347366
RCP60	ODA	20	54337.6	0.347366
RCP60	ODA	20	54337.6	0.347366
Baseline	CAN	15	53859.9	0.186894
Baseline	CAN	10	53859.9	0.186894
Baseline	CAN	20	53859.9	0.186894
Baseline	CAN	15	53859.9	0.186894
Baseline	CAN	10	53859.9	0.186894
Baseline	CAN	20	53859.9	0.186894
Baseline	CAN	15	53859.9	0.186894
Baseline	CAN	10	53859.9	0.186894
Baseline	CAN	20	53859.9	0.186894
Baseline	CAN	10	53859.9	0.186894
Baseline	CAN	20	53859.9	0.186894
Baseline	CAN	15	53859.9	0.186894
RCP26	CAN	20	53633.6	0.105221
RCP26	CAN	20	53633.6	0.105221
RCP26	CAN	20	53633.6	0.105221
RCP26	CAN	20	53633.6	0.105221
RCP26	WEU	10	53618	0.181103
RCP26	WEU	10	53618	0.181103
RCP26	WEU	10	53618	0.181103
RCP26	WEU	10	53618	0.181103
RCP45	UK	10	53272.8	0.152101
RCP45	UK	10	53272.8	0.152101
RCP45	UK	10	53272.8	0.152101
RCP45	UK	10	53272.8	0.152101
RCP19	UK	10	53092	0.133246
RCP19	UK	10	53092	0.133246
RCP19	UK	10	53092	0.133246
RCP19	UK	10	53092	0.133246
RCP19	EEU	15	52805.3	0.237662
RCP19	EEU	15	52805.3	0.237662
RCP19	EEU	15	52805.3	0.237662
RCP19	EEU	15	52805.3	0.237662
RCP26	WEU	20	52507.1	0.140243
RCP26	WEU	20	52507.1	0.140243
RCP26	WEU	20	52507.1	0.140243
RCP26	WEU	20	52507.1	0.140243
RCP26	CAN	15	52275.9	0.111445
RCP26	CAN	15	52275.9	0.111445
RCP26	CAN	15	52275.9	0.111445
RCP26	CAN	15	52275.9	0.111445
Baseline	CSA	20	52184	0.14184
Baseline	CSA	10	52184	0.14184
Baseline	CSA	10	52184	0.14184
Baseline	CSA	15	52184	0.14184
Baseline	CSA	15	52184	0.14184
Baseline	CSA	20	52184	0.14184
Baseline	CSA	10	52184	0.14184
Baseline	CSA	20	52184	0.14184
Baseline	CSA	15	52184	0.14184
Baseline	CSA	10	52184	0.14184
Baseline	CSA	20	52184	0.14184
Baseline	CSA	15	52184	0.14184
RCP45	USA	20	52120.3	0.214437
RCP45	USA	20	52120.3	0.214437
RCP45	USA	20	52120.3	0.214437
RCP45	USA	20	52120.3	0.214437
RCP26	CAN	10	52017.8	0.125825
RCP26	CAN	10	52017.8	0.125825
RCP26	CAN	10	52017.8	0.125825
RCP26	CAN	10	52017.8	0.125825
RCP60	MEX	15	51852.8	0.409878
RCP60	MEX	15	51852.8	0.409878
RCP60	MEX	15	51852.8	0.409878
RCP19	SKO	15	51678.3	0.208594
RCP19	SKO	15	51678.3	0.208594
RCP19	SKO	15	51678.3	0.208594
RCP19	SKO	15	51678.3	0.208594
RCP26	WEU	15	51554.9	0.149766
RCP26	WEU	15	51554.9	0.149766
RCP26	WEU	15	51554.9	0.149766
RCP26	WEU	15	51554.9	0.149766
RCP19	AFR	15	51513.2	0.272613
RCP19	AFR	15	51513.2	0.272613
RCP19	AFR	15	51513.2	0.272613
RCP19	AFR	15	51513.2	0.272613
RCP19	AUS	15	51158.5	0.227906
RCP19	AUS	15	51158.5	0.227906
RCP19	AUS	15	51158.5	0.227906
RCP19	AUS	15	51158.5	0.227906
RCP19	UK	15	51084	0.177025
RCP19	UK	15	51084	0.177025
RCP19	UK	15	51084	0.177025
RCP19	UK	15	51084	0.177025
RCP19	UK	15	51084	0.177025
RCP45	CSA	10	50733.4	0.124483
RCP45	CSA	10	50733.4	0.124483
RCP45	CSA	10	50733.4	0.124483
RCP45	CSA	10	50733.4	0.124483
RCP19	JPN	10	50648.1	0.151439
RCP19	JPN	10	50648.1	0.151439
RCP19	JPN	10	50648.1	0.151439
RCP19	JPN	10	50648.1	0.151439
RCP60	CSA	10	50615.1	0.125761
RCP60	CSA	10	50615.1	0.125761
RCP60	CSA	10	50615.1	0.125761
RCP60	CSA	10	50615.1	0.125761
RCP19	USA	15	50373.4	0.212489
RCP19	USA	15	50373.4	0.212489
RCP19	USA	15	50373.4	0.212489
RCP19	USA	15	50373.4	0.212489
RCP19	MEA	10	50302.3	0.187811
RCP19	MEA	10	50302.3	0.187811
RCP19	MEA	10	50302.3	0.187811
RCP19	MEA	10	50302.3	0.187811
RCP60	CSA	15	50137.3	0.125964
RCP60	CSA	15	50137.3	0.125964
RCP60	CSA	15	50137.3	0.125964
RCP60	CSA	15	50137.3	0.125964
RCP45	CSA	15	50077.2	0.118532
RCP45	CSA	15	50077.2	0.118532
RCP45	CSA	15	50077.2	0.118532
RCP45	CSA	15	50077.2	0.118532
RCP60	UK	10	49952.7	0.276085
RCP60	UK	10	49952.7	0.276085
RCP60	UK	10	49952.7	0.276085
RCP19	FSU	10	49894.3	0.196106
RCP19	FSU	10	49894.3	0.196106
RCP19	FSU	10	49894.3	0.196106
RCP19	AFR	20	49891.9	0.274221
RCP19	AFR	20	49891.9	0.274221
RCP19	AFR	20	49891.9	0.274221
RCP19	AFR	20	49891.9	0.274221
RCP19	SKO	20	49551.9	0.252959
RCP19	SKO	20	49551.9	0.252959
RCP19	SKO	20	49551.9	0.252959
RCP19	SKO	20	49551.9	0.252959
RCP60	CSA	20	49448.1	0.114779
RCP60	CSA	20	49448.1	0.114779
RCP60	CSA	20	49448.1	0.114779
RCP19	AUS	20	49147.6	0.253833
RCP19	AUS	20	49147.6	0.253833
RCP19	AUS	20	49147.6	0.253833
RCP19	AUS	20	49147.6	0.253833
RCP60	CAN	10	49141.5	0.159579
RCP60	CAN	10	49141.5	0.159579
RCP60	CAN	10	49141.5	0.159579
RCP19	UK	20	49141.3	0.172662
RCP19	UK	20	49141.3	0.172662
RCP19	UK	20	49141.3	0.172662
RCP19	UK	20	49141.3	0.172662
RCP45	CSA	20	49100.6	0.11247
RCP45	CSA	20	49100.6	0.11247
RCP45	CSA	20	49100.6	0.11247
RCP45	UK	20	49039.7	0.104697
RCP45	UK	20	49039.7	0.104697
RCP45	UK	20	49039.7	0.104697
RCP45	UK	20	49039.7	0.104697
RCP26	CSA	10	48963.6	0.105414
RCP26	CSA	10	48963.6	0.105414
RCP26	CSA	10	48963.6	0.105414
RCP19	EEU	20	48823.4	0.277878
RCP19	EEU	20	48823.4	0.277878
RCP19	EEU	20	48823.4	0.277878
RCP19	EEU	20	48823.4	0.277878
RCP19	USA	20	48742.8	0.22111
RCP19	USA	20	48742.8	0.22111
RCP19	USA	20	48742.8	0.22111
RCP26	CSA	15	48409.1	0.0980233
RCP26	CSA	15	48409.1	0.0980233
RCP26	CSA	15	48409.1	0.0980233
RCP45	UK	15	48109.3	0.128138
RCP45	UK	15	48109.3	0.128138
RCP45	UK	15	48109.3	0.128138
RCP45	UK	15	48109.3	0.128138
RCP26	CSA	20	47909	0.0915074
RCP26	CSA	20	47909	0.0915074
RCP26	CSA	20	47909	0.0915074
RCP60	CAN	15	47010.2	0.147588
RCP60	CAN	15	47010.2	0.147588
RCP60	CAN	15	47010.2	0.147588
RCP19	JPN	15	46480.2	0.16036
RCP19	JPN	15	46480.2	0.16036
RCP19	JPN	15	46480.2	0.16036
RCP19	JPN	15	46480.2	0.16036
RCP19	MEA	15	45872.3	0.160522
RCP19	MEA	15	45872.3	0.160522
RCP19	MEA	15	45872.3	0.160522
RCP19	MEA	15	45872.3	0.160522
RCP45	CAN	10	45737.1	0.0846825
RCP45	CAN	10	45737.1	0.0846825
RCP45	CAN	10	45737.1	0.0846825
RCP45	CAN	10	45737.1	0.0846825
RCP45	WEU	10	45686.1	0.117248
RCP45	WEU	10	45686.1	0.117248
RCP45	WEU	10	45686.1	0.117248
RCP45	WEU	10	45686.1	0.117248
RCP19	FSU	15	45592.6	0.155876
RCP19	FSU	15	45592.6	0.155876
RCP19	FSU	15	45592.6	0.155876
RCP19	FSU	15	45592.6	0.155876
RCP60	CAN	20	45572	0.152695
RCP60	CAN	20	45572	0.152695
RCP60	CAN	20	45572	0.152695
RCP19	CSA	10	45538.6	0.0793567
RCP19	CSA	10	45538.6	0.0793567
RCP19	CSA	10	45538.6	0.0793567
RCP19	CSA	10	45538.6	0.0793567
RCP19	JPN	20	45505.4	0.200889
RCP19	JPN	20	45505.4	0.200889
RCP19	JPN	20	45505.4	0.200889
RCP19	JPN	20	45505.4	0.200889
RCP19	CSA	15	45160.6	0.096898
RCP19	CSA	15	45160.6	0.096898
RCP19	CSA	15	45160.6	0.096898
RCP19	CSA	15	45160.6	0.096898
RCP19	CSA	20	45098.4	0.0926188
RCP19	CSA	20	45098.4	0.0926188
RCP19	CSA	20	45098.4	0.0926188
RCP19	CSA	20	45098.4	0.0926188
RCP45	CAN	15	44660	0.086588
RCP45	CAN	15	44660	0.086588
RCP45	CAN	15	44660	0.086588
RCP45	CAN	15	44660	0.086588
RCP19	WEU	10	44328.7	0.0945875
RCP19	WEU	10	44328.7	0.0945875
RCP19	WEU	10	44328.7	0.0945875
RCP19	WEU	10	44328.7	0.0945875
RCP45	WEU	15	43834.1	0.107746
RCP45	WEU	15	43834.1	0.107746
RCP45	WEU	15	43834.1	0.107746
RCP45	WEU	15	43834.1	0.107746
RCP45	CAN	20	43824.9	0.0771231
RCP45	CAN	20	43824.9	0.0771231
RCP45	CAN	20	43824.9	0.0771231
RCP45	CAN	20	43824.9	0.0771231
RCP19	CAN	10	43735.9	0.0638428
RCP19	CAN	10	43735.9	0.0638428
RCP19	CAN	10	43735.9	0.0638428
RCP19	CAN	10	43735.9	0.0638428
RCP19	MEA	20	43652.6	0.159235
RCP19	MEA	20	43652.6	0.159235
RCP19	MEA	20	43652.6	0.159235
RCP19	MEA	20	43652.6	0.159235
RCP19	WEU	15	43071.6	0.139272
RCP19	WEU	15	43071.6	0.139272
RCP19	WEU	15	43071.6	0.139272
RCP19	WEU	15	43071.6	0.139272
RCP19	WEU	20	42913.2	0.138048
RCP19	WEU	20	42913.2	0.138048
RCP19	WEU	20	42913.2	0.138048
RCP19	WEU	20	42913.2	0.138048
RCP19	FSU	20	42852.1	0.133169
RCP19	FSU	20	42852.1	0.133169
RCP19	FSU	20	42852.1	0.133169
RCP45	WEU	20	42781.7	0.105836
RCP45	WEU	20	42781.7	0.105836
RCP45	WEU	20	42781.7	0.105836
RCP45	WEU	20	42781.7	0.105836
RCP60	MEX	20	42749.4	0.368932
RCP60	MEX	20	42749.4	0.368932
RCP60	MEX	20	42749.4	0.368932
RCP60	UK	15	42518.6	0.227985
RCP60	UK	15	42518.6	0.227985
RCP60	UK	15	42518.6	0.227985
RCP19	CAN	15	41717.9	0.0575207
RCP19	CAN	15	41717.9	0.0575207
RCP19	CAN	15	41717.9	0.0575207
RCP19	CAN	20	41458.7	0.103359
RCP19	CAN	20	41458.7	0.103359
RCP19	CAN	20	41458.7	0.103359
RCP60	UK	20	37393.9	0.217861
RCP60	UK	20	37393.9	0.217861
RCP60	UK	20	37393.9	0.217861
