# Supplementary material for: Battery electric vehicles show the lowest carbon footprints among passenger cars across 1.5–3.0 °C energy decarbonisation pathways
Source: Commun Earth Environ. 2025 Jun 18;6(1):476. doi: 10.1038/s43247-025-02447-2 (PMC12176635; doi:10.1038/s43247-025-02447-2)
Supplement: Supplementary file 3 — Supplementary Data 1 [file 43247_2025_2447_MOESM3_ESM.zip › 2 Results/Figure 6 - Global sensitivity analysis.xlsx]

## Sheet: a
BEV	Total_Order_Sobol_Index
Scenario	0.232641
Region	0.214534
Lifetime	0.0417506
Battery Recycling Method	0.0345407
Vehicle Size	0.389402
Mileage	0.214453
FCEV	Total_Order_Sobol_Index
Scenario	0.450709
Region	0.232899
Lifetime	0.0230524
Battery Recycling Method	0.00224127
Vehicle Size	0.289223
Mileage	0.0845073
HEV	Total_Order_Sobol_Index
Scenario	0.050957
Region	0.0442123
Lifetime	0.0278388
Battery Recycling Method	0.0422859
Vehicle Size	0.757455
Mileage	0.152677
PHEV	Total_Order_Sobol_Index
Scenario	0.172074
Region	0.116641
Lifetime	0.0332455
Battery Recycling Method	0.0247511
Vehicle Size	0.531385
Mileage	0.214508

## Sheet: b
BEV	Total_Order_Sobol_Index
Scenario	0.517525
Region	0.603158
Lifetime	0.0873866
Battery Recycling Method	0.123792
Vehicle Size	0.0920972
Mileage	0.176304
FCEV	Total_Order_Sobol_Index
Scenario	0.957649
Region	0.379871
Lifetime	0.050432
Battery Recycling Method	0.0472235
Vehicle Size	0.0352709
Mileage	0.0531247
PHEV	Total_Order_Sobol_Index
Scenario	0.566283
Region	0.452883
Lifetime	0.16228
Battery Recycling Method	0.240854
Vehicle Size	0.13227
Mileage	0.278885

## Sheet: c
BEV	Total_Order_Sobol_Index
Scenario	0.8468
Lifetime	0.0658124
Battery Recycling Method	0.137731
Vehicle Size	0.0987284
Mileage	0.149355
FCEV	Total_Order_Sobol_Index
Scenario	0.912346
Lifetime	0.0291925
Battery Recycling Method	0.0283626
Vehicle Size	0.0279109
Mileage	0.0378806
PHEV	Total_Order_Sobol_Index
Scenario	0.798601
Lifetime	0.198601
Battery Recycling Method	0.141506
Vehicle Size	0.289441
Mileage	0.275234

## Sheet: d
BEV	Total_Order_Sobol_Index
Scenario	0.202493
Lifetime	0.141183
Battery Recycling Method	0.111124
Vehicle Size	0.254911
Mileage	0.683268
FCEV	Total_Order_Sobol_Index
Scenario	0.929655
Lifetime	0.0446729
Battery Recycling Method	0.0399584
Vehicle Size	0.0683255
Mileage	0.129973
PHEV	Total_Order_Sobol_Index
Scenario	0.733398
Lifetime	0.259299
Battery Recycling Method	0.240893
Vehicle Size	0.752514
Mileage	0.629506
